# Supplementary material for: Decoupled maternal and zygotic genetic effects shape the evolution of development
Source: eLife. 2018 Sep 10;7:e37143. doi: 10.7554/eLife.37143 (PMC6168281; doi:10.7554/eLife.37143)
Supplement: Supplementary file 1. — The data are stored as rqtl (Broman et al., 2003) cross objects. [file elife-37143-supp1.zip]

Archive with 7 entries (6 files):
- Sb271.csv
- __MACOSX/
- __MACOSX/._Sb271.csv
- Sb676.csv
- __MACOSX/._Sb676.csv
- Sb702.csv
- __MACOSX/._Sb702.csv
