# Supplementary material for: Decoupled maternal and zygotic genetic effects shape the evolution of development
Source: eLife. 2018 Sep 10;7:e37143. doi: 10.7554/eLife.37143 (PMC6168281; doi:10.7554/eLife.37143)
Supplement: Supplementary file 1. — The data are stored as rqtl (Broman et al., 2003) cross objects. [file elife-37143-supp1.zip › Sb271.csv]

Ind	Family	Sex	cirri.binary	maxchaetlength	nchaetae	G2.area	G3.area	SNP922	SNP423	SNP1142	SNP1158	SNP396	SNP872	SNP57	SNP1019	SNP888	SNP275	SNP863	SNP586	SNP945	SNP566	SNP185	SNP18	SNP1005	SNP998	SNP337	SNP225	SNP69	SNP1044	SNP853	SNP1204	SNP593	SNP1375	SNP158	SNP488	SNP790	SNP796	SNP1055	SNP306	SNP438	SNP685	SNP781	SNP485	SNP920	SNP493	SNP194	SNP1272	SNP418	SNP706
								1	1	1	1	1	1	1	1	1	1	1	1	1	1	1	1	1	1	2	2	2	2	2	2	2	2	2	2	2	2	2	2	2	2	2	2	2	2	2	2	2	2
								0	1.042041784	8.461035304	15.04186553	24.80551826	24.80551836	25.22050085	25.95556942	30.88438599	31.25566415	31.25566425	31.47646682	31.87988874	33.53415553	39.82571364	48.92070443	55.78992742	75.00926951	0	4.42148911	4.708359804	4.708359904	4.708360004	4.917687169	5.129013387	5.30685993	5.514229981	5.514230081	6.097831018	6.097831118	6.69851629	6.852158511	7.23206039	7.608538573	8.011370854	8.011370954	8.142802335	8.142802435	8.405794847	8.405794947	8.405795047	8.537094579
C73.29	C	M	1	168.062	6	62817.288	30704.76509	AB	AB	AB	AB	AB	AB	AB	AB	AB	AB	AB	AB	AB	AB	AB	AB	not AA	AB	AB	AB	AB	AB	AB	AB	AB	AB	AB	AB	AB	AB	AB	AB	AB	AB	AB	AB	AB	AB	AB	AB	AB	AB
A925.4	A	M	1	-	0	44538.674	32847.18125	AA	AA	AA	AA	AA	AA	AA	AA	AB	AB	AB	AB	-	AB	AB	AB	AB	AB	AB	AB	AB	-	AB	AB	AB	-	AB	AB	AB	AB	AB	AB	AB	AB	AB	AB	AB	AB	AB	AB	AB	AB
C610.25	C	M	1	108.795	4	46141.744	30659.46103	AA	AA	AA	AA	AA	AA	AA	AA	AA	AA	AA	AA	AA	AA	AA	-	not AA	AA	BB	BB	BB	BB	BB	BB	BB	BB	BB	BB	BB	BB	BB	BB	BB	BB	BB	BB	BB	BB	BB	BB	BB	BB
C62.57	C	M	1	130.52	18	51714.802	-	BB	BB	BB	BB	BB	BB	BB	BB	BB	BB	BB	BB	BB	BB	BB	BB	not AA	BB	AB	BB	BB	BB	BB	BB	BB	BB	BB	BB	-	BB	BB	BB	BB	BB	BB	BB	BB	BB	BB	BB	BB	BB
F625.2	F	M	0	154.061	5	46585.529	30549.16998	BB	BB	AB	AB	-	AB	AB	AB	AA	AB	AB	AB	AB	AB	AB	AA	-	AB	AA	AA	AA	AA	AA	AA	AA	AA	AA	-	AA	AA	AA	-	-	AA	AA	AA	AA	AA	AA	-	AA	AA
C73.16	C	M	1	222.206	7	54670.355	29602.48251	AA	AA	AA	AA	AA	AA	AA	AA	AA	AA	AA	AA	AA	AA	AA	AA	not BB	AA	AB	AB	AB	AB	AB	AB	AB	AB	AB	AB	AB	AB	AB	AB	AB	AB	AB	AB	AB	AB	AB	AB	AB	AB
A625.15	A	M	1	-	0	55266.851	28300.048	AB	AB	AB	AB	AB	AB	AB	AB	AB	AB	AB	AB	-	AB	AA	AB	AB	AB	AB	AB	AB	AB	AB	AB	AB	AB	AB	AB	AB	AB	AB	AB	AB	AB	AB	AB	AB	AB	AB	AB	AB	AB
H826.48	H	M	1	148.027	6	68562.612	30994.06709	AA	AA	AA	not BB	AB	not BB	not BB	AB	AB	AB	AB	AB	AB	AA	AA	AB	AB	BB	AB	AB	AB	-	AB	AB	AB	AB	AB	AB	AB	AB	AB	AB	AB	AB	AB	AB	AB	AB	AB	AB	AB	AB
F926.26	F	M	1	109.395	2	52896.591	27192.0794	AB	AB	AB	AB	AB	AB	AB	BB	AB	AB	AB	AB	AB	AB	AB	AB	-	BB	AB	AB	AB	AB	AB	AB	AB	AB	AB	AB	AB	AB	AB	-	AB	AB	AB	AB	AB	AB	AB	AB	AB	AB
H911.22	H	M	1	174.543	3	63893.338	40693.51448	AA	AA	AA	not BB	AB	not BB	not BB	AB	AB	AB	AB	AB	AB	AB	AA	AB	AB	BB	AA	AA	AA	AA	AA	AA	AA	AA	-	AA	AA	AA	AA	AA	AA	AA	AA	AA	AA	AA	AA	AA	AA	AA
A625.40	A	M	1	128.856	7	54161.909	40981.30385	BB	BB	BB	BB	BB	BB	BB	BB	BB	BB	BB	BB	AB	BB	BB	BB	BB	BB	AA	AA	AA	AA	AA	AA	AA	AA	AA	AA	AA	AA	AA	AA	AA	AA	AA	AA	AA	AA	AA	AA	AA	AA
F625.13	F	M	0	118.485	3	38737.8	33368.46705	AB	AB	AB	AB	AB	AB	AB	AB	AB	AB	AB	AB	AB	AB	AB	AB	AA	AB	AB	AB	-	AB	AB	AB	AB	AB	AB	AB	AB	AB	AB	AB	AB	AB	AB	AB	AB	AB	AB	AB	AB	AB
A526.8	A	M	0	171.536	2	46060.672	30677.30688	AA	AA	AA	AA	AA	AA	AA	AA	AA	AA	AA	-	-	AA	AA	AA	AB	AB	AB	AB	AB	AB	-	AB	AB	AB	AB	AB	AB	AB	AB	AB	AB	AB	AB	AB	AB	AB	AB	AB	AB	AB
A610.24	A	M	1	163.955	5	57062.136	41657.6049	BB	BB	BB	BB	BB	BB	BB	BB	BB	BB	BB	BB	BB	BB	BB	BB	BB	AB	AA	AA	AA	AA	AA	AA	AA	AA	AA	AA	AA	AA	AA	AA	AA	AA	AA	AA	AA	AA	AA	AA	AA	AA
H826.11	H	M	0	67.741	4	67393.5	31159.38547	BB	BB	BB	not AA	BB	not AA	not AA	BB	AB	AB	AB	AB	AB	AB	AB	AB	AB	AB	AB	AB	AB	-	AB	AB	AB	AB	AB	AB	AB	AB	AB	AB	AB	AB	AB	AB	AB	AB	AB	AB	AB	AB
F73.27	F	M	1	107.393	5	52143.945	30909.17675	AB	AB	AB	AB	AB	AB	AB	AB	AB	AB	AB	AB	AB	AB	AB	AB	-	AB	AA	AA	AA	AA	AA	AA	AA	AA	AA	-	AA	AA	AA	AA	AA	AA	AA	AA	AA	AA	AA	AA	AA	AA
F918.36	F	M	1	174.887	12	59699.492	40341.85143	AB	AB	AB	AB	AB	AB	AB	AB	AB	AB	AB	AB	AB	AB	AB	AB	AB	AB	AA	AA	AA	-	AA	AA	AA	AA	AA	AA	AA	AA	AA	AA	AA	AA	AA	AA	AA	AA	AA	AA	AA	AA
A610.27	A	M	1	138.428	3	54474.799	31056.31045	AB	AB	AB	AB	AB	AB	AB	AB	AB	AB	AB	AB	AB	AA	AA	AB	AB	AB	AB	AB	AB	AB	AB	AB	AB	AB	AB	-	AB	AB	AB	AB	AB	AB	AB	AB	AB	AB	AB	-	AB	AB
H728.16	H	F	1	105.555	1	65728.029	30971.40291	AA	AA	AA	not BB	AA	not BB	not BB	AA	-	AB	AB	AB	AB	-	AB	AB	-	-	AB	AB	AB	-	AB	AB	AB	AB	-	AB	AB	-	AB	AB	-	-	AB	AB	AB	AB	AB	AB	AB	AB
H826.42	H	F	1	-	0	74237.576	19817.53825	BB	BB	BB	not AA	BB	not AA	not AA	BB	BB	-	BB	BB	BB	BB	BB	BB	AB	AA	AB	AB	AB	AB	AB	AB	AB	AB	AB	-	AB	AB	AB	AB	AB	AB	AB	AB	AB	AB	-	AB	AB	AB
C821.3	C	F	0	-	0	49155.374	30282.20755	BB	BB	BB	AB	AB	AB	AB	BB	AB	AB	AB	AB	AB	AB	AB	AB	not BB	AB	AB	AB	AB	-	AB	AB	AB	AB	AB	AB	AB	AB	AB	AB	AB	AB	AB	AB	AB	AB	AB	AB	AB	AB
F918.42	F	F	1	-	0	50103.773	25328.66585	AB	AB	AB	AB	AB	AB	AB	AB	AB	AB	AB	BB	AB	AB	AA	AA	AA	AB	AA	AA	AA	AA	AA	AA	AA	AA	-	AA	AA	AA	AA	AA	AA	AA	AA	AA	AA	AA	AA	AA	AA	AA
F625.34	F	F	1	192.296	5	48512.593	23636.73347	AB	AB	AB	AB	AB	AB	AB	AB	AB	AB	AB	AB	AB	AB	AB	AB	AB	AB	AA	AA	AA	AA	AA	AA	AA	AA	AA	-	AA	AA	AA	AA	AA	AA	AA	AA	AA	AA	AA	AA	AA	AA
C623.50	C	F	1	149.137	6	39810.635	41657.6049	AB	AB	AB	AB	AB	AB	AB	AB	AB	AB	-	AB	AB	AB	AB	AB	not AA	AB	AB	AB	AB	AB	-	AB	AB	AB	AB	AB	AB	AB	-	AB	AB	AB	AB	AB	AB	AB	AB	AB	AB	-
C62.94	C	F	1	154.44	2	53074.655	31423.11074	AA	AA	AA	AA	AA	AA	AA	AA	AA	AA	AA	AA	-	AA	AA	AA	not BB	AB	AB	AB	AB	AB	AB	AB	AB	AB	-	AB	AB	AB	AB	AB	AB	AB	AB	AB	AB	AB	AB	AB	AB	AB
A911.32	A	F	0	122.577	2	55531.982	25286.16071	AB	AB	AB	AB	BB	-	AB	AB	AB	AB	AB	AB	AB	AB	AB	AB	AB	AA	AB	AB	AB	AB	AB	AB	AB	-	AB	AB	-	AB	AB	AB	AA	AA	AB	AB	AB	AB	AB	AB	AA	AA
C625.56	C	F	0	142.005	4	56367.764	23772.95829	AB	AB	AB	AB	AB	AB	AB	AB	AB	AB	AB	AB	AA	AB	AB	AB	not AA	AB	BB	BB	BB	BB	BB	BB	BB	BB	-	BB	BB	BB	BB	-	BB	BB	BB	BB	BB	BB	BB	BB	BB	BB
A625.30	A	F	1	-	0	52869.076	27104.56714	AB	AB	AB	AB	AB	AB	AB	AB	AB	AB	AB	AB	BB	AB	AB	AB	-	AA	AA	AA	AA	AA	AA	AA	AA	AA	-	AA	AA	AA	AA	AA	AA	-	AA	AA	AA	AA	AA	AA	AA	AA
C62.3	C	F	1	155.529	6	51268.954	30703.28827	BB	BB	BB	AB	AB	AB	AB	AB	AB	AB	AB	AB	AB	AB	AB	AB	not BB	AB	AB	AB	AB	AB	AB	AB	AB	AB	AB	AB	AB	AB	AB	AB	AB	AB	AB	AB	AB	AB	AB	AB	AB	AB
A610.18	A	F	1	126.374	9	62925.777	32847.18125	AA	AA	AA	AA	-	AA	AA	AA	-	AA	AA	AA	AA	AA	AA	AA	AA	AA	AB	AB	AB	AB	AB	AB	AB	AB	AB	-	AB	AB	AB	-	AB	AB	AB	AB	AB	AB	AB	-	AB	AB
C62.52	C	F	1	130.834	3	57590.924	24027.35252	BB	BB	BB	BB	BB	BB	BB	BB	BB	BB	BB	BB	BB	BB	BB	BB	not AA	AB	AB	AB	AB	AB	AB	AB	AB	AB	-	AB	AB	AB	AB	AB	AB	AB	AB	AB	AB	AB	AB	-	AB	AB
C62.65	C	F	1	99.643	3	48714.439	37284.04229	BB	BB	BB	BB	BB	BB	BB	BB	BB	BB	BB	BB	-	BB	BB	BB	-	AB	BB	-	BB	BB	BB	BB	BB	BB	BB	BB	BB	BB	BB	BB	BB	BB	BB	BB	BB	BB	BB	BB	BB	BB
H94.14	H	F	0	129.768	4	57565.57	20980.94593	AB	AB	AB	not AA	AB	not AA	not AA	AB	AB	AB	-	AB	BB	AB	AB	AB	AB	AB	AB	AB	AB	AB	AB	AB	AB	AB	AB	AB	AB	AB	AB	AB	AB	AB	AB	AB	AB	AB	AB	AB	AB	AB
A610.5	A	F	1	173.058	11	56794.057	24178.13898	AA	AA	AA	AA	AA	AA	AA	AA	AA	AA	AA	AA	AA	AA	AA	AB	AB	AB	AA	AA	AA	AA	AA	-	AA	AA	-	AA	AA	AA	AA	AA	AA	AA	AA	AA	AA	AA	AA	AA	AA	AA
A925.15	A	F	0	-	0	36417.291	35159.28736	AA	AA	AB	AB	AB	AB	AB	AB	AB	AB	AB	AB	-	AB	AB	AB	AB	AB	AB	AB	AB	AB	AB	AB	AB	AB	AB	AB	AB	AB	AB	AB	AB	AB	AB	AB	AB	-	-	AB	AB	AB
H94.13	H	F	1	-	0	55842.513	39126.59548	AA	AA	AA	not BB	AB	not BB	not BB	AB	-	AB	AB	AB	AB	AA	AA	AB	-	AB	AB	AB	AB	AB	-	AB	AB	AB	-	-	AB	AB	AB	AB	AB	AB	AB	-	-	AB	AA	-	AA	AB
C62.33	C	F	1	137.913	2	56451.489	24300.47134	AB	AB	AB	AB	AB	AB	AB	AB	-	AB	AB	AB	AB	AB	AB	BB	not AA	BB	AB	AB	AB	-	AB	-	AB	BB	BB	-	AB	AB	AB	-	AB	AB	AB	AB	AB	AB	-	AB	AB	-
H728.20	H	F	1	61.891	2	58708.346	32374.59884	AB	AB	BB	not AA	BB	not AA	not AA	BB	BB	BB	BB	BB	BB	BB	BB	BB	BB	BB	AA	AA	AA	AA	AA	AA	AA	AA	AA	AA	AA	AA	-	AA	AA	AA	AA	AA	-	AA	AA	AA	AA	AA
H1028.32	H	F	1	134.059	6	48309.372	29509.99017	AA	AA	AA	not BB	-	not BB	not BB	AB	AB	AB	AB	AB	AB	AB	AB	AB	AB	AA	BB	BB	-	-	BB	-	BB	BB	BB	BB	BB	BB	BB	BB	BB	BB	BB	BB	BB	BB	BB	BB	BB	BB
F619.38	F	F	1	115.268	3	56432.622	27653.5649	AB	AB	AB	AB	-	AB	AB	AB	AB	AB	AB	AB	AB	AB	AB	AB	AB	AB	AA	AA	AA	AA	AA	AA	AA	AA	AA	AA	-	AA	AA	AA	AA	AA	AA	AA	AA	AA	AA	-	AA	AA
A625.36	A	F	1	89.506	4	58005.326	35279.65526	AB	AB	BB	BB	BB	BB	BB	BB	BB	BB	BB	BB	BB	BB	BB	BB	BB	BB	AA	AA	AA	AA	AA	AA	AA	AA	AA	AA	-	AA	AA	AA	AA	AA	AA	AA	AA	-	AA	AA	AA	AA
F619.12	F	F	1	113.814	3	55618.361	38666.13185	AB	AB	AB	AB	AB	AB	AB	AB	AB	AB	AB	AB	-	AB	AB	AB	AB	AB	AB	AB	AB	AB	AB	AB	-	AB	AB	AB	AB	AB	AB	AB	AB	AB	AB	AB	AB	AB	AB	AB	AB	AB
F73.24	F	F	1	-	0	59477.894	30765.02082	AA	AA	AB	AB	AB	AB	AB	AB	AB	AB	AB	AB	AB	AB	AB	-	AB	AB	AB	AB	AB	AB	AB	AB	AB	AB	AB	AB	AB	AB	AB	AB	AB	AB	AB	AB	AB	AB	AB	-	AB	AB
H84.20	H	F	1	92.168	2	64212.321	31610.62764	AA	AA	AA	not BB	AA	not BB	not BB	AA	AA	AA	AA	AA	AA	AA	AA	AA	AA	AA	AB	AB	AB	AB	AB	AB	AB	AB	AB	AB	AB	AB	AB	AB	AB	AB	AB	AB	AB	AB	AB	AB	AB	AB
C73.13	C	F	1	125.736	6	61542.045	28865.77204	AB	AB	AB	AB	-	AB	AB	AB	AB	AB	AB	AB	AB	AB	AB	AB	not AA	AB	AB	AB	AB	AB	AB	AB	AB	AB	AB	AB	AB	AB	AB	AB	-	AB	AB	AB	AB	AB	-	AB	AB	AB
H728.23	H	F	1	-	0	59557.886	31986.88332	-	AA	AA	not BB	AB	not BB	not BB	AB	AB	AB	AB	AB	AB	AB	AA	AB	AB	BB	AA	AA	AA	AA	AA	AA	AA	AA	AA	AA	AA	AA	AA	AA	AA	AA	AA	AA	AA	AA	AA	AA	AA	AA
C62.39	C	F	1	115.603	2	56972.711	-	AB	AB	AB	AB	AB	AB	AB	AB	AB	AB	AB	AB	AB	AB	AB	AB	not AA	AB	AB	AB	AB	AB	AB	AB	AB	AB	AB	AB	AB	AB	AB	AB	AB	AB	AB	AB	AB	AB	AB	AB	AB	AB
F625.15	F	F	0	75.052	2	46699.915	25137.34375	AB	AB	AB	AB	AB	AB	AB	AB	AB	-	AB	AB	AB	AB	AB	BB	BB	BB	AB	AB	AB	AB	AB	AB	-	AB	AB	AB	AB	AB	AB	AB	AB	AB	AB	AB	AB	AB	AB	AB	AB	AB
H84.18	H	F	1	107.498	3	60548.638	44628.90046	AB	AB	AB	not AA	AB	not AA	not AA	AB	AB	AB	AB	AB	AB	AB	AB	AB	AB	AB	AB	AB	-	AB	AB	AB	AB	AB	AB	AB	AB	AB	AB	AB	AB	AB	AB	AB	AB	AB	AB	AB	AB	AB
H826.47	H	F	1	83.074	1	67059.679	-	AA	AA	AA	not BB	AA	not BB	not BB	AA	AA	AA	AA	AA	AB	AA	AA	AB	AA	AB	AB	AB	AB	AB	AB	AB	AB	AB	AB	AB	AB	AB	AB	-	AB	AB	AB	AB	AB	AB	AB	AB	AB	AB
F711.10	F	F	0	87.836	7	75331.512	29279.00259	AB	AB	AB	AB	AB	AB	AB	AB	AB	AB	AB	AB	AB	AB	AB	AB	AB	AB	AB	AB	AB	AB	AB	AB	AB	AB	AB	AB	AB	AB	AB	AB	AB	AB	AB	AB	AB	AB	AB	AB	AB	AB
C625.41	C	F	1	154.691	3	57771.641	25130.40804	AB	AB	AB	AB	AB	AB	AB	AB	AA	AA	AA	-	-	AA	AA	AA	not BB	AB	AB	AB	AB	AB	AB	AB	AB	AB	AB	AB	AB	AB	AB	AB	AB	AB	AB	AB	AB	AB	AB	AB	AB	AB
H826.32	H	F	1	131.054	3	65300.95	41257.59461	AB	AB	AB	not AA	AB	not AA	not AA	AB	AB	AB	AB	AB	AB	AB	AB	AB	AB	AB	AB	AB	AB	AB	AB	AB	AB	AB	AB	AB	AB	AB	AB	AB	AB	AB	AB	AB	AB	AB	AB	AB	AB	AB
C821.7	C	F	0	81.21	2	59095.036	29076.07945	AB	AB	AB	-	AA	AA	AA	AA	-	AA	AA	AA	-	-	AA	AA	not AA	AB	AA	AA	-	-	AA	AA	AA	AA	AA	AA	AA	AA	AA	AA	-	AA	AA	AA	AA	AA	AA	-	AA	AA
C62.27	C	F	1	116.097	2	31089.219	35249.16732	AB	AB	AB	AB	AB	AB	AB	AB	AB	AB	AB	AB	AB	AB	BB	BB	not BB	BB	AB	AB	AB	AB	AB	AB	AB	AB	AB	AB	AB	AB	AB	-	AB	AB	AB	AB	AB	AB	AB	AB	AB	AB
F918.25	F	F	1	-	0	65232.653	-	AA	AA	AA	AA	AB	AB	AB	AB	AB	AB	AB	AB	AB	AB	AB	AB	AB	BB	AB	AA	AA	AA	AA	AA	AA	AA	AA	AA	AA	AA	AA	AA	AA	AA	AA	-	AA	AA	AA	AA	AA	AA
F918.45	F	F	1	139.343	2	81428.15	23233.50783	AB	AB	AB	AB	AB	AB	AB	AB	AB	AB	AB	AB	AB	AB	AB	AB	AA	AB	AA	AA	AA	AA	AA	AA	AA	AA	AA	AA	AA	AA	AA	AA	AA	AA	AA	AA	AA	AA	AA	AA	AA	AA
H826.27	H	F	1	213.115	11	78000.806	41386.47379	AB	AB	AB	not AA	AB	not AA	not AA	AB	AB	AB	AB	AB	-	AB	AB	AA	AB	AB	AA	AA	AA	AA	AA	AA	AA	AA	AA	AA	AA	AA	AA	AA	AA	AA	AA	AA	AA	AA	AA	AA	AA	AA
H84.4	H	F	1	151.366	7	63791.826	36649.40425	AA	AA	AA	not AA	BB	not AA	not AA	BB	BB	BB	BB	BB	BB	BB	BB	BB	AB	BB	AB	AB	AB	AB	AB	AB	AB	AB	AB	AB	-	AB	AB	AB	AB	AB	AB	AB	-	AB	AB	AB	AB	AB
H625.13	H	M	0	117.928	1	59010.623	24868.69612	AB	AA	AA	not BB	AB	not BB	not BB	AB	AB	AB	AB	-	AB	AB	AB	AB	AB	AB	AA	AA	AA	AA	AA	AA	AA	AA	AA	AA	AA	AA	AA	AA	AA	AA	AA	AA	AA	-	AA	AA	AA	AA
C821.23	C	F	0	78.957	3	61105.433	30168.89181	AB	AB	AA	AA	AA	AA	AA	AA	AA	AA	AA	-	-	AA	AA	AA	not BB	AA	BB	BB	BB	BB	BB	BB	BB	BB	BB	BB	BB	BB	BB	-	BB	BB	BB	BB	BB	BB	BB	-	BB	-
A911.30	A	M	1	-	0	57482.631	28556.52082	AA	AA	AA	AA	AA	AA	AA	AA	AA	AA	AA	AA	AA	AA	AA	AB	AB	AB	BB	BB	BB	BB	BB	BB	BB	BB	BB	BB	BB	BB	BB	BB	-	BB	BB	BB	BB	BB	BB	BB	BB	BB
H728.5	H	M	1	-	0	58936.036	24227.16233	AA	AA	AA	not BB	AA	not BB	not BB	AA	AA	AA	AA	-	AA	AA	AA	AA	AB	AA	AA	AA	-	AA	AA	AA	AA	AA	-	AA	AA	AA	AA	AA	AA	AA	AA	AA	-	AA	AA	AA	AA	AA
H1018.63	H	M	1	117.904	4	47306.434	30224.80563	AA	AA	AA	not BB	AB	not BB	not BB	AB	AB	AB	AB	AB	AB	AA	AB	AB	AB	AB	BB	BB	BB	BB	BB	BB	BB	BB	BB	BB	BB	BB	BB	BB	BB	BB	BB	BB	BB	BB	-	BB	BB	BB
H1028.28	H	M	1	127.705	2	49757.766	37728.02933	AA	AA	AA	not BB	-	not BB	not BB	AB	AB	AB	AB	AB	AA	AB	AA	-	AB	AB	AA	AA	AA	AA	AA	AA	AA	AA	-	AA	AA	AA	AA	AA	AA	-	AA	AA	AA	AA	AA	-	AA	AA
A625.47	A	M	1	-	0	53670.561	31598.07978	AB	AB	AB	AB	AB	AB	AB	AB	AB	AB	AB	AB	AB	AB	AB	AB	AB	AB	AB	AB	AB	AB	AB	AB	AB	AB	AB	AB	AB	AB	AB	AB	AB	AB	AB	AB	-	AB	-	AB	AB	AB
H728.24	H	M	1	146.883	4	61172.06	36649.40425	AA	AA	AA	not BB	AB	not BB	not BB	AB	AB	AB	AB	AB	AB	AB	AA	AB	-	AA	AA	AA	AA	AA	AA	AA	AA	AA	AA	AA	AA	AA	AA	AA	AA	AA	AA	AA	AA	AA	AA	AA	AA	AA
A625.5	A	M	1	169.968	16	44330.343	35249.16732	AA	AA	AA	AA	AA	AA	AA	AA	AA	AA	AA	AA	AA	AA	AA	-	AA	AB	AA	AA	AA	AA	AA	AA	AA	AA	AA	AA	AA	AA	AA	AA	AA	AA	AA	AA	AA	AA	AA	AA	AA	AA
A911.35	A	M	1	70.404	3	51463.822	35372.94197	AB	AB	AB	AB	BB	BB	BB	BB	BB	BB	BB	-	BB	-	BB	BB	BB	BB	BB	BB	BB	BB	BB	-	BB	BB	BB	BB	-	BB	BB	BB	BB	-	BB	BB	BB	BB	BB	BB	BB	BB
F926.29	F	M	1	78.82	6	55323.651	32728.79402	AA	AA	AB	AB	AB	AB	AB	AB	AB	AB	AB	AB	AB	AB	AB	AB	AB	AB	AA	AA	AA	AA	AA	AA	AA	AA	AA	AA	AA	AA	AA	AA	AA	AA	AA	AA	AA	AA	AA	AA	AA	AA
C73.45	C	M	1	188.282	4	65250.833	28210.03353	AB	AB	AB	AB	AB	AB	AB	AB	AB	AB	AB	AB	AA	AB	AB	AB	not BB	AA	AA	AA	AA	AA	AA	AA	AA	AA	AA	AA	AA	AA	AA	AA	AB	AA	AA	AA	AA	AA	AA	AA	AA	AA
F625.28	F	M	1	104.754	4	44797.221	31182.54367	BB	BB	AB	AB	AB	AB	AB	AB	AB	AB	AB	AB	AB	AB	AB	AB	AB	AB	AA	AA	AA	AA	AA	AA	AA	AA	AA	AA	AA	AA	AA	AA	AA	AA	AA	AA	AA	AA	AA	AA	AA	AA
H94.18	H	M	1	-	0	53439.726	31097.66429	AA	AA	AA	not BB	AB	not BB	not BB	AB	AB	AB	AB	AB	AB	AB	AA	AA	AA	AA	BB	-	BB	BB	BB	BB	BB	BB	BB	BB	BB	BB	BB	BB	BB	BB	BB	BB	BB	BB	BB	BB	BB	BB
C62.93	C	M	1	94.453	2	53814.133	24246.50895	AB	AB	AB	AB	AB	AB	AB	AB	AB	-	AB	AB	AB	AB	AB	AB	not AA	BB	AB	AB	AB	AB	AB	AB	BB	AB	AB	AB	AB	AB	AB	AB	AB	AB	AB	AB	AB	AB	AB	AB	AB	AB
H1028.27	H	M	1	123.918	3	44486.1	24609.00593	AA	AA	AA	not BB	AB	not BB	not BB	-	AB	AB	AB	AB	AB	AB	AB	AB	AA	AA	BB	BB	BB	BB	BB	BB	BB	BB	BB	BB	BB	BB	BB	BB	BB	BB	BB	BB	BB	BB	BB	BB	BB	BB
C625.12	C	M	1	127.328	3	57727.518	28997.85444	BB	BB	BB	AB	AB	AB	AB	AB	AB	AB	AB	AB	AB	AB	AB	-	-	AB	BB	BB	BB	BB	-	BB	BB	BB	BB	BB	-	BB	BB	-	BB	-	BB	BB	BB	BB	BB	BB	BB	BB
A625.1	A	F	1	175.528	13	64169.279	-	AB	AB	AB	AB	AB	AB	AB	AB	AA	AA	AA	AA	AA	AA	AA	-	AA	AA	BB	BB	BB	BB	BB	BB	BB	BB	-	BB	-	BB	BB	-	BB	BB	BB	BB	BB	BB	-	BB	BB	BB
A911.13	A	M	1	166.461	5	56545.828	-	AB	AB	AA	AA	AA	AA	AA	AA	AA	AA	AA	AA	AA	AA	AA	AA	AA	AA	AB	AB	AB	AB	AB	AB	AB	AB	AB	AB	AB	AB	AB	-	AB	AB	AB	AB	AB	AB	AB	AB	AB	AB
F711.15	F	F	0	113.694	1	62582.817	31127.58429	AB	AB	AB	AB	AB	AB	AB	AB	AB	AB	AB	AB	BB	AB	AB	AA	AA	AB	AB	BB	BB	-	BB	BB	BB	BB	BB	BB	BB	BB	BB	BB	BB	BB	BB	BB	AB	AB	BB	BB	BB	-
F625.27	F	F	1	96.958	3	45893.024	26939.74437	AB	AB	AB	BB	BB	BB	BB	BB	BB	BB	BB	BB	BB	BB	BB	BB	BB	BB	AA	AA	AA	AA	AA	AA	AA	AA	AA	AA	AA	AA	AA	AA	AA	AA	AA	AA	AA	AA	AA	AA	AA	AA
F625.17	F	F	0	213.367	12	52293.61	27602.60277	AB	AB	AB	AB	BB	BB	BB	BB	BB	BB	BB	BB	BB	BB	BB	BB	BB	BB	AB	AB	AB	AB	AB	AB	AB	AB	AB	AB	AB	AB	AB	AB	AB	AB	AB	AB	-	AB	AB	AB	AB	AB
H84.30	H	F	0	110.893	8	57609.202	28456.58779	-	-	AA	not BB	AB	-	not BB	BB	AB	AB	-	-	AB	AB	AB	AB	-	AA	AB	AB	AB	AB	AB	AB	-	AB	-	-	-	AB	-	-	AB	-	AB	AB	AB	AB	-	-	AB	AB
H826.10	H	F	0	156.294	6	63686.285	-	AB	AB	AB	not AA	AB	not AA	not AA	AB	AB	AB	AB	AB	AB	AB	AB	AB	AB	AA	AA	AA	AA	AA	AA	AA	AA	AA	AA	AA	AA	AA	AA	AA	AA	AA	AA	AA	-	AA	AA	AA	AA	AA
H625.18	H	F	1	-	0	81730.231	25376.58163	AB	BB	BB	not AA	BB	not AA	not AA	BB	BB	BB	BB	BB	BB	BB	BB	BB	-	BB	AB	AB	AB	AB	AB	AB	AB	AB	AB	AB	AB	AB	AB	AB	AB	AB	AB	AB	AB	AB	AB	AB	AB	AB
H826.24	H	F	0	174.324	11	66210.238	31159.38547	-	BB	BB	not AA	AB	not AA	not AA	AB	-	AB	AB	AB	AB	AB	AB	AB	AB	AB	BB	-	BB	BB	BB	BB	BB	BB	BB	BB	BB	BB	BB	-	BB	-	BB	BB	BB	BB	-	BB	BB	BB
C821.44	C	F	0	-	0	53111.212	34448.33418	AB	AB	AB	AB	AB	AB	AB	AB	AB	AB	AB	AB	AB	AB	AB	AB	not AA	AB	AB	AB	AB	AB	AB	AB	AB	AB	AB	AB	AB	AB	AB	AB	AB	AB	AB	AB	AB	AB	-	AB	AB	AB
H94.6	H	F	1	170.371	8	61309.637	28629.78791	BB	BB	AA	not BB	AB	not BB	not BB	AB	AB	AB	AB	AB	AA	AB	AA	AB	AA	AA	AA	AA	AA	AA	AA	AA	AA	AA	AA	AA	AA	AA	AA	AA	-	AA	AA	AA	AA	AA	AA	AA	AA	AA
F613.5	F	F	1	116.66	4	65587.504	34824.34333	BB	BB	BB	BB	BB	-	BB	BB	BB	BB	BB	BB	BB	BB	BB	BB	BB	BB	AB	BB	BB	BB	BB	BB	BB	BB	BB	BB	BB	BB	BB	BB	BB	BB	BB	BB	BB	BB	-	BB	BB	BB
C821.27	C	F	1	128.56	4	56146.559	29461.11549	-	AB	AA	AA	AA	-	AA	AA	AA	AA	-	AA	-	AA	AA	AA	not BB	AA	AB	AB	AB	AB	AB	-	AB	AB	-	-	AB	AB	AB	-	-	AB	AB	AB	AB	AB	AB	-	AB	AB
H826.5	H	F	0	100.005	6	58497.755	33518.86459	BB	BB	BB	not AA	BB	not AA	not AA	BB	AB	-	BB	BB	BB	BB	BB	AB	AB	AB	AB	-	-	AB	AB	AB	-	AB	AB	AB	AB	AB	AB	AB	AB	AB	AB	AB	AB	AB	AB	AB	-	AB
H84.25	H	F	1	82.49	5	56317.253	-	AA	AA	AA	not BB	AA	not BB	not BB	AB	AA	AA	AA	AA	AA	AA	AA	AA	AA	AA	AB	AB	-	AB	AB	AB	-	-	AB	-	AB	AB	AB	AB	AB	AB	AB	AB	AB	AB	-	-	AB	AB
A911.21	A	F	0	123.441	4	58493.529	28869.97481	AA	AA	AA	AB	AB	-	AB	AB	AB	-	AB	AB	AB	AB	AB	AB	AB	-	AB	BB	-	BB	BB	BB	-	-	-	BB	-	BB	BB	BB	BB	BB	BB	BB	-	BB	-	BB	BB	BB
C825.31	C	F	0	-	0	54686.078	27644.29716	AB	AB	AB	AB	AB	AB	AB	AB	AB	AB	AB	AB	AB	AB	AB	AB	not AA	AB	AB	-	AB	AB	AB	AB	AB	AB	AB	AB	AB	AB	AB	AB	AB	AB	AB	AB	AB	AB	AB	AB	AB	AB
C610.1	C	F	1	153.165	6	50257.761	28098.43081	BB	BB	BB	BB	AB	AB	AB	AB	AB	AB	AB	AB	AB	AB	AB	AA	not BB	AA	AB	AB	-	AB	AB	AB	AB	AB	AB	AB	AB	AB	AB	AB	AB	AB	AB	AB	AB	AB	AB	AB	AB	AB
C625.44	C	F	0	93.828	3	54989.338	24609.00593	AA	AA	AA	AA	AA	-	AA	AA	-	AA	AA	AA	-	AA	AA	AA	not BB	AA	AB	AB	AB	-	-	AB	-	-	-	AB	-	AB	AB	AB	-	-	AB	AB	AB	AB	AB	-	AB	-
H94.11	H	F	1	101.452	1	57763.092	31689.33089	-	-	AA	not BB	AB	not BB	not BB	AB	AB	-	AB	AB	AB	AA	AA	-	AB	AB	BB	BB	BB	BB	BB	BB	BB	BB	BB	-	BB	BB	BB	-	BB	BB	BB	BB	BB	BB	-	-	BB	-
C625.46	C	F	1	149.113	6	52941.107	35372.94197	BB	BB	BB	BB	BB	BB	BB	BB	BB	BB	BB	BB	BB	BB	AB	AB	not AA	AB	AB	AB	AB	AB	-	AB	-	AB	-	-	AB	AB	AB	AB	AB	-	AB	AB	AB	AB	-	-	AB	AB
C625.47	C	F	1	200.401	4	53161.132	40952.91609	AA	AA	AA	AA	-	AA	AA	AA	AA	AA	AA	AA	AA	AA	AA	AA	not AA	AA	AB	AB	AB	AB	AB	AB	AB	AB	AB	AB	AB	AB	AB	AB	AB	AB	AB	AB	AB	AB	AB	AB	AB	AB
C62.66	C	F	1	168.262	7	48827.449	21986.11831	AA	AA	AA	AA	AA	AA	AA	AA	AA	AA	AA	AB	-	AA	AA	AA	not BB	AB	AA	AA	AA	AA	AA	-	-	AA	AA	AA	AA	AA	AA	AA	AA	AA	AA	AA	AA	AA	AA	AA	AA	AA
A911.23	A	F	0	102.83	3	61216.38	32010.9426	AB	AB	-	AB	AB	AB	AB	AB	AB	AB	AB	AB	AB	AB	AB	AB	AB	AA	AB	AB	AB	-	-	AB	-	AB	AB	-	AB	AB	AB	AB	-	AB	AB	AB	AB	AB	-	AB	-	AB
C625.6	C	F	1	105.518	7	52297.246	26867.73836	AB	AB	AA	AB	AB	AB	AB	AB	AB	AB	AB	AB	AB	AB	AB	AB	not AA	AB	AA	AA	AA	AA	AA	AA	-	AA	AA	AA	AA	AA	AA	AA	AA	AA	AA	AA	AA	AA	AA	-	AA	AA
C610.19	C	F	1	120.321	4	47059.679	28300.048	AB	AB	AB	AB	AB	AB	AB	BB	AB	AB	AB	AB	BB	AB	AB	AB	not AA	AB	AB	AB	AB	AB	AB	AB	AB	AB	AB	AB	AB	AB	AB	AB	AB	AB	AB	AB	AB	AB	AB	AB	AB	AB
A527.7	A	F	0	142.138	3	51268.168	35057.83167	AB	AB	AB	AB	AA	AA	AA	AA	AB	AB	AB	AB	-	AB	AB	AB	AB	-	AB	AB	-	AB	AB	AB	AB	AB	AB	AB	AB	AB	AB	AB	AB	AB	AB	AB	AB	AB	AB	AB	AB	AB
C62.114	C	F	1	127.537	8	50946.335	24203.71371	AB	AB	AA	AB	-	-	AA	AA	AA	AA	AA	AA	AA	AA	AA	AA	not BB	AA	BB	BB	BB	BB	BB	BB	BB	-	BB	BB	BB	BB	-	-	BB	BB	BB	BB	BB	BB	-	BB	-	BB
H84.8	H	F	1	122.788	3	69151.05	28550.5908	AA	AA	AA	not AA	AA	not BB	not BB	AA	AA	AA	AA	AA	AA	AA	AA	-	AB	AB	AA	AA	AA	AA	AA	AA	AA	AA	AA	AA	AA	AA	AA	AA	AA	AA	AA	AA	AA	AA	AA	AA	AA	AA
C625.23	C	F	1	145.35	7	58133.666	28377.01082	AA	AA	AA	AA	AA	AA	AA	AA	AA	AA	AA	-	AA	AA	AA	AB	not BB	BB	AA	AA	AA	AA	AA	AA	AA	AA	AA	AA	AA	AA	AA	AA	AA	AA	AA	AA	AA	AA	AA	AA	AA	AA
C625.24	C	F	1	133.152	9	54491.308	34901.44481	AB	AA	AA	AA	AB	AB	AB	AB	AB	AB	AB	AB	AB	AB	AB	AB	not BB	AB	AB	AB	AB	AB	AB	BB	BB	BB	BB	BB	BB	BB	BB	BB	BB	BB	AB	AB	AB	AB	AB	AB	AB	AB
H826.33	H	F	1	51.035	2	60570.651	40330.80397	BB	BB	BB	not AA	BB	not AA	not AA	BB	BB	BB	BB	BB	BB	AB	BB	BB	-	BB	BB	BB	BB	BB	BB	-	BB	-	BB	BB	BB	BB	BB	-	BB	-	BB	BB	BB	BB	-	BB	BB	BB
C628.59	C	F	1	251.922	8	56033.844	30909.17675	AB	AB	AB	AB	AB	AB	AB	AB	AB	AB	AB	AB	AB	AB	AB	AB	not AA	AB	AB	BB	BB	BB	BB	BB	BB	BB	BB	BB	BB	BB	BB	BB	BB	BB	BB	BB	BB	-	BB	BB	BB	BB
C625.34	C	F	1	217.592	7	47912.167	27778.37613	AA	AA	AA	AA	AA	AA	AA	AA	AA	AA	AA	AA	AA	AA	AA	AA	not BB	AA	AA	AA	AA	AA	AA	AA	AA	AA	AA	AA	AA	AA	AA	AA	AA	AA	AA	AA	AA	AA	AA	AA	AA	AA
A625.14	A	F	1	91.483	5	54424.288	40297.97494	AB	AB	AB	AB	AB	AB	AB	AB	AB	AB	AB	AB	AB	-	AA	AA	AA	AB	AB	AB	AB	-	AB	AB	AB	AB	-	AB	AB	AB	AB	AB	AB	AB	AB	AB	AB	AB	AB	AB	AB	AB
C610.8	C	F	1	177.084	5	56629.848	21584.615	BB	BB	BB	BB	BB	BB	BB	BB	BB	BB	BB	BB	BB	BB	BB	BB	not AA	BB	AB	AB	AB	AB	AB	AB	AB	AB	AB	AB	AB	AB	AB	AB	AB	AA	AB	AB	AB	AB	AB	AB	AB	AB
A911.29	A	F	1	144.557	5	56382.013	24626.26357	AA	AA	AA	AA	AA	AA	AA	AA	AA	AA	AA	AA	AA	AA	AA	AA	AA	AB	AB	BB	BB	BB	BB	BB	BB	-	BB	BB	BB	BB	BB	BB	BB	BB	BB	BB	BB	BB	BB	BB	BB	BB
C73.22	C	F	1	67.923	5	68564.873	29468.5692	AB	AB	AB	AB	BB	BB	-	BB	BB	BB	-	-	BB	BB	AB	AB	-	AB	AB	BB	BB	BB	BB	BB	BB	-	BB	BB	BB	BB	BB	BB	BB	AB	BB	BB	BB	BB	BB	BB	BB	BB
H625.8	H	F	1	75.551	1	61369.778	27572.7439	AA	AA	AA	not BB	AA	not BB	not BB	AA	AA	AA	AA	-	AA	AA	AA	AA	AA	AA	AB	BB	BB	BB	BB	BB	BB	BB	BB	BB	BB	BB	BB	BB	BB	BB	BB	BB	BB	BB	-	BB	BB	BB
H728.29	H	F	1	77.304	3	50801.388	29963.52842	AB	AB	AB	not AA	AB	not AA	not AA	AB	AB	AB	AB	AB	AB	AB	AB	AB	AB	AA	AA	AA	AA	AA	AA	AA	AA	AA	AA	AA	AA	AA	AA	AA	AA	AA	AA	AA	AA	AA	AA	AA	AA	AA
A625.42	A	F	0	134.815	2	57065.968	34451.09623	AB	AB	AB	AB	AB	AB	AB	AB	AB	AB	AB	AB	AB	AB	AB	AB	AB	AA	BB	BB	BB	BB	BB	BB	BB	-	BB	BB	BB	BB	BB	BB	BB	BB	BB	BB	BB	BB	BB	BB	BB	BB
F625.38	F	F	0	92.792	5	43268.443	38863.41021	AB	AB	AB	AB	AB	AB	AB	AB	AB	AB	AB	BB	AB	AB	BB	BB	BB	BB	AB	AB	AB	AB	AB	AB	BB	AB	AB	AB	AB	AB	AB	AB	AB	AB	AB	AB	AB	AB	AB	AB	AB	AB
F625.10	F	F	1	229.065	7	47943.122	22220.04493	BB	BB	BB	BB	BB	BB	BB	BB	BB	BB	BB	BB	BB	BB	BB	BB	BB	AB	AB	AB	AB	AB	AB	AB	AB	AB	AB	AB	AB	AB	AB	AB	AB	AB	AB	AB	AB	AB	AB	AB	AB	AB
C625.33	C	F	0	192.668	8	45896.955	22717.484	AB	AB	AB	AB	AB	AB	AB	AB	AB	AB	AB	AB	AB	AB	AB	BB	-	BB	BB	BB	BB	BB	BB	BB	BB	-	BB	BB	BB	BB	BB	BB	BB	BB	BB	BB	BB	BB	BB	BB	BB	-
A618.9	A	F	1	113.89	3	51924.018	22927.60119	BB	BB	BB	BB	BB	BB	BB	BB	AB	AB	AB	AB	AB	AB	AA	BB	BB	BB	AA	AA	AA	AA	AA	AA	AA	AA	AA	AA	AA	AA	AA	AA	AA	AA	AA	AA	AA	AA	AA	AA	AA	AA
H1028.18	H	F	0	121.563	5	64361.592	37728.02933	-	BB	AB	not AA	AB	not AA	not AA	AB	AB	AB	AB	AB	AB	AB	AB	AB	AB	AB	AB	AB	AB	AB	AB	AB	-	AB	AB	AB	AB	AB	AB	AB	AB	AB	AB	AB	AB	AB	AB	-	AB	AB
A625.26	A	F	1	137.826	5	52373.011	26751.31273	AB	AB	AB	AB	AB	AB	AB	AB	AB	AB	AB	AB	AB	AB	AB	AB	AB	AB	AB	AB	AB	AB	AB	AB	AB	AB	AB	AB	AB	AB	AB	AB	AB	AB	AB	AB	AB	AB	AB	AB	AB	AB
C62.102	C	F	0	107.437	10	56968.485	23007.88127	BB	BB	BB	BB	BB	BB	BB	BB	AB	AB	AB	AB	AB	AB	AB	AB	not BB	AA	AA	AA	AA	AA	AA	AA	AA	AA	AA	AA	AA	AA	AA	AA	AA	AA	AA	AA	AA	AA	-	AA	AA	AA
F625.59	F	F	0	120.376	11	46859.701	33490.23884	AB	AB	AB	AB	AB	AB	AB	AB	AB	AB	AB	AB	AB	AB	AB	AB	-	AB	AA	AA	AA	AA	AA	AA	AA	AA	-	AA	AA	AA	AA	AA	AA	AA	AA	AA	AA	AA	AA	AA	AA	AA
C62.62	C	F	1	148.186	5	56958.658	41717.4805	AB	AB	AB	AB	AB	AB	AB	AB	AB	AB	AB	AB	AB	AB	AB	AA	not BB	AB	AB	BB	BB	BB	BB	BB	BB	BB	BB	BB	BB	BB	BB	BB	BB	BB	BB	BB	BB	BB	-	BB	BB	BB
H1010.50	H	F	1	118.428	4	45907.961	27482.53927	AB	AB	AB	not AA	BB	not AA	not AA	BB	BB	BB	BB	BB	BB	AB	BB	BB	-	BB	AA	AA	AA	AA	AA	AA	AA	AA	AA	AA	AA	AA	AA	AA	AA	AB	AA	AA	AA	AA	AA	AA	AA	AA
H1028.13	H	F	1	119.136	5	59856.33	25489.30458	AA	AA	AA	not BB	AA	not BB	not BB	AA	AA	-	AA	AA	-	AA	AA	-	AB	AB	AB	AB	AB	AB	AB	AB	-	AB	AB	AB	AB	AB	AB	AB	-	AB	AB	AB	AB	AB	AB	AB	AB	AB
A911.16	A	F	1	-	0	55515.866	32578.76532	-	AA	AB	BB	AB	AB	AB	AB	-	-	AA	AA	AA	AA	AA	AA	AA	AA	AB	AB	AB	AB	AB	AB	BB	BB	BB	-	AB	AB	AB	AB	AB	-	AB	AB	-	AB	AB	AB	AB	AB
A911.31	A	F	1	170.464	3	59895.54	31200.61088	AB	AB	AB	AB	AA	AA	AA	AA	AA	AA	AA	AA	-	AA	AA	AA	AB	AB	AB	AB	AB	-	-	AB	AB	AB	AB	AB	AB	AB	AB	AB	-	-	AB	AB	AB	AB	AB	AB	AB	AB
C62.125	C	F	1	141.636	4	50502.55	40341.85143	AB	AB	AA	AA	AA	AA	AA	AA	AA	AA	AA	AA	AA	AA	AA	AA	not BB	AA	AA	AA	AA	-	AA	AA	AA	AA	AA	AA	AA	AA	AA	AA	AA	AA	AA	AA	AA	AA	AA	AA	AA	AA
C625.63	C	M	0	97.083	7	49745.286	29325.98969	BB	BB	BB	BB	BB	BB	BB	BB	BB	BB	BB	BB	-	BB	BB	BB	not AA	BB	AB	AB	AB	-	AB	AB	AB	AB	AB	AB	AB	AB	AB	AB	AB	AB	AB	AB	AB	AB	-	AB	AB	AB
C62.82	C	M	1	90.944	3	59176.109	26319.09983	AB	AB	AB	AB	BB	BB	BB	BB	BB	BB	BB	BB	BB	BB	BB	BB	not AA	BB	AB	AB	AB	AB	AB	AB	AB	AB	AB	AB	AB	AB	AB	AB	AB	AB	AB	AB	AB	AB	AB	AB	AB	AB
H826.7	H	M	0	50.485	4	64711.53	22310.9696	AA	AA	AA	-	AA	not BB	not BB	AA	-	-	AB	-	AB	AB	AB	-	AB	-	AA	AA	-	AA	-	AA	AA	-	-	AA	AA	AA	AA	-	-	AA	AA	AA	AA	AA	AA	-	AA	AA
H728.39	H	M	1	-	0	61834.888	23367.30096	BB	BB	BB	not BB	AB	not BB	not BB	AB	AB	AB	AB	-	AB	AB	AA	AA	-	AA	AB	AB	AB	AB	AB	AB	-	AB	-	AB	AB	AB	AB	AB	AB	AB	AB	AB	AB	AB	AB	AB	AB	AB
H728.45	H	M	1	-	0	65459.95	27910.99495	AB	AB	AB	not AA	AB	not AA	not AA	AB	AB	AB	AB	AB	AB	AB	AB	AB	BB	AB	AA	AA	AA	AA	AA	AA	-	AA	AA	AA	AA	AA	AA	-	AA	AA	AA	AA	AA	AA	AA	AA	AA	AA
H728.47	H	M	1	199.138	10	63545.857	33830.99211	AB	BB	AB	not AA	AB	not AA	not AA	AB	AB	AB	AB	AB	BB	AB	AB	AB	AB	AB	AB	AB	AB	AB	AB	-	BB	AB	AB	-	AB	AB	AB	AB	AB	AB	AB	AB	AB	AB	AB	AB	AB	AB
H728.44	H	M	0	67.459	3	65042.6	28261.99491	AA	AA	AA	not AA	AB	not AA	not AA	AB	BB	AB	AB	AB	AB	AB	AB	-	AB	AB	AB	AB	AB	AB	AB	AB	AB	AB	AB	-	AB	AB	AB	-	AB	AB	AB	AB	AB	AB	AA	AB	AB	AB
H826.15	H	M	1	-	0	56608.819	26175.61409	AA	AA	AA	not BB	BB	not AA	not AA	BB	BB	BB	BB	BB	-	BB	BB	BB	-	AB	AB	AB	AB	AB	AB	AB	AB	AB	AB	AB	AB	AB	AB	AB	AB	AB	AB	AB	AB	AB	AB	AB	AB	AB
H94.4	H	M	1	62.523	2	50397.991	28960.42956	AB	AB	AB	not AA	BB	not AA	not AA	BB	BB	BB	BB	BB	BB	-	BB	BB	BB	AB	AA	AA	AA	AA	AA	AA	AA	AA	AA	AA	AA	AA	AA	AA	AA	AA	AA	AA	AA	AA	AA	AA	AA	AA
C62.121	C	M	1	127.768	3	55973.703	32767.48081	AA	AA	AB	AB	BB	BB	BB	BB	BB	BB	BB	BB	BB	BB	BB	BB	-	BB	AB	AB	-	AB	AB	AB	AB	AB	AB	AB	AB	AB	AB	AB	AB	AB	AB	AB	AB	AB	AB	AB	AB	AB
C821.41	C	M	0	146.504	3	53419.385	34160.32952	AB	AB	AB	AB	AB	AB	AB	AB	AB	AB	AB	AB	-	AB	BB	BB	not AA	BB	BB	BB	BB	BB	BB	BB	BB	-	BB	BB	BB	BB	BB	BB	BB	BB	BB	BB	BB	BB	BB	BB	BB	BB
H911.3	H	M	0	120.749	3	71638.643	33100.4234	-	-	AA	not BB	AB	not BB	not BB	AB	AA	AA	AA	AA	-	AA	AA	AA	AA	AA	AA	AA	AA	AA	-	AA	AA	-	AA	AA	-	AA	AA	AA	AA	AA	AA	AA	AA	AA	AA	AA	AA	AA
H1028.7	H	M	1	102.686	4	47043.956	28108.80778	AA	AA	AA	not BB	AB	not BB	not BB	AB	AB	AB	AB	AB	AB	AB	AB	AB	AB	BB	AB	AB	AB	AB	AB	AB	AB	AB	AB	AB	AB	AB	AB	AB	AB	AB	AB	AB	AB	AB	AB	AB	AB	AB
C73.32	C	M	1	117.101	3	55839.074	25905.93782	BB	BB	BB	BB	BB	BB	BB	BB	BB	BB	BB	BB	BB	BB	BB	BB	not AA	BB	AB	AB	AB	AB	AB	AB	AB	AB	AB	AB	AB	AB	AB	AB	AB	AB	AB	AB	AB	AB	AB	AB	AB	AB
H625.17	H	M	1	-	0	68072.149	28948.6236	BB	BB	AA	not BB	AB	not BB	not BB	AB	AB	AB	AB	AB	BB	AB	AA	AB	AB	AB	BB	BB	-	BB	BB	BB	BB	BB	BB	BB	BB	BB	BB	BB	BB	BB	BB	BB	BB	BB	BB	BB	BB	BB
H728.3	H	M	0	58.958	1	52998.103	35067.886	BB	BB	BB	not AA	AB	not AA	not AA	AB	AB	AB	AB	AB	AB	AB	AB	AB	AB	AA	AB	AB	AB	AB	AB	AB	AB	AB	AB	AB	AB	AB	AB	-	AB	AB	AB	AB	-	AB	-	AB	AB	AB
F619.14	F	M	1	191.907	4	53925.571	27308.11064	AA	AA	AA	AA	AA	-	AA	AB	AB	AB	AB	AB	AB	AB	AB	AB	AB	AB	AB	AB	AB	AB	AB	AB	AB	AB	AB	AB	AB	AB	AB	AB	AB	AB	AB	AB	AB	AB	-	AB	AB	AB
F625.56	F	M	1	145.537	7	42407.504	25122.06803	BB	BB	BB	BB	BB	BB	BB	BB	BB	BB	BB	BB	BB	BB	BB	BB	BB	AB	AB	AB	AB	AB	AB	AB	AB	AB	AB	AB	AB	AB	AB	AB	AB	AB	AB	AB	AB	AB	AB	AB	AB	AB
A610.25	A	M	0	132.293	8	63226.482	28860.42831	AA	AA	AA	AA	AA	AA	AA	AA	AA	AA	AA	AA	-	AA	AA	-	AB	AA	AB	AB	AB	AB	AB	AB	AB	AB	AB	AB	AB	AB	AB	AB	AB	AB	AB	AB	AB	AB	AB	AB	AB	AB
C821.46	C	M	0	-	0	53177.74	26632.86879	AB	AB	AB	AB	AB	AB	AB	AB	AB	AB	AB	AB	AB	AB	AB	AB	not AA	AA	AB	AB	AB	AB	AB	AB	AB	AB	AB	AB	AB	AB	AB	AB	AB	AB	AB	AB	AB	AB	AB	-	AB	AB
C62.107	C	M	1	126.494	3	52555.891	27872.24633	AA	AA	AA	AA	AA	AA	AA	AA	AA	AA	AA	AA	AA	AA	AA	-	not BB	AA	AB	AB	AB	AB	AB	AB	AB	AB	AB	AB	AB	AB	AB	AB	AB	AB	AB	AB	AB	AB	-	AB	AB	AB
H728.40	H	M	1	84.78	2	63836.539	24115.76089	BB	BB	BB	not AA	BB	not AA	not AA	BB	BB	BB	BB	BB	BB	BB	BB	BB	BB	BB	AB	AB	AB	AB	AB	AB	AB	-	AB	AB	AB	AB	AB	AB	AB	AB	AB	AB	AB	AB	AB	AB	AB	AB
C625.57	C	M	1	129.615	5	46407.17	25833.9064	AA	AA	AA	AA	AA	AA	AA	AA	AA	AA	AA	AA	AA	AA	AA	AA	not BB	AA	AB	AB	AB	AB	AB	AB	AB	AB	AB	AB	AB	AB	AB	AB	AB	AB	AB	AB	AB	AB	AB	AB	AB	AB
H625.10	H	F	1	116.904	4	39973.762	35019.28342	BB	BB	AB	not AA	BB	not AA	not AA	AB	AB	BB	BB	BB	BB	BB	BB	BB	BB	BB	AB	AB	-	AB	AB	AB	AB	AB	AB	AB	AB	AB	AB	AB	AB	AB	AB	AB	AB	AB	AB	AB	AB	AB
C62.92	C	F	1	-	1	56963.277	30084.90714	AB	AB	AB	AB	AB	AB	AB	AB	AB	AB	AB	AB	AB	AB	BB	AB	not BB	AB	BB	BB	-	BB	BB	BB	BB	BB	BB	BB	BB	BB	BB	BB	BB	BB	BB	BB	BB	BB	BB	BB	BB	BB
A625.20	A	F	1	121.988	4	55569.619	26116.50979	BB	BB	BB	BB	BB	BB	BB	BB	BB	BB	BB	BB	BB	BB	BB	BB	BB	BB	AA	AA	AA	AA	AA	AA	AA	AA	AA	AA	AA	AA	AA	-	AA	AA	AA	AA	AA	AA	AA	AA	AA	AA
H728.4	H	F	0	-	0	59962.166	23520.06459	AA	AA	AA	not BB	AA	not BB	not BB	AA	AA	AA	AA	AA	AA	AA	AA	AA	AA	AB	BB	BB	BB	BB	BB	BB	BB	BB	BB	BB	BB	BB	BB	BB	BB	BB	BB	BB	BB	BB	BB	BB	BB	BB
C73.38	C	F	1	-	0	53907.391	35870.8339	AB	AB	AB	AB	AB	AB	AB	AB	AB	AB	AB	AB	AB	AB	AB	-	not BB	AA	AB	AB	-	AB	AB	AB	AB	AB	AB	AB	AB	AB	AB	AB	AB	AB	AB	AB	AB	AB	AB	AB	AB	AB
A625.56	A	F	1	-	0	59201.561	22836.33641	AB	AB	AB	AB	BB	BB	BB	BB	BB	BB	BB	BB	BB	BB	BB	BB	BB	AB	AB	AB	AB	AB	AB	AB	AB	AB	AB	AB	AB	AB	AB	AB	AB	AB	AB	AB	AB	AB	AB	AB	AB	AB
H728.8	H	F	1	74.069	2	58590.816	37298.13297	AA	AA	AB	not AA	AB	not AA	not AA	AB	AB	AB	AB	AB	AB	AB	AB	AB	AB	AB	AA	AA	AA	AA	AA	AA	AA	AA	AA	AA	AA	AA	AA	AA	AA	AA	AA	AA	AA	AA	AA	AA	AA	AA
C625.25	C	F	0	128.765	5	56941.068	22594.23407	AA	AA	AA	AA	AA	AA	AA	AA	AA	AA	AA	AA	AA	AA	AA	AA	not BB	AA	AB	AB	AB	-	AB	AB	AB	AB	AB	AB	AB	AB	AB	AB	AB	AB	AB	AB	AB	AB	AB	AB	AB	AB
C610.26	C	F	1	224.397	6	56493.549	27321.97719	AB	AB	AA	AA	AA	AA	AA	AA	AA	AA	AA	AA	AA	AA	AA	AA	not BB	AB	AB	AB	BB	BB	BB	BB	BB	BB	BB	BB	BB	BB	BB	BB	BB	-	BB	BB	BB	BB	BB	BB	BB	BB
A610.15	A	F	0	199.556	9	54614.243	27386.60477	AB	AB	AB	AB	AB	AB	AB	AB	AB	AB	AB	AB	AB	AB	AB	AB	AB	AB	AB	AA	AB	AB	AB	AB	AB	AB	AB	AB	AB	AB	AB	AB	AB	AB	AB	AB	AB	AB	AB	AB	AB	AB
H84.33	H	F	1	104.472	8	51821.72	30036.15498	BB	BB	BB	not AA	BB	not AA	not AA	BB	BB	BB	BB	BB	BB	BB	BB	BB	BB	BB	AB	AB	AB	AB	AB	AB	AB	AB	AB	AB	AB	AB	AB	AB	AB	AB	AB	AB	AB	AB	AB	AB	AB	AB
C73.9	C	F	0	237.89	9	55373.375	26143.68469	AB	AB	AB	AB	AB	AB	AB	AB	AB	AB	AB	AB	AB	AB	AB	AB	not AA	BB	BB	BB	BB	BB	BB	BB	BB	BB	BB	BB	BB	BB	BB	BB	BB	BB	BB	BB	BB	BB	BB	BB	BB	BB
H84.17	H	F	1	134.406	5	63709.967	23883.93035	AA	AA	AB	not BB	AB	not BB	not BB	AB	AA	AA	AA	AA	AA	AA	AA	AA	AA	AB	AB	AB	AB	AB	AB	AB	AB	AB	AB	AB	AB	AB	AB	AB	AB	AB	AB	AB	AB	AB	AB	AB	AB	AB
A911.6	A	F	1	113.916	1	54710.646	40215.37334	AB	AB	AB	AA	AA	AA	AA	AA	AA	AA	-	AA	AA	AA	AA	AA	AA	AA	AA	AA	AA	AA	AA	AA	AA	AA	AA	AA	AA	AA	AA	AA	AA	AA	AA	AA	AA	AA	AA	AA	AA	AA
H728.25	H	F	1	99.995	2	58617.348	21646.74326	BB	BB	BB	not AA	AB	not AA	not AA	AB	AB	AB	AB	AB	AB	AB	AB	AB	AB	AB	AA	AA	AA	AA	AA	AA	AA	AA	AA	AA	AA	AA	AA	AA	AA	AA	AA	AA	AA	AA	AA	AA	AA	AA
A911.22	A	F	1	108.574	3	50288.323	32237.35771	AA	AA	AA	AA	AA	AA	AA	AA	AB	AA	AA	AA	AA	AA	AA	AA	AB	AB	AB	AB	AB	AB	AB	AB	AB	AB	AB	AB	AB	AB	AB	AB	AB	AB	AB	AB	AB	AB	AB	AB	AB	AB
A625.37	A	F	1	159.78	2	63043.307	29390.90298	BB	AB	BB	BB	BB	BB	BB	BB	BB	BB	BB	BB	BB	BB	BB	BB	BB	BB	AB	AB	AB	AB	AB	AB	AB	AB	AB	AB	AB	AB	AB	AB	AB	AB	AB	AB	AB	AB	AB	AB	AB	AB
H84.34	H	F	1	57.905	3	63397.864	28009.83045	AA	AA	AA	not BB	AB	not BB	not BB	AB	AB	AB	AB	AB	AB	AB	AB	AB	AB	AB	AB	BB	BB	BB	BB	BB	BB	BB	BB	BB	BB	BB	BB	BB	BB	BB	BB	BB	BB	BB	BB	BB	BB	BB
H728.22	H	F	1	-	0	57165.417	37343.51813	AA	AA	AA	not BB	AA	not BB	not BB	AA	AA	AA	AA	AA	AA	AA	AA	AB	AB	BB	BB	BB	BB	BB	BB	BB	BB	-	BB	BB	BB	BB	BB	BB	BB	BB	BB	BB	BB	BB	BB	BB	BB	BB
H826.36	H	F	0	96.229	3	63013.04	30781.42483	AB	AB	AB	not AA	AB	not AA	not AA	AB	AB	AB	AB	AB	AB	AB	AB	AB	AB	AB	AB	AB	AB	AB	AB	AB	AB	AB	AB	AB	AB	AB	AB	AB	AB	AB	AB	AB	AB	AB	AB	AB	AB	AB
H911.2	H	F	1	181.46	8	71787.817	28888.3401	AA	AA	AA	not BB	AA	not BB	not BB	AA	AA	AA	AA	AA	-	AA	AA	AA	AA	AA	AB	AB	AB	AB	AB	AB	AB	AB	AB	AB	AB	AB	AB	AB	AB	AB	AB	AB	AB	AB	AB	AB	AB	AB
C73.1756	C	F	-	-	-	-	-	BB	BB	BB	BB	BB	BB	BB	BB	BB	BB	BB	BB	BB	BB	AB	BB	not AA	AB	AB	AB	AB	AB	AB	AB	AB	AB	AB	AB	AB	AB	AB	AB	AB	AB	AB	AB	AB	AB	AB	AB	AB	AB
H84.5	H	F	0	175.348	8	55312.153	27763.66245	AB	AB	AB	not AA	AB	not AA	not AA	AB	AB	AB	AB	AB	AB	AB	AB	AB	AB	AB	AB	AB	AB	AB	AB	AB	AB	AB	-	AB	AB	AB	AB	AB	AB	AB	AB	AB	AB	AB	AB	AB	AB	AB
C73.33	C	F	1	132.193	5	64390.091	20309.24579	AB	AB	AB	AB	AB	AB	AB	AB	AB	AB	AB	AB	AB	AB	AB	AB	not BB	BB	AB	AB	AB	-	AB	AB	AB	AB	AA	-	AA	AA	AA	AA	AA	AA	AA	AA	AA	AA	AA	AA	AA	AA
A526.5	A	F	1	122.421	3	48074.017	23648.41244	AB	AB	AB	AB	AB	AB	AB	AB	AB	AB	AB	AB	AB	AB	AB	AB	AB	BB	AB	AB	AB	AB	AB	AB	AB	AB	AB	AB	AB	AB	AB	AB	AB	AB	AB	AB	AB	AB	AB	AB	AB	AB
H625.2	H	F	1	-	0	44595.375	24984.38085	AA	AA	AA	not BB	AA	not BB	not BB	AA	AA	AA	AA	AA	AA	AA	AA	AA	AA	AA	AB	BB	BB	BB	BB	BB	BB	BB	BB	BB	BB	BB	BB	BB	BB	BB	BB	BB	BB	BB	BB	BB	BB	BB
H625.4	H	F	1	113.661	7	60094.24	30945.89658	AB	AB	AB	not AA	AB	not AA	not AA	AB	AB	AB	AB	AB	AB	AB	AB	AB	AB	BB	AB	AB	AB	AB	AB	AB	AB	AB	AB	AB	AB	AB	AB	AB	AB	AB	AB	AB	AB	AB	AB	AB	AB	AB
A526.6	A	F	1	122.817	2	41049.715	26046.03545	BB	BB	BB	BB	BB	BB	BB	BB	BB	BB	BB	BB	BB	BB	BB	BB	BB	BB	AB	AB	AB	AB	AB	AB	AB	AB	AB	AB	AB	AB	AB	AB	AB	AB	AB	AB	AB	AB	AB	AB	AB	AB
H728.2	H	F	1	-	0	58933.481	27240.89353	BB	BB	BB	not BB	AB	not BB	not BB	AB	AB	AB	-	AB	AB	AB	AB	AB	AB	AA	BB	BB	BB	BB	BB	BB	BB	BB	BB	BB	BB	BB	BB	BB	BB	BB	BB	BB	BB	BB	BB	BB	BB	BB
C73.11	C	F	1	80.766	2	60845.511	28732.73943	BB	BB	BB	BB	BB	BB	BB	BB	BB	BB	BB	BB	BB	BB	BB	BB	not AA	AB	AB	AB	AB	AB	AB	AB	AB	AB	AB	AB	AB	AB	AB	AB	AB	AB	AB	AB	AB	AB	AB	AB	AB	AB
C73.10	C	F	0	-	0	61530.154	29327.7619	BB	BB	BB	BB	BB	BB	BB	BB	BB	BB	BB	BB	BB	BB	BB	BB	not AA	AB	BB	BB	BB	BB	BB	BB	BB	BB	BB	BB	BB	BB	BB	BB	BB	BB	BB	BB	BB	BB	BB	BB	BB	BB
H728.37	H	F	1	113.595	3	67023.614	27100.33994	BB	BB	BB	not AA	BB	not AA	not AA	BB	BB	BB	BB	BB	BB	BB	BB	BB	BB	BB	AB	AB	AB	AB	-	AB	AB	AB	AB	AB	AB	AB	AB	AB	AB	AB	AB	AB	AB	AB	AB	AB	AB	AB
A625.7	A	F	1	135.645	2	57288.156	38847.39735	BB	BB	BB	BB	BB	BB	BB	BB	BB	BB	BB	BB	BB	BB	BB	AB	AB	AA	AB	AB	AB	AB	AB	AB	AB	AB	AB	AB	AB	AB	AB	AB	AB	AB	AB	AB	AB	AB	AB	AB	AB	AB
C821.30	C	F	1	87.274	3	61187.98	24362.02743	AB	AB	AB	AB	-	AA	AA	AA	-	AA	AA	AA	AA	AA	AA	AA	not BB	AA	AB	BB	BB	BB	BB	BB	BB	BB	BB	BB	BB	BB	BB	BB	BB	BB	BB	BB	BB	BB	BB	BB	BB	BB
H728.14	H	F	1	121.43	3	72220.694	24527.4065	BB	BB	AA	not BB	AB	not BB	not BB	AB	AB	AB	AB	AB	AB	AB	AA	AA	AA	AA	AB	AB	AB	AB	AB	AB	AB	AB	AB	AB	AB	AB	AB	AB	AB	AB	AB	AB	AB	AB	AB	AB	AB	AB
A610.2	A	F	1	143.329	12	60006.093	23906.06222	BB	BB	BB	BB	BB	BB	BB	BB	BB	BB	BB	BB	BB	BB	BB	BB	BB	BB	AB	AB	AB	AB	AB	AB	AB	AB	AB	AB	AB	AB	AB	AB	AB	AB	AB	AB	AB	AB	AB	AB	AB	AB
H625.6	H	F	1	-	0	51577.422	30821.20057	AB	AB	AB	not AA	BB	not AA	not AA	BB	BB	BB	BB	BB	BB	BB	BB	BB	-	BB	AB	BB	BB	BB	BB	BB	BB	BB	BB	BB	BB	BB	BB	BB	BB	BB	BB	BB	BB	BB	BB	BB	BB	BB
H84.22	H	F	1	87.739	8	58653.905	22742.45537	AB	AB	AB	not AA	AB	not AA	not AA	AB	AB	AB	AB	AB	AB	AB	AB	AB	AB	AA	AB	AB	AB	AB	AB	AB	AB	AB	AB	AB	AB	AB	AB	AB	AB	AB	AB	AB	AB	AB	AB	AB	AB	AB
A527.4	A	F	0	170.133	4	44884.681	32921.38769	AA	AA	AA	AA	AA	AA	AA	AA	AA	AA	AA	AA	AA	AA	AA	AA	AA	AB	AA	AA	AA	AA	AA	AA	AA	AA	AA	AA	AB	AA	AA	AA	AA	AA	AA	AA	AA	AA	AA	AA	AA	AA
H811.12	H	F	1	91.835	7	60091.292	21598.08194	BB	BB	BB	not AA	AB	not AA	not AA	BB	BB	BB	BB	BB	BB	BB	BB	BB	BB	AB	AA	AA	AA	AA	AA	AA	AA	AA	AA	AA	AA	AA	AA	AA	AA	AA	AA	AA	AA	AA	AA	AA	AA	AA
A618.11	A	F	0	184.032	10	52125.47	18563.00533	AB	AB	AB	AB	AB	AB	AB	AB	AB	AB	AB	AB	AB	AB	AB	AB	AB	AB	AA	AA	AA	AA	AA	AA	AA	AA	AA	AA	AA	AA	AA	AA	AA	AA	AA	AA	AA	AA	AA	AA	AA	AA
C62.98	C	F	1	143.797	12	56252.199	33358.97675	AB	AB	AB	AB	AA	AA	AA	AA	AA	AA	-	AA	AA	AA	AA	AA	not BB	AA	BB	BB	BB	BB	BB	BB	BB	BB	BB	BB	BB	BB	BB	BB	BB	BB	BB	BB	BB	BB	BB	BB	BB	BB
C62.87	C	F	1	132.88	3	55278.938	27338.07786	AB	AB	AB	AB	AB	AB	AB	AB	AA	AA	AA	AA	AA	AA	AA	AA	not BB	AA	AB	BB	BB	BB	BB	BB	BB	BB	BB	BB	BB	BB	BB	BB	BB	BB	BB	BB	BB	BB	BB	BB	BB	BB
A618.12	A	F	1	123.684	8	55700.023	24791.63188	AB	AB	AB	AB	AB	AB	AB	AB	AB	AB	AB	AB	AB	AB	AB	AB	AB	AB	AB	-	BB	BB	BB	BB	BB	-	BB	BB	BB	BB	BB	BB	BB	BB	BB	BB	BB	BB	BB	BB	BB	BB
C62.76	C	F	1	130.825	5	53462.623	21493.36237	AA	AA	AA	AA	AA	AA	AA	AA	AA	AA	AA	AA	AA	AA	AA	AA	not BB	AB	AB	AB	AB	AB	AB	AB	AB	AB	AB	AB	AB	AB	AB	AB	AB	AB	AB	AB	AB	AB	AB	AB	AB	AB
A610.23	A	F	1	163.485	6	61858.865	25411.77327	AB	AB	AB	AB	AB	AB	AB	AB	AB	AB	AB	AB	AB	AA	AA	AB	AB	AB	AA	AA	AA	AA	AA	AA	AA	AA	AA	AA	AA	AA	AA	AA	AA	AA	AA	AA	AA	AA	AA	AA	AA	AA
A625.21	A	F	1	152.191	5	45658.553	39594.19008	BB	BB	AB	AB	AB	AB	AB	AB	AB	AB	AB	-	AB	AB	AB	AB	AB	AB	AB	AB	AB	AB	AB	AB	AB	AB	AB	AB	AB	AB	AB	AB	AB	AB	AB	AB	AB	AB	AB	AB	AB	AB
C625.8	C	F	1	142.008	4	51940.429	21924.59528	AA	AA	AA	-	AA	AA	AA	AA	AA	AA	AA	AA	AB	AB	AA	AA	not BB	AA	AA	AA	AA	AA	AA	AA	AA	AA	AA	AA	AA	AA	AA	AA	AA	AA	AA	AA	AA	AA	AA	AA	AA	AA
F625.30	F	F	1	150.165	13	48372.756	42476.29275	BB	BB	BB	BB	BB	BB	BB	BB	BB	BB	BB	BB	BB	BB	BB	BB	BB	BB	AA	AA	AA	AA	AA	AA	AA	AA	AA	AA	AA	AA	AA	-	AA	AA	AA	AA	AA	AA	AA	AA	AA	AA
A911.5	A	F	1	125	7	50832.342	25982.1955	AB	AB	AB	AB	AB	AB	AB	AB	AB	AB	AB	AB	AB	AB	AB	AB	AB	AB	AA	AA	AA	AA	AA	AA	AA	AA	AA	AA	AA	AA	AA	AA	AA	AA	AA	AA	AA	AA	AA	AA	AA	AA
A911.11	A	F	1	104.145	3	54035.436	38874.26416	AB	BB	AB	AB	AB	AB	AB	AA	AB	AB	AB	AB	AB	AB	AB	AB	AB	AB	AB	AB	AB	AB	AB	AB	AB	AB	AB	AB	AB	AB	AB	AB	AB	AB	AB	AB	AB	AB	AB	AB	AB	AB
F625.58	F	F	1	124.728	3	52630.477	23906.16063	AB	AB	AB	AB	AB	AB	AB	AB	AB	AB	AB	AB	AB	AB	AB	AB	AB	AB	AA	AA	AA	AA	AA	AA	AA	AA	AA	AA	AA	AA	AA	AA	AA	AA	AA	AA	AA	AA	AA	AA	AA	AA
F625.40	F	F	0	152.228	5	46493.156	31925.92747	AB	AB	AB	AB	AB	AB	AB	AB	AB	AB	AB	AB	AB	AB	AB	-	AB	AB	AB	AB	AB	-	AB	AB	AB	AB	AB	AB	AB	AB	AB	AB	AB	AB	AB	AB	AB	AB	AB	AB	AB	AB
F613.10	F	F	1	193.64	3	54773.636	23832.12416	AB	AB	AB	AB	BB	BB	AB	AB	AB	AB	AB	BB	BB	BB	AB	BB	-	BB	AB	AB	-	AB	AB	AB	AB	AB	AB	AB	AB	AB	BB	BB	BB	AB	AB	AB	AB	AB	AB	AB	AB	AB
A617.13	A	F	1	132.499	8	52029.461	23948.29925	AB	AB	AB	AB	AB	AB	AB	AB	AB	AB	AB	AB	AB	AB	AB	AB	AB	AB	AB	AB	AB	AB	AB	AB	AB	AB	AB	AB	AB	AB	AB	AB	AB	AB	AB	AB	AB	AB	AB	AB	AB	AB
A625.31	A	F	1	144.173	4	56548.088	25934.22614	AA	AA	AA	AA	AA	AA	AA	AA	AA	AA	AA	AA	AA	AA	AA	AA	AA	AA	AA	AA	AA	AA	AA	AA	AA	AA	AA	AA	AA	AA	AA	AA	AA	AA	AA	AA	AA	AA	AA	AA	AA	AA
C821.38	C	F	1	109.091	4	57948.821	26632.86879	AB	AB	AB	AB	AB	AB	AB	AB	AB	AB	AB	AB	AB	AB	AB	AB	not BB	AB	BB	BB	BB	BB	BB	BB	BB	BB	BB	BB	BB	BB	BB	BB	BB	BB	BB	BB	BB	BB	BB	BB	BB	BB
C625.67	C	F	0	180.384	13	58260.434	32767.48081	BB	BB	BB	BB	BB	BB	BB	BB	BB	BB	BB	BB	BB	BB	BB	AB	not AA	AA	AA	AA	AA	AA	AA	AA	AA	AA	AA	AA	AA	AA	AA	AA	AA	AA	AA	AA	AA	AA	AA	AA	AA	AA
H826.23	H	F	1	126.115	8	64019.418	18650.3841	AA	AA	AA	not BB	AA	not BB	not BB	AA	AB	AB	AB	AB	AB	AB	AA	AB	AB	BB	AB	AB	AB	AB	AB	AB	AB	AB	AB	AB	AB	AB	AB	AB	AB	AB	AB	AB	AB	AB	AB	AB	AB	AB
A911.9	A	F	0	84.037	5	55082.89	36327.51333	BB	BB	AB	AB	AB	AB	AB	AB	AB	AB	AB	AB	AB	AB	AB	AB	AB	AB	AA	AA	AB	AA	AA	AA	AA	AA	AA	AA	AA	AA	AA	AA	AA	AA	AA	AA	AA	AA	AA	AA	AA	AA
H625.3	H	F	1	65.237	1	59826.653	26505.78454	AA	AA	AA	not BB	AB	not BB	not BB	AB	AB	AB	AB	AB	AB	AB	AB	AB	AB	AB	BB	BB	BB	BB	BB	BB	BB	BB	BB	BB	BB	BB	BB	BB	BB	BB	BB	BB	BB	BB	BB	BB	BB	BB
C610.29	C	F	1	237.223	11	54314.816	23824.34103	AB	AB	AB	AB	AB	AB	AB	AB	AB	AB	AB	AB	AB	AB	AB	BB	not AA	BB	AB	AA	AB	AB	AB	AB	AB	AB	AB	AB	AB	AB	AB	AB	AB	AB	AB	AB	AB	AB	AB	AB	AB	AB
H728.41	H	F	1	-	0	61981.211	33937.24797	BB	AB	AB	not BB	AB	not BB	not BB	AB	AB	AB	AB	AB	AB	AB	AA	AB	AA	AB	AB	AB	AB	AB	AB	AB	AB	AB	-	AB	AB	AB	AB	AB	AB	AB	AB	AB	AB	AB	AB	AB	AB	AB
H728.19	H	F	1	103.944	3	61190.142	20547.33528	AA	AA	AA	not BB	AB	not BB	not BB	AB	AB	AB	AB	AB	AB	AB	AA	AB	AB	AB	AB	AB	AB	AB	AB	AB	AB	AB	AB	AB	AB	AB	AB	AB	AB	AB	AB	AB	AB	AB	AB	AB	AB	AB
C62.40	C	F	0	160.352	9	63476.577	-	AB	AB	AB	AB	AB	AB	AB	AB	AA	AA	AA	AA	AA	AA	AA	AA	not BB	AA	AB	AB	AB	AB	AB	AB	AB	AB	AB	AB	AB	AB	AB	AB	AB	AB	AB	AB	AB	AB	AB	AB	AB	AB
A625.23	A	F	1	210.506	4	51266.497	23309.29	AA	AA	AA	AA	AA	AA	AA	AA	AA	AA	AA	AA	AA	AA	AA	AA	AA	AA	AA	AA	AA	AA	AA	AA	AA	AA	AA	AA	AA	AA	AA	AA	AA	AA	AA	AA	AA	AA	AA	AA	AA	AA
F619.43	F	F	1	81.227	3	56856.261	28823.1672	AB	AB	AB	AB	AB	AB	AB	AB	AB	AB	AB	AB	AB	AB	AB	AB	AB	AB	AB	AB	AB	AB	AB	AB	AB	AB	AB	-	AB	AB	AB	AB	AB	AB	AB	AB	AB	AB	AB	AB	AB	AB
F625.35	F	F	0	102.456	3	45376.618	30305.32514	BB	BB	BB	BB	BB	BB	BB	BB	BB	BB	BB	BB	BB	BB	AB	AB	AB	AB	AB	AB	-	AB	AB	AB	AB	AB	AB	AB	AB	AB	AB	AB	AB	AB	AB	AB	AB	AB	AB	AB	AB	AB
F625.16	F	F	1	138.346	5	43592.241	27570.00063	BB	BB	AB	BB	BB	-	BB	BB	BB	BB	BB	BB	BB	-	AB	AB	AB	AB	AB	AB	AB	AB	AB	AB	AB	AB	AB	AB	AB	AB	AB	AB	AB	AB	AB	AB	AB	AB	AB	AB	AB	AB
C821.45	C	F	1	-	0	61444.365	21649.00116	AB	AB	AA	AA	AA	AA	AA	AA	AA	AA	AA	AA	AA	AA	AA	AA	not BB	AA	BB	BB	BB	BB	BB	BB	BB	BB	BB	BB	BB	BB	BB	BB	BB	BB	BB	BB	BB	BB	BB	BB	BB	BB
F711.4	F	F	1	95.796	1	54945.215	27821.95345	BB	BB	BB	BB	BB	BB	BB	BB	AB	AB	AB	AB	BB	AB	AB	AB	AB	AB	AB	BB	BB	BB	BB	BB	BB	BB	BB	BB	BB	BB	BB	BB	BB	BB	BB	BB	BB	BB	BB	BB	BB	BB
F619.11	F	F	0	147.036	5	51065.438	33264.07187	AB	AB	AB	AB	AB	AB	AB	AB	AB	-	AB	AB	AB	AB	AB	AA	AB	AB	AB	AB	AB	AB	AB	AB	AB	AB	AB	AB	AB	AB	AB	BB	BB	AB	AB	AB	AB	AB	AB	AB	AB	AB
H84.19	H	F	1	166.463	10	56387.712	30216.80894	BB	BB	BB	not AA	AB	not AA	not AA	AB	AB	AB	AB	AB	AB	AB	AB	AB	AB	AA	AA	AA	AA	AA	AA	AA	AA	AA	AA	AA	AA	AA	AA	AA	AA	AA	AA	AA	AA	AA	AA	AA	AA	AA
C821.19	C	F	1	156.051	4	65363.45	29018.49435	AA	AA	AA	AA	AA	AA	AA	AA	AA	AA	AA	AA	AA	AA	AA	AA	not BB	AA	AA	AA	AA	-	AA	AA	AA	AA	AA	AA	AA	AA	AA	AA	AA	AA	AA	AA	AA	AA	AA	AA	AA	AA
H728.42	H	F	1	83.9	2	62370.161	31585.50978	AA	AA	AA	not BB	-	not BB	not BB	AB	AA	AA	AA	AA	AA	AA	AA	AA	AB	BB	AB	AB	AB	AB	AB	AB	AB	AB	AB	AB	AB	AB	AB	AB	AB	AB	AB	AB	AB	AB	AB	AB	AB	AB
F613.6	F	F	1	97.517	4	64495.534	30444.48804	AA	AA	AB	AB	AB	AB	AB	AB	BB	BB	BB	BB	BB	BB	BB	BB	BB	BB	AB	AA	AB	AB	AB	AB	AB	AB	AB	AB	AB	AB	AB	AB	AB	AB	AB	AB	AB	AB	AB	AB	AB	AB
H1028.12	H	F	1	90.606	5	55240.121	37567.48387	BB	BB	BB	not AA	BB	not AA	not AA	BB	BB	-	BB	BB	BB	BB	BB	BB	BB	BB	AB	BB	BB	BB	BB	BB	BB	-	BB	BB	BB	BB	BB	BB	BB	BB	BB	BB	BB	BB	BB	BB	BB	BB
H94.3	H	F	1	-	0	56294.651	23416.01545	AB	AB	AB	not AA	AB	not AA	not AA	AB	AB	AB	AB	AB	AB	AB	BB	AB	AB	AB	AB	AB	AB	AB	AB	AB	BB	AB	AB	AB	AB	AB	AA	AA	AB	AB	AB	AB	AB	AB	AB	AB	AB	AB
F619.44	F	F	1	77.51	6	48479.182	27241.42129	BB	BB	BB	BB	BB	BB	BB	BB	BB	BB	BB	BB	BB	BB	BB	BB	AB	AB	AA	AA	AA	AA	AA	AA	AA	AA	AA	AA	AA	AA	AA	AA	AA	AA	AA	AA	AA	AA	AA	AA	AA	AA
C73.42	C	F	1	142.441	8	60547.558	27918.5665	AB	AB	AB	AB	AA	AA	AA	AA	AA	AA	AA	AA	AA	AA	AA	AA	not BB	AA	AB	AB	AB	AB	AB	AB	AB	AB	AB	AB	-	AB	AB	AB	AB	AB	AB	AB	AB	AB	AB	AB	AB	AB
H84.29	H	F	0	87.183	6	64580.537	27650.71808	AA	AA	AA	not BB	AB	not BB	not BB	AB	AA	AA	AA	AA	AA	AA	AA	AA	AA	AA	AB	AB	-	AB	AB	AB	AB	AB	AB	AB	AB	AB	AB	AB	AB	AB	AB	AB	AB	AB	AB	AB	AB	AB
C73.14	C	F	1	93.175	1	60093.454	26191.97576	AB	AB	AB	AB	AB	AB	AB	AB	BB	BB	BB	BB	BB	BB	BB	BB	-	BB	AA	AA	AA	AA	AA	AA	AA	AA	AA	AA	AA	AA	AA	AA	AA	AA	AA	AA	AA	AA	AA	AA	AA	AA
A911.27	A	F	0	136.163	12	58899.284	34205.40812	AB	AB	AB	AB	BB	BB	BB	BB	BB	BB	BB	BB	BB	BB	BB	BB	BB	AB	AB	AB	AB	AB	AB	AB	AB	AB	AB	AB	AB	AB	AB	AB	AB	AB	AB	AB	AB	AB	AB	AB	AB	AB
C73.20	C	F	0	147.011	8	65665.333	28806.31881	AA	AA	AA	AA	AA	AA	AA	AA	AA	AA	AA	AA	AA	AA	AA	AA	not BB	AA	AA	AA	AA	AA	AA	AA	AA	AA	AA	AA	AA	AA	AA	AA	AA	AA	AA	AA	AA	AA	AA	AA	AA	AA
F926.7	F	F	1	-	0	52513.34	35761.2172	AB	AB	AB	AB	AB	AB	AB	AB	AB	AB	AB	AB	AB	AB	AB	AB	AA	AB	AB	BB	BB	BB	BB	BB	BB	BB	BB	BB	BB	BB	BB	BB	BB	BB	BB	BB	BB	BB	BB	BB	BB	BB
H728.12	H	F	1	-	1	59068.602	30336.5921	AA	AA	AA	not BB	AB	not BB	not BB	AB	AB	AB	AB	AB	AB	AB	AA	AB	-	AB	AB	AB	AB	AB	AB	AB	AB	AB	AB	AB	AB	AB	AB	AB	AB	AB	AB	AB	-	AB	AB	AB	AB	AB
C62.14	C	F	0	95.301	4	53362.585	35682.47556	BB	BB	AB	AB	AB	AB	AB	AB	AB	AB	AB	AB	AB	AB	AB	AB	not BB	AB	AB	BB	BB	BB	BB	BB	BB	BB	BB	BB	AB	AB	BB	BB	BB	BB	BB	BB	BB	BB	BB	BB	BB	BB
[truncated: 229 more columns]
