# Supplementary material for: Decoupled maternal and zygotic genetic effects shape the evolution of development
Source: eLife. 2018 Sep 10;7:e37143. doi: 10.7554/eLife.37143 (PMC6168281; doi:10.7554/eLife.37143)
Supplement: Supplementary file 2. [file elife-37143-supp2.csv]

cross	larva	area	maxchaetlength	nChaetae	G2.Ind	G2.Family	G2.cirri.binary	G2.maxchaetlength	G2.nchaetae	G2.area	G2.qtl3nch	G2.qtl8nch	G2.qtl3chl	G2.qtl9chl
1A-5.26-8	1	28927.683	214.787	7	A526.8	A	0	171.536	2	46060.672	1	3	1	2
1A-5.26-8	2	20567.211	216.42	8	A526.8	A	0	171.536	2	46060.672	1	3	1	2
1A-5.26-8	3	23119.073	211.029	7	A526.8	A	0	171.536	2	46060.672	1	3	1	2
1A-5.26-8	4	21628.915	203.233	7	A526.8	A	0	171.536	2	46060.672	1	3	1	2
1A-5.26-8	5	19708.533	209.256	6	A526.8	A	0	171.536	2	46060.672	1	3	1	2
1A-5.26-8	6	23065.909	204.981	7	A526.8	A	0	171.536	2	46060.672	1	3	1	2
1A-5.26-8	7	23637.248	201.484	6	A526.8	A	0	171.536	2	46060.672	1	3	1	2
1A-5.26-8	8	27452.167	217.973	7	A526.8	A	0	171.536	2	46060.672	1	3	1	2
1A-5.26-8	9	24566.288	215.853	5	A526.8	A	0	171.536	2	46060.672	1	3	1	2
1A-5.26-8	10	20141.017	213.302	7	A526.8	A	0	171.536	2	46060.672	1	3	1	2
1A-5.26-8	11	19495.583	203.629	4	A526.8	A	0	171.536	2	46060.672	1	3	1	2
1A-5.26-8	12	19702.243	204.519	9	A526.8	A	0	171.536	2	46060.672	1	3	1	2
1A-5.26-8	13	19279.586	204.682	6	A526.8	A	0	171.536	2	46060.672	1	3	1	2
1A-5.26-8	14	18932.302	191.793	8	A526.8	A	0	171.536	2	46060.672	1	3	1	2
1A-5.26-8	15	17831.094	206.416	7	A526.8	A	0	171.536	2	46060.672	1	3	1	2
1A-5.26-8	16	18842.779	244.705	6	A526.8	A	0	171.536	2	46060.672	1	3	1	2
1A-5.26-8	17	20808.463	222.17	6	A526.8	A	0	171.536	2	46060.672	1	3	1	2
1A-5.26-8	18	20793.133	210.779	6	A526.8	A	0	171.536	2	46060.672	1	3	1	2
1A-5.26-8	19	19073.319	216.067	7	A526.8	A	0	171.536	2	46060.672	1	3	1	2
1A-5.26-8	20	18369.415	184.762	5	A526.8	A	0	171.536	2	46060.672	1	3	1	2
1A-5.26-8	21	20286.456	188.754	5	A526.8	A	0	171.536	2	46060.672	1	3	1	2
1A-5.26-8	22	17797.29	208.851	7	A526.8	A	0	171.536	2	46060.672	1	3	1	2
1A-5.26-8	23	19355.942	186.136	7	A526.8	A	0	171.536	2	46060.672	1	3	1	2
1A-5.26-8	24	19487.033	213.027	8	A526.8	A	0	171.536	2	46060.672	1	3	1	2
1A-5.26-8	25	23305.392	203.727	6	A526.8	A	0	171.536	2	46060.672	1	3	1	2
1A-5.26-8	26	19248.73	242.109	10	A526.8	A	0	171.536	2	46060.672	1	3	1	2
1A-5.26-8	27	17989.8	214.931	6	A526.8	A	0	171.536	2	46060.672	1	3	1	2
1A-5.26-8	28	17687.916	202.803	7	A526.8	A	0	171.536	2	46060.672	1	3	1	2
1A-5.26-8	29	18637.395	133.114	4	A526.8	A	0	171.536	2	46060.672	1	3	1	2
1A-5.26-8	30	16122.876	185.987	5	A526.8	A	0	171.536	2	46060.672	1	3	1	2
1A-5.26-8	31	17744.716	232.649	5	A526.8	A	0	171.536	2	46060.672	1	3	1	2
1A-5.26-8	32	17839.153	219.165	8	A526.8	A	0	171.536	2	46060.672	1	3	1	2
1A-5.26-8	33	17671.505	191.748	6	A526.8	A	0	171.536	2	46060.672	1	3	1	2
1A-5.26-8	34	17039.829	230.488	5	A526.8	A	0	171.536	2	46060.672	1	3	1	2
1A-5.26-8	35	16464.363	162.062	4	A526.8	A	0	171.536	2	46060.672	1	3	1	2
1A-5.26-8	36	16519.393	217.057	9	A526.8	A	0	171.536	2	46060.672	1	3	1	2
1A-5.26-8	37	17420.033	241.422	7	A526.8	A	0	171.536	2	46060.672	1	3	1	2
1A-5.26-8	38	16140.27	199.118	6	A526.8	A	0	171.536	2	46060.672	1	3	1	2
1A-5.26-8	39	16830.023	199.077	5	A526.8	A	0	171.536	2	46060.672	1	3	1	2
1A-5.26-8	41	15502.108	213.425	5	A526.8	A	0	171.536	2	46060.672	1	3	1	2
1A-5.26-8	42	15896.168	228.332	5	A526.8	A	0	171.536	2	46060.672	1	3	1	2
1A-5.26-8	43	15985.987	191.016	6	A526.8	A	0	171.536	2	46060.672	1	3	1	2
1A-5.26-8	44	17182.712	212.353	5	A526.8	A	0	171.536	2	46060.672	1	3	1	2
1A-5.26-8	45	17603.208	209.849	8	A526.8	A	0	171.536	2	46060.672	1	3	1	2
1A-5.26-8	46	15219.19	234.117	8	A526.8	A	0	171.536	2	46060.672	1	3	1	2
1A-5.26-8	47	17442.537	184.943	8	A526.8	A	0	171.536	2	46060.672	1	3	1	2
1A-5.26-8	48	16519.885	221.156	8	A526.8	A	0	171.536	2	46060.672	1	3	1	2
1A-5.26-8	49	14622.891	227.951	8	A526.8	A	0	171.536	2	46060.672	1	3	1	2
1A-5.26-8	50	15473.02	221.678	6	A526.8	A	0	171.536	2	46060.672	1	3	1	2
1A-6.10-24	1	31163.805	199.652	16	A610.24	A	1	163.955	5	57062.136	1	2	1	2
1A-6.10-24	2	22186.398	183.442	8	A610.24	A	1	163.955	5	57062.136	1	2	1	2
1A-6.10-24	3	21536.345	210.85	5	A610.24	A	1	163.955	5	57062.136	1	2	1	2
1A-6.10-24	4	25657.472	178.537	8	A610.24	A	1	163.955	5	57062.136	1	2	1	2
1A-6.10-24	5	23474.416	212.669	7	A610.24	A	1	163.955	5	57062.136	1	2	1	2
1A-6.10-24	6	28374.623	188.864	15	A610.24	A	1	163.955	5	57062.136	1	2	1	2
1A-6.10-24	7	25990.212	205.957	6	A610.24	A	1	163.955	5	57062.136	1	2	1	2
1A-6.10-24	8	22514.618	229.305	14	A610.24	A	1	163.955	5	57062.136	1	2	1	2
1A-6.10-24	9	23323.867	214.242	9	A610.24	A	1	163.955	5	57062.136	1	2	1	2
1A-6.10-24	10	23867.297	209.343	15	A610.24	A	1	163.955	5	57062.136	1	2	1	2
1A-6.10-24	11	21291.064	195.566	3	A610.24	A	1	163.955	5	57062.136	1	2	1	2
1A-6.10-24	12	20750.091	182.447	3	A610.24	A	1	163.955	5	57062.136	1	2	1	2
1A-6.10-24	13	23975.295	228.796	13	A610.24	A	1	163.955	5	57062.136	1	2	1	2
1A-6.10-24	14	28116.272	188.273	17	A610.24	A	1	163.955	5	57062.136	1	2	1	2
1A-6.10-24	15	22689.046	136.365	4	A610.24	A	1	163.955	5	57062.136	1	2	1	2
1A-6.10-24	16	25493.952	220.756	12	A610.24	A	1	163.955	5	57062.136	1	2	1	2
1A-6.10-24	17	20374.407	201.444	12	A610.24	A	1	163.955	5	57062.136	1	2	1	2
1A-6.10-24	18	22159.57	175.988	11	A610.24	A	1	163.955	5	57062.136	1	2	1	2
1A-6.10-24	19	21094.624	197.992	5	A610.24	A	1	163.955	5	57062.136	1	2	1	2
1A-6.10-24	20	20539.696	197.245	15	A610.24	A	1	163.955	5	57062.136	1	2	1	2
1A-6.10-24	21	19241.753	144.738	2	A610.24	A	1	163.955	5	57062.136	1	2	1	2
1A-6.10-24	22	22625.171	188.866	10	A610.24	A	1	163.955	5	57062.136	1	2	1	2
1A-6.10-24	23	19023.496	207.124	12	A610.24	A	1	163.955	5	57062.136	1	2	1	2
1A-6.10-24	24	24488.163	209.994	12	A610.24	A	1	163.955	5	57062.136	1	2	1	2
1A-6.10-24	25	22070.046	147.637	4	A610.24	A	1	163.955	5	57062.136	1	2	1	2
1A-6.10-24	26	20801.486	176.824	15	A610.24	A	1	163.955	5	57062.136	1	2	1	2
1A-6.10-24	27	24669.864	229.683	11	A610.24	A	1	163.955	5	57062.136	1	2	1	2
1A-6.10-24	28	23628.404	217.145	3	A610.24	A	1	163.955	5	57062.136	1	2	1	2
1A-6.10-24	29	18722.988	194.386	2	A610.24	A	1	163.955	5	57062.136	1	2	1	2
1A-6.10-24	30	20217.077	208.557	10	A610.24	A	1	163.955	5	57062.136	1	2	1	2
1A-6.10-24	31	21585.873	104.541	2	A610.24	A	1	163.955	5	57062.136	1	2	1	2
1A-6.10-24	32	24732.953	191.028	5	A610.24	A	1	163.955	5	57062.136	1	2	1	2
1A-6.10-24	33	16404.713	238.238	5	A610.24	A	1	163.955	5	57062.136	1	2	1	2
1A-6.10-24	34	25013.61	190.004	9	A610.24	A	1	163.955	5	57062.136	1	2	1	2
1A-6.10-24	35	17802.498	231.637	10	A610.24	A	1	163.955	5	57062.136	1	2	1	2
1A-6.10-24	36	19338.352	202.215	6	A610.24	A	1	163.955	5	57062.136	1	2	1	2
1A-6.10-24	37	18649.876	181.853	5	A610.24	A	1	163.955	5	57062.136	1	2	1	2
1A-6.10-24	38	18170.91	153.817	2	A610.24	A	1	163.955	5	57062.136	1	2	1	2
1A-6.10-24	39	20518.666	176.102	14	A610.24	A	1	163.955	5	57062.136	1	2	1	2
1A-6.10-24	40	22628.61	177.263	4	A610.24	A	1	163.955	5	57062.136	1	2	1	2
1A-6.10-24	41	17581.981	208.271	8	A610.24	A	1	163.955	5	57062.136	1	2	1	2
1A-6.10-25	1	32852.665	173.121	17	A610.25	A	0	132.293	8	63226.482	2	1	2	2
1A-6.10-25	2	37679.268	171.607	17	A610.25	A	0	132.293	8	63226.482	2	1	2	2
1A-6.10-25	3	41987.009	206.964	16	A610.25	A	0	132.293	8	63226.482	2	1	2	2
1A-6.10-25	4	27727.911	172.329	15	A610.25	A	0	132.293	8	63226.482	2	1	2	2
1A-6.10-25	5	26057.92	158.443	14	A610.25	A	0	132.293	8	63226.482	2	1	2	2
1A-6.10-25	6	40908.894	144.216	13	A610.25	A	0	132.293	8	63226.482	2	1	2	2
1A-6.10-25	7	26811.352	140.345	14	A610.25	A	0	132.293	8	63226.482	2	1	2	2
1A-6.10-25	8	14499.661	83.709	6	A610.25	A	0	132.293	8	63226.482	2	1	2	2
1A-6.10-25	9	14867.484	179.69	13	A610.25	A	0	132.293	8	63226.482	2	1	2	2
1A-6.10-25	10	17452.266	171.216	17	A610.25	A	0	132.293	8	63226.482	2	1	2	2
1A-6.10-25	11	15428.308	131.538	17	A610.25	A	0	132.293	8	63226.482	2	1	2	2
1A-6.10-25	12	14017.453	141.195	16	A610.25	A	0	132.293	8	63226.482	2	1	2	2
1A-6.10-25	13	14651.88	155.349	13	A610.25	A	0	132.293	8	63226.482	2	1	2	2
1A-6.10-25	14	15253.486	210.785	18	A610.25	A	0	132.293	8	63226.482	2	1	2	2
1A-6.10-25	15	14656.696	184.81	17	A610.25	A	0	132.293	8	63226.482	2	1	2	2
1A-6.10-25	16	30894.645	223.04	17	A610.25	A	0	132.293	8	63226.482	2	1	2	2
1A-6.10-25	17	27595.936	193.034	18	A610.25	A	0	132.293	8	63226.482	2	1	2	2
1A-6.10-25	18	23429.113	181.708	16	A610.25	A	0	132.293	8	63226.482	2	1	2	2
1A-6.10-25	19	26812.63	187.957	17	A610.25	A	0	132.293	8	63226.482	2	1	2	2
1A-6.10-25	20	25503.385	181.718	16	A610.25	A	0	132.293	8	63226.482	2	1	2	2
1A-6.10-25	21	17610.971	166.1	15	A610.25	A	0	132.293	8	63226.482	2	1	2	2
1A-6.10-25	22	15639.685	138.448	14	A610.25	A	0	132.293	8	63226.482	2	1	2	2
1A-6.10-25	23	13607.669	214.473	17	A610.25	A	0	132.293	8	63226.482	2	1	2	2
1A-6.10-25	24	16000.236	204.352	15	A610.25	A	0	132.293	8	63226.482	2	1	2	2
1A-6.10-25	25	16657.462	151.754	18	A610.25	A	0	132.293	8	63226.482	2	1	2	2
1A-6.10-25	26	16795.236	187.71	15	A610.25	A	0	132.293	8	63226.482	2	1	2	2
1A-6.10-25	27	18629.534	185.181	18	A610.25	A	0	132.293	8	63226.482	2	1	2	2
1A-6.10-25	28	18040.408	218.193	17	A610.25	A	0	132.293	8	63226.482	2	1	2	2
1A-6.10-25	29	17790.902	194.242	18	A610.25	A	0	132.293	8	63226.482	2	1	2	2
1A-6.10-25	30	20214.424	188.546	15	A610.25	A	0	132.293	8	63226.482	2	1	2	2
1A-6.10-25	31	19515.237	171.345	15	A610.25	A	0	132.293	8	63226.482	2	1	2	2
1A-6.10-25	32	21097.375	195.781	19	A610.25	A	0	132.293	8	63226.482	2	1	2	2
1A-6.10-25	33	20418.137	205.279	15	A610.25	A	0	132.293	8	63226.482	2	1	2	2
1A-6.10-25	34	13806.272	165.491	3	A610.25	A	0	132.293	8	63226.482	2	1	2	2
1A-6.10-25	35	16290.524	194.027	18	A610.25	A	0	132.293	8	63226.482	2	1	2	2
1A-6.10-25	36	20686.314	207.56	18	A610.25	A	0	132.293	8	63226.482	2	1	2	2
1A-6.10-25	37	17086.507	191.372	17	A610.25	A	0	132.293	8	63226.482	2	1	2	2
1A-6.10-25	38	18231.543	89.212	5	A610.25	A	0	132.293	8	63226.482	2	1	2	2
1A-6.10-25	39	25747.585	152.476	13	A610.25	A	0	132.293	8	63226.482	2	1	2	2
1A-6.10-25	40	24839.968	176.32	19	A610.25	A	0	132.293	8	63226.482	2	1	2	2
1A-6.10-25	41	33776.496	189.182	16	A610.25	A	0	132.293	8	63226.482	2	1	2	2
1A-6.10-25	42	23192.186	192.829	16	A610.25	A	0	132.293	8	63226.482	2	1	2	2
1A-6.10-25	43	23870.638	211.031	15	A610.25	A	0	132.293	8	63226.482	2	1	2	2
1A-6.10-25	44	24279.636	187.887	16	A610.25	A	0	132.293	8	63226.482	2	1	2	2
1A-6.10-25	45	24951.799	206.471	16	A610.25	A	0	132.293	8	63226.482	2	1	2	2
1A-6.10-25	46	21532.709	178.123	11	A610.25	A	0	132.293	8	63226.482	2	1	2	2
1A-6.10-25	47	21620.955	180.568	16	A610.25	A	0	132.293	8	63226.482	2	1	2	2
1A-6.10-25	48	23270.212	172.888	15	A610.25	A	0	132.293	8	63226.482	2	1	2	2
1A-6.10-25	49	24119.26	208.296	16	A610.25	A	0	132.293	8	63226.482	2	1	2	2
1A-6.10-25	50	21645.621	148.869	15	A610.25	A	0	132.293	8	63226.482	2	1	2	2
1A-6.25-40	1	27489.117	192.742	14	A625.40	A	1	128.856	7	54161.909	2	1	2	2
1A-6.25-40	2	34709.761	176.764	11	A625.40	A	1	128.856	7	54161.909	2	1	2	2
1A-6.25-40	3	31226.403	184.03	14	A625.40	A	1	128.856	7	54161.909	2	1	2	2
1A-6.25-40	4	29969.93	190.357	14	A625.40	A	1	128.856	7	54161.909	2	1	2	2
1A-6.25-40	5	32737.394	192.902	12	A625.40	A	1	128.856	7	54161.909	2	1	2	2
1A-6.25-40	6	31172.158	198.847	14	A625.40	A	1	128.856	7	54161.909	2	1	2	2
1A-6.25-40	7	33205.255	198.957	15	A625.40	A	1	128.856	7	54161.909	2	1	2	2
1A-6.25-40	8	26757.206	220.135	21	A625.40	A	1	128.856	7	54161.909	2	1	2	2
1A-6.25-40	9	32526.901	187.352	17	A625.40	A	1	128.856	7	54161.909	2	1	2	2
1A-6.25-40	10	35320.211	181.779	11	A625.40	A	1	128.856	7	54161.909	2	1	2	2
1A-6.25-40	11	31411.936	194.123	12	A625.40	A	1	128.856	7	54161.909	2	1	2	2
1A-6.25-40	12	30033.903	190.866	14	A625.40	A	1	128.856	7	54161.909	2	1	2	2
1A-6.25-40	13	33653.561	188.55	14	A625.40	A	1	128.856	7	54161.909	2	1	2	2
1A-6.25-40	14	32778.962	200.082	12	A625.40	A	1	128.856	7	54161.909	2	1	2	2
1A-6.25-40	15	35409.047	198.01	15	A625.40	A	1	128.856	7	54161.909	2	1	2	2
1A-6.25-40	16	33225.008	203.774	19	A625.40	A	1	128.856	7	54161.909	2	1	2	2
1A-6.25-40	17	35791.413	206.567	13	A625.40	A	1	128.856	7	54161.909	2	1	2	2
1A-6.25-40	18	28074.41	199.434	16	A625.40	A	1	128.856	7	54161.909	2	1	2	2
1A-6.25-40	19	33130.276	212.24	12	A625.40	A	1	128.856	7	54161.909	2	1	2	2
1A-6.25-40	20	28459.921	220.21	19	A625.40	A	1	128.856	7	54161.909	2	1	2	2
1A-6.25-40	21	39113.413	NA	14	A625.40	A	1	128.856	7	54161.909	2	1	2	2
1A-6.25-40	22	31561.797	180.781	17	A625.40	A	1	128.856	7	54161.909	2	1	2	2
1A-6.25-40	23	38878.549	206.543	17	A625.40	A	1	128.856	7	54161.909	2	1	2	2
1A-6.25-40	24	31474.828	214.72	14	A625.40	A	1	128.856	7	54161.909	2	1	2	2
1A-6.25-40	25	31369.68	203.96	15	A625.40	A	1	128.856	7	54161.909	2	1	2	2
1A-6.25-40	26	42010.299	137.672	12	A625.40	A	1	128.856	7	54161.909	2	1	2	2
1A-6.25-40	27	28420.81	195.714	14	A625.40	A	1	128.856	7	54161.909	2	1	2	2
1A-6.25-40	28	36335.433	190.46	13	A625.40	A	1	128.856	7	54161.909	2	1	2	2
1A-6.25-40	29	27114.219	194.068	21	A625.40	A	1	128.856	7	54161.909	2	1	2	2
1A-6.25-40	30	30183.076	188.425	18	A625.40	A	1	128.856	7	54161.909	2	1	2	2
1A-6.25-40	31	28200.686	229.978	17	A625.40	A	1	128.856	7	54161.909	2	1	2	2
1A-6.25-40	32	22798.813	182.419	16	A625.40	A	1	128.856	7	54161.909	2	1	2	2
1A-6.25-40	33	27593.577	211.247	17	A625.40	A	1	128.856	7	54161.909	2	1	2	2
1A-6.25-40	34	25966.824	197.085	18	A625.40	A	1	128.856	7	54161.909	2	1	2	2
1A-6.25-40	35	19003.548	138.317	11	A625.40	A	1	128.856	7	54161.909	2	1	2	2
1A-6.25-40	36	23271.686	193.099	15	A625.40	A	1	128.856	7	54161.909	2	1	2	2
1A-6.25-40	37	29065.359	187.639	15	A625.40	A	1	128.856	7	54161.909	2	1	2	2
1A-6.25-40	38	41355.136	152.153	12	A625.40	A	1	128.856	7	54161.909	2	1	2	2
1A-6.25-40	39	34070.911	223.651	14	A625.40	A	1	128.856	7	54161.909	2	1	2	2
1A-6.25-40	40	27410.206	188.981	17	A625.40	A	1	128.856	7	54161.909	2	1	2	2
1A-6.25-40	41	30635.116	185.959	18	A625.40	A	1	128.856	7	54161.909	2	1	2	2
1A-6.25-40	42	32082.527	211.492	14	A625.40	A	1	128.856	7	54161.909	2	1	2	2
1A-6.25-40	43	31368.599	212.594	10	A625.40	A	1	128.856	7	54161.909	2	1	2	2
1A-6.25-40	44	38348.581	211.895	17	A625.40	A	1	128.856	7	54161.909	2	1	2	2
1A-6.25-40	45	32687.375	191.448	15	A625.40	A	1	128.856	7	54161.909	2	1	2	2
1A-6.25-40	46	38348.188	NA	10	A625.40	A	1	128.856	7	54161.909	2	1	2	2
1A-6.25-40	47	35585.735	184.414	11	A625.40	A	1	128.856	7	54161.909	2	1	2	2
1A-6.25-40	48	29272.216	217.758	14	A625.40	A	1	128.856	7	54161.909	2	1	2	2
1A-6.25-40	49	32544	156.577	14	A625.40	A	1	128.856	7	54161.909	2	1	2	2
1A-6.25-40	50	26703.452	120.065	12	A625.40	A	1	128.856	7	54161.909	2	1	2	2
1A-9.25-4	1	23530.036	177.317	6	A925.4	A	1	NA	0	44538.674	3	2	3	3
1A-9.25-4	2	25082.497	140.258	4	A925.4	A	1	NA	0	44538.674	3	2	3	3
1A-9.25-4	3	30016.313	174.4	12	A925.4	A	1	NA	0	44538.674	3	2	3	3
1A-9.25-4	4	29964.525	160.338	5	A925.4	A	1	NA	0	44538.674	3	2	3	3
1A-9.25-4	5	25481.864	167.13	12	A925.4	A	1	NA	0	44538.674	3	2	3	3
1A-9.25-4	6	28389.56	154.564	11	A925.4	A	1	NA	0	44538.674	3	2	3	3
1A-9.25-4	7	23792.121	158.123	3	A925.4	A	1	NA	0	44538.674	3	2	3	3
1A-9.25-4	8	17109.305	140.057	11	A925.4	A	1	NA	0	44538.674	3	2	3	3
1A-9.25-4	9	26083.077	154.373	12	A925.4	A	1	NA	0	44538.674	3	2	3	3
1A-9.25-4	10	24987.569	181.169	16	A925.4	A	1	NA	0	44538.674	3	2	3	3
1A-9.25-4	11	25501.42	175.331	11	A925.4	A	1	NA	0	44538.674	3	2	3	3
1A-9.25-4	12	17117.756	154.127	14	A925.4	A	1	NA	0	44538.674	3	2	3	3
1A-9.25-4	13	23977.948	160.437	4	A925.4	A	1	NA	0	44538.674	3	2	3	3
1A-9.25-4	14	32919.095	178.137	5	A925.4	A	1	NA	0	44538.674	3	2	3	3
1A-9.25-4	15	27248.848	169.081	6	A925.4	A	1	NA	0	44538.674	3	2	3	3
1A-9.25-4	16	25479.015	128.851	6	A925.4	A	1	NA	0	44538.674	3	2	3	3
1A-9.25-4	17	33925.472	141.581	4	A925.4	A	1	NA	0	44538.674	3	2	3	3
1A-9.25-4	18	28652.431	178.428	10	A925.4	A	1	NA	0	44538.674	3	2	3	3
1A-9.25-4	19	27451.381	141.175	13	A925.4	A	1	NA	0	44538.674	3	2	3	3
1A-9.25-4	20	24986.979	127.984	6	A925.4	A	1	NA	0	44538.674	3	2	3	3
1A-9.25-4	21	28027.633	158.367	7	A925.4	A	1	NA	0	44538.674	3	2	3	3
1A-9.25-4	22	34146.186	141.749	6	A925.4	A	1	NA	0	44538.674	3	2	3	3
1A-9.25-4	23	33038.197	105.69	3	A925.4	A	1	NA	0	44538.674	3	2	3	3
1A-9.25-4	24	30084.119	155.195	5	A925.4	A	1	NA	0	44538.674	3	2	3	3
1A-9.25-4	25	29616.651	158.569	5	A925.4	A	1	NA	0	44538.674	3	2	3	3
1A-9.25-4	26	17780.093	140.533	4	A925.4	A	1	NA	0	44538.674	3	2	3	3
1A-9.25-4	27	20561.905	146.678	17	A925.4	A	1	NA	0	44538.674	3	2	3	3
1A-9.25-4	28	21037.136	196.609	18	A925.4	A	1	NA	0	44538.674	3	2	3	3
1A-9.25-4	29	19044.428	215.004	13	A925.4	A	1	NA	0	44538.674	3	2	3	3
1A-9.25-4	30	19798.744	187.964	17	A925.4	A	1	NA	0	44538.674	3	2	3	3
1A-9.25-4	31	32184.727	122.468	5	A925.4	A	1	NA	0	44538.674	3	2	3	3
1A-9.25-4	32	32092.845	123.848	4	A925.4	A	1	NA	0	44538.674	3	2	3	3
1A-9.25-4	33	25221.843	163.493	9	A925.4	A	1	NA	0	44538.674	3	2	3	3
1A-9.25-4	34	25433.319	162.18	6	A925.4	A	1	NA	0	44538.674	3	2	3	3
1A-9.25-4	35	33271.587	180.048	15	A925.4	A	1	NA	0	44538.674	3	2	3	3
1A-9.25-4	36	25836.912	161.658	7	A925.4	A	1	NA	0	44538.674	3	2	3	3
1A-9.25-4	37	27068.72	146.414	5	A925.4	A	1	NA	0	44538.674	3	2	3	3
1A-9.25-4	38	28121.874	169.23	12	A925.4	A	1	NA	0	44538.674	3	2	3	3
1A-9.25-4	39	26887.216	116.347	2	A925.4	A	1	NA	0	44538.674	3	2	3	3
1A-9.25-4	40	30265.819	160.522	4	A925.4	A	1	NA	0	44538.674	3	2	3	3
1A-9.25-4	41	29549.631	154.54	7	A925.4	A	1	NA	0	44538.674	3	2	3	3
1A-9.25-4	42	18759.151	168.532	5	A925.4	A	1	NA	0	44538.674	3	2	3	3
1A-9.25-4	43	24936.96	168.728	12	A925.4	A	1	NA	0	44538.674	3	2	3	3
1A-9.25-4	44	32480.715	153.732	14	A925.4	A	1	NA	0	44538.674	3	2	3	3
1A-9.25-4	45	30883.639	168.257	14	A925.4	A	1	NA	0	44538.674	3	2	3	3
1A-9.25-4	46	24260.178	136.2	4	A925.4	A	1	NA	0	44538.674	3	2	3	3
1A-9.25-4	47	21228.565	143.589	11	A925.4	A	1	NA	0	44538.674	3	2	3	3
1A-9.25-4	48	24451.902	190.911	6	A925.4	A	1	NA	0	44538.674	3	2	3	3
1A-9.25-4	49	18565.855	156.955	5	A925.4	A	1	NA	0	44538.674	3	2	3	3
1A-9.25-4	50	19815.548	143.981	13	A925.4	A	1	NA	0	44538.674	3	2	3	3
3C-6.10-25	1	18067.236	99.13	3	C610.25	C	1	108.795	4	46141.744	2	2	2	2
3C-6.10-25	2	17291.3	172.019	3	C610.25	C	1	108.795	4	46141.744	2	2	2	2
3C-6.10-25	3	18087.873	136.562	3	C610.25	C	1	108.795	4	46141.744	2	2	2	2
3C-6.10-25	4	19427.089	54.846	2	C610.25	C	1	108.795	4	46141.744	2	2	2	2
3C-6.10-25	5	16098.505	131.78	3	C610.25	C	1	108.795	4	46141.744	2	2	2	2
3C-6.10-25	6	19129.922	184.911	10	C610.25	C	1	108.795	4	46141.744	2	2	2	2
3C-6.10-25	7	20597.675	94.019	2	C610.25	C	1	108.795	4	46141.744	2	2	2	2
3C-6.10-25	8	20693.389	152.865	6	C610.25	C	1	108.795	4	46141.744	2	2	2	2
3C-6.10-25	9	18171.991	NA	0	C610.25	C	1	108.795	4	46141.744	2	2	2	2
3C-6.10-25	10	20249.31	204.928	16	C610.25	C	1	108.795	4	46141.744	2	2	2	2
3C-6.10-25	11	20019.064	186.762	15	C610.25	C	1	108.795	4	46141.744	2	2	2	2
3C-6.10-25	12	20722.379	86.428	2	C610.25	C	1	108.795	4	46141.744	2	2	2	2
3C-6.10-25	13	19022.71	136.027	3	C610.25	C	1	108.795	4	46141.744	2	2	2	2
3C-6.10-25	14	17258.773	151.5	5	C610.25	C	1	108.795	4	46141.744	2	2	2	2
3C-6.10-25	15	18641.818	167.447	8	C610.25	C	1	108.795	4	46141.744	2	2	2	2
3C-6.10-25	16	23591.848	167.292	11	C610.25	C	1	108.795	4	46141.744	2	2	2	2
3C-6.10-25	17	20822.417	78.551	1	C610.25	C	1	108.795	4	46141.744	2	2	2	2
3C-6.10-25	18	23816.099	155.252	3	C610.25	C	1	108.795	4	46141.744	2	2	2	2
3C-6.10-25	19	21886.872	212.995	7	C610.25	C	1	108.795	4	46141.744	2	2	2	2
3C-6.10-25	20	20074.587	153.721	16	C610.25	C	1	108.795	4	46141.744	2	2	2	2
3C-6.10-25	21	16722.91	177.7	11	C610.25	C	1	108.795	4	46141.744	2	2	2	2
3C-6.10-25	22	22494.669	170.113	15	C610.25	C	1	108.795	4	46141.744	2	2	2	2
3C-6.10-25	23	20318.197	139.816	5	C610.25	C	1	108.795	4	46141.744	2	2	2	2
3C-6.10-25	24	21193.188	101.236	3	C610.25	C	1	108.795	4	46141.744	2	2	2	2
3C-6.10-25	25	15851.358	184.65	5	C610.25	C	1	108.795	4	46141.744	2	2	2	2
3C-6.10-25	26	20464.323	152.169	14	C610.25	C	1	108.795	4	46141.744	2	2	2	2
3C-6.10-25	27	22811.293	210.857	7	C610.25	C	1	108.795	4	46141.744	2	2	2	2
3C-6.10-25	28	16080.325	191.735	7	C610.25	C	1	108.795	4	46141.744	2	2	2	2
3C-6.10-25	29	16044.261	181.309	5	C610.25	C	1	108.795	4	46141.744	2	2	2	2
3C-6.10-25	30	23025.029	176.042	15	C610.25	C	1	108.795	4	46141.744	2	2	2	2
3C-6.10-25	31	17976.14	NA	0	C610.25	C	1	108.795	4	46141.744	2	2	2	2
3C-6.10-25	32	19863.012	NA	0	C610.25	C	1	108.795	4	46141.744	2	2	2	2
3C-6.10-25	33	17674.748	191.209	13	C610.25	C	1	108.795	4	46141.744	2	2	2	2
3C-6.10-25	34	19693.596	187.582	11	C610.25	C	1	108.795	4	46141.744	2	2	2	2
3C-6.10-25	35	17881.408	98.998	3	C610.25	C	1	108.795	4	46141.744	2	2	2	2
3C-6.10-25	36	15667.201	197.282	8	C610.25	C	1	108.795	4	46141.744	2	2	2	2
3C-6.10-25	37	16308.311	97.591	4	C610.25	C	1	108.795	4	46141.744	2	2	2	2
3C-6.10-25	38	19242.637	171.208	7	C610.25	C	1	108.795	4	46141.744	2	2	2	2
3C-6.10-25	39	19072.336	189.35	7	C610.25	C	1	108.795	4	46141.744	2	2	2	2
3C-6.10-25	40	34519.511	218.217	16	C610.25	C	1	108.795	4	46141.744	2	2	2	2
3C-6.10-25	41	29707.255	219.902	9	C610.25	C	1	108.795	4	46141.744	2	2	2	2
3C-6.10-25	42	30277.611	226.799	15	C610.25	C	1	108.795	4	46141.744	2	2	2	2
3C-6.10-25	43	28695.276	207.478	15	C610.25	C	1	108.795	4	46141.744	2	2	2	2
3C-6.10-25	44	26591.916	206.604	14	C610.25	C	1	108.795	4	46141.744	2	2	2	2
3C-6.10-25	45	27638.781	204.046	13	C610.25	C	1	108.795	4	46141.744	2	2	2	2
3C-6.10-25	46	27755.722	189.072	8	C610.25	C	1	108.795	4	46141.744	2	2	2	2
3C-6.10-25	47	26355.677	212.151	10	C610.25	C	1	108.795	4	46141.744	2	2	2	2
3C-6.10-25	48	23372.412	171.006	10	C610.25	C	1	108.795	4	46141.744	2	2	2	2
3C-6.10-25	49	23478.445	194.119	12	C610.25	C	1	108.795	4	46141.744	2	2	2	2
3C-6.10-25	50	26801.329	194.574	12	C610.25	C	1	108.795	4	46141.744	2	2	2	2
3C-6.2-107	1	23132.929	160.353	5	C62.107	C	1	126.494	3	52555.891	3	2	3	2
3C-6.2-107	2	24624.168	144.012	9	C62.107	C	1	126.494	3	52555.891	3	2	3	2
3C-6.2-107	3	25481.963	189.965	17	C62.107	C	1	126.494	3	52555.891	3	2	3	2
3C-6.2-107	4	21794.302	137.682	5	C62.107	C	1	126.494	3	52555.891	3	2	3	2
3C-6.2-107	5	20953.607	184.112	16	C62.107	C	1	126.494	3	52555.891	3	2	3	2
3C-6.2-107	6	24874.461	123.858	12	C62.107	C	1	126.494	3	52555.891	3	2	3	2
3C-6.2-107	7	22488.281	158.683	5	C62.107	C	1	126.494	3	52555.891	3	2	3	2
3C-6.2-107	8	24221.362	148.67	11	C62.107	C	1	126.494	3	52555.891	3	2	3	2
3C-6.2-107	9	25393.029	125.961	5	C62.107	C	1	126.494	3	52555.891	3	2	3	2
3C-6.2-107	10	20460.196	182.63	11	C62.107	C	1	126.494	3	52555.891	3	2	3	2
3C-6.2-107	11	24866.796	139.247	8	C62.107	C	1	126.494	3	52555.891	3	2	3	2
3C-6.2-107	12	22450.644	165.331	8	C62.107	C	1	126.494	3	52555.891	3	2	3	2
3C-6.2-107	13	21204.096	154.879	15	C62.107	C	1	126.494	3	52555.891	3	2	3	2
3C-6.2-107	14	20650.839	119.103	5	C62.107	C	1	126.494	3	52555.891	3	2	3	2
3C-6.2-107	15	25793.772	138.823	11	C62.107	C	1	126.494	3	52555.891	3	2	3	2
3C-6.2-107	16	25378.387	145.457	8	C62.107	C	1	126.494	3	52555.891	3	2	3	2
3C-6.2-107	17	23900.512	138.346	15	C62.107	C	1	126.494	3	52555.891	3	2	3	2
3C-6.2-107	18	22522.97	115.399	10	C62.107	C	1	126.494	3	52555.891	3	2	3	2
3C-6.2-107	19	25932.725	193.973	16	C62.107	C	1	126.494	3	52555.891	3	2	3	2
3C-6.2-107	20	22673.225	94.814	8	C62.107	C	1	126.494	3	52555.891	3	2	3	2
3C-6.2-107	21	22694.352	171.643	6	C62.107	C	1	126.494	3	52555.891	3	2	3	2
3C-6.2-107	22	23465.276	204.225	18	C62.107	C	1	126.494	3	52555.891	3	2	3	2
3C-6.2-107	23	21684.044	154.058	6	C62.107	C	1	126.494	3	52555.891	3	2	3	2
3C-6.2-107	24	22311.691	181.377	15	C62.107	C	1	126.494	3	52555.891	3	2	3	2
3C-6.2-107	25	24426.843	125.425	3	C62.107	C	1	126.494	3	52555.891	3	2	3	2
3C-6.2-107	26	23175.087	147.451	10	C62.107	C	1	126.494	3	52555.891	3	2	3	2
3C-6.2-107	27	20800.405	115.524	7	C62.107	C	1	126.494	3	52555.891	3	2	3	2
3C-6.2-107	28	24109.728	184.774	20	C62.107	C	1	126.494	3	52555.891	3	2	3	2
3C-6.2-107	29	21772.88	180.723	16	C62.107	C	1	126.494	3	52555.891	3	2	3	2
3C-6.2-107	30	20913.71	149.299	17	C62.107	C	1	126.494	3	52555.891	3	2	3	2
3C-6.2-107	31	20928.057	137.51	15	C62.107	C	1	126.494	3	52555.891	3	2	3	2
3C-6.2-107	32	22010.987	138.758	18	C62.107	C	1	126.494	3	52555.891	3	2	3	2
3C-6.2-107	33	22098.446	191.043	16	C62.107	C	1	126.494	3	52555.891	3	2	3	2
3C-6.2-107	34	20121.068	183.145	7	C62.107	C	1	126.494	3	52555.891	3	2	3	2
3C-6.2-107	35	24846.552	133.722	8	C62.107	C	1	126.494	3	52555.891	3	2	3	2
3C-6.2-107	36	22421.458	145.45	9	C62.107	C	1	126.494	3	52555.891	3	2	3	2
3C-6.2-107	37	20170.694	112.958	7	C62.107	C	1	126.494	3	52555.891	3	2	3	2
3C-6.2-107	38	22913.002	159.438	6	C62.107	C	1	126.494	3	52555.891	3	2	3	2
3C-6.2-107	39	21438.96	186.326	14	C62.107	C	1	126.494	3	52555.891	3	2	3	2
3C-6.2-107	40	23223.632	173.131	8	C62.107	C	1	126.494	3	52555.891	3	2	3	2
3C-6.2-107	41	17854.089	137.177	13	C62.107	C	1	126.494	3	52555.891	3	2	3	2
3C-6.2-107	42	22743.192	180.545	14	C62.107	C	1	126.494	3	52555.891	3	2	3	2
3C-6.2-107	43	23643.93	107.187	6	C62.107	C	1	126.494	3	52555.891	3	2	3	2
3C-6.2-107	44	21351.991	124.252	5	C62.107	C	1	126.494	3	52555.891	3	2	3	2
3C-6.2-107	45	21694.952	145.573	9	C62.107	C	1	126.494	3	52555.891	3	2	3	2
3C-6.2-107	46	23396.095	112.976	5	C62.107	C	1	126.494	3	52555.891	3	2	3	2
3C-6.2-107	47	22756.066	174.923	14	C62.107	C	1	126.494	3	52555.891	3	2	3	2
3C-6.2-107	48	17390.258	191.227	8	C62.107	C	1	126.494	3	52555.891	3	2	3	2
3C-6.2-107	49	22025.629	163.039	6	C62.107	C	1	126.494	3	52555.891	3	2	3	2
3C-6.2-107	50	17228.899	105.462	4	C62.107	C	1	126.494	3	52555.891	3	2	3	2
3C-6.2-57	1	18787.748	226.708	16	C62.57	C	1	130.52	18	51714.802	1	1	1	2
3C-6.2-57	2	19217.972	208.059	14	C62.57	C	1	130.52	18	51714.802	1	1	1	2
3C-6.2-57	3	23793.3	209.363	14	C62.57	C	1	130.52	18	51714.802	1	1	1	2
3C-6.2-57	4	15763.505	190.493	14	C62.57	C	1	130.52	18	51714.802	1	1	1	2
3C-6.2-57	5	24662.788	159.11	17	C62.57	C	1	130.52	18	51714.802	1	1	1	2
3C-6.2-57	6	21566.121	136.153	10	C62.57	C	1	130.52	18	51714.802	1	1	1	2
3C-6.2-57	7	18455.106	180.446	5	C62.57	C	1	130.52	18	51714.802	1	1	1	2
3C-6.2-57	8	24275.41	219.653	17	C62.57	C	1	130.52	18	51714.802	1	1	1	2
3C-6.2-57	9	21931.29	171.311	15	C62.57	C	1	130.52	18	51714.802	1	1	1	2
3C-6.2-57	10	18718.468	205.904	14	C62.57	C	1	130.52	18	51714.802	1	1	1	2
3C-6.2-57	11	19700.671	222.7	16	C62.57	C	1	130.52	18	51714.802	1	1	1	2
3C-6.2-57	12	26003.872	207.672	18	C62.57	C	1	130.52	18	51714.802	1	1	1	2
3C-6.2-57	13	20584.114	193.629	10	C62.57	C	1	130.52	18	51714.802	1	1	1	2
3C-6.2-57	14	30372.736	217.06	14	C62.57	C	1	130.52	18	51714.802	1	1	1	2
3C-6.2-57	15	26251.806	156.845	11	C62.57	C	1	130.52	18	51714.802	1	1	1	2
3C-6.2-57	16	26587.691	163.229	15	C62.57	C	1	130.52	18	51714.802	1	1	1	2
3C-6.2-57	17	20794.509	241.988	15	C62.57	C	1	130.52	18	51714.802	1	1	1	2
3C-6.2-57	18	19152.622	167.29	10	C62.57	C	1	130.52	18	51714.802	1	1	1	2
3C-6.2-57	19	23310.993	165.121	17	C62.57	C	1	130.52	18	51714.802	1	1	1	2
3C-6.2-57	20	24012.539	185.425	13	C62.57	C	1	130.52	18	51714.802	1	1	1	2
3C-6.2-57	21	15842.415	188.116	14	C62.57	C	1	130.52	18	51714.802	1	1	1	2
3C-6.2-57	22	20823.105	178.788	14	C62.57	C	1	130.52	18	51714.802	1	1	1	2
3C-6.2-57	23	17732.334	223.898	18	C62.57	C	1	130.52	18	51714.802	1	1	1	2
3C-6.2-57	24	17145.567	210.632	17	C62.57	C	1	130.52	18	51714.802	1	1	1	2
3C-6.2-57	25	22250.371	178.527	16	C62.57	C	1	130.52	18	51714.802	1	1	1	2
3C-6.2-57	26	19919.321	191.821	12	C62.57	C	1	130.52	18	51714.802	1	1	1	2
3C-6.2-57	27	22832.126	190.727	15	C62.57	C	1	130.52	18	51714.802	1	1	1	2
3C-6.2-57	28	25113.943	174.244	17	C62.57	C	1	130.52	18	51714.802	1	1	1	2
3C-6.2-57	29	23449.75	154.487	18	C62.57	C	1	130.52	18	51714.802	1	1	1	2
3C-6.2-57	30	21379.114	193.387	7	C62.57	C	1	130.52	18	51714.802	1	1	1	2
3C-6.2-57	31	23445.23	160.174	10	C62.57	C	1	130.52	18	51714.802	1	1	1	2
3C-6.2-57	32	23948.762	209.809	17	C62.57	C	1	130.52	18	51714.802	1	1	1	2
3C-6.2-57	33	34744.745	177.905	14	C62.57	C	1	130.52	18	51714.802	1	1	1	2
3C-6.2-57	34	17056.928	194.727	16	C62.57	C	1	130.52	18	51714.802	1	1	1	2
3C-6.2-57	35	16500.919	210.062	8	C62.57	C	1	130.52	18	51714.802	1	1	1	2
3C-6.2-57	36	17169.25	195.273	8	C62.57	C	1	130.52	18	51714.802	1	1	1	2
3C-6.2-57	37	17023.712	192.163	12	C62.57	C	1	130.52	18	51714.802	1	1	1	2
3C-6.2-57	38	20240.171	180.679	15	C62.57	C	1	130.52	18	51714.802	1	1	1	2
3C-6.2-57	39	22831.537	170.49	17	C62.57	C	1	130.52	18	51714.802	1	1	1	2
3C-6.2-57	40	18239.797	196.207	14	C62.57	C	1	130.52	18	51714.802	1	1	1	2
3C-6.2-57	41	18847.299	222.477	12	C62.57	C	1	130.52	18	51714.802	1	1	1	2
3C-6.2-57	42	18938.493	184.814	14	C62.57	C	1	130.52	18	51714.802	1	1	1	2
3C-6.2-57	43	18637.494	162.163	5	C62.57	C	1	130.52	18	51714.802	1	1	1	2
3C-6.2-57	44	24121.422	195.36	14	C62.57	C	1	130.52	18	51714.802	1	1	1	2
3C-6.2-57	45	22421.458	195.99	13	C62.57	C	1	130.52	18	51714.802	1	1	1	2
3C-6.2-57	46	22556.087	185.939	14	C62.57	C	1	130.52	18	51714.802	1	1	1	2
3C-6.2-57	47	20206.268	183.552	12	C62.57	C	1	130.52	18	51714.802	1	1	1	2
3C-6.2-57	48	24138.815	239.571	17	C62.57	C	1	130.52	18	51714.802	1	1	1	2
3C-6.2-57	49	19331.374	196.745	14	C62.57	C	1	130.52	18	51714.802	1	1	1	2
3C-6.2-57	50	21173.239	195.012	20	C62.57	C	1	130.52	18	51714.802	1	1	1	2
3C-6.25-57	1	14257.525	179.027	12	C625.57	C	1	129.615	5	46407.17	2	1	2	3
3C-6.25-57	2	12815.322	193.082	17	C625.57	C	1	129.615	5	46407.17	2	1	2	3
3C-6.25-57	3	12548.422	199.331	17	C625.57	C	1	129.615	5	46407.17	2	1	2	3
3C-6.25-57	4	13995.932	164.776	13	C625.57	C	1	129.615	5	46407.17	2	1	2	3
3C-6.25-57	5	14261.652	207.884	15	C625.57	C	1	129.615	5	46407.17	2	1	2	3
3C-6.25-57	6	15394.601	164.804	12	C625.57	C	1	129.615	5	46407.17	2	1	2	3
3C-6.25-57	7	17967.492	209.42	18	C625.57	C	1	129.615	5	46407.17	2	1	2	3
3C-6.25-57	8	18130.03	187.64	9	C625.57	C	1	129.615	5	46407.17	2	1	2	3
3C-6.25-57	9	17803.579	170.5	9	C625.57	C	1	129.615	5	46407.17	2	1	2	3
3C-6.25-57	10	23345.388	176.668	14	C625.57	C	1	129.615	5	46407.17	2	1	2	3
3C-6.25-57	11	14292.116	198.545	14	C625.57	C	1	129.615	5	46407.17	2	1	2	3
3C-6.25-57	12	15339.57	195.567	17	C625.57	C	1	129.615	5	46407.17	2	1	2	3
3C-6.25-57	13	21322.805	219.204	13	C625.57	C	1	129.615	5	46407.17	2	1	2	3
3C-6.25-57	14	16123.761	184.158	17	C625.57	C	1	129.615	5	46407.17	2	1	2	3
3C-6.25-57	15	14015.389	163.31	13	C625.57	C	1	129.615	5	46407.17	2	1	2	3
3C-6.25-57	16	17960.221	171.796	13	C625.57	C	1	129.615	5	46407.17	2	1	2	3
3C-6.25-57	17	22474.032	170.387	14	C625.57	C	1	129.615	5	46407.17	2	1	2	3
3C-6.25-57	18	22034.669	235.999	13	C625.57	C	1	129.615	5	46407.17	2	1	2	3
3C-6.25-57	19	20174.428	162.05	13	C625.57	C	1	129.615	5	46407.17	2	1	2	3
3C-6.25-57	20	21953.597	192.229	16	C625.57	C	1	129.615	5	46407.17	2	1	2	3
3C-6.25-57	21	22518.548	187.498	11	C625.57	C	1	129.615	5	46407.17	2	1	2	3
3C-6.25-57	22	22806.183	146.705	10	C625.57	C	1	129.615	5	46407.17	2	1	2	3
3C-6.25-57	23	25971.246	193.79	17	C625.57	C	1	129.615	5	46407.17	2	1	2	3
3C-6.25-57	24	18756.989	181.309	11	C625.57	C	1	129.615	5	46407.17	2	1	2	3
3C-6.25-57	25	17625.809	225.388	17	C625.57	C	1	129.615	5	46407.17	2	1	2	3
3C-6.25-57	26	18783.031	184.026	13	C625.57	C	1	129.615	5	46407.17	2	1	2	3
3C-6.25-57	27	20514.637	204.576	15	C625.57	C	1	129.615	5	46407.17	2	1	2	3
3C-6.25-57	28	17819.99	201.796	14	C625.57	C	1	129.615	5	46407.17	2	1	2	3
3C-6.25-57	29	17794.342	134.267	12	C625.57	C	1	129.615	5	46407.17	2	1	2	3
3C-6.25-57	30	19805.525	176.884	20	C625.57	C	1	129.615	5	46407.17	2	1	2	3
3C-6.25-57	31	20690.147	202.959	18	C625.57	C	1	129.615	5	46407.17	2	1	2	3
3C-6.25-57	32	20821.631	201.201	17	C625.57	C	1	129.615	5	46407.17	2	1	2	3
3C-6.25-57	33	20291.86	201.943	7	C625.57	C	1	129.615	5	46407.17	2	1	2	3
3C-6.25-57	34	27787.758	204.297	9	C625.57	C	1	129.615	5	46407.17	2	1	2	3
3C-6.25-57	35	29230.353	185.051	17	C625.57	C	1	129.615	5	46407.17	2	1	2	3
3C-6.25-57	36	21122.729	177.99	13	C625.57	C	1	129.615	5	46407.17	2	1	2	3
3C-6.25-57	37	22521.398	209.373	12	C625.57	C	1	129.615	5	46407.17	2	1	2	3
3C-6.25-57	38	26721.042	191.845	15	C625.57	C	1	129.615	5	46407.17	2	1	2	3
3C-6.25-57	39	25657.079	216.542	15	C625.57	C	1	129.615	5	46407.17	2	1	2	3
3C-6.25-57	40	24729.906	181.037	11	C625.57	C	1	129.615	5	46407.17	2	1	2	3
3C-6.25-57	41	22827.901	202.138	10	C625.57	C	1	129.615	5	46407.17	2	1	2	3
3C-6.25-57	42	29200.48	196.894	15	C625.57	C	1	129.615	5	46407.17	2	1	2	3
3C-6.25-57	43	23534.556	189.56	14	C625.57	C	1	129.615	5	46407.17	2	1	2	3
3C-6.25-57	44	27866.373	191.377	9	C625.57	C	1	129.615	5	46407.17	2	1	2	3
3C-6.25-57	45	23452.305	182.637	6	C625.57	C	1	129.615	5	46407.17	2	1	2	3
3C-6.25-57	46	25175.558	188.933	8	C625.57	C	1	129.615	5	46407.17	2	1	2	3
3C-6.25-57	47	27261.819	206.532	12	C625.57	C	1	129.615	5	46407.17	2	1	2	3
3C-6.25-57	48	27327.267	167.131	9	C625.57	C	1	129.615	5	46407.17	2	1	2	3
3C-6.25-57	49	21824.668	181.069	16	C625.57	C	1	129.615	5	46407.17	2	1	2	3
3C-6.25-57	50	22536.925	178.093	15	C625.57	C	1	129.615	5	46407.17	2	1	2	3
3C-7.3-16	1	24777.371	199.917	16	C73.16	C	1	222.206	7	54670.355	1	2	1	2
3C-7.3-16	2	22281.424	228.331	7	C73.16	C	1	222.206	7	54670.355	1	2	1	2
3C-7.3-16	3	23692.967	238.486	9	C73.16	C	1	222.206	7	54670.355	1	2	1	2
3C-7.3-16	4	24760.566	239.428	8	C73.16	C	1	222.206	7	54670.355	1	2	1	2
3C-7.3-16	5	22144.83	193.732	11	C73.16	C	1	222.206	7	54670.355	1	2	1	2
3C-7.3-16	6	20987.313	202.275	16	C73.16	C	1	222.206	7	54670.355	1	2	1	2
3C-7.3-16	7	23560.893	229.48	9	C73.16	C	1	222.206	7	54670.355	1	2	1	2
3C-7.3-16	8	19702.735	228.449	7	C73.16	C	1	222.206	7	54670.355	1	2	1	2
3C-7.3-16	9	23899.529	232.117	16	C73.16	C	1	222.206	7	54670.355	1	2	1	2
3C-7.3-16	10	20348.857	216.17	17	C73.16	C	1	222.206	7	54670.355	1	2	1	2
3C-7.3-16	11	20561.807	238.042	9	C73.16	C	1	222.206	7	54670.355	1	2	1	2
3C-7.3-16	12	18638.771	217.823	7	C73.16	C	1	222.206	7	54670.355	1	2	1	2
3C-7.3-16	13	16792.288	164.643	12	C73.16	C	1	222.206	7	54670.355	1	2	1	2
3C-7.3-16	14	20072.916	208.194	6	C73.16	C	1	222.206	7	54670.355	1	2	1	2
3C-7.3-16	15	19352.011	203.189	14	C73.16	C	1	222.206	7	54670.355	1	2	1	2
3C-7.3-16	16	23912.599	196.553	17	C73.16	C	1	222.206	7	54670.355	1	2	1	2
3C-7.3-16	17	21900.433	210.476	15	C73.16	C	1	222.206	7	54670.355	1	2	1	2
3C-7.3-16	18	21851.495	238.893	8	C73.16	C	1	222.206	7	54670.355	1	2	1	2
3C-7.3-16	19	21101.404	213.17	19	C73.16	C	1	222.206	7	54670.355	1	2	1	2
3C-7.3-16	20	19401.048	203.982	15	C73.16	C	1	222.206	7	54670.355	1	2	1	2
3C-7.3-16	21	19544.816	210.985	13	C73.16	C	1	222.206	7	54670.355	1	2	1	2
3C-7.3-16	22	18658.916	241.776	8	C73.16	C	1	222.206	7	54670.355	1	2	1	2
3C-7.3-16	23	20843.054	222.372	15	C73.16	C	1	222.206	7	54670.355	1	2	1	2
3C-7.3-16	24	20372.933	223.595	14	C73.16	C	1	222.206	7	54670.355	1	2	1	2
3C-7.3-16	25	16603.217	214.041	13	C73.16	C	1	222.206	7	54670.355	1	2	1	2
3C-7.3-16	26	24314.226	180.437	14	C73.16	C	1	222.206	7	54670.355	1	2	1	2
3C-7.3-16	27	27719.46	197.879	7	C73.16	C	1	222.206	7	54670.355	1	2	1	2
3C-7.3-16	28	24751.427	237.008	8	C73.16	C	1	222.206	7	54670.355	1	2	1	2
3C-7.3-16	29	26613.143	168.817	5	C73.16	C	1	222.206	7	54670.355	1	2	1	2
3C-7.3-16	30	24781.891	238.708	8	C73.16	C	1	222.206	7	54670.355	1	2	1	2
3C-7.3-16	31	23376.834	216.424	16	C73.16	C	1	222.206	7	54670.355	1	2	1	2
3C-7.3-16	32	24287.399	231.726	4	C73.16	C	1	222.206	7	54670.355	1	2	1	2
3C-7.3-16	33	17272.432	123.059	3	C73.16	C	1	222.206	7	54670.355	1	2	1	2
3C-7.3-16	34	22973.733	197.756	15	C73.16	C	1	222.206	7	54670.355	1	2	1	2
3C-7.3-16	35	22713.122	208.1	7	C73.16	C	1	222.206	7	54670.355	1	2	1	2
3C-7.3-16	36	24078.183	220.351	15	C73.16	C	1	222.206	7	54670.355	1	2	1	2
3C-7.3-16	37	21873.508	260.666	9	C73.16	C	1	222.206	7	54670.355	1	2	1	2
3C-7.3-16	38	22500.467	209.791	15	C73.16	C	1	222.206	7	54670.355	1	2	1	2
3C-7.3-16	39	21181.396	204.906	14	C73.16	C	1	222.206	7	54670.355	1	2	1	2
3C-7.3-16	40	23850.788	198.154	9	C73.16	C	1	222.206	7	54670.355	1	2	1	2
3C-7.3-16	41	22782.992	215.828	15	C73.16	C	1	222.206	7	54670.355	1	2	1	2
3C-7.3-16	42	22332.917	190.935	13	C73.16	C	1	222.206	7	54670.355	1	2	1	2
3C-7.3-16	43	22174.016	214.701	7	C73.16	C	1	222.206	7	54670.355	1	2	1	2
3C-7.3-16	44	24467.527	241.41	8	C73.16	C	1	222.206	7	54670.355	1	2	1	2
3C-7.3-16	45	23077.309	208.87	9	C73.16	C	1	222.206	7	54670.355	1	2	1	2
3C-7.3-16	46	21721.878	212.978	5	C73.16	C	1	222.206	7	54670.355	1	2	1	2
3C-7.3-16	47	22612.297	205.025	12	C73.16	C	1	222.206	7	54670.355	1	2	1	2
3C-7.3-16	48	21567.988	217.653	16	C73.16	C	1	222.206	7	54670.355	1	2	1	2
3C-7.3-16	49	23376.539	200.633	15	C73.16	C	1	222.206	7	54670.355	1	2	1	2
3C-7.3-16	50	20936.017	224.305	17	C73.16	C	1	222.206	7	54670.355	1	2	1	2
3C-7.3-29	1	22890.204	237.32	7	C73.29	C	1	168.062	6	62817.288	1	2	1	2
3C-7.3-29	2	20401.529	196.342	14	C73.29	C	1	168.062	6	62817.288	1	2	1	2
3C-7.3-29	3	21951.533	181.343	16	C73.29	C	1	168.062	6	62817.288	1	2	1	2
3C-7.3-29	4	22590.285	180.958	14	C73.29	C	1	168.062	6	62817.288	1	2	1	2
3C-7.3-29	5	21758.139	202.485	16	C73.29	C	1	168.062	6	62817.288	1	2	1	2
3C-7.3-29	6	23062.961	198.773	15	C73.29	C	1	168.062	6	62817.288	1	2	1	2
3C-7.3-29	7	23118.582	180.011	15	C73.29	C	1	168.062	6	62817.288	1	2	1	2
3C-7.3-29	8	24772.85	195.886	8	C73.29	C	1	168.062	6	62817.288	1	2	1	2
3C-7.3-29	9	22272.973	197.747	17	C73.29	C	1	168.062	6	62817.288	1	2	1	2
3C-7.3-29	10	26692.643	217.911	16	C73.29	C	1	168.062	6	62817.288	1	2	1	2
3C-7.3-29	11	25375.537	166.762	8	C73.29	C	1	168.062	6	62817.288	1	2	1	2
3C-7.3-29	12	25554.387	188.759	15	C73.29	C	1	168.062	6	62817.288	1	2	1	2
3C-7.3-29	13	23434.518	187.505	14	C73.29	C	1	168.062	6	62817.288	1	2	1	2
3C-7.3-29	14	21332.731	173.975	15	C73.29	C	1	168.062	6	62817.288	1	2	1	2
3C-7.3-29	15	22417.036	229.924	5	C73.29	C	1	168.062	6	62817.288	1	2	1	2
3C-7.3-29	16	19346.115	227.628	16	C73.29	C	1	168.062	6	62817.288	1	2	1	2
3C-7.3-29	17	20835.094	192.943	16	C73.29	C	1	168.062	6	62817.288	1	2	1	2
3C-7.3-29	18	22385.885	204.466	13	C73.29	C	1	168.062	6	62817.288	1	2	1	2
3C-7.3-29	19	21465.394	198.588	17	C73.29	C	1	168.062	6	62817.288	1	2	1	2
3C-7.3-29	20	22575.152	182.805	9	C73.29	C	1	168.062	6	62817.288	1	2	1	2
3C-7.3-29	21	20262.576	179.76	7	C73.29	C	1	168.062	6	62817.288	1	2	1	2
3C-7.3-29	22	22984.739	167.657	4	C73.29	C	1	168.062	6	62817.288	1	2	1	2
3C-7.3-29	23	22354.93	198.794	16	C73.29	C	1	168.062	6	62817.288	1	2	1	2
3C-7.3-29	24	20834.603	222.556	7	C73.29	C	1	168.062	6	62817.288	1	2	1	2
3C-7.3-29	25	22152.888	180.937	9	C73.29	C	1	168.062	6	62817.288	1	2	1	2
3C-7.3-29	26	25925.256	201.343	16	C73.29	C	1	168.062	6	62817.288	1	2	1	2
3C-7.3-29	27	25699.924	186.388	14	C73.29	C	1	168.062	6	62817.288	1	2	1	2
3C-7.3-29	28	19096.609	165.723	16	C73.29	C	1	168.062	6	62817.288	1	2	1	2
3C-7.3-29	29	19686.913	205.043	16	C73.29	C	1	168.062	6	62817.288	1	2	1	2
3C-7.3-29	30	20150.647	207.689	16	C73.29	C	1	168.062	6	62817.288	1	2	1	2
3C-7.3-29	31	16944.507	164.713	4	C73.29	C	1	168.062	6	62817.288	1	2	1	2
3C-7.3-29	32	19709.712	180.71	14	C73.29	C	1	168.062	6	62817.288	1	2	1	2
3C-7.3-29	33	18799.442	222.431	4	C73.29	C	1	168.062	6	62817.288	1	2	1	2
3C-7.3-29	34	22554.613	178.927	17	C73.29	C	1	168.062	6	62817.288	1	2	1	2
3C-7.3-29	35	18120.695	195.977	18	C73.29	C	1	168.062	6	62817.288	1	2	1	2
3C-7.3-29	36	19906.742	195.179	16	C73.29	C	1	168.062	6	62817.288	1	2	1	2
3C-7.3-29	37	19184.756	183.489	5	C73.29	C	1	168.062	6	62817.288	1	2	1	2
3C-7.3-29	38	24586.531	206.048	17	C73.29	C	1	168.062	6	62817.288	1	2	1	2
3C-7.3-29	39	27729.582	172.555	13	C73.29	C	1	168.062	6	62817.288	1	2	1	2
3C-7.3-29	40	22305.991	188.452	15	C73.29	C	1	168.062	6	62817.288	1	2	1	2
3C-7.3-29	41	29927.477	185.392	9	C73.29	C	1	168.062	6	62817.288	1	2	1	2
3C-7.3-29	42	24090.86	200.804	15	C73.29	C	1	168.062	6	62817.288	1	2	1	2
3C-7.3-29	43	19423.355	166.286	6	C73.29	C	1	168.062	6	62817.288	1	2	1	2
3C-7.3-29	44	18082.075	241.31	7	C73.29	C	1	168.062	6	62817.288	1	2	1	2
3C-7.3-29	45	20276.727	173.42	8	C73.29	C	1	168.062	6	62817.288	1	2	1	2
3C-7.3-29	46	22025.137	167.395	13	C73.29	C	1	168.062	6	62817.288	1	2	1	2
3C-7.3-29	47	28188.795	199.45	5	C73.29	C	1	168.062	6	62817.288	1	2	1	2
3C-7.3-29	48	20545.985	176.113	10	C73.29	C	1	168.062	6	62817.288	1	2	1	2
3C-7.3-29	49	22132.349	197.016	5	C73.29	C	1	168.062	6	62817.288	1	2	1	2
3C-7.3-29	50	27133.971	173.024	6	C73.29	C	1	168.062	6	62817.288	1	2	1	2
3C-8.21-41	1	12328.79	218.842	18	C821.41	C	0	146.504	3	53419.385	1	2	1	2
3C-8.21-41	2	17860.968	170.213	16	C821.41	C	0	146.504	3	53419.385	1	2	1	2
3C-8.21-41	3	15887.128	149.207	3	C821.41	C	0	146.504	3	53419.385	1	2	1	2
3C-8.21-41	4	14877.704	165.984	4	C821.41	C	0	146.504	3	53419.385	1	2	1	2
3C-8.21-41	5	22651.998	246.113	14	C821.41	C	0	146.504	3	53419.385	1	2	1	2
3C-8.21-41	6	16368.943	211.197	14	C821.41	C	0	146.504	3	53419.385	1	2	1	2
3C-8.21-41	7	17465.335	224.045	14	C821.41	C	0	146.504	3	53419.385	1	2	1	2
3C-8.21-41	8	17083.067	246.266	5	C821.41	C	0	146.504	3	53419.385	1	2	1	2
3C-8.21-41	9	18881.104	229.874	13	C821.41	C	0	146.504	3	53419.385	1	2	1	2
3C-8.21-41	10	23285.542	163.311	4	C821.41	C	0	146.504	3	53419.385	1	2	1	2
3C-8.21-41	11	23144.623	190.652	17	C821.41	C	0	146.504	3	53419.385	1	2	1	2
3C-8.21-41	12	26250.332	217.84	15	C821.41	C	0	146.504	3	53419.385	1	2	1	2
3C-8.21-41	13	31506.275	209.715	5	C821.41	C	0	146.504	3	53419.385	1	2	1	2
3C-8.21-41	14	29271.135	247.66	18	C821.41	C	0	146.504	3	53419.385	1	2	1	2
3C-8.21-41	15	22108.961	239.943	18	C821.41	C	0	146.504	3	53419.385	1	2	1	2
3C-8.21-41	16	19665.884	198.969	7	C821.41	C	0	146.504	3	53419.385	1	2	1	2
3C-8.21-41	17	16669.648	234.248	13	C821.41	C	0	146.504	3	53419.385	1	2	1	2
3C-8.21-41	18	19104.667	213.705	15	C821.41	C	0	146.504	3	53419.385	1	2	1	2
3C-8.21-41	19	19845.127	234.599	16	C821.41	C	0	146.504	3	53419.385	1	2	1	2
3C-8.21-41	20	18884.15	268.064	15	C821.41	C	0	146.504	3	53419.385	1	2	1	2
3C-8.21-41	21	18154.008	157.71	8	C821.41	C	0	146.504	3	53419.385	1	2	1	2
3C-8.21-41	22	17707.471	222.903	1	C821.41	C	0	146.504	3	53419.385	1	2	1	2
3C-8.21-41	23	18820.177	208.46	4	C821.41	C	0	146.504	3	53419.385	1	2	1	2
3C-8.21-41	24	17613.034	NA	0	C821.41	C	0	146.504	3	53419.385	1	2	1	2
3C-8.21-41	25	17478.012	204.657	14	C821.41	C	0	146.504	3	53419.385	1	2	1	2
3C-8.21-41	26	18749.816	224.065	5	C821.41	C	0	146.504	3	53419.385	1	2	1	2
3C-8.21-41	27	16724.678	230.564	7	C821.41	C	0	146.504	3	53419.385	1	2	1	2
3C-8.21-41	28	18880.416	226.049	5	C821.41	C	0	146.504	3	53419.385	1	2	1	2
3C-8.21-41	29	15849.589	230.506	14	C821.41	C	0	146.504	3	53419.385	1	2	1	2
3C-8.21-41	30	16163.461	242.7	15	C821.41	C	0	146.504	3	53419.385	1	2	1	2
3C-8.21-41	31	16941.559	264.331	5	C821.41	C	0	146.504	3	53419.385	1	2	1	2
3C-8.21-41	32	19126.188	174.942	14	C821.41	C	0	146.504	3	53419.385	1	2	1	2
3C-8.21-41	33	19511.994	222.777	5	C821.41	C	0	146.504	3	53419.385	1	2	1	2
3C-8.21-41	34	19613.31	199.53	8	C821.41	C	0	146.504	3	53419.385	1	2	1	2
3C-8.21-41	35	19076.857	221.406	4	C821.41	C	0	146.504	3	53419.385	1	2	1	2
3C-8.21-41	36	17686.835	203.746	13	C821.41	C	0	146.504	3	53419.385	1	2	1	2
3C-8.21-41	37	16356.758	216.393	15	C821.41	C	0	146.504	3	53419.385	1	2	1	2
3C-8.21-41	38	18873.635	243.584	13	C821.41	C	0	146.504	3	53419.385	1	2	1	2
3C-8.21-41	39	27113.236	195.227	16	C821.41	C	0	146.504	3	53419.385	1	2	1	2
3C-8.21-41	40	20643.469	176.779	4	C821.41	C	0	146.504	3	53419.385	1	2	1	2
3C-8.21-41	41	22231.503	232.134	7	C821.41	C	0	146.504	3	53419.385	1	2	1	2
3C-8.21-41	42	27326.677	226.571	17	C821.41	C	0	146.504	3	53419.385	1	2	1	2
3C-8.21-41	43	43821.798	174.078	2	C821.41	C	0	146.504	3	53419.385	1	2	1	2
3C-8.21-41	44	32937.078	214.454	7	C821.41	C	0	146.504	3	53419.385	1	2	1	2
3C-8.21-41	45	19714.92	214.644	7	C821.41	C	0	146.504	3	53419.385	1	2	1	2
3C-8.21-41	46	21094.427	247.116	5	C821.41	C	0	146.504	3	53419.385	1	2	1	2
6F-6.19-14	1	24671.436	110.069	1	F619.14	F	1	191.907	4	53925.571	3	2	3	3
6F-6.19-14	2	27116.774	98.548	7	F619.14	F	1	191.907	4	53925.571	3	2	3	3
6F-6.19-14	3	23939.034	132.62	11	F619.14	F	1	191.907	4	53925.571	3	2	3	3
6F-6.19-14	4	35112.469	118.381	9	F619.14	F	1	191.907	4	53925.571	3	2	3	3
6F-6.19-14	5	23803.225	NA	0	F619.14	F	1	191.907	4	53925.571	3	2	3	3
6F-6.19-14	6	26115.113	129.982	12	F619.14	F	1	191.907	4	53925.571	3	2	3	3
6F-6.19-14	7	21016.598	84.112	2	F619.14	F	1	191.907	4	53925.571	3	2	3	3
6F-6.19-14	8	24374.564	NA	0	F619.14	F	1	191.907	4	53925.571	3	2	3	3
6F-6.19-14	9	28797.673	86.138	2	F619.14	F	1	191.907	4	53925.571	3	2	3	3
6F-6.19-14	10	24469.197	69.011	2	F619.14	F	1	191.907	4	53925.571	3	2	3	3
6F-6.19-14	11	24192.274	108.172	1	F619.14	F	1	191.907	4	53925.571	3	2	3	3
6F-6.19-14	12	22869.272	109.294	9	F619.14	F	1	191.907	4	53925.571	3	2	3	3
6F-6.19-14	13	23727.754	NA	0	F619.14	F	1	191.907	4	53925.571	3	2	3	3
6F-6.19-14	14	24117.589	137.335	10	F619.14	F	1	191.907	4	53925.571	3	2	3	3
6F-6.19-14	15	24417.508	116.059	11	F619.14	F	1	191.907	4	53925.571	3	2	3	3
6F-6.19-14	16	24503.002	135.043	12	F619.14	F	1	191.907	4	53925.571	3	2	3	3
6F-6.19-14	17	23635.479	145.77	15	F619.14	F	1	191.907	4	53925.571	3	2	3	3
6F-6.19-14	18	22484.351	163.887	7	F619.14	F	1	191.907	4	53925.571	3	2	3	3
6F-6.19-14	19	21534.773	147.814	18	F619.14	F	1	191.907	4	53925.571	3	2	3	3
6F-6.19-14	20	22140.801	167.243	17	F619.14	F	1	191.907	4	53925.571	3	2	3	3
6F-6.19-14	21	20152.023	149.396	7	F619.14	F	1	191.907	4	53925.571	3	2	3	3
6F-6.19-14	22	21143.464	145.445	17	F619.14	F	1	191.907	4	53925.571	3	2	3	3
6F-6.19-14	23	20949.873	153.349	10	F619.14	F	1	191.907	4	53925.571	3	2	3	3
6F-6.19-14	24	24694.038	137.815	3	F619.14	F	1	191.907	4	53925.571	3	2	3	3
6F-6.19-14	25	20332.74	173.562	9	F619.14	F	1	191.907	4	53925.571	3	2	3	3
6F-6.19-14	26	19170.409	139.475	15	F619.14	F	1	191.907	4	53925.571	3	2	3	3
6F-6.19-14	27	22159.767	177.648	5	F619.14	F	1	191.907	4	53925.571	3	2	3	3
6F-6.19-14	28	22008.825	183.644	14	F619.14	F	1	191.907	4	53925.571	3	2	3	3
6F-6.19-14	29	31189.355	162.701	10	F619.14	F	1	191.907	4	53925.571	3	2	3	3
6F-6.19-14	30	24364.147	160.137	11	F619.14	F	1	191.907	4	53925.571	3	2	3	3
6F-6.19-14	31	22534.075	160.368	8	F619.14	F	1	191.907	4	53925.571	3	2	3	3
6F-6.19-14	32	17898.114	142.358	16	F619.14	F	1	191.907	4	53925.571	3	2	3	3
6F-6.19-14	33	17769.479	162.593	7	F619.14	F	1	191.907	4	53925.571	3	2	3	3
6F-6.19-14	34	27572.941	157.589	8	F619.14	F	1	191.907	4	53925.571	3	2	3	3
6F-6.19-14	35	21121.255	142.542	15	F619.14	F	1	191.907	4	53925.571	3	2	3	3
6F-6.19-14	36	19206.179	161.469	6	F619.14	F	1	191.907	4	53925.571	3	2	3	3
6F-6.19-14	37	18750.111	157.261	16	F619.14	F	1	191.907	4	53925.571	3	2	3	3
6F-6.19-14	38	19313.784	152.843	8	F619.14	F	1	191.907	4	53925.571	3	2	3	3
6F-6.19-14	39	24281.404	161.76	16	F619.14	F	1	191.907	4	53925.571	3	2	3	3
6F-6.19-14	40	22597.754	168.867	16	F619.14	F	1	191.907	4	53925.571	3	2	3	3
6F-6.19-14	41	25020.391	145.361	14	F619.14	F	1	191.907	4	53925.571	3	2	3	3
6F-6.19-14	42	24648.539	145.846	6	F619.14	F	1	191.907	4	53925.571	3	2	3	3
6F-6.19-14	43	21143.562	160.676	16	F619.14	F	1	191.907	4	53925.571	3	2	3	3
6F-6.19-14	44	20753.432	157.953	5	F619.14	F	1	191.907	4	53925.571	3	2	3	3
6F-6.19-14	45	19717.279	162.243	14	F619.14	F	1	191.907	4	53925.571	3	2	3	3
6F-6.19-14	46	19845.029	170.829	5	F619.14	F	1	191.907	4	53925.571	3	2	3	3
6F-6.19-14	47	20569.275	NA	5	F619.14	F	1	191.907	4	53925.571	3	2	3	3
6F-6.19-14	48	20726.703	154.995	5	F619.14	F	1	191.907	4	53925.571	3	2	3	3
6F-6.19-14	49	19894.459	171.227	7	F619.14	F	1	191.907	4	53925.571	3	2	3	3
6F-6.19-14	50	18107.035	154.547	12	F619.14	F	1	191.907	4	53925.571	3	2	3	3
6F-6.25-13	1	14995.922	162.199	15	F625.13	F	0	118.485	3	38737.8	3	1	3	2
6F-6.25-13	2	21356.708	163.667	12	F625.13	F	0	118.485	3	38737.8	3	1	3	2
6F-6.25-13	3	18368.235	194.359	6	F625.13	F	0	118.485	3	38737.8	3	1	3	2
6F-6.25-13	4	18211.102	197.778	14	F625.13	F	0	118.485	3	38737.8	3	1	3	2
6F-6.25-13	5	17709.535	135.187	8	F625.13	F	0	118.485	3	38737.8	3	1	3	2
6F-6.25-13	6	19019.369	129.394	13	F625.13	F	0	118.485	3	38737.8	3	1	3	2
6F-6.25-13	7	18424.74	166.76	5	F625.13	F	0	118.485	3	38737.8	3	1	3	2
6F-6.25-13	8	20611.727	134.835	4	F625.13	F	0	118.485	3	38737.8	3	1	3	2
6F-6.25-13	9	18671.692	191.166	16	F625.13	F	0	118.485	3	38737.8	3	1	3	2
6F-6.25-13	10	18624.031	198.501	12	F625.13	F	0	118.485	3	38737.8	3	1	3	2
6F-6.25-13	11	16927.31	134.949	5	F625.13	F	0	118.485	3	38737.8	3	1	3	2
6F-6.25-13	12	18744.706	197.109	11	F625.13	F	0	118.485	3	38737.8	3	1	3	2
6F-6.25-13	13	17674.846	188.463	12	F625.13	F	0	118.485	3	38737.8	3	1	3	2
6F-6.25-13	14	18110.868	169.855	12	F625.13	F	0	118.485	3	38737.8	3	1	3	2
6F-6.25-13	15	17875.709	210.669	16	F625.13	F	0	118.485	3	38737.8	3	1	3	2
6F-6.25-13	16	15904.325	185.114	11	F625.13	F	0	118.485	3	38737.8	3	1	3	2
6F-6.25-13	17	17239.217	150.739	10	F625.13	F	0	118.485	3	38737.8	3	1	3	2
6F-6.25-13	18	20617.722	210.721	12	F625.13	F	0	118.485	3	38737.8	3	1	3	2
6F-6.25-13	19	18108.018	129.909	5	F625.13	F	0	118.485	3	38737.8	3	1	3	2
6F-6.25-13	20	19166.773	142.986	6	F625.13	F	0	118.485	3	38737.8	3	1	3	2
6F-6.25-13	21	21167.736	201.704	15	F625.13	F	0	118.485	3	38737.8	3	1	3	2
6F-6.25-13	22	17762.699	142.762	6	F625.13	F	0	118.485	3	38737.8	3	1	3	2
6F-6.25-13	23	20080.384	193.73	10	F625.13	F	0	118.485	3	38737.8	3	1	3	2
6F-6.25-13	24	20615.167	189.871	10	F625.13	F	0	118.485	3	38737.8	3	1	3	2
6F-6.25-13	25	20764.93	146.795	12	F625.13	F	0	118.485	3	38737.8	3	1	3	2
6F-6.25-13	26	18981.339	140.303	5	F625.13	F	0	118.485	3	38737.8	3	1	3	2
6F-6.25-13	27	21157.32	185.398	14	F625.13	F	0	118.485	3	38737.8	3	1	3	2
6F-6.25-13	28	19602.598	195.087	14	F625.13	F	0	118.485	3	38737.8	3	1	3	2
6F-6.25-13	29	18312.222	133.677	5	F625.13	F	0	118.485	3	38737.8	3	1	3	2
6F-6.25-13	30	19680.035	152.697	5	F625.13	F	0	118.485	3	38737.8	3	1	3	2
6F-6.25-13	31	18279.007	198.266	10	F625.13	F	0	118.485	3	38737.8	3	1	3	2
6F-6.25-13	32	17928.381	151.682	14	F625.13	F	0	118.485	3	38737.8	3	1	3	2
6F-6.25-13	33	21337.939	133.446	12	F625.13	F	0	118.485	3	38737.8	3	1	3	2
6F-6.25-13	34	20310.335	134.652	5	F625.13	F	0	118.485	3	38737.8	3	1	3	2
6F-6.25-13	35	18744.607	133.244	10	F625.13	F	0	118.485	3	38737.8	3	1	3	2
6F-6.25-13	36	24467.822	126.749	8	F625.13	F	0	118.485	3	38737.8	3	1	3	2
6F-6.25-13	37	18179.067	137.942	5	F625.13	F	0	118.485	3	38737.8	3	1	3	2
6F-6.25-13	38	20620.67	192.305	10	F625.13	F	0	118.485	3	38737.8	3	1	3	2
6F-6.25-13	39	21814.349	152.638	6	F625.13	F	0	118.485	3	38737.8	3	1	3	2
6F-6.25-13	40	22706.047	126.245	4	F625.13	F	0	118.485	3	38737.8	3	1	3	2
6F-6.25-13	41	22041.647	170.631	8	F625.13	F	0	118.485	3	38737.8	3	1	3	2
6F-6.25-13	42	20527.609	187.906	12	F625.13	F	0	118.485	3	38737.8	3	1	3	2
6F-6.25-13	43	22013.738	131.795	6	F625.13	F	0	118.485	3	38737.8	3	1	3	2
6F-6.25-13	44	23810.694	138.168	8	F625.13	F	0	118.485	3	38737.8	3	1	3	2
6F-6.25-13	45	21062.391	192.792	8	F625.13	F	0	118.485	3	38737.8	3	1	3	2
6F-6.25-13	46	20590.108	96.313	4	F625.13	F	0	118.485	3	38737.8	3	1	3	2
6F-6.25-13	47	24751.034	178.804	10	F625.13	F	0	118.485	3	38737.8	3	1	3	2
6F-6.25-13	48	22509.508	165.097	11	F625.13	F	0	118.485	3	38737.8	3	1	3	2
6F-6.25-13	49	21422.451	212.199	9	F625.13	F	0	118.485	3	38737.8	3	1	3	2
6F-6.25-13	50	24374.269	150.149	6	F625.13	F	0	118.485	3	38737.8	3	1	3	2
6F-6.25-2	1	24186.181	184.601	15	F625.2	F	0	154.061	5	46585.529	2	2	2	2
6F-6.25-2	2	20169.81	195.279	17	F625.2	F	0	154.061	5	46585.529	2	2	2	2
6F-6.25-2	3	24259.392	190.674	14	F625.2	F	0	154.061	5	46585.529	2	2	2	2
6F-6.25-2	4	33789.467	181.883	14	F625.2	F	0	154.061	5	46585.529	2	2	2	2
6F-6.25-2	5	25197.964	176.059	5	F625.2	F	0	154.061	5	46585.529	2	2	2	2
6F-6.25-2	6	27150.48	200.817	13	F625.2	F	0	154.061	5	46585.529	2	2	2	2
6F-6.25-2	7	23467.242	174.066	12	F625.2	F	0	154.061	5	46585.529	2	2	2	2
6F-6.25-2	8	34820.609	168.809	11	F625.2	F	0	154.061	5	46585.529	2	2	2	2
6F-6.25-2	9	20605.635	208.451	5	F625.2	F	0	154.061	5	46585.529	2	2	2	2
6F-6.25-2	14	20198.504	183.406	11	F625.2	F	0	154.061	5	46585.529	2	2	2	2
6F-6.25-2	15	21708.71	155.108	3	F625.2	F	0	154.061	5	46585.529	2	2	2	2
6F-6.25-2	16	17301.225	180.644	15	F625.2	F	0	154.061	5	46585.529	2	2	2	2
6F-6.25-2	17	11494.089	162.332	12	F625.2	F	0	154.061	5	46585.529	2	2	2	2
6F-6.25-2	18	19059.365	205.259	13	F625.2	F	0	154.061	5	46585.529	2	2	2	2
6F-6.25-2	19	20670.886	172.267	7	F625.2	F	0	154.061	5	46585.529	2	2	2	2
6F-6.25-56	1	27830.505	155.088	15	F625.56	F	1	145.537	7	42407.504	3	2	3	2
6F-6.25-56	2	31255.294	227.68	8	F625.56	F	1	145.537	7	42407.504	3	2	3	2
6F-6.25-56	3	28236.653	191.105	10	F625.56	F	1	145.537	7	42407.504	3	2	3	2
6F-6.25-56	4	27133.185	174.777	14	F625.56	F	1	145.537	7	42407.504	3	2	3	2
6F-6.25-56	5	23329.468	189.307	16	F625.56	F	1	145.537	7	42407.504	3	2	3	2
6F-6.25-56	6	22495.946	148.028	14	F625.56	F	1	145.537	7	42407.504	3	2	3	2
6F-6.25-56	7	28931.811	181.277	13	F625.56	F	1	145.537	7	42407.504	3	2	3	2
6F-6.25-56	8	29018.583	176.817	16	F625.56	F	1	145.537	7	42407.504	3	2	3	2
6F-6.25-56	9	25930.661	185.827	14	F625.56	F	1	145.537	7	42407.504	3	2	3	2
6F-6.25-56	10	27398.61	193.564	15	F625.56	F	1	145.537	7	42407.504	3	2	3	2
6F-6.25-56	11	31267.971	162.005	13	F625.56	F	1	145.537	7	42407.504	3	2	3	2
6F-6.25-56	12	29291.87	197.874	16	F625.56	F	1	145.537	7	42407.504	3	2	3	2
6F-6.25-56	13	29004.137	220.898	11	F625.56	F	1	145.537	7	42407.504	3	2	3	2
6F-6.25-56	14	29052.486	168.087	14	F625.56	F	1	145.537	7	42407.504	3	2	3	2
6F-6.25-56	15	26726.84	148.17	9	F625.56	F	1	145.537	7	42407.504	3	2	3	2
6F-6.25-56	16	26146.952	182.49	12	F625.56	F	1	145.537	7	42407.504	3	2	3	2
6F-6.25-56	17	29332.259	170.349	14	F625.56	F	1	145.537	7	42407.504	3	2	3	2
6F-6.25-56	18	29070.567	164.121	8	F625.56	F	1	145.537	7	42407.504	3	2	3	2
6F-6.25-56	19	29006.299	190.171	13	F625.56	F	1	145.537	7	42407.504	3	2	3	2
6F-6.25-56	20	29214.925	197.397	19	F625.56	F	1	145.537	7	42407.504	3	2	3	2
6F-6.25-56	21	29985.849	178.83	15	F625.56	F	1	145.537	7	42407.504	3	2	3	2
6F-6.25-56	22	28526.646	193.944	7	F625.56	F	1	145.537	7	42407.504	3	2	3	2
6F-6.25-56	23	24676.644	170.35	13	F625.56	F	1	145.537	7	42407.504	3	2	3	2
6F-6.25-56	24	28725.936	211.098	14	F625.56	F	1	145.537	7	42407.504	3	2	3	2
6F-6.25-56	25	25347.235	189.675	18	F625.56	F	1	145.537	7	42407.504	3	2	3	2
6F-6.25-56	26	23025.717	171.517	14	F625.56	F	1	145.537	7	42407.504	3	2	3	2
6F-6.25-56	27	26216.134	162.677	5	F625.56	F	1	145.537	7	42407.504	3	2	3	2
6F-6.25-56	28	26616.287	168.129	10	F625.56	F	1	145.537	7	42407.504	3	2	3	2
6F-6.25-56	29	24176.846	NA	6	F625.56	F	1	145.537	7	42407.504	3	2	3	2
6F-6.25-56	30	25254.272	190.498	10	F625.56	F	1	145.537	7	42407.504	3	2	3	2
6F-6.25-56	31	25749.256	206.973	14	F625.56	F	1	145.537	7	42407.504	3	2	3	2
6F-6.25-56	32	25300.655	164.943	10	F625.56	F	1	145.537	7	42407.504	3	2	3	2
6F-6.25-56	33	29710.891	175.118	12	F625.56	F	1	145.537	7	42407.504	3	2	3	2
6F-6.25-56	34	26549.759	189.982	13	F625.56	F	1	145.537	7	42407.504	3	2	3	2
6F-6.25-56	35	27223.101	162.964	13	F625.56	F	1	145.537	7	42407.504	3	2	3	2
6F-6.25-56	36	26973.202	208.918	13	F625.56	F	1	145.537	7	42407.504	3	2	3	2
6F-6.25-56	37	20006.879	162.691	7	F625.56	F	1	145.537	7	42407.504	3	2	3	2
6F-6.25-56	38	26902.841	164.358	10	F625.56	F	1	145.537	7	42407.504	3	2	3	2
6F-6.25-56	39	23888.228	205.736	7	F625.56	F	1	145.537	7	42407.504	3	2	3	2
6F-6.25-56	40	22157.998	173.428	9	F625.56	F	1	145.537	7	42407.504	3	2	3	2
6F-6.25-56	41	29315.848	164.448	15	F625.56	F	1	145.537	7	42407.504	3	2	3	2
6F-6.25-56	42	26464.461	204.93	11	F625.56	F	1	145.537	7	42407.504	3	2	3	2
6F-6.25-56	43	26853.018	166.021	15	F625.56	F	1	145.537	7	42407.504	3	2	3	2
6F-6.25-56	44	25628.974	184.832	16	F625.56	F	1	145.537	7	42407.504	3	2	3	2
6F-6.25-56	45	28281.365	166.813	14	F625.56	F	1	145.537	7	42407.504	3	2	3	2
6F-6.25-56	46	25548	188.416	14	F625.56	F	1	145.537	7	42407.504	3	2	3	2
6F-6.25-56	47	23677.047	202.606	8	F625.56	F	1	145.537	7	42407.504	3	2	3	2
6F-6.25-56	48	24514.205	168.806	13	F625.56	F	1	145.537	7	42407.504	3	2	3	2
6F-6.25-56	49	25138.314	181.894	7	F625.56	F	1	145.537	7	42407.504	3	2	3	2
6F-6.25-56	50	26899.991	174.787	7	F625.56	F	1	145.537	7	42407.504	3	2	3	2
6F-9.18-36	1	32609.939	228.821	17	F918.36	F	1	174.887	12	59699.492	2	1	2	2
6F-9.18-36	2	31172.846	200.837	12	F918.36	F	1	174.887	12	59699.492	2	1	2	2
6F-9.18-36	3	31231.513	210.855	18	F918.36	F	1	174.887	12	59699.492	2	1	2	2
6F-9.18-36	4	32779.454	199.787	15	F918.36	F	1	174.887	12	59699.492	2	1	2	2
6F-9.18-36	5	31447.313	211.508	18	F918.36	F	1	174.887	12	59699.492	2	1	2	2
6F-9.18-36	6	32492.114	223.638	16	F918.36	F	1	174.887	12	59699.492	2	1	2	2
6F-9.18-36	7	25828.756	187.4	14	F918.36	F	1	174.887	12	59699.492	2	1	2	2
6F-9.18-36	8	27419.345	165.444	10	F918.36	F	1	174.887	12	59699.492	2	1	2	2
6F-9.18-36	9	24886.253	208.778	15	F918.36	F	1	174.887	12	59699.492	2	1	2	2
6F-9.18-36	10	27971.62	226.288	14	F918.36	F	1	174.887	12	59699.492	2	1	2	2
6F-9.18-36	11	24705.732	217.66	18	F918.36	F	1	174.887	12	59699.492	2	1	2	2
6F-9.18-36	12	27584.536	200.391	18	F918.36	F	1	174.887	12	59699.492	2	1	2	2
6F-9.18-36	13	25385.167	169.778	11	F918.36	F	1	174.887	12	59699.492	2	1	2	2
6F-9.18-36	14	23845.874	209.088	10	F918.36	F	1	174.887	12	59699.492	2	1	2	2
6F-9.18-36	15	21995.165	193.581	12	F918.36	F	1	174.887	12	59699.492	2	1	2	2
6F-9.18-36	16	23968.514	204.135	11	F918.36	F	1	174.887	12	59699.492	2	1	2	2
6F-9.18-36	17	24906.497	179.286	14	F918.36	F	1	174.887	12	59699.492	2	1	2	2
6F-9.18-36	18	22152.298	168.887	12	F918.36	F	1	174.887	12	59699.492	2	1	2	2
6F-9.18-36	19	25378.78	198.88	12	F918.36	F	1	174.887	12	59699.492	2	1	2	2
6F-9.18-36	20	24408.663	164.903	9	F918.36	F	1	174.887	12	59699.492	2	1	2	2
6F-9.18-36	21	24069.634	195.897	11	F918.36	F	1	174.887	12	59699.492	2	1	2	2
6F-9.18-36	22	23609.143	198.57	16	F918.36	F	1	174.887	12	59699.492	2	1	2	2
6F-9.18-36	23	23391.476	192.623	15	F918.36	F	1	174.887	12	59699.492	2	1	2	2
6F-9.18-36	24	21540.571	225.523	20	F918.36	F	1	174.887	12	59699.492	2	1	2	2
6F-9.18-36	25	21174.91	190.395	14	F918.36	F	1	174.887	12	59699.492	2	1	2	2
6F-9.18-36	26	23277.877	203.032	15	F918.36	F	1	174.887	12	59699.492	2	1	2	2
6F-9.18-36	27	24542.408	233.893	14	F918.36	F	1	174.887	12	59699.492	2	1	2	2
6F-9.18-36	28	22831.438	200.923	11	F918.36	F	1	174.887	12	59699.492	2	1	2	2
6F-9.18-36	29	23330.058	191.533	15	F918.36	F	1	174.887	12	59699.492	2	1	2	2
6F-9.18-36	30	25916.215	213.826	16	F918.36	F	1	174.887	12	59699.492	2	1	2	2
6F-9.18-36	31	23881.939	216.15	12	F918.36	F	1	174.887	12	59699.492	2	1	2	2
6F-9.18-36	32	26282.761	205.346	18	F918.36	F	1	174.887	12	59699.492	2	1	2	2
6F-9.18-36	33	28756.891	181.406	14	F918.36	F	1	174.887	12	59699.492	2	1	2	2
6F-9.18-36	34	30311.219	225.101	17	F918.36	F	1	174.887	12	59699.492	2	1	2	2
6F-9.18-36	35	27866.963	208.48	14	F918.36	F	1	174.887	12	59699.492	2	1	2	2
6F-9.18-36	36	27977.909	195.146	15	F918.36	F	1	174.887	12	59699.492	2	1	2	2
6F-9.26-26	1	11181.396	71.07	2	F926.26	F	1	109.395	2	52896.591	3	1	3	2
6F-9.26-26	2	13852.262	123.236	3	F926.26	F	1	109.395	2	52896.591	3	1	3	2
6F-9.26-26	3	18596.515	NA	0	F926.26	F	1	109.395	2	52896.591	3	1	3	2
6F-9.26-26	4	19877.851	109.258	2	F926.26	F	1	109.395	2	52896.591	3	1	3	2
6F-9.26-26	5	19231.041	83.02	3	F926.26	F	1	109.395	2	52896.591	3	1	3	2
6F-9.26-26	6	17039.927	84.281	2	F926.26	F	1	109.395	2	52896.591	3	1	3	2
6F-9.26-26	7	15320.899	107.075	1	F926.26	F	1	109.395	2	52896.591	3	1	3	2
6F-9.26-26	8	19146.628	123.13	2	F926.26	F	1	109.395	2	52896.591	3	1	3	2
6F-9.26-26	9	18681.912	127.384	2	F926.26	F	1	109.395	2	52896.591	3	1	3	2
6F-9.26-26	10	17663.348	137.361	2	F926.26	F	1	109.395	2	52896.591	3	1	3	2
6F-9.26-26	11	18536.866	130.873	1	F926.26	F	1	109.395	2	52896.591	3	1	3	2
6F-9.26-26	12	17189.788	141.665	3	F926.26	F	1	109.395	2	52896.591	3	1	3	2
6F-9.26-26	13	10748.027	118.96	2	F926.26	F	1	109.395	2	52896.591	3	1	3	2
6F-9.26-26	14	17486.07	106.24	2	F926.26	F	1	109.395	2	52896.591	3	1	3	2
6F-9.26-26	15	18228.693	124.005	3	F926.26	F	1	109.395	2	52896.591	3	1	3	2
6F-9.26-26	16	15832.883	99.498	2	F926.26	F	1	109.395	2	52896.591	3	1	3	2
6F-9.26-26	17	15928.204	96.2	2	F926.26	F	1	109.395	2	52896.591	3	1	3	2
6F-9.26-26	18	14677.922	NA	0	F926.26	F	1	109.395	2	52896.591	3	1	3	2
6F-9.26-26	19	16997.769	139.365	3	F926.26	F	1	109.395	2	52896.591	3	1	3	2
6F-9.26-26	20	12051.572	140.251	7	F926.26	F	1	109.395	2	52896.591	3	1	3	2
6F-9.26-26	21	18958.147	123.624	2	F926.26	F	1	109.395	2	52896.591	3	1	3	2
6F-9.26-26	22	15240.613	78.547	1	F926.26	F	1	109.395	2	52896.591	3	1	3	2
6F-9.26-26	23	18872.653	188.535	4	F926.26	F	1	109.395	2	52896.591	3	1	3	2
6F-9.26-26	24	16501.41	105.001	2	F926.26	F	1	109.395	2	52896.591	3	1	3	2
6F-9.26-26	25	18738.613	105.224	2	F926.26	F	1	109.395	2	52896.591	3	1	3	2
6F-9.26-26	26	19469.148	126.876	1	F926.26	F	1	109.395	2	52896.591	3	1	3	2
6F-9.26-26	27	17931.624	138.083	2	F926.26	F	1	109.395	2	52896.591	3	1	3	2
6F-9.26-26	28	10943.78	77.225	2	F926.26	F	1	109.395	2	52896.591	3	1	3	2
6F-9.26-26	29	17586.109	NA	0	F926.26	F	1	109.395	2	52896.591	3	1	3	2
6F-9.26-26	30	16939.397	110.658	2	F926.26	F	1	109.395	2	52896.591	3	1	3	2
6F-9.26-26	31	17484.301	100.779	2	F926.26	F	1	109.395	2	52896.591	3	1	3	2
6F-9.26-26	32	19461.483	154.697	4	F926.26	F	1	109.395	2	52896.591	3	1	3	2
6F-9.26-26	33	10252.847	69.681	1	F926.26	F	1	109.395	2	52896.591	3	1	3	2
6F-9.26-26	34	19231.14	140.116	3	F926.26	F	1	109.395	2	52896.591	3	1	3	2
6F-9.26-26	35	20335.295	87.223	1	F926.26	F	1	109.395	2	52896.591	3	1	3	2
6F-9.26-26	36	18652.234	191.765	7	F926.26	F	1	109.395	2	52896.591	3	1	3	2
6F-9.26-26	37	18216.311	132.939	2	F926.26	F	1	109.395	2	52896.591	3	1	3	2
6F-9.26-26	38	16226.55	109.565	2	F926.26	F	1	109.395	2	52896.591	3	1	3	2
6F-9.26-26	39	18109.787	NA	0	F926.26	F	1	109.395	2	52896.591	3	1	3	2
8H-10.28-7	1	31845.894	150.562	14	H1028.7	H	1	102.686	4	47043.956	2	1	2	2
8H-10.28-7	2	25988.64	189.277	14	H1028.7	H	1	102.686	4	47043.956	2	1	2	2
8H-10.28-7	3	24984.817	195.802	13	H1028.7	H	1	102.686	4	47043.956	2	1	2	2
8H-10.28-7	4	26362.555	126.21	12	H1028.7	H	1	102.686	4	47043.956	2	1	2	2
8H-10.28-7	5	23370.84	147.103	8	H1028.7	H	1	102.686	4	47043.956	2	1	2	2
8H-10.28-7	6	24310.394	151.847	10	H1028.7	H	1	102.686	4	47043.956	2	1	2	2
8H-10.28-7	7	22293.904	206.172	10	H1028.7	H	1	102.686	4	47043.956	2	1	2	2
8H-10.28-7	8	21872.328	141.672	5	H1028.7	H	1	102.686	4	47043.956	2	1	2	2
8H-10.28-7	9	21488.389	206.752	14	H1028.7	H	1	102.686	4	47043.956	2	1	2	2
8H-10.28-7	10	25752.105	208.6	15	H1028.7	H	1	102.686	4	47043.956	2	1	2	2
8H-10.28-7	11	23925.374	204.6	11	H1028.7	H	1	102.686	4	47043.956	2	1	2	2
8H-10.28-7	12	22635.882	191.919	17	H1028.7	H	1	102.686	4	47043.956	2	1	2	2
8H-10.28-7	13	23535.736	207.404	12	H1028.7	H	1	102.686	4	47043.956	2	1	2	2
8H-10.28-7	14	25500.536	160.618	12	H1028.7	H	1	102.686	4	47043.956	2	1	2	2
8H-10.28-7	15	24851.367	194.362	16	H1028.7	H	1	102.686	4	47043.956	2	1	2	2
8H-10.28-7	16	27116.774	224.85	18	H1028.7	H	1	102.686	4	47043.956	2	1	2	2
8H-10.28-7	17	27376.696	173.373	13	H1028.7	H	1	102.686	4	47043.956	2	1	2	2
8H-10.28-7	18	26327.965	212.686	15	H1028.7	H	1	102.686	4	47043.956	2	1	2	2
8H-10.28-7	19	26152.554	214.459	14	H1028.7	H	1	102.686	4	47043.956	2	1	2	2
8H-10.28-7	20	28029.992	184.611	15	H1028.7	H	1	102.686	4	47043.956	2	1	2	2
8H-10.28-7	21	27997.563	171.998	12	H1028.7	H	1	102.686	4	47043.956	2	1	2	2
8H-10.28-7	22	34464.775	207.766	6	H1028.7	H	1	102.686	4	47043.956	2	1	2	2
8H-10.28-7	23	30494.001	154.971	14	H1028.7	H	1	102.686	4	47043.956	2	1	2	2
8H-10.28-7	24	26005.935	176.045	11	H1028.7	H	1	102.686	4	47043.956	2	1	2	2
8H-10.28-7	25	35618.164	197.473	8	H1028.7	H	1	102.686	4	47043.956	2	1	2	2
8H-10.28-7	26	28027.437	203.218	9	H1028.7	H	1	102.686	4	47043.956	2	1	2	2
8H-10.28-7	27	28862.433	134.373	4	H1028.7	H	1	102.686	4	47043.956	2	1	2	2
8H-10.28-7	28	28721.612	177.263	8	H1028.7	H	1	102.686	4	47043.956	2	1	2	2
8H-10.28-7	29	30663.319	181.809	9	H1028.7	H	1	102.686	4	47043.956	2	1	2	2
8H-10.28-7	30	36448.541	195.331	8	H1028.7	H	1	102.686	4	47043.956	2	1	2	2
8H-10.28-7	51	31845.894	150.562	14	H1028.7	H	1	102.686	4	47043.956	2	1	2	2
8H-10.28-7	52	25988.64	189.277	14	H1028.7	H	1	102.686	4	47043.956	2	1	2	2
8H-10.28-7	53	24984.817	195.802	13	H1028.7	H	1	102.686	4	47043.956	2	1	2	2
8H-10.28-7	54	26362.555	126.21	12	H1028.7	H	1	102.686	4	47043.956	2	1	2	2
8H-10.28-7	55	23370.84	147.103	8	H1028.7	H	1	102.686	4	47043.956	2	1	2	2
8H-10.28-7	56	24310.394	151.847	10	H1028.7	H	1	102.686	4	47043.956	2	1	2	2
8H-10.28-7	57	22293.904	206.172	10	H1028.7	H	1	102.686	4	47043.956	2	1	2	2
8H-10.28-7	58	21872.328	141.672	5	H1028.7	H	1	102.686	4	47043.956	2	1	2	2
8H-10.28-7	59	21488.389	206.752	14	H1028.7	H	1	102.686	4	47043.956	2	1	2	2
8H-10.28-7	60	25752.105	208.6	15	H1028.7	H	1	102.686	4	47043.956	2	1	2	2
8H-10.28-7	61	23925.374	204.6	11	H1028.7	H	1	102.686	4	47043.956	2	1	2	2
8H-10.28-7	62	22635.882	191.919	17	H1028.7	H	1	102.686	4	47043.956	2	1	2	2
8H-10.28-7	63	23535.736	207.404	12	H1028.7	H	1	102.686	4	47043.956	2	1	2	2
8H-10.28-7	64	25500.536	160.618	12	H1028.7	H	1	102.686	4	47043.956	2	1	2	2
8H-10.28-7	65	24851.367	194.362	16	H1028.7	H	1	102.686	4	47043.956	2	1	2	2
8H-10.28-7	66	27116.774	224.85	18	H1028.7	H	1	102.686	4	47043.956	2	1	2	2
8H-10.28-7	67	27376.696	173.373	13	H1028.7	H	1	102.686	4	47043.956	2	1	2	2
8H-10.28-7	68	26327.965	212.686	15	H1028.7	H	1	102.686	4	47043.956	2	1	2	2
8H-10.28-7	69	26152.554	214.459	14	H1028.7	H	1	102.686	4	47043.956	2	1	2	2
8H-10.28-7	70	28029.992	184.611	15	H1028.7	H	1	102.686	4	47043.956	2	1	2	2
8H-6.25-17	1	26710.429	154.1	7	H625.17	H	1	NA	0	68072.149	2	3	2	3
8H-6.25-17	2	25113.649	138.576	6	H625.17	H	1	NA	0	68072.149	2	3	2	3
8H-6.25-17	3	23898.94	183.553	6	H625.17	H	1	NA	0	68072.149	2	3	2	3
8H-6.25-17	4	20609.86	181.983	6	H625.17	H	1	NA	0	68072.149	2	3	2	3
8H-6.25-17	5	19566.73	132.914	7	H625.17	H	1	NA	0	68072.149	2	3	2	3
8H-6.25-17	6	24264.011	186.769	6	H625.17	H	1	NA	0	68072.149	2	3	2	3
8H-6.25-17	7	22185.808	130.108	5	H625.17	H	1	NA	0	68072.149	2	3	2	3
8H-6.25-17	8	24935.093	184.033	8	H625.17	H	1	NA	0	68072.149	2	3	2	3
8H-6.25-17	9	22727.469	156.315	5	H625.17	H	1	NA	0	68072.149	2	3	2	3
8H-6.25-17	10	25983.235	167.1	7	H625.17	H	1	NA	0	68072.149	2	3	2	3
8H-6.25-17	11	21385.993	185.377	9	H625.17	H	1	NA	0	68072.149	2	3	2	3
8H-6.25-17	12	23345.977	191.601	5	H625.17	H	1	NA	0	68072.149	2	3	2	3
8H-6.25-17	13	20810.821	207.117	7	H625.17	H	1	NA	0	68072.149	2	3	2	3
8H-6.25-17	14	21381.964	206.564	13	H625.17	H	1	NA	0	68072.149	2	3	2	3
8H-6.25-17	15	20860.448	197.627	9	H625.17	H	1	NA	0	68072.149	2	3	2	3
8H-6.25-17	16	20992.423	146.867	6	H625.17	H	1	NA	0	68072.149	2	3	2	3
8H-6.25-17	17	24528.847	190.27	10	H625.17	H	1	NA	0	68072.149	2	3	2	3
8H-6.25-17	18	22474.131	166.854	7	H625.17	H	1	NA	0	68072.149	2	3	2	3
8H-6.25-17	19	21684.83	155.78	7	H625.17	H	1	NA	0	68072.149	2	3	2	3
8H-6.25-17	20	21815.43	185.42	11	H625.17	H	1	NA	0	68072.149	2	3	2	3
8H-6.25-17	21	22947.495	177.953	8	H625.17	H	1	NA	0	68072.149	2	3	2	3
8H-6.25-17	22	20852.193	179.451	6	H625.17	H	1	NA	0	68072.149	2	3	2	3
8H-6.25-17	23	21653.679	200.587	9	H625.17	H	1	NA	0	68072.149	2	3	2	3
8H-6.25-17	24	19992.138	162.765	6	H625.17	H	1	NA	0	68072.149	2	3	2	3
8H-6.25-17	25	20417.056	172.504	9	H625.17	H	1	NA	0	68072.149	2	3	2	3
8H-6.25-17	26	22937.766	180.395	4	H625.17	H	1	NA	0	68072.149	2	3	2	3
8H-6.25-17	27	21794.892	188.534	10	H625.17	H	1	NA	0	68072.149	2	3	2	3
8H-6.25-17	28	24426.647	177.746	5	H625.17	H	1	NA	0	68072.149	2	3	2	3
8H-6.25-17	29	23266.281	181.964	10	H625.17	H	1	NA	0	68072.149	2	3	2	3
8H-6.25-17	30	24977.545	184.546	8	H625.17	H	1	NA	0	68072.149	2	3	2	3
8H-6.25-17	31	24244.16	156.858	6	H625.17	H	1	NA	0	68072.149	2	3	2	3
8H-6.25-17	32	23782.196	145.927	4	H625.17	H	1	NA	0	68072.149	2	3	2	3
8H-6.25-17	33	18807.5	141.184	5	H625.17	H	1	NA	0	68072.149	2	3	2	3
8H-6.25-17	34	20074.292	153.45	7	H625.17	H	1	NA	0	68072.149	2	3	2	3
8H-6.25-17	35	22380.381	173.592	8	H625.17	H	1	NA	0	68072.149	2	3	2	3
8H-6.25-17	36	25230.786	125.065	5	H625.17	H	1	NA	0	68072.149	2	3	2	3
8H-6.25-17	37	25381.335	139.827	6	H625.17	H	1	NA	0	68072.149	2	3	2	3
8H-6.25-17	38	25990.311	151.107	8	H625.17	H	1	NA	0	68072.149	2	3	2	3
8H-6.25-17	39	26094.869	162.015	10	H625.17	H	1	NA	0	68072.149	2	3	2	3
8H-6.25-17	40	23819.341	180.078	7	H625.17	H	1	NA	0	68072.149	2	3	2	3
8H-6.25-17	41	23596.564	169.78	6	H625.17	H	1	NA	0	68072.149	2	3	2	3
8H-6.25-17	42	23515.59	142.163	7	H625.17	H	1	NA	0	68072.149	2	3	2	3
8H-6.25-17	43	24943.151	157.065	6	H625.17	H	1	NA	0	68072.149	2	3	2	3
8H-6.25-17	44	21622.429	191.153	6	H625.17	H	1	NA	0	68072.149	2	3	2	3
8H-6.25-17	45	23879.188	205.98	8	H625.17	H	1	NA	0	68072.149	2	3	2	3
8H-6.25-17	46	24920.156	181.437	8	H625.17	H	1	NA	0	68072.149	2	3	2	3
8H-6.25-17	47	24448.168	173.062	6	H625.17	H	1	NA	0	68072.149	2	3	2	3
8H-6.25-17	48	22255.481	193.917	6	H625.17	H	1	NA	0	68072.149	2	3	2	3
8H-6.25-17	49	18452.747	165.666	9	H625.17	H	1	NA	0	68072.149	2	3	2	3
8H-6.25-17	50	25969.084	190.792	8	H625.17	H	1	NA	0	68072.149	2	3	2	3
8H-7.28-3	1	19977.595	131.539	5	H728.3	H	0	58.958	1	52998.103	3	2	3	2
8H-7.28-3	2	13947.878	115.116	2	H728.3	H	0	58.958	1	52998.103	3	2	3	2
8H-7.28-3	3	24202.691	169.929	12	H728.3	H	0	58.958	1	52998.103	3	2	3	2
8H-7.28-3	4	19980.248	215.671	7	H728.3	H	0	58.958	1	52998.103	3	2	3	2
8H-7.28-3	5	18465.129	196.14	14	H728.3	H	0	58.958	1	52998.103	3	2	3	2
8H-7.28-3	6	16791.502	198.776	12	H728.3	H	0	58.958	1	52998.103	3	2	3	2
8H-7.28-3	7	16468.981	192.791	15	H728.3	H	0	58.958	1	52998.103	3	2	3	2
8H-7.28-3	8	15489.824	202.001	3	H728.3	H	0	58.958	1	52998.103	3	2	3	2
8H-7.28-3	9	20973.261	196.572	12	H728.3	H	0	58.958	1	52998.103	3	2	3	2
8H-7.28-3	10	16233.135	114.11	4	H728.3	H	0	58.958	1	52998.103	3	2	3	2
8H-7.28-3	11	16626.704	192.614	16	H728.3	H	0	58.958	1	52998.103	3	2	3	2
8H-7.28-3	12	17282.751	222.434	20	H728.3	H	0	58.958	1	52998.103	3	2	3	2
8H-7.28-3	13	17719.559	210.662	6	H728.3	H	0	58.958	1	52998.103	3	2	3	2
8H-7.28-3	14	18740.578	163.347	17	H728.3	H	0	58.958	1	52998.103	3	2	3	2
8H-7.28-3	15	21550.594	200.607	15	H728.3	H	0	58.958	1	52998.103	3	2	3	2
8H-7.28-3	16	18441.544	217.134	5	H728.3	H	0	58.958	1	52998.103	3	2	3	2
8H-7.28-3	17	15902.753	130.653	6	H728.3	H	0	58.958	1	52998.103	3	2	3	2
8H-7.28-3	18	17186.741	177.958	16	H728.3	H	0	58.958	1	52998.103	3	2	3	2
8H-7.28-3	19	18324.407	123.601	5	H728.3	H	0	58.958	1	52998.103	3	2	3	2
8H-7.28-3	20	19868.81	197.291	15	H728.3	H	0	58.958	1	52998.103	3	2	3	2
8H-7.28-3	21	15271.764	207.761	4	H728.3	H	0	58.958	1	52998.103	3	2	3	2
8H-7.28-3	22	21304.626	178.408	12	H728.3	H	0	58.958	1	52998.103	3	2	3	2
8H-7.28-3	23	17587.386	166.198	4	H728.3	H	0	58.958	1	52998.103	3	2	3	2
8H-7.28-3	24	14840.066	191.661	15	H728.3	H	0	58.958	1	52998.103	3	2	3	2
8H-7.28-3	25	23120.645	162.709	16	H728.3	H	0	58.958	1	52998.103	3	2	3	2
8H-7.28-3	26	20326.255	163.364	11	H728.3	H	0	58.958	1	52998.103	3	2	3	2
8H-7.28-3	27	22678.924	107.318	4	H728.3	H	0	58.958	1	52998.103	3	2	3	2
8H-7.28-3	28	17129.352	181.898	6	H728.3	H	0	58.958	1	52998.103	3	2	3	2
8H-7.28-3	29	19774.373	130.806	8	H728.3	H	0	58.958	1	52998.103	3	2	3	2
8H-7.28-3	30	20625.682	124.045	3	H728.3	H	0	58.958	1	52998.103	3	2	3	2
8H-7.28-3	31	21879.895	153.684	13	H728.3	H	0	58.958	1	52998.103	3	2	3	2
8H-7.28-3	32	19352.109	165.716	12	H728.3	H	0	58.958	1	52998.103	3	2	3	2
8H-7.28-3	33	19411.464	186.997	5	H728.3	H	0	58.958	1	52998.103	3	2	3	2
8H-7.28-3	34	16081.996	141.851	3	H728.3	H	0	58.958	1	52998.103	3	2	3	2
8H-7.28-3	35	17108.028	149.617	9	H728.3	H	0	58.958	1	52998.103	3	2	3	2
8H-7.28-3	36	16961.213	124.173	16	H728.3	H	0	58.958	1	52998.103	3	2	3	2
8H-7.28-3	37	17295.034	174.768	5	H728.3	H	0	58.958	1	52998.103	3	2	3	2
8H-7.28-3	38	16894.586	215.289	6	H728.3	H	0	58.958	1	52998.103	3	2	3	2
8H-7.28-3	39	16297.599	169.149	17	H728.3	H	0	58.958	1	52998.103	3	2	3	2
8H-7.28-3	40	21716.669	201.231	13	H728.3	H	0	58.958	1	52998.103	3	2	3	2
8H-7.28-3	41	17764.664	143.286	10	H728.3	H	0	58.958	1	52998.103	3	2	3	2
8H-7.28-3	42	16025.393	193.279	6	H728.3	H	0	58.958	1	52998.103	3	2	3	2
8H-7.28-3	43	17045.823	180.219	10	H728.3	H	0	58.958	1	52998.103	3	2	3	2
8H-7.28-3	44	15569.128	184.431	17	H728.3	H	0	58.958	1	52998.103	3	2	3	2
8H-7.28-3	45	15488.645	175.848	15	H728.3	H	0	58.958	1	52998.103	3	2	3	2
8H-7.28-3	46	19460.599	183.301	5	H728.3	H	0	58.958	1	52998.103	3	2	3	2
8H-7.28-3	47	22196.028	186.842	9	H728.3	H	0	58.958	1	52998.103	3	2	3	2
8H-7.28-3	48	20823.302	184.251	7	H728.3	H	0	58.958	1	52998.103	3	2	3	2
8H-7.28-3	49	20409.587	165.129	5	H728.3	H	0	58.958	1	52998.103	3	2	3	2
8H-7.28-3	50	18686.432	134.743	5	H728.3	H	0	58.958	1	52998.103	3	2	3	2
8H-7.28-39	1	56828.549	168.339	4	H728.39	H	1	NA	0	61834.888	3	3	3	2
8H-7.28-39	2	49302.09	131.717	1	H728.39	H	1	NA	0	61834.888	3	3	3	2
8H-7.28-39	3	32491.229	160.206	4	H728.39	H	1	NA	0	61834.888	3	3	3	2
8H-7.28-39	4	28125.706	112.697	4	H728.39	H	1	NA	0	61834.888	3	3	3	2
8H-7.28-39	5	36779.513	91.627	4	H728.39	H	1	NA	0	61834.888	3	3	3	2
8H-7.28-39	6	37210.719	91.453	3	H728.39	H	1	NA	0	61834.888	3	3	3	2
8H-7.28-39	7	28848.085	109.126	5	H728.39	H	1	NA	0	61834.888	3	3	3	2
8H-7.28-39	8	35790.332	95.055	4	H728.39	H	1	NA	0	61834.888	3	3	3	2
8H-7.28-39	9	28076.866	60.818	2	H728.39	H	1	NA	0	61834.888	3	3	3	2
8H-7.28-39	10	36516.052	60.224	2	H728.39	H	1	NA	0	61834.888	3	3	3	2
8H-7.28-39	11	45001.425	NA	0	H728.39	H	1	NA	0	61834.888	3	3	3	2
8H-7.28-39	12	35550.948	81.844	3	H728.39	H	1	NA	0	61834.888	3	3	3	2
8H-7.28-39	13	29733.493	NA	0	H728.39	H	1	NA	0	61834.888	3	3	3	2
8H-7.28-39	14	41004.412	76.721	4	H728.39	H	1	NA	0	61834.888	3	3	3	2
8H-7.28-39	15	42018.357	61.02	2	H728.39	H	1	NA	0	61834.888	3	3	3	2
8H-7.28-39	16	38043.356	56.222	1	H728.39	H	1	NA	0	61834.888	3	3	3	2
8H-7.28-39	17	22311.495	83.31	1	H728.39	H	1	NA	0	61834.888	3	3	3	2
8H-7.28-39	18	33141.577	89.514	2	H728.39	H	1	NA	0	61834.888	3	3	3	2
8H-7.28-39	19	41285.07	92.996	4	H728.39	H	1	NA	0	61834.888	3	3	3	2
8H-7.28-39	20	39916.274	161.608	4	H728.39	H	1	NA	0	61834.888	3	3	3	2
8H-7.28-39	21	49999.017	118.181	3	H728.39	H	1	NA	0	61834.888	3	3	3	2
8H-7.28-39	22	30391.211	66.655	1	H728.39	H	1	NA	0	61834.888	3	3	3	2
8H-7.28-39	23	49532.139	105.167	1	H728.39	H	1	NA	0	61834.888	3	3	3	2
8H-7.28-39	24	60960.093	145.285	3	H728.39	H	1	NA	0	61834.888	3	3	3	2
8H-7.28-40	1	30776.82	208.489	9	H728.40	H	1	84.78	2	63836.539	3	2	3	3
8H-7.28-40	2	31013.551	174.319	13	H728.40	H	1	84.78	2	63836.539	3	2	3	3
8H-7.28-40	3	26353.711	169.891	5	H728.40	H	1	84.78	2	63836.539	3	2	3	3
8H-7.28-40	4	33617.103	194.069	7	H728.40	H	1	84.78	2	63836.539	3	2	3	3
8H-7.28-40	5	34045.459	167.685	6	H728.40	H	1	84.78	2	63836.539	3	2	3	3
8H-7.28-40	6	30381.286	185.069	6	H728.40	H	1	84.78	2	63836.539	3	2	3	3
8H-7.28-40	7	28410.884	185.689	8	H728.40	H	1	84.78	2	63836.539	3	2	3	3
8H-7.28-40	8	16591.818	131.632	8	H728.40	H	1	84.78	2	63836.539	3	2	3	3
8H-7.28-40	9	17541.691	150.148	12	H728.40	H	1	84.78	2	63836.539	3	2	3	3
8H-7.28-40	10	19845.52	173.924	18	H728.40	H	1	84.78	2	63836.539	3	2	3	3
8H-7.28-40	11	19275.164	153.809	13	H728.40	H	1	84.78	2	63836.539	3	2	3	3
8H-7.28-40	12	24959.169	161.438	16	H728.40	H	1	84.78	2	63836.539	3	2	3	3
8H-7.28-40	13	19350.046	130.648	15	H728.40	H	1	84.78	2	63836.539	3	2	3	3
8H-7.28-40	14	17499.14	143.628	10	H728.40	H	1	84.78	2	63836.539	3	2	3	3
8H-7.28-40	15	20939.849	180.753	16	H728.40	H	1	84.78	2	63836.539	3	2	3	3
8H-7.28-40	16	15737.856	181.95	8	H728.40	H	1	84.78	2	63836.539	3	2	3	3
8H-7.28-40	17	17089.553	168.047	5	H728.40	H	1	84.78	2	63836.539	3	2	3	3
8H-7.28-40	18	17497.273	127.119	9	H728.40	H	1	84.78	2	63836.539	3	2	3	3
8H-7.28-40	19	19019.074	192.676	7	H728.40	H	1	84.78	2	63836.539	3	2	3	3
8H-7.28-40	20	19998.821	152.271	15	H728.40	H	1	84.78	2	63836.539	3	2	3	3
8H-7.28-40	21	30357.799	170.275	16	H728.40	H	1	84.78	2	63836.539	3	2	3	3
8H-7.28-40	22	30056.407	122.212	8	H728.40	H	1	84.78	2	63836.539	3	2	3	3
8H-7.28-40	23	36080.62	166.106	6	H728.40	H	1	84.78	2	63836.539	3	2	3	3
8H-7.28-40	24	29145.842	170.533	17	H728.40	H	1	84.78	2	63836.539	3	2	3	3
8H-7.28-40	25	32280.147	163.35	5	H728.40	H	1	84.78	2	63836.539	3	2	3	3
8H-7.28-40	26	33158.872	166.055	14	H728.40	H	1	84.78	2	63836.539	3	2	3	3
8H-7.28-40	27	31731.41	146.392	6	H728.40	H	1	84.78	2	63836.539	3	2	3	3
8H-7.28-40	28	31673.922	171.965	14	H728.40	H	1	84.78	2	63836.539	3	2	3	3
8H-7.28-40	29	24119.849	171.199	17	H728.40	H	1	84.78	2	63836.539	3	2	3	3
8H-7.28-40	30	22323.09	76.224	2	H728.40	H	1	84.78	2	63836.539	3	2	3	3
8H-7.28-40	31	23511.07	140.667	13	H728.40	H	1	84.78	2	63836.539	3	2	3	3
8H-7.28-40	32	27594.167	164.55	6	H728.40	H	1	84.78	2	63836.539	3	2	3	3
8H-7.28-40	33	27961.891	145.457	8	H728.40	H	1	84.78	2	63836.539	3	2	3	3
8H-7.28-40	34	37593.282	172.74	16	H728.40	H	1	84.78	2	63836.539	3	2	3	3
8H-7.28-40	35	21095.508	142.569	6	H728.40	H	1	84.78	2	63836.539	3	2	3	3
8H-7.28-40	36	20560.824	201.779	17	H728.40	H	1	84.78	2	63836.539	3	2	3	3
8H-7.28-40	37	24775.503	182.314	17	H728.40	H	1	84.78	2	63836.539	3	2	3	3
8H-7.28-40	38	32060.121	160.8	8	H728.40	H	1	84.78	2	63836.539	3	2	3	3
8H-7.28-40	39	30432.68	140.938	16	H728.40	H	1	84.78	2	63836.539	3	2	3	3
8H-7.28-40	40	28200.686	NA	10	H728.40	H	1	84.78	2	63836.539	3	2	3	3
8H-7.28-40	41	28779.297	148.538	15	H728.40	H	1	84.78	2	63836.539	3	2	3	3
8H-7.28-40	42	19462.564	179.758	17	H728.40	H	1	84.78	2	63836.539	3	2	3	3
8H-7.28-40	43	20773.676	203.604	11	H728.40	H	1	84.78	2	63836.539	3	2	3	3
8H-7.28-40	44	17880.524	178.239	6	H728.40	H	1	84.78	2	63836.539	3	2	3	3
8H-7.28-40	45	24348.424	185.288	13	H728.40	H	1	84.78	2	63836.539	3	2	3	3
8H-7.28-40	46	19607.512	178.203	16	H728.40	H	1	84.78	2	63836.539	3	2	3	3
8H-7.28-40	47	18174.35	146.486	6	H728.40	H	1	84.78	2	63836.539	3	2	3	3
8H-7.28-40	48	19552.972	177.185	14	H728.40	H	1	84.78	2	63836.539	3	2	3	3
8H-7.28-40	49	18218.473	195.943	15	H728.40	H	1	84.78	2	63836.539	3	2	3	3
8H-7.28-40	50	18423.561	161.507	7	H728.40	H	1	84.78	2	63836.539	3	2	3	3
8H-7.28-44	1	34219.495	165.347	13	H728.44	H	0	67.459	3	65042.6	2	2	2	3
8H-7.28-44	2	37483.81	162.344	13	H728.44	H	0	67.459	3	65042.6	2	2	2	3
8H-7.28-44	3	19390.729	NA	0	H728.44	H	0	67.459	3	65042.6	2	2	2	3
8H-7.28-44	4	30279.773	85.827	2	H728.44	H	0	67.459	3	65042.6	2	2	2	3
8H-7.28-44	5	23337.624	105.105	11	H728.44	H	0	67.459	3	65042.6	2	2	2	3
8H-7.28-44	6	28964.24	130.523	11	H728.44	H	0	67.459	3	65042.6	2	2	2	3
8H-7.28-44	7	25719.382	106.788	13	H728.44	H	0	67.459	3	65042.6	2	2	2	3
8H-7.28-44	8	23476.774	115.588	12	H728.44	H	0	67.459	3	65042.6	2	2	2	3
8H-7.28-44	9	21312.192	124.913	4	H728.44	H	0	67.459	3	65042.6	2	2	2	3
8H-7.28-44	10	18570.867	139.995	15	H728.44	H	0	67.459	3	65042.6	2	2	2	3
8H-7.28-44	11	29526.636	166.179	15	H728.44	H	0	67.459	3	65042.6	2	2	2	3
8H-7.28-44	12	34679.199	204.99	7	H728.44	H	0	67.459	3	65042.6	2	2	2	3
8H-7.28-44	13	15069.526	178.7	3	H728.44	H	0	67.459	3	65042.6	2	2	2	3
8H-7.28-44	14	17543.656	78.679	7	H728.44	H	0	67.459	3	65042.6	2	2	2	3
8H-7.28-44	15	17236.564	185.519	13	H728.44	H	0	67.459	3	65042.6	2	2	2	3
8H-7.28-44	16	16680.261	197.382	6	H728.44	H	0	67.459	3	65042.6	2	2	2	3
8H-7.28-44	17	16052.908	134.31	4	H728.44	H	0	67.459	3	65042.6	2	2	2	3
8H-7.28-44	18	17561.05	123.548	5	H728.44	H	0	67.459	3	65042.6	2	2	2	3
8H-7.28-44	19	15443.146	153.086	7	H728.44	H	0	67.459	3	65042.6	2	2	2	3
8H-7.28-44	20	16623.068	190.133	15	H728.44	H	0	67.459	3	65042.6	2	2	2	3
8H-7.28-44	21	16003.872	174.117	15	H728.44	H	0	67.459	3	65042.6	2	2	2	3
8H-7.28-44	22	16571.083	136.787	12	H728.44	H	0	67.459	3	65042.6	2	2	2	3
8H-7.28-44	23	15479.899	113.445	4	H728.44	H	0	67.459	3	65042.6	2	2	2	3
8H-7.28-44	24	15725.966	160.765	7	H728.44	H	0	67.459	3	65042.6	2	2	2	3
8H-7.28-44	25	16053.007	140.492	10	H728.44	H	0	67.459	3	65042.6	2	2	2	3
8H-7.28-44	26	13015.89	77.322	2	H728.44	H	0	67.459	3	65042.6	2	2	2	3
8H-7.28-44	27	13690.903	171.109	5	H728.44	H	0	67.459	3	65042.6	2	2	2	3
8H-7.28-44	28	13263.922	176.62	13	H728.44	H	0	67.459	3	65042.6	2	2	2	3
8H-7.28-44	29	15464.962	179.287	5	H728.44	H	0	67.459	3	65042.6	2	2	2	3
8H-7.28-44	30	15576.498	131.047	10	H728.44	H	0	67.459	3	65042.6	2	2	2	3
8H-7.28-44	31	16374.053	154.725	9	H728.44	H	0	67.459	3	65042.6	2	2	2	3
8H-7.28-44	32	15919.458	182.168	5	H728.44	H	0	67.459	3	65042.6	2	2	2	3
8H-7.28-44	33	15097.926	169.51	12	H728.44	H	0	67.459	3	65042.6	2	2	2	3
8H-7.28-44	34	15192.362	133.342	12	H728.44	H	0	67.459	3	65042.6	2	2	2	3
8H-7.28-44	35	15005.65	205.432	15	H728.44	H	0	67.459	3	65042.6	2	2	2	3
8H-7.28-44	36	15457.494	212.227	17	H728.44	H	0	67.459	3	65042.6	2	2	2	3
8H-7.28-44	37	11313.175	163.152	13	H728.44	H	0	67.459	3	65042.6	2	2	2	3
8H-7.28-44	38	15289.748	154.93	14	H728.44	H	0	67.459	3	65042.6	2	2	2	3
8H-7.28-44	39	14864.83	199.313	13	H728.44	H	0	67.459	3	65042.6	2	2	2	3
8H-7.28-44	40	14907.184	104.508	3	H728.44	H	0	67.459	3	65042.6	2	2	2	3
8H-7.28-44	41	14455.047	182.64	13	H728.44	H	0	67.459	3	65042.6	2	2	2	3
8H-7.28-44	42	13865.725	171.658	3	H728.44	H	0	67.459	3	65042.6	2	2	2	3
8H-7.28-44	43	15310.482	157.901	10	H728.44	H	0	67.459	3	65042.6	2	2	2	3
8H-7.28-44	44	14195.615	185.515	14	H728.44	H	0	67.459	3	65042.6	2	2	2	3
8H-7.28-44	45	16952.86	145.451	11	H728.44	H	0	67.459	3	65042.6	2	2	2	3
8H-7.28-44	46	14526.587	186.631	9	H728.44	H	0	67.459	3	65042.6	2	2	2	3
8H-7.28-44	47	15758.296	151.765	12	H728.44	H	0	67.459	3	65042.6	2	2	2	3
8H-7.28-44	48	14760.665	175.584	14	H728.44	H	0	67.459	3	65042.6	2	2	2	3
8H-7.28-44	49	13978.636	154.672	3	H728.44	H	0	67.459	3	65042.6	2	2	2	3
8H-7.28-44	50	16178.005	112.545	3	H728.44	H	0	67.459	3	65042.6	2	2	2	3
8H-7.28-45	1	24145.105	145.55	13	H728.45	H	1	NA	0	65459.95	3	2	3	3
8H-7.28-45	2	20586.57	148.688	14	H728.45	H	1	NA	0	65459.95	3	2	3	3
8H-7.28-45	3	20648.382	151.361	14	H728.45	H	1	NA	0	65459.95	3	2	3	3
8H-7.28-45	4	20927.664	154.835	18	H728.45	H	1	NA	0	65459.95	3	2	3	3
8H-7.28-45	5	19959.415	173.438	11	H728.45	H	1	NA	0	65459.95	3	2	3	3
8H-7.28-45	6	17335.227	95.202	3	H728.45	H	1	NA	0	65459.95	3	2	3	3
8H-7.28-45	7	18163.638	121.897	12	H728.45	H	1	NA	0	65459.95	3	2	3	3
8H-7.28-45	8	17686.933	154.156	14	H728.45	H	1	NA	0	65459.95	3	2	3	3
8H-7.28-45	9	16509.173	155.729	12	H728.45	H	1	NA	0	65459.95	3	2	3	3
8H-7.28-45	10	16512.809	146.731	10	H728.45	H	1	NA	0	65459.95	3	2	3	3
8H-7.28-45	11	16892.523	135.418	11	H728.45	H	1	NA	0	65459.95	3	2	3	3
8H-7.28-45	12	18227.71	150.826	13	H728.45	H	1	NA	0	65459.95	3	2	3	3
8H-7.28-45	13	16493.057	149.694	14	H728.45	H	1	NA	0	65459.95	3	2	3	3
8H-7.28-45	14	19002.663	171.086	7	H728.45	H	1	NA	0	65459.95	3	2	3	3
8H-7.28-45	15	18650.662	127.236	11	H728.45	H	1	NA	0	65459.95	3	2	3	3
8H-7.28-45	16	17687.719	156.07	7	H728.45	H	1	NA	0	65459.95	3	2	3	3
8H-7.28-45	17	16575.112	140.192	12	H728.45	H	1	NA	0	65459.95	3	2	3	3
8H-7.28-45	18	18716.208	158.618	3	H728.45	H	1	NA	0	65459.95	3	2	3	3
8H-7.28-45	19	18822.928	167.2	5	H728.45	H	1	NA	0	65459.95	3	2	3	3
8H-7.28-45	20	17659.516	162.099	15	H728.45	H	1	NA	0	65459.95	3	2	3	3
8H-7.28-45	21	17158.538	150.991	14	H728.45	H	1	NA	0	65459.95	3	2	3	3
8H-7.28-45	22	16853.117	132.865	11	H728.45	H	1	NA	0	65459.95	3	2	3	3
8H-7.28-45	23	16666.601	146.158	13	H728.45	H	1	NA	0	65459.95	3	2	3	3
8H-7.28-45	24	17635.145	166.062	15	H728.45	H	1	NA	0	65459.95	3	2	3	3
8H-7.28-45	25	15618.262	173.668	13	H728.45	H	1	NA	0	65459.95	3	2	3	3
8H-7.28-45	26	18124.92	122.451	14	H728.45	H	1	NA	0	65459.95	3	2	3	3
8H-7.28-45	27	17703.934	158.377	11	H728.45	H	1	NA	0	65459.95	3	2	3	3
8H-7.28-45	28	17475.457	133.617	11	H728.45	H	1	NA	0	65459.95	3	2	3	3
8H-7.28-45	29	17567.241	83.969	3	H728.45	H	1	NA	0	65459.95	3	2	3	3
8H-7.28-45	30	18115.29	130.315	6	H728.45	H	1	NA	0	65459.95	3	2	3	3
8H-7.28-45	31	18105.659	143.604	15	H728.45	H	1	NA	0	65459.95	3	2	3	3
8H-7.28-45	32	19222.688	144.655	12	H728.45	H	1	NA	0	65459.95	3	2	3	3
8H-7.28-45	33	18307.8	179.471	14	H728.45	H	1	NA	0	65459.95	3	2	3	3
8H-7.28-45	34	17287.664	105.852	4	H728.45	H	1	NA	0	65459.95	3	2	3	3
8H-7.28-45	35	19521.624	146.039	12	H728.45	H	1	NA	0	65459.95	3	2	3	3
8H-7.28-45	36	18083.057	129.111	15	H728.45	H	1	NA	0	65459.95	3	2	3	3
8H-7.28-45	37	17043.366	130.941	6	H728.45	H	1	NA	0	65459.95	3	2	3	3
8H-7.28-45	38	17801.122	112.091	4	H728.45	H	1	NA	0	65459.95	3	2	3	3
8H-7.28-45	39	17995.303	173.564	16	H728.45	H	1	NA	0	65459.95	3	2	3	3
8H-7.28-45	40	17189.886	162.046	11	H728.45	H	1	NA	0	65459.95	3	2	3	3
8H-7.28-45	41	14918.977	151.365	14	H728.45	H	1	NA	0	65459.95	3	2	3	3
8H-7.28-45	42	16655.497	124.73	15	H728.45	H	1	NA	0	65459.95	3	2	3	3
8H-7.28-45	43	16609.507	145.974	9	H728.45	H	1	NA	0	65459.95	3	2	3	3
8H-7.28-45	44	15967.709	137.159	12	H728.45	H	1	NA	0	65459.95	3	2	3	3
8H-7.28-45	45	15792.199	168.836	13	H728.45	H	1	NA	0	65459.95	3	2	3	3
8H-7.28-45	46	15996.403	150.711	14	H728.45	H	1	NA	0	65459.95	3	2	3	3
8H-7.28-45	47	17419.935	161.346	14	H728.45	H	1	NA	0	65459.95	3	2	3	3
8H-7.28-45	48	17664.036	121.569	14	H728.45	H	1	NA	0	65459.95	3	2	3	3
8H-7.28-45	49	17406.374	137.41	11	H728.45	H	1	NA	0	65459.95	3	2	3	3
8H-7.28-45	50	17636.226	136.126	11	H728.45	H	1	NA	0	65459.95	3	2	3	3
8H-7.8-47	1	24895.589	181.94	17	H728.47	H	1	199.138	10	63545.857	1	1	1	2
8H-7.8-47	2	18137.99	210.34	11	H728.47	H	1	199.138	10	63545.857	1	1	1	2
8H-7.8-47	3	15813.917	198.526	8	H728.47	H	1	199.138	10	63545.857	1	1	1	2
8H-7.8-47	4	16036.89	201.586	14	H728.47	H	1	199.138	10	63545.857	1	1	1	2
8H-7.8-47	5	15329.547	216.042	18	H728.47	H	1	199.138	10	63545.857	1	1	1	2
8H-7.8-47	6	17027.84	234.15	15	H728.47	H	1	199.138	10	63545.857	1	1	1	2
8H-7.8-47	7	17206.002	197.191	18	H728.47	H	1	199.138	10	63545.857	1	1	1	2
8H-7.8-47	8	17143.601	203.399	17	H728.47	H	1	199.138	10	63545.857	1	1	1	2
8H-7.8-47	9	14244.259	204.925	15	H728.47	H	1	199.138	10	63545.857	1	1	1	2
8H-7.8-47	10	16033.844	215.342	14	H728.47	H	1	199.138	10	63545.857	1	1	1	2
8H-7.8-47	11	16297.599	216.669	15	H728.47	H	1	199.138	10	63545.857	1	1	1	2
8H-7.8-47	12	18345.928	197.36	15	H728.47	H	1	199.138	10	63545.857	1	1	1	2
8H-7.8-47	13	15666.316	226.147	17	H728.47	H	1	199.138	10	63545.857	1	1	1	2
8H-7.8-47	14	18475.349	199.847	13	H728.47	H	1	199.138	10	63545.857	1	1	1	2
8H-7.8-47	15	19562.013	190.2	14	H728.47	H	1	199.138	10	63545.857	1	1	1	2
8H-7.8-47	16	16291.408	191.232	17	H728.47	H	1	199.138	10	63545.857	1	1	1	2
8H-7.8-47	17	18724.069	204.369	17	H728.47	H	1	199.138	10	63545.857	1	1	1	2
8H-7.8-47	18	18095.243	175.288	13	H728.47	H	1	199.138	10	63545.857	1	1	1	2
8H-7.8-47	19	18679.258	196.018	16	H728.47	H	1	199.138	10	63545.857	1	1	1	2
8H-7.8-47	20	18540.109	212.944	13	H728.47	H	1	199.138	10	63545.857	1	1	1	2
8H-7.8-47	21	16000.236	198.705	11	H728.47	H	1	199.138	10	63545.857	1	1	1	2
8H-7.8-47	22	18299.938	198.305	15	H728.47	H	1	199.138	10	63545.857	1	1	1	2
8H-7.8-47	23	15676.634	223.494	16	H728.47	H	1	199.138	10	63545.857	1	1	1	2
8H-7.8-47	24	15722.035	218.182	15	H728.47	H	1	199.138	10	63545.857	1	1	1	2
8H-7.8-47	25	16280.599	205.224	16	H728.47	H	1	199.138	10	63545.857	1	1	1	2
8H-7.8-47	26	18542.959	230.05	12	H728.47	H	1	199.138	10	63545.857	1	1	1	2
8H-7.8-47	27	16029.422	206.196	14	H728.47	H	1	199.138	10	63545.857	1	1	1	2
8H-7.8-47	28	16372.677	211.776	16	H728.47	H	1	199.138	10	63545.857	1	1	1	2
8H-7.8-47	29	15510.756	220.412	14	H728.47	H	1	199.138	10	63545.857	1	1	1	2
8H-7.8-47	30	14956.516	211.739	15	H728.47	H	1	199.138	10	63545.857	1	1	1	2
8H-7.8-47	31	15341.536	229.83	19	H728.47	H	1	199.138	10	63545.857	1	1	1	2
8H-7.8-47	32	16231.562	177.161	17	H728.47	H	1	199.138	10	63545.857	1	1	1	2
8H-7.8-47	33	15744.244	189.129	13	H728.47	H	1	199.138	10	63545.857	1	1	1	2
8H-7.8-47	34	15375.733	193.383	14	H728.47	H	1	199.138	10	63545.857	1	1	1	2
8H-7.8-47	35	18919.625	223.253	15	H728.47	H	1	199.138	10	63545.857	1	1	1	2
8H-7.8-47	36	16618.646	209.792	18	H728.47	H	1	199.138	10	63545.857	1	1	1	2
8H-7.8-47	37	21517.87	225.722	15	H728.47	H	1	199.138	10	63545.857	1	1	1	2
8H-7.8-47	38	21036.645	192.972	15	H728.47	H	1	199.138	10	63545.857	1	1	1	2
8H-7.8-47	39	18609.683	226.382	17	H728.47	H	1	199.138	10	63545.857	1	1	1	2
8H-7.8-47	40	18080.502	201.502	17	H728.47	H	1	199.138	10	63545.857	1	1	1	2
8H-7.8-47	41	20674.816	209.345	16	H728.47	H	1	199.138	10	63545.857	1	1	1	2
8H-7.8-47	42	25230.589	208.482	17	H728.47	H	1	199.138	10	63545.857	1	1	1	2
8H-7.8-47	43	17592.791	213.585	16	H728.47	H	1	199.138	10	63545.857	1	1	1	2
8H-7.8-47	44	14632.226	216.864	20	H728.47	H	1	199.138	10	63545.857	1	1	1	2
8H-7.8-47	45	13778.068	188.953	17	H728.47	H	1	199.138	10	63545.857	1	1	1	2
8H-7.8-47	46	16437.83	197.584	15	H728.47	H	1	199.138	10	63545.857	1	1	1	2
8H-7.8-47	47	16714.655	209.038	15	H728.47	H	1	199.138	10	63545.857	1	1	1	2
8H-7.8-47	48	17647.527	223.595	17	H728.47	H	1	199.138	10	63545.857	1	1	1	2
8H-7.8-47	49	15489.136	181.135	13	H728.47	H	1	199.138	10	63545.857	1	1	1	2
8H-7.8-47	50	12302.159	224.235	14	H728.47	H	1	199.138	10	63545.857	1	1	1	2
8H-8.26-11	1	15423.296	163.76	7	H826.11	H	0	67.741	4	67393.5	2	1	3	3
8H-8.26-11	2	13481.786	161.7	7	H826.11	H	0	67.741	4	67393.5	2	1	3	3
8H-8.26-11	3	18331.384	94.47	1	H826.11	H	0	67.741	4	67393.5	2	1	3	3
8H-8.26-11	4	14103.537	169.789	11	H826.11	H	0	67.741	4	67393.5	2	1	3	3
8H-8.26-11	5	22396.203	58.431	2	H826.11	H	0	67.741	4	67393.5	2	1	3	3
8H-8.26-11	6	17724.57	176.839	12	H826.11	H	0	67.741	4	67393.5	2	1	3	3
8H-8.26-11	7	17161.388	60.14	3	H826.11	H	0	67.741	4	67393.5	2	1	3	3
8H-8.26-11	8	17274.987	131.778	9	H826.11	H	0	67.741	4	67393.5	2	1	3	3
8H-8.26-11	9	16377.394	132.239	5	H826.11	H	0	67.741	4	67393.5	2	1	3	3
8H-8.26-11	10	16446.674	NA	0	H826.11	H	0	67.741	4	67393.5	2	1	3	3
8H-8.26-11	11	17938.503	165.075	8	H826.11	H	0	67.741	4	67393.5	2	1	3	3
8H-8.26-11	12	17362.742	106.305	3	H826.11	H	0	67.741	4	67393.5	2	1	3	3
8H-8.26-11	13	16314.305	112.967	12	H826.11	H	0	67.741	4	67393.5	2	1	3	3
8H-8.26-11	14	17214.257	112.84	8	H826.11	H	0	67.741	4	67393.5	2	1	3	3
8H-8.26-11	15	15332.691	164.086	5	H826.11	H	0	67.741	4	67393.5	2	1	3	3
8H-8.26-11	16	25464.667	160.708	10	H826.11	H	0	67.741	4	67393.5	2	1	3	3
8H-8.26-11	17	20460.786	203.173	15	H826.11	H	0	67.741	4	67393.5	2	1	3	3
8H-8.26-11	18	19186.23	137.472	8	H826.11	H	0	67.741	4	67393.5	2	1	3	3
8H-8.26-11	19	25134.875	155.022	8	H826.11	H	0	67.741	4	67393.5	2	1	3	3
8H-8.26-11	20	18614.499	158.374	12	H826.11	H	0	67.741	4	67393.5	2	1	3	3
8H-8.26-11	21	18561.63	162.346	15	H826.11	H	0	67.741	4	67393.5	2	1	3	3
8H-8.26-11	22	17172.689	169.772	13	H826.11	H	0	67.741	4	67393.5	2	1	3	3
8H-8.26-11	23	18812.512	161.439	10	H826.11	H	0	67.741	4	67393.5	2	1	3	3
8H-8.26-11	24	20838.042	142.749	6	H826.11	H	0	67.741	4	67393.5	2	1	3	3
8H-8.26-11	25	15603.227	163.547	8	H826.11	H	0	67.741	4	67393.5	2	1	3	3
8H-8.26-11	26	19439.667	160.71	9	H826.11	H	0	67.741	4	67393.5	2	1	3	3
8H-8.26-11	27	16190.191	132.286	7	H826.11	H	0	67.741	4	67393.5	2	1	3	3
8H-8.26-11	28	16185.965	158.713	14	H826.11	H	0	67.741	4	67393.5	2	1	3	3
8H-8.26-11	29	17156.081	124.945	6	H826.11	H	0	67.741	4	67393.5	2	1	3	3
8H-8.26-11	30	15004.963	153.702	3	H826.11	H	0	67.741	4	67393.5	2	1	3	3
8H-8.26-11	31	18537.455	172.431	12	H826.11	H	0	67.741	4	67393.5	2	1	3	3
8H-8.26-11	32	22506.166	179.384	16	H826.11	H	0	67.741	4	67393.5	2	1	3	3
8H-8.26-11	33	18504.535	173.744	12	H826.11	H	0	67.741	4	67393.5	2	1	3	3
8H-8.26-11	34	15889.683	163.832	9	H826.11	H	0	67.741	4	67393.5	2	1	3	3
8H-8.26-11	35	15596.053	134.469	5	H826.11	H	0	67.741	4	67393.5	2	1	3	3
8H-8.26-11	36	18073.525	132.709	6	H826.11	H	0	67.741	4	67393.5	2	1	3	3
8H-8.26-11	37	18359.981	176.112	12	H826.11	H	0	67.741	4	67393.5	2	1	3	3
8H-8.26-11	38	18362.437	180.518	12	H826.11	H	0	67.741	4	67393.5	2	1	3	3
8H-8.26-15	1	11961.655	NA	0	H826.15	H	1	NA	0	56608.819	3	3	3	2
8H-8.26-15	2	13443.264	139.194	4	H826.15	H	1	NA	0	56608.819	3	3	3	2
8H-8.26-15	3	12520.907	NA	0	H826.15	H	1	NA	0	56608.819	3	3	3	2
8H-8.26-15	4	27174.654	NA	0	H826.15	H	1	NA	0	56608.819	3	3	3	2
8H-8.26-15	5	30470.613	NA	0	H826.15	H	1	NA	0	56608.819	3	3	3	2
8H-8.26-15	6	33543.696	147.144	3	H826.15	H	1	NA	0	56608.819	3	3	3	2
8H-8.26-15	7	30401.136	NA	0	H826.15	H	1	NA	0	56608.819	3	3	3	2
8H-8.26-15	8	30136.496	NA	0	H826.15	H	1	NA	0	56608.819	3	3	3	2
8H-8.26-15	9	34168.689	NA	0	H826.15	H	1	NA	0	56608.819	3	3	3	2
8H-8.26-15	10	32275.135	59.57	1	H826.15	H	1	NA	0	56608.819	3	3	3	2
8H-8.26-15	11	29577.048	NA	0	H826.15	H	1	NA	0	56608.819	3	3	3	2
8H-8.26-15	12	32397.775	125.688	2	H826.15	H	1	NA	0	56608.819	3	3	3	2
8H-8.26-15	13	29677.774	95.697	4	H826.15	H	1	NA	0	56608.819	3	3	3	2
8H-8.26-15	14	29080.493	NA	0	H826.15	H	1	NA	0	56608.819	3	3	3	2
8H-9.11-22	1	24959.66	202.584	13	H911.22	H	1	174.543	3	63893.338	2	2	1	2
8H-9.11-22	2	25946.974	199.576	7	H911.22	H	1	174.543	3	63893.338	2	2	1	2
8H-9.11-22	3	21235.542	200.722	14	H911.22	H	1	174.543	3	63893.338	2	2	1	2
8H-9.11-22	4	25333.183	204.866	16	H911.22	H	1	174.543	3	63893.338	2	2	1	2
8H-9.11-22	5	22267.47	214.924	15	H911.22	H	1	174.543	3	63893.338	2	2	1	2
8H-9.11-22	6	23092.442	228.047	14	H911.22	H	1	174.543	3	63893.338	2	2	1	2
8H-9.11-22	7	20290.091	205.523	15	H911.22	H	1	174.543	3	63893.338	2	2	1	2
8H-9.11-22	8	27305.451	230.097	14	H911.22	H	1	174.543	3	63893.338	2	2	1	2
8H-9.11-22	9	21436.11	171.803	6	H911.22	H	1	174.543	3	63893.338	2	2	1	2
8H-9.11-22	10	24990.714	213.426	15	H911.22	H	1	174.543	3	63893.338	2	2	1	2
8H-9.11-22	11	27478.7	201.299	8	H911.22	H	1	174.543	3	63893.338	2	2	1	2
8H-9.11-22	12	21676.674	199.776	17	H911.22	H	1	174.543	3	63893.338	2	2	1	2
8H-9.11-22	13	21073.692	217.364	16	H911.22	H	1	174.543	3	63893.338	2	2	1	2
8H-9.11-22	14	20604.75	215.752	16	H911.22	H	1	174.543	3	63893.338	2	2	1	2
8H-9.11-22	15	22944.94	218.413	16	H911.22	H	1	174.543	3	63893.338	2	2	1	2
8H-9.11-22	16	24629.77	233.166	8	H911.22	H	1	174.543	3	63893.338	2	2	1	2
8H-9.11-22	17	27295.821	257.787	18	H911.22	H	1	174.543	3	63893.338	2	2	1	2
8H-9.11-22	18	28241.468	198.508	7	H911.22	H	1	174.543	3	63893.338	2	2	1	2
8H-9.11-22	19	25091.047	258.65	8	H911.22	H	1	174.543	3	63893.338	2	2	1	2
8H-9.11-22	20	24512.043	223.189	17	H911.22	H	1	174.543	3	63893.338	2	2	1	2
8H-9.11-22	21	24125.647	235.856	10	H911.22	H	1	174.543	3	63893.338	2	2	1	2
8H-9.11-22	22	24645.296	194.411	14	H911.22	H	1	174.543	3	63893.338	2	2	1	2
8H-9.11-22	23	23471.173	213.011	8	H911.22	H	1	174.543	3	63893.338	2	2	1	2
8H-9.11-22	24	22164.483	200.543	7	H911.22	H	1	174.543	3	63893.338	2	2	1	2
8H-9.11-22	25	25069.427	191.175	9	H911.22	H	1	174.543	3	63893.338	2	2	1	2
8H-9.11-22	26	29228.978	212.093	14	H911.22	H	1	174.543	3	63893.338	2	2	1	2
8H-9.11-22	27	22927.644	203.817	16	H911.22	H	1	174.543	3	63893.338	2	2	1	2
8H-9.11-22	28	24924.873	168.485	7	H911.22	H	1	174.543	3	63893.338	2	2	1	2
8H-9.11-22	29	23537.013	222.923	17	H911.22	H	1	174.543	3	63893.338	2	2	1	2
8H-9.11-22	30	21645.719	245.635	15	H911.22	H	1	174.543	3	63893.338	2	2	1	2
8H-9.11-22	31	26966.814	220.842	8	H911.22	H	1	174.543	3	63893.338	2	2	1	2
8H-9.11-22	32	19931.113	215.341	15	H911.22	H	1	174.543	3	63893.338	2	2	1	2
8H-9.11-22	33	24207.408	231.62	16	H911.22	H	1	174.543	3	63893.338	2	2	1	2
8H-9.11-22	34	23976.966	219.349	10	H911.22	H	1	174.543	3	63893.338	2	2	1	2
8H-9.11-22	35	22656.715	205.782	14	H911.22	H	1	174.543	3	63893.338	2	2	1	2
8H-9.11-22	36	22670.866	200.126	7	H911.22	H	1	174.543	3	63893.338	2	2	1	2
8H-9.11-22	37	26356.954	208.971	16	H911.22	H	1	174.543	3	63893.338	2	2	1	2
8H-9.11-22	38	26001.022	202.981	15	H911.22	H	1	174.543	3	63893.338	2	2	1	2
8H-9.11-22	39	23220.192	191.586	14	H911.22	H	1	174.543	3	63893.338	2	2	1	2
8H-9.11-22	40	24808.031	252.846	16	H911.22	H	1	174.543	3	63893.338	2	2	1	2
8H-9.4-4	1	11747.821	171.589	4	H94.4	H	1	62.523	2	50397.991	2	3	2	2
8H-9.4-4	2	16223.897	84.025	1	H94.4	H	1	62.523	2	50397.991	2	3	2	2
8H-9.4-4	3	13628.699	175.515	4	H94.4	H	1	62.523	2	50397.991	2	3	2	2
8H-9.4-4	4	15502.697	218.228	4	H94.4	H	1	62.523	2	50397.991	2	3	2	2
8H-9.4-4	5	11640.412	172.222	6	H94.4	H	1	62.523	2	50397.991	2	3	2	2
8H-9.4-4	6	12700.838	174.824	6	H94.4	H	1	62.523	2	50397.991	2	3	2	2
8H-9.4-4	7	9213.746	169.045	4	H94.4	H	1	62.523	2	50397.991	2	3	2	2
8H-9.4-4	8	16820.393	NA	0	H94.4	H	1	62.523	2	50397.991	2	3	2	2
8H-9.4-4	9	11235.444	176.449	6	H94.4	H	1	62.523	2	50397.991	2	3	2	2
8H-9.4-4	10	21244.878	NA	0	H94.4	H	1	62.523	2	50397.991	2	3	2	2
8H-9.4-4	11	10693.095	144.853	4	H94.4	H	1	62.523	2	50397.991	2	3	2	2
8H-9.4-4	12	12220.595	147.939	4	H94.4	H	1	62.523	2	50397.991	2	3	2	2
8H-9.4-4	13	16002.103	153.83	6	H94.4	H	1	62.523	2	50397.991	2	3	2	2
8H-9.4-4	14	12331.836	200.591	3	H94.4	H	1	62.523	2	50397.991	2	3	2	2
8H-9.4-4	15	15110.799	180.213	5	H94.4	H	1	62.523	2	50397.991	2	3	2	2
8H-9.4-4	16	13693.556	130.52	5	H94.4	H	1	62.523	2	50397.991	2	3	2	2
8H-9.4-4	17	16183.607	182.051	5	H94.4	H	1	62.523	2	50397.991	2	3	2	2
8H-9.4-4	18	15166.714	185.839	7	H94.4	H	1	62.523	2	50397.991	2	3	2	2
8H-9.4-4	19	12748.008	175.898	6	H94.4	H	1	62.523	2	50397.991	2	3	2	2
8H-9.4-4	20	12777.882	193.994	4	H94.4	H	1	62.523	2	50397.991	2	3	2	2
8H-9.4-4	21	12022.484	180.012	4	H94.4	H	1	62.523	2	50397.991	2	3	2	2
8H-9.4-4	22	18100.451	192.409	5	H94.4	H	1	62.523	2	50397.991	2	3	2	2
8H-9.4-4	23	13344.405	160.173	4	H94.4	H	1	62.523	2	50397.991	2	3	2	2
8H-9.4-4	24	14448.561	194.923	5	H94.4	H	1	62.523	2	50397.991	2	3	2	2
8H-9.4-4	25	13254.587	201.483	6	H94.4	H	1	62.523	2	50397.991	2	3	2	2
8H-9.4-4	26	15826.299	163.255	6	H94.4	H	1	62.523	2	50397.991	2	3	2	2
8H-9.4-4	27	18035.888	NA	0	H94.4	H	1	62.523	2	50397.991	2	3	2	2
8H-9.4-4	28	17272.138	167.638	6	H94.4	H	1	62.523	2	50397.991	2	3	2	2
8H-9.4-4	29	16993.74	163.338	5	H94.4	H	1	62.523	2	50397.991	2	3	2	2
8H-9.4-4	30	18444.394	218.674	5	H94.4	H	1	62.523	2	50397.991	2	3	2	2
8H-9.4-4	31	16686.943	206.266	4	H94.4	H	1	62.523	2	50397.991	2	3	2	2
8H-9.4-4	32	15115.319	218.705	5	H94.4	H	1	62.523	2	50397.991	2	3	2	2
8H-9.4-4	33	17006.712	174.584	3	H94.4	H	1	62.523	2	50397.991	2	3	2	2
