# Supplementary material for: Decoupled maternal and zygotic genetic effects shape the evolution of development
Source: eLife. 2018 Sep 10;7:e37143. doi: 10.7554/eLife.37143 (PMC6168281; doi:10.7554/eLife.37143)
Supplement: Supplementary file 3. — The directory includes R scripts for each of the four steps of map construction detailed in the Materials and Methods, and a perl script required for step 2. The directory also includes data files called by the R scripts. [file elife-37143-supp3.zip]

Archive with 61 entries (56 files):
- FileS3.MapConstruction/
- FileS3.MapConstruction/.DS_Store
- __MACOSX/
- __MACOSX/FileS3.MapConstruction/
- __MACOSX/FileS3.MapConstruction/._.DS_Store
- FileS3.MapConstruction/.Rhistory
- __MACOSX/FileS3.MapConstruction/._.Rhistory
- FileS3.MapConstruction/Clean.ML.ordered.004.csv
- __MACOSX/FileS3.MapConstruction/._Clean.ML.ordered.004.csv
- FileS3.MapConstruction/ColWormIDsPedChecked.csv
- __MACOSX/FileS3.MapConstruction/._ColWormIDsPedChecked.csv
- FileS3.MapConstruction/ConvertLepmapToRqtl.pl
- __MACOSX/FileS3.MapConstruction/._ConvertLepmapToRqtl.pl
- FileS3.MapConstruction/Fam2.csv
- __MACOSX/FileS3.MapConstruction/._Fam2.csv
- FileS3.MapConstruction/Fam3.csv
- __MACOSX/FileS3.MapConstruction/._Fam3.csv
- FileS3.MapConstruction/Fam4.csv
- __MACOSX/FileS3.MapConstruction/._Fam4.csv
- FileS3.MapConstruction/Fam6.csv
- __MACOSX/FileS3.MapConstruction/._Fam6.csv
- FileS3.MapConstruction/FilteredAsGenotypes.txt
- __MACOSX/FileS3.MapConstruction/._FilteredAsGenotypes.txt
- FileS3.MapConstruction/FilteredSNPs.read.depths.txt
- __MACOSX/FileS3.MapConstruction/._FilteredSNPs.read.depths.txt
- FileS3.MapConstruction/MapConstruction.Step1.IntercrossRecodedAutosomes.R
- __MACOSX/FileS3.MapConstruction/._MapConstruction.Step1.IntercrossRecodedAutosomes.R
- FileS3.MapConstruction/MapConstruction.Step2.LepMapAndPhaseReconstruction.R
- __MACOSX/FileS3.MapConstruction/._MapConstruction.Step2.LepMapAndPhaseReconstruction.R
- FileS3.MapConstruction/MapConstruction.Step3.Xchromosome.R
- __MACOSX/FileS3.MapConstruction/._MapConstruction.Step3.Xchromosome.R
- FileS3.MapConstruction/MapConstruction.Step4.ParentalGenotypeLikelihoods.R
- __MACOSX/FileS3.MapConstruction/._MapConstruction.Step4.ParentalGenotypeLikelihoods.R
- FileS3.MapConstruction/MLchromosomephases/
- FileS3.MapConstruction/MLchromosomephases/ws.1.rp
- __MACOSX/FileS3.MapConstruction/MLchromosomephases/
- __MACOSX/FileS3.MapConstruction/MLchromosomephases/._ws.1.rp
- FileS3.MapConstruction/MLchromosomephases/ws.10.rp
- __MACOSX/FileS3.MapConstruction/MLchromosomephases/._ws.10.rp
- FileS3.MapConstruction/MLchromosomephases/ws.11.rp
- __MACOSX/FileS3.MapConstruction/MLchromosomephases/._ws.11.rp
- FileS3.MapConstruction/MLchromosomephases/ws.2.rp
- __MACOSX/FileS3.MapConstruction/MLchromosomephases/._ws.2.rp
- FileS3.MapConstruction/MLchromosomephases/ws.3.rp
- __MACOSX/FileS3.MapConstruction/MLchromosomephases/._ws.3.rp
- FileS3.MapConstruction/MLchromosomephases/ws.4.rp
- __MACOSX/FileS3.MapConstruction/MLchromosomephases/._ws.4.rp
- FileS3.MapConstruction/MLchromosomephases/ws.5.rp
- __MACOSX/FileS3.MapConstruction/MLchromosomephases/._ws.5.rp
- FileS3.MapConstruction/MLchromosomephases/ws.7.rp
- __MACOSX/FileS3.MapConstruction/MLchromosomephases/._ws.7.rp
- FileS3.MapConstruction/MLchromosomephases/ws.8.rp
- __MACOSX/FileS3.MapConstruction/MLchromosomephases/._ws.8.rp
- FileS3.MapConstruction/MLchromosomephases/ws.9.rp
- __MACOSX/FileS3.MapConstruction/MLchromosomephases/._ws.9.rp
- __MACOSX/FileS3.MapConstruction/._MLchromosomephases
- FileS3.MapConstruction/PoolSeqReadCounts.txt
- __MACOSX/FileS3.MapConstruction/._PoolSeqReadCounts.txt
- FileS3.MapConstruction/Sb702ParentalHaplotypeAssignment.csv
- __MACOSX/FileS3.MapConstruction/._Sb702ParentalHaplotypeAssignment.csv
- __MACOSX/._FileS3.MapConstruction
