# Supplementary material for: Decoupled maternal and zygotic genetic effects shape the evolution of development
Source: eLife. 2018 Sep 10;7:e37143. doi: 10.7554/eLife.37143 (PMC6168281; doi:10.7554/eLife.37143)
Supplement: Supplementary file 3. — The directory includes R scripts for each of the four steps of map construction detailed in the Materials and Methods, and a perl script required for step 2. The directory also includes data files called by the R scripts. [file elife-37143-supp3.zip › FileS3.MapConstruction/Clean.ML.ordered.004.csv]

worm	Sex	Family	Ind	id	SNP337	SNP225	SNP69	SNP1044	SNP853	SNP1204	SNP593	SNP1375	SNP158	SNP488	SNP790	SNP796	SNP1055	SNP306	SNP438	SNP685	SNP781	SNP485	SNP920	SNP493	SNP194	SNP1272	SNP418	SNP706	SNP1251	SNP183	SNP1130	SNP1162	SNP993	SNP48	SNP479	SNP490	SNP487	SNP775	SNP1336	SNP1107	SNP483	SNP482	SNP151	SNP761	SNP1328	SNP732	SNP968	SNP406	SNP302
					1	1	1	1	1	1	1	1	1	1	1	1	1	1	1	1	1	1	1	1	1	1	1	1	1	1	1	1	1	1	1	1	1	1	1	1	1	1	1	1	1	1	1	1	1
					0	4.42148910958633	4.70835980384549	4.70835990384549	4.70836000384549	4.91768716901869	5.12901338720175	5.30685992991037	5.51422998102261	5.51423008102261	6.09783101778671	6.09783111778671	6.69851628974756	6.85215851103694	7.2320603895752	7.60853857274516	8.01137085432535	8.01137095432536	8.1428023345217	8.1428024345217	8.40579484675001	8.40579494675002	8.40579504675002	8.53709457922701	8.53709467922702	8.53709477922702	8.53709487922702	8.74522098993913	8.74522108993913	8.74522118993914	8.74522128993914	8.74522138993914	8.9533536539423	8.9533537539423	9.33707227351051	9.33707237351051	9.93079121631565	9.93079131631565	9.93079141631565	9.93079151631566	9.93079161631566	9.93079171631566	10.148908003061	10.370914646677	10.5805032032136
106	M	C	C73.29	1	AB	AB	AB	AB	AB	AB	AB	AB	AB	AB	AB	AB	AB	AB	AB	AB	AB	AB	AB	AB	AB	AB	AB	AB	AB	AB	AB	AB	AB	AB	AB	AB	AB	AB	AB	AB	AB	AB	AB	AB	AB	AB	AB	AB	AB
107	M	A	A925.4	2	AB	AB	AB	-	AB	AB	AB	-	AB	AB	AB	AB	AB	AB	AB	AB	AB	AB	AB	AB	AB	AB	AB	AB	AB	AB	AB	AB	AB	AB	AB	AB	AB	AB	AB	AB	AB	AB	AB	AB	AB	AB	AB	AB	AB
108	M	C	C610.25	3	AA	AA	AA	AA	AA	AA	AA	AA	AA	AA	AA	AA	AA	AA	AA	AA	AA	AA	AA	AA	AA	AA	AA	AA	AA	AA	AA	AA	AA	AA	AA	AA	AA	AA	AA	AA	AA	AA	AA	-	AA	AA	AA	AA	AA
109	M	C	C62.57	4	AB	AA	AA	AA	AA	AA	AA	AA	AA	AA	-	AA	AA	AA	AA	AA	AA	AA	AA	AA	AA	AA	AA	AA	AA	AA	AA	AA	AA	AA	AA	AA	AA	AA	AA	AA	AA	AA	AA	AA	AA	AA	AA	AA	AA
110	M	F	F625.2	5	BB	BB	BB	BB	BB	BB	BB	BB	BB	-	BB	BB	BB	-	-	BB	BB	BB	BB	BB	BB	-	BB	BB	BB	BB	-	BB	BB	-	BB	BB	BB	-	-	BB	BB	BB	BB	BB	BB	BB	-	BB	BB
111	M	C	C73.16	6	AB	AB	AB	AB	AB	AB	AB	AB	AB	AB	AB	AB	AB	AB	AB	AB	AB	AB	AB	AB	AB	AB	AB	AB	AB	AB	AB	AB	AB	AB	AB	AB	AB	AB	AB	AB	AB	AB	AB	AB	AB	AB	AB	AB	AB
112	M	A	A625.15	7	AB	AB	AB	AB	AB	AB	AB	AB	AB	AB	AB	AB	AB	AB	AB	AB	AB	AB	AB	AB	AB	AB	AB	AB	AB	AB	AB	AB	AB	AB	AB	AB	AB	AB	AB	AB	AB	AB	AB	AB	AB	AB	AB	AB	AB
114	M	H	H826.48	8	AB	AB	AB	-	AB	AB	AB	AB	AB	AB	AB	AB	AB	AB	AB	AB	AB	AB	AB	AB	AB	AB	AB	AB	AB	AB	AB	AB	AB	AB	AB	AB	AB	AB	AB	AB	AB	AB	AB	AB	AB	AB	AB	AB	AB
115	M	F	F926.26	9	AB	AB	AB	AB	AB	AB	AB	AB	AB	AB	AB	AB	AB	-	AB	AB	AB	AB	AB	AB	AB	AB	AB	AB	AB	AB	AB	AB	AB	AB	AB	AB	AB	AB	AB	AB	AB	-	AB	AB	AB	AB	AB	AB	AB
116	M	H	H911.22	10	BB	BB	BB	BB	BB	BB	BB	BB	-	BB	BB	BB	BB	BB	BB	BB	BB	BB	BB	BB	BB	BB	BB	BB	BB	BB	BB	BB	BB	BB	BB	BB	BB	BB	BB	BB	BB	BB	BB	BB	BB	BB	BB	BB	BB
117	M	A	A625.40	11	BB	BB	BB	BB	BB	BB	BB	BB	BB	BB	BB	BB	BB	BB	BB	BB	BB	BB	BB	BB	BB	BB	BB	BB	BB	BB	BB	BB	BB	BB	BB	BB	BB	BB	BB	BB	BB	BB	BB	BB	BB	BB	BB	BB	BB
118	M	F	F625.13	12	AB	AB	-	AB	AB	AB	AB	AB	AB	AB	AB	AB	AB	AB	AB	AB	AB	AB	AB	AB	AB	AB	AB	AB	AB	AB	AB	AB	AB	AB	AB	AB	AB	AB	AB	AB	AB	AB	AB	AB	AB	AB	AB	AB	AB
119	M	A	A526.8	13	AB	AB	AB	AB	-	AB	AB	AB	AB	AB	AB	AB	AB	AB	AB	AB	AB	AB	AB	AB	AB	AB	AB	AB	AB	AB	AB	AB	AB	AB	AB	AB	AB	AB	AB	AB	AB	AB	AB	AB	AB	AB	AB	AB	AB
120	M	A	A610.24	14	BB	BB	BB	BB	BB	BB	BB	BB	BB	BB	BB	BB	BB	BB	BB	BB	BB	BB	BB	BB	BB	BB	BB	BB	BB	BB	BB	BB	BB	BB	BB	BB	BB	BB	BB	BB	BB	BB	BB	BB	BB	BB	BB	BB	BB
122	M	H	H826.11	15	AB	AB	AB	-	AB	AB	AB	AB	AB	AB	AB	AB	AB	AB	AB	AB	AB	AB	AB	AB	AB	AB	AB	AB	AB	AB	AB	AB	AB	AB	AB	AB	AB	AB	AB	AB	AB	AB	AB	AB	AB	AB	AB	AB	AB
123	M	F	F73.27	16	BB	BB	BB	BB	BB	BB	BB	BB	BB	-	BB	BB	BB	BB	BB	BB	BB	BB	BB	BB	BB	BB	BB	BB	BB	BB	BB	BB	BB	BB	BB	BB	BB	BB	BB	BB	BB	BB	BB	-	BB	BB	BB	BB	BB
124	M	F	F918.36	17	BB	BB	BB	-	BB	BB	BB	BB	BB	BB	BB	BB	BB	BB	BB	BB	BB	BB	BB	BB	BB	BB	BB	BB	BB	BB	BB	BB	BB	BB	BB	BB	BB	BB	BB	BB	BB	BB	BB	BB	BB	BB	BB	BB	BB
125	M	A	A610.27	18	AB	AB	AB	AB	AB	AB	AB	AB	AB	-	AB	AB	AB	AB	AB	AB	AB	AB	AB	AB	AB	-	AB	AB	AB	AB	AB	AB	AB	AB	AB	AB	AB	AB	AB	AB	AB	AB	AB	AB	-	AB	AB	AB	AB
126	F	H	H728.16	19	AB	AB	AB	-	AB	AB	AB	AB	-	AB	AB	-	AB	AB	-	-	AB	AB	AB	AB	AB	AB	AB	AB	AB	AB	AB	AB	AB	AB	AB	AB	AB	AB	AB	AB	AB	AB	AB	AB	AB	AB	AB	AB	-
127	F	H	H826.42	20	AB	AB	AB	AB	AB	AB	AB	AB	AB	-	AB	AB	AB	AB	AB	AB	AB	AB	AB	AB	-	AB	AB	AB	AB	AB	AB	AB	AB	AB	AB	AB	AB	AB	BB	BB	AB	AB	AB	AB	AB	AB	AB	AB	AB
128	F	C	C821.3	21	AB	AB	AB	-	AB	AB	AB	AB	AB	AB	AB	AB	AB	AB	AB	AB	AB	AB	AB	AB	AB	AB	AB	AB	AB	AB	AB	AB	AB	-	AB	AB	AB	AB	AB	-	AB	AB	AB	AB	AB	AB	AB	AB	AB
129	F	F	F918.42	22	BB	BB	BB	BB	BB	BB	BB	BB	-	BB	BB	BB	BB	BB	BB	BB	BB	BB	BB	BB	BB	BB	BB	BB	BB	BB	BB	BB	BB	BB	BB	BB	BB	BB	-	BB	BB	BB	BB	BB	BB	BB	BB	BB	BB
130	F	F	F625.34	23	BB	BB	BB	BB	BB	BB	BB	BB	BB	-	BB	BB	BB	BB	BB	BB	BB	BB	BB	BB	BB	BB	BB	BB	BB	BB	BB	BB	BB	BB	BB	BB	BB	BB	BB	BB	BB	BB	BB	BB	BB	BB	BB	BB	BB
131	F	C	C623.50	24	AB	AB	AB	AB	-	AB	AB	AB	AB	AB	AB	AB	-	AB	AB	AB	AB	AB	AB	AB	AB	AB	AB	-	AB	AB	AB	AB	AB	AB	AB	AB	AB	AB	AB	AB	AB	AB	AB	AB	AB	AB	AB	AB	AB
132	F	C	C62.94	25	AB	AB	AB	AB	AB	AB	AB	AB	-	AB	AB	AB	AB	AB	AB	AB	AB	AB	AB	AB	AB	AB	AB	AB	AB	AB	AB	AB	AB	AB	AB	AB	AB	AB	AB	AB	AB	AB	AB	AB	AB	-	AB	AB	AB
133	F	A	A911.32	26	AB	AB	AB	AB	AB	AB	AB	-	AB	AB	-	AB	AB	AB	BB	BB	AB	AB	AB	AB	AB	AB	BB	BB	AB	AB	AB	AB	AB	AB	-	AB	AB	AB	AB	AB	AB	AB	AB	AB	-	-	AB	AB	-
134	F	C	C625.56	27	AA	AA	AA	AA	AA	AA	AA	AA	-	AA	AA	AA	AA	-	AA	AA	AA	AA	AA	AA	AA	AA	AA	AA	AA	AA	AA	AA	AA	AA	AA	AA	AA	AA	AA	AA	AA	AA	AA	AA	AA	AA	AA	AA	AA
135	F	A	A625.30	28	BB	BB	BB	BB	BB	BB	BB	BB	-	BB	BB	BB	BB	BB	BB	-	BB	BB	BB	BB	BB	BB	BB	BB	BB	BB	BB	BB	BB	BB	BB	BB	BB	BB	BB	BB	BB	BB	BB	BB	BB	BB	BB	BB	BB
136	F	C	C62.3	29	AB	AB	AB	AB	AB	AB	AB	AB	AB	AB	AB	AB	AB	AB	AB	AB	AB	AB	AB	AB	AB	AB	AB	AB	AB	AB	AB	AB	AB	AB	AB	AB	AB	-	AB	-	AB	AB	AB	AB	AB	AB	AB	AB	AB
137	F	A	A610.18	30	AB	AB	AB	AB	AB	AB	AB	AB	AB	-	AB	AB	AB	-	AB	AB	AB	AB	AB	AB	AB	-	AB	AB	AB	AB	AB	AB	AB	AB	AB	AB	AB	AB	AB	AB	AB	AB	AB	-	AB	AB	-	AB	AB
138	F	C	C62.52	31	AB	AB	AB	AB	AB	AB	AB	AB	-	AB	AB	AB	AB	AB	AB	AB	AB	AB	AB	AB	AB	-	AB	AB	AB	AB	AB	AB	AB	AB	AB	AB	AB	AB	AB	AB	AB	AB	AB	AB	AB	AB	AB	AB	AB
140	F	C	C62.65	32	AA	-	AA	AA	AA	AA	AA	AA	AA	AA	AA	AA	AA	AA	AA	AA	AA	AA	AA	AA	AA	AA	AA	AA	AA	AA	AA	AA	AA	AA	AA	AA	-	AA	AA	AA	AA	AA	AA	AA	AA	AA	AA	AA	AA
142	F	H	H94.14	33	AB	AB	AB	AB	AB	AB	AB	AB	AB	AB	AB	AB	AB	AB	AB	AB	AB	AB	AB	AB	AB	AB	AB	AB	AB	AB	AB	AB	AB	-	AB	AB	AB	AB	AB	AB	AB	AB	AB	AB	AB	AB	AB	AB	AB
143	F	A	A610.5	34	BB	BB	BB	BB	BB	-	BB	BB	-	BB	BB	BB	BB	BB	BB	BB	BB	BB	BB	BB	BB	BB	BB	BB	BB	BB	BB	BB	BB	BB	BB	BB	BB	BB	BB	BB	BB	BB	BB	BB	BB	BB	BB	BB	BB
144	F	A	A925.15	35	AB	AB	AB	AB	AB	AB	AB	AB	AB	AB	AB	AB	AB	AB	AB	AB	AB	AB	AB	-	-	AB	AB	AB	AB	AB	AB	AB	AB	-	AB	AB	AB	AB	AB	AB	AB	AB	AB	AB	AB	AB	AA	AB	AB
145	F	H	H94.13	36	AB	AB	AB	AB	-	AB	AB	AB	-	-	AB	AB	AB	AB	AB	AB	AB	-	-	AB	BB	-	BB	AB	AB	AB	AB	AB	-	AB	AB	-	AB	AB	AB	AB	-	AB	AB	AB	AB	AB	AB	AB	AB
146	F	C	C62.33	37	AB	AB	AB	-	AB	-	AB	AA	AA	-	AB	AB	AB	-	AB	AB	AB	AB	AB	AB	-	AB	AB	-	AB	AB	AB	AB	AB	AB	AB	-	AB	AB	AB	AB	AB	AB	AB	AB	AB	AB	-	AB	AB
148	F	H	H728.20	38	BB	BB	BB	BB	BB	BB	BB	BB	BB	BB	BB	BB	-	BB	BB	BB	BB	BB	-	BB	BB	BB	BB	BB	BB	BB	BB	BB	BB	BB	BB	BB	BB	BB	BB	BB	BB	BB	BB	BB	BB	BB	BB	BB	BB
150	F	H	H1028.32	39	AA	AA	-	-	AA	-	AA	AA	AA	AA	AA	AA	AA	AA	AA	AA	AA	AA	AA	AA	AA	AA	AA	AA	AA	AA	-	AA	AA	AA	AA	AA	AA	AA	-	AA	AA	AA	AA	AA	AA	-	AA	AA	AA
151	F	F	F619.38	40	BB	BB	BB	BB	BB	BB	BB	BB	BB	BB	-	BB	BB	BB	BB	BB	BB	BB	BB	BB	BB	-	BB	BB	BB	BB	BB	BB	BB	BB	BB	BB	BB	BB	BB	BB	BB	BB	BB	BB	BB	BB	BB	BB	BB
152	F	A	A625.36	41	BB	BB	BB	BB	BB	BB	BB	BB	BB	BB	-	BB	BB	BB	BB	BB	BB	BB	BB	-	BB	BB	BB	BB	BB	BB	BB	BB	BB	-	BB	BB	BB	BB	BB	BB	BB	BB	BB	BB	BB	BB	BB	BB	BB
153	F	F	F619.12	42	AB	AB	AB	AB	AB	AB	-	AB	AB	AB	AB	AB	AB	AB	AB	AB	AB	AB	AB	AB	AB	AB	AB	AB	AB	AB	AB	AB	AB	AB	AB	AB	AB	AB	BB	BB	AB	AB	AB	-	AB	AB	-	AB	AB
154	F	F	F73.24	43	AB	AB	AB	AB	AB	AB	AB	AB	AB	AB	AB	AB	AB	AB	AB	AB	AB	AB	AB	AB	AB	-	AB	AB	AB	AB	AB	AB	AB	AB	AB	AB	AB	AB	AB	AB	AB	AB	AB	AB	AB	AB	AB	AB	AB
155	F	H	H84.20	44	AB	AB	AB	AB	AB	AB	AB	AB	AB	AB	AB	AB	AB	AB	AB	AB	AB	AB	AB	AB	AB	AB	AB	AB	AB	AB	AB	AB	AB	AB	AB	AB	AB	AB	AB	AB	AB	AB	AB	AB	AB	AB	AB	AB	AB
156	F	C	C73.13	45	AB	AB	AB	AB	AB	AB	AB	AB	AB	AB	AB	AB	AB	AB	-	AB	AB	AB	AB	AB	-	AB	AB	AB	AB	AB	AB	AB	AB	AB	AB	AB	AB	AB	AB	AB	AB	AB	AB	AB	-	AB	AA	AB	AB
157	F	H	H728.23	46	BB	BB	BB	BB	BB	BB	BB	BB	BB	BB	BB	BB	BB	BB	BB	BB	BB	BB	BB	BB	BB	BB	BB	BB	BB	BB	BB	BB	BB	BB	BB	BB	BB	BB	BB	BB	BB	BB	BB	BB	BB	BB	AB	BB	BB
158	F	C	C62.39	47	AB	AB	AB	AB	AB	AB	AB	AB	AB	AB	AB	AB	AB	AB	AB	AB	AB	AB	AB	AB	AB	AB	AB	AB	AB	AB	AB	AB	AB	AB	AB	AB	AB	AB	AB	-	AB	AB	AB	AB	AB	AB	AB	AB	AB
159	F	F	F625.15	48	AB	AB	AB	AB	AB	AB	-	AB	AB	AB	AB	AB	AB	AB	AB	AB	AB	AB	AB	AB	AB	AB	AB	AB	AB	AB	AB	AB	AB	AB	AB	AB	AB	AB	AB	AB	AB	AB	AB	AB	AB	AB	AB	AB	AB
160	F	H	H84.18	49	AB	AB	-	AB	AB	AB	AB	AB	AB	AB	AB	AB	AB	AB	AB	AB	AB	AB	AB	AB	AB	AB	AB	AB	AB	AB	AB	AB	AB	AB	AB	AB	AB	AB	AB	AB	AB	AB	AB	AB	AB	AB	AB	AB	AB
161	F	H	H826.47	50	AB	AB	AB	AB	AB	AB	AB	AB	AB	AB	AB	AB	AB	-	AB	AB	AB	AB	AB	AB	AB	AB	AB	AB	AB	AB	AB	AB	AB	AB	AB	AB	AB	AB	AB	AB	AB	AB	AB	AB	AB	AB	AB	AB	AB
163	F	F	F711.10	51	AB	AB	AB	AB	AB	AB	AB	AB	AB	AB	AB	AB	AB	AB	AB	AB	AB	AB	AB	AB	AB	AB	AB	AB	AB	AB	AB	AB	AB	AB	AB	AB	AB	AB	AB	AB	AB	AB	AB	AB	AB	AB	AB	AB	AB
164	F	C	C625.41	52	AB	AB	AB	AB	AB	AB	AB	AB	AB	AB	AB	AB	AB	AB	AB	AB	AB	AB	AB	AB	AB	AB	AB	AB	AB	AB	AB	AB	AB	AB	AB	AB	AB	AB	AB	AB	AB	AB	AB	AB	AB	AB	AB	AB	AB
165	F	H	H826.32	53	AB	AB	AB	AB	AB	AB	AB	AB	AB	AB	AB	AB	AB	AB	AB	AB	AB	AB	AB	AB	AB	AB	AB	AB	AB	AB	AB	AB	AB	AB	AB	AB	AB	AB	AB	AB	AB	AB	AB	AB	AB	AB	AB	AB	AB
167	F	C	C821.7	54	BB	BB	-	-	BB	BB	BB	BB	BB	BB	BB	BB	BB	BB	-	BB	BB	BB	BB	BB	BB	-	BB	BB	-	BB	BB	BB	BB	BB	BB	BB	-	BB	BB	-	BB	BB	BB	BB	BB	BB	BB	BB	BB
172	F	C	C62.27	55	AB	AB	AB	AB	AB	AB	AB	AB	AB	AB	AB	AB	AB	-	AB	AB	AB	AB	AB	AB	AB	AB	AB	AB	AB	AB	AB	AB	AB	AB	AB	AB	AB	AB	AB	AB	AB	AB	AB	AB	AB	AB	AA	AB	AB
174	F	F	F918.25	56	AB	BB	BB	BB	BB	BB	BB	BB	BB	BB	BB	BB	BB	BB	BB	BB	BB	-	BB	BB	BB	BB	BB	BB	BB	BB	BB	BB	BB	BB	BB	BB	BB	BB	BB	BB	BB	BB	BB	BB	BB	BB	BB	AB	BB
175	F	F	F918.45	57	BB	BB	BB	BB	BB	BB	BB	BB	BB	BB	BB	BB	BB	BB	BB	BB	BB	BB	BB	BB	BB	BB	BB	BB	BB	BB	BB	BB	BB	BB	BB	BB	BB	BB	BB	BB	BB	BB	BB	BB	BB	BB	BB	BB	BB
176	F	H	H826.27	58	BB	BB	BB	BB	BB	BB	BB	BB	BB	BB	BB	BB	BB	BB	BB	BB	BB	BB	BB	BB	BB	BB	BB	BB	BB	BB	BB	BB	BB	BB	BB	BB	-	BB	BB	BB	BB	BB	BB	BB	BB	BB	BB	BB	BB
177	F	H	H84.4	59	AB	AB	AB	AB	AB	AB	AB	AB	AB	AB	-	AB	AB	AB	AB	AB	AB	AB	-	AB	AB	AB	AB	AB	AB	AB	AB	AB	AB	AB	AB	AB	AB	AB	AB	AB	AB	AB	AB	-	AB	AB	AB	AB	AB
178	M	H	H625.13	60	BB	BB	BB	BB	BB	BB	BB	BB	BB	BB	BB	BB	BB	BB	BB	BB	BB	BB	BB	-	BB	BB	BB	BB	BB	BB	BB	BB	BB	BB	BB	BB	BB	-	BB	BB	BB	BB	BB	BB	BB	BB	BB	BB	BB
179	F	C	C821.23	61	AA	AA	AA	AA	AA	AA	AA	AA	AA	AA	AA	AA	AA	-	AA	AA	AA	AA	AA	AA	AA	-	AA	-	AA	AA	AA	AA	AA	AA	AA	AA	AA	AA	AA	AA	AA	AA	AA	AA	AA	AA	AA	AA	AA
180	M	A	A911.30	62	AA	AA	AA	AA	AA	AA	AA	AA	AA	AA	AA	AA	AA	AA	-	AA	AA	AA	AA	AA	AA	AA	AA	AA	AA	AA	AA	AA	AA	AA	AA	AA	AA	AA	AA	-	AA	AA	AA	AA	AA	AA	AA	AA	AA
181	M	H	H728.5	63	BB	BB	-	BB	BB	BB	BB	BB	-	BB	BB	BB	BB	BB	BB	BB	BB	BB	-	BB	BB	BB	BB	BB	BB	BB	BB	BB	BB	BB	BB	-	BB	BB	BB	BB	BB	BB	BB	BB	BB	BB	BB	BB	BB
182	M	H	H1018.63	64	AA	AA	AA	AA	AA	AA	AA	AA	AA	AA	AA	AA	AA	AA	AA	AA	AA	AA	AA	AA	-	AA	AA	AA	AA	AA	AA	AA	AA	AA	AA	AA	AA	AA	AA	AA	AA	AA	AA	AA	AA	AA	AA	AA	AA
183	M	H	H1028.28	65	BB	BB	BB	BB	BB	BB	BB	BB	-	BB	BB	BB	BB	BB	BB	-	BB	BB	BB	BB	BB	-	BB	BB	BB	BB	BB	BB	BB	BB	BB	BB	BB	BB	BB	BB	BB	BB	BB	-	BB	BB	-	BB	BB
184	M	A	A625.47	66	AB	AB	AB	AB	AB	AB	AB	AB	AB	AB	AB	AB	AB	AB	AB	AB	AB	AB	-	AB	-	AB	AB	AB	AB	AB	AB	AB	AB	AB	AB	AB	AB	AB	AB	AB	AB	AB	AB	AB	AB	AB	AB	AB	AB
185	M	H	H728.24	67	BB	BB	BB	BB	BB	BB	BB	BB	BB	BB	BB	BB	BB	BB	BB	BB	BB	BB	BB	BB	BB	BB	BB	BB	BB	BB	BB	BB	BB	BB	BB	BB	BB	BB	BB	BB	BB	BB	BB	BB	BB	BB	BB	BB	BB
186	M	A	A625.5	68	BB	BB	BB	BB	BB	BB	BB	BB	BB	BB	BB	BB	BB	BB	BB	BB	BB	BB	BB	BB	BB	BB	BB	BB	BB	BB	BB	BB	BB	BB	BB	BB	BB	BB	BB	BB	BB	BB	BB	BB	BB	BB	BB	BB	BB
187	M	A	A911.35	69	AA	AA	AA	AA	AA	-	AA	AA	AA	AA	-	AA	AA	AA	AA	-	AA	AA	AA	AA	AA	AA	AA	AA	AA	AA	-	AA	AA	-	AA	AA	AA	AA	-	-	-	AA	AA	AA	AA	-	AA	AA	AA
188	M	F	F926.29	70	BB	BB	BB	BB	BB	BB	BB	BB	BB	BB	BB	BB	BB	BB	BB	BB	BB	BB	BB	BB	BB	BB	BB	BB	BB	BB	BB	BB	BB	BB	BB	BB	BB	BB	BB	BB	BB	BB	BB	BB	BB	BB	BB	BB	BB
189	M	C	C73.45	71	BB	BB	BB	BB	BB	BB	BB	BB	BB	BB	BB	BB	BB	BB	AB	BB	BB	BB	BB	BB	BB	BB	BB	BB	BB	BB	BB	BB	BB	BB	BB	BB	BB	BB	BB	BB	BB	BB	BB	BB	BB	BB	BB	BB	BB
190	M	F	F625.28	72	BB	BB	BB	BB	BB	BB	BB	BB	BB	BB	BB	BB	BB	BB	BB	BB	BB	BB	BB	BB	BB	BB	BB	BB	BB	BB	BB	BB	BB	BB	BB	BB	BB	BB	BB	BB	BB	BB	BB	BB	BB	BB	BB	BB	BB
192	M	H	H94.18	73	AA	-	AA	AA	AA	AA	AA	AA	AA	AA	AA	AA	AA	AA	AA	AA	AA	AA	AA	AA	AA	AA	AA	AA	AA	AA	AA	AA	AA	AA	AA	AA	AA	AA	AA	AA	-	AA	AA	AA	AA	AA	AA	AA	AA
193	M	C	C62.93	74	AB	AB	AB	AB	AB	AB	AA	AB	AB	AB	AB	AB	AB	AB	AB	AB	AB	AB	AB	AB	AB	AB	AB	AB	AB	AB	AB	AB	AB	AB	AB	AB	AB	AB	AB	AB	AB	AB	AB	AB	AB	AB	BB	AB	AB
195	M	H	H1028.27	75	AA	AA	AA	AA	AA	AA	AA	AA	AA	AA	AA	AA	AA	AA	AA	AA	AA	AA	AA	AA	AA	AA	AA	AA	AA	AA	AA	AA	AA	AA	-	AA	AA	AA	AA	AA	AA	AA	AA	AA	AA	AA	AA	AA	AA
196	M	C	C625.12	76	AA	AA	AA	AA	-	AA	AA	AA	AA	AA	-	AA	AA	-	AA	-	AA	AA	AA	AA	AA	AA	AA	AA	AA	AA	AA	AA	AA	AA	AA	AA	AA	-	AA	AA	AA	AA	AA	AA	AA	AA	AA	AA	AA
197	F	A	A625.1	77	AA	AA	AA	AA	AA	AA	AA	AA	-	AA	-	AA	AA	-	AA	AA	AA	AA	AA	AA	-	AA	AA	AA	AA	AA	AA	AA	AA	AA	AA	AA	AA	AA	AA	AA	AA	AA	AA	-	AA	AA	AA	AA	AA
198	M	A	A911.13	78	AB	AB	AB	AB	AB	AB	AB	AB	AB	AB	AB	AB	AB	-	AB	AB	AB	AB	AB	AB	AB	AB	AB	AB	AB	AB	AB	AB	AB	AB	AB	AB	AB	AB	AB	AB	AB	AB	AB	AB	AB	-	AB	AB	AB
199	F	F	F711.15	79	AB	AA	AA	-	AA	AA	AA	AA	AA	AA	AA	AA	AA	AA	AA	AA	AA	AA	AB	AB	AA	AA	AA	-	AA	AA	AA	AA	AA	AA	AA	AA	AA	AA	AA	AA	AA	AA	AA	AA	AA	AA	AB	AB	AB
200	F	F	F625.27	80	BB	BB	BB	BB	BB	BB	BB	BB	BB	BB	BB	BB	BB	BB	BB	BB	BB	BB	BB	BB	BB	BB	BB	BB	BB	BB	BB	BB	BB	BB	BB	BB	BB	BB	BB	BB	BB	BB	BB	BB	BB	BB	BB	BB	BB
202	F	F	F625.17	81	AB	AB	AB	AB	AB	AB	AB	AB	AB	AB	AB	AB	AB	AB	AB	AB	AB	AB	-	AB	AB	AB	AB	AB	AB	AB	AB	AB	AB	AB	AB	AB	AB	AB	AB	-	AB	AB	AB	AB	AB	AB	AB	AB	AB
204	F	H	H84.30	82	AB	AB	AB	AB	AB	AB	-	AB	-	-	-	AB	-	-	AB	-	AB	AB	AB	AB	-	-	AB	AB	-	AB	-	AB	-	AB	AB	AB	AB	AB	AB	AB	AB	-	AB	AB	-	-	-	AB	AB
205	F	H	H826.10	83	BB	BB	BB	BB	BB	BB	BB	BB	BB	BB	BB	BB	BB	BB	BB	BB	BB	BB	-	BB	BB	BB	BB	BB	BB	BB	BB	BB	BB	BB	BB	BB	BB	BB	BB	BB	BB	BB	BB	BB	BB	BB	BB	AB	AB
207	F	H	H625.18	84	AB	AB	AB	AB	AB	AB	AB	AB	AB	AB	AB	AB	AB	AB	AB	AB	AB	AB	AB	AB	AB	AB	AB	AB	AB	AB	AB	AB	AB	AB	AB	AB	AB	AB	AB	AB	AB	AB	AB	AB	AB	AB	AB	AB	AB
208	F	H	H826.24	85	AA	-	AA	AA	AA	AA	AA	AA	AA	AA	AA	AA	AA	-	AA	-	AA	AA	AA	AA	-	AA	AA	AA	AA	AA	AA	AA	AA	AA	AA	AA	AA	-	AA	-	AA	AA	AA	AA	-	AA	AA	-	AA
209	F	C	C821.44	86	AB	AB	AB	AB	AB	AB	AB	AB	AB	AB	AB	AB	AB	AB	AB	AB	AB	AB	AB	AB	-	AB	AB	AB	AB	AB	AB	AB	AB	AB	AB	AB	AB	AB	AB	AB	AB	AB	AB	AB	AB	AB	AB	AB	AB
210	F	H	H94.6	87	BB	BB	BB	BB	BB	BB	BB	BB	BB	BB	BB	BB	BB	BB	-	BB	BB	BB	BB	BB	BB	BB	BB	BB	BB	BB	BB	BB	BB	BB	BB	BB	BB	BB	BB	BB	BB	BB	BB	BB	BB	BB	BB	BB	BB
211	F	F	F613.5	88	AB	AA	AA	AA	AA	AA	AA	AA	AA	AA	AA	AA	AA	AA	AA	AA	AA	AA	AA	AA	-	AA	AA	AA	AA	AA	AA	AA	AA	AA	AA	AA	AA	AA	AA	-	AA	AA	AA	AA	AA	AA	AA	AA	AA
212	F	C	C821.27	89	AB	AB	AB	AB	AB	-	AB	AB	-	-	AB	AB	AB	-	-	AB	AB	AB	AB	AB	AB	-	AB	AB	AB	AB	AB	AB	AB	AB	AB	AB	AB	-	AB	AB	AB	AB	AB	-	AB	AB	AB	AB	AB
213	F	H	H826.5	90	AB	-	-	AB	AB	AB	-	AB	AB	AB	AB	AB	AB	AB	AB	AB	AB	AB	AB	AB	AB	AB	-	AB	AB	AB	AB	AB	AB	AB	AB	AB	AB	-	AB	AB	AB	AB	AB	-	AB	AB	AB	AB	AB
214	F	H	H84.25	91	AB	AB	-	AB	AB	AB	-	-	AB	-	AB	AB	AB	AB	AB	AB	AB	AB	AB	AB	-	-	AB	AB	AB	AB	AB	AB	AB	AB	AB	AB	-	AB	-	AB	AB	AB	AB	AB	AB	AB	-	AB	AB
216	F	A	A911.21	92	AB	AA	-	AA	AA	AA	-	-	-	AA	-	AA	AA	AA	AA	AA	AA	AA	-	AA	-	AA	AA	AA	AA	AA	AA	AA	AA	AA	AA	AA	-	AA	AA	AA	AA	AA	AA	AA	AA	AA	AA	AA	AA
217	F	C	C825.31	93	AB	-	AB	AB	AB	AB	AB	AB	AB	AB	AB	AB	AB	AB	AB	AB	AB	AB	AB	AB	AB	AB	AB	AB	AB	AB	AB	AB	AB	AB	AB	AB	AB	AB	AB	AB	AB	-	AB	AB	AB	AB	AB	AB	AB
218	F	C	C610.1	94	AB	AB	-	AB	AB	AB	AB	AB	AB	AB	AB	AB	AB	AB	AB	AB	AB	AB	AB	AB	AB	AB	AB	AB	AB	AB	AB	AB	AB	AB	AB	AB	-	AB	AB	AB	AB	AB	AB	AB	AB	AB	AB	AB	AB
220	F	C	C625.44	95	AB	AB	AB	-	-	AB	-	-	-	AB	-	AB	AB	AB	-	-	AB	AB	AB	AB	AB	-	AB	-	AB	AB	AB	-	AB	-	AB	AB	AB	AB	-	AB	-	-	-	-	AB	-	AB	AA	-
221	F	H	H94.11	96	AA	AA	AA	AA	AA	AA	AA	AA	AA	-	AA	AA	AA	-	AA	AA	AA	AA	AA	AA	-	-	AA	-	AA	AA	AA	AB	AB	-	-	AB	AB	AB	AB	-	AA	AA	AA	AA	-	AA	-	AA	AA
222	F	C	C625.46	97	AB	AB	AB	AB	-	AB	-	AB	-	-	AB	AB	AB	AB	AB	-	AB	AB	AB	AB	-	-	AB	AB	AB	AB	AB	AB	AB	AB	AB	AB	AB	AB	AB	AB	AB	AB	AB	AB	AB	AB	AB	AB	AB
223	F	C	C625.47	98	AB	AB	AB	AB	AB	AB	AB	AB	AB	AB	AB	AB	AB	AB	AB	AB	AB	AB	AB	AB	AB	AB	AB	AB	AB	AB	AB	AB	AB	AB	AB	AB	AB	-	AB	AB	AB	AB	AB	AB	AB	-	AB	AB	AB
224	F	C	C62.66	99	BB	BB	BB	BB	BB	-	-	BB	BB	BB	BB	BB	BB	BB	BB	BB	BB	BB	BB	BB	BB	BB	BB	BB	BB	BB	BB	BB	BB	BB	BB	BB	BB	-	-	BB	BB	BB	BB	BB	BB	BB	BB	BB	BB
225	F	A	A911.23	100	AB	AB	AB	-	-	AB	-	AB	AB	-	AB	AB	AB	AB	-	AB	AB	AB	AB	AB	-	AB	-	AB	-	AB	AB	AB	AB	AB	AB	AB	AB	AB	AB	AB	AB	AB	-	AB	AB	-	AB	AB	AB
226	F	C	C625.6	101	BB	BB	BB	BB	BB	BB	-	BB	BB	BB	BB	BB	BB	BB	BB	BB	BB	BB	BB	BB	BB	-	BB	BB	AB	BB	BB	BB	BB	BB	BB	AB	BB	BB	BB	BB	BB	BB	BB	BB	BB	BB	-	BB	BB
227	F	C	C610.19	102	AB	AB	AB	AB	AB	AB	AB	AB	AB	AB	AB	AB	AB	AB	AB	AB	AB	AB	AB	AB	AB	AB	AB	AB	AB	AB	AB	AB	AB	AB	AB	AB	AB	-	AB	-	AB	AB	AB	AB	AB	AB	AB	AB	AB
228	F	A	A527.7	103	AB	AB	-	AB	AB	AB	AB	AB	AB	AB	AB	AB	AB	AB	AB	AB	AB	AB	AB	AB	AB	AB	AB	AB	AB	AB	AB	AB	AB	AB	AB	AB	AB	AB	-	AB	AB	AB	AB	-	AB	AB	AB	AB	AB
229	F	C	C62.114	104	AA	AA	AA	AA	AA	AA	AA	-	AA	AA	AA	AA	-	-	AA	AA	AA	AA	AA	AA	-	AA	-	AA	AA	AA	AA	AA	AA	AA	AA	AA	AA	AA	-	-	AA	AA	AA	-	AA	-	AA	AA	AA
230	F	H	H84.8	105	BB	BB	BB	BB	BB	BB	BB	BB	BB	BB	BB	BB	BB	BB	BB	BB	BB	BB	BB	BB	BB	BB	BB	BB	BB	BB	BB	BB	BB	BB	BB	BB	BB	BB	BB	BB	BB	BB	BB	BB	BB	BB	BB	BB	BB
231	F	C	C625.23	106	BB	BB	BB	BB	BB	BB	BB	BB	BB	BB	BB	BB	BB	BB	BB	BB	BB	BB	BB	BB	BB	BB	BB	BB	BB	BB	BB	BB	BB	BB	BB	BB	-	BB	BB	BB	BB	BB	BB	BB	-	BB	BB	BB	BB
232	F	C	C625.24	107	AB	AB	AB	AB	AB	AA	AA	AA	AA	AA	AA	AA	AA	AA	AA	AA	AB	AB	AB	AB	AB	AB	AB	AB	AB	AB	AB	AB	AB	AB	AB	AB	AA	AA	AA	AA	AA	AA	AA	AA	AA	AA	AA	AA	AB
234	F	H	H826.33	108	AA	AA	AA	AA	AA	-	AA	-	AA	AA	AA	AA	AA	-	AA	-	AA	AA	AA	AA	-	AA	AA	AA	AA	AA	AA	AA	AA	AA	AA	AA	AA	AA	AA	AA	AA	AA	AA	AA	AA	AA	AA	AA	AA
235	F	C	C628.59	109	AB	AA	AA	AA	AA	AA	AA	AA	AA	AA	AA	AA	AA	AA	AA	AA	AA	AA	AA	-	AA	AA	AA	AA	AA	AA	AA	AA	AA	AA	AA	AA	AA	AA	AA	AA	AA	AA	AA	AA	AA	AA	AA	AA	AA
236	F	C	C625.34	110	BB	BB	BB	BB	BB	BB	BB	BB	BB	BB	BB	BB	BB	BB	BB	BB	BB	BB	BB	BB	BB	BB	BB	BB	BB	BB	BB	BB	BB	BB	BB	BB	BB	BB	BB	BB	BB	BB	BB	BB	BB	BB	BB	BB	BB
237	F	A	A625.14	111	AB	AB	AB	-	AB	AB	AB	AB	-	AB	AB	AB	AB	AB	AB	AB	AB	AB	AB	AB	AB	AB	AB	AB	AB	AB	AB	AB	AB	AB	AB	AB	AB	AB	AB	-	AB	AB	AB	AB	AB	AB	AB	AB	AB
238	F	C	C610.8	112	AB	AB	AB	AB	AB	AB	AB	AB	AB	AB	AB	AB	AB	AB	AB	BB	AB	AB	AB	AB	AB	AB	AB	AB	AB	AB	AB	AB	AB	AB	AB	AB	AB	AB	AB	AB	AB	AB	AB	AB	AB	AB	AB	AB	AB
239	F	A	A911.29	113	AB	AA	AA	AA	AA	AA	AA	-	AA	AA	AA	AA	AA	AA	AA	AA	AA	AA	AA	AA	AA	AA	AA	AA	AA	AA	AA	AA	AA	AA	AA	AA	AA	AA	AA	AA	AA	AA	AA	AA	AA	AA	AA	AA	AA
241	F	C	C73.22	114	AB	AA	AA	AA	AA	AA	AA	-	AA	AA	AA	AA	AA	AA	AA	AB	AA	AA	AA	AA	AA	AA	AA	AA	AA	AA	AA	AA	AA	AA	AA	AA	AA	AA	AA	-	AA	AA	AA	AA	AA	AA	AA	AA	AA
242	F	H	H625.8	115	AB	AA	AA	AA	AA	AA	AA	AA	AA	AA	AA	AA	AA	AA	AA	AA	AA	AA	AA	AA	-	AA	AA	AA	AA	AA	AA	AA	AA	AA	AA	AA	AA	AA	AA	-	AA	AA	AA	AA	AA	AA	AA	AA	AA
243	F	H	H728.29	116	BB	BB	BB	BB	BB	BB	BB	BB	BB	BB	BB	BB	BB	BB	BB	BB	BB	BB	BB	BB	BB	BB	BB	BB	BB	BB	BB	BB	BB	BB	-	BB	BB	BB	BB	BB	BB	BB	-	BB	BB	BB	BB	BB	BB
244	F	A	A625.42	117	AA	AA	AA	AA	AA	AA	AA	-	AA	AA	AA	AA	AA	AA	AA	AA	AA	AA	AA	AA	AA	AA	AA	AA	AA	AA	AA	AA	AA	AA	AA	AA	AA	AA	AA	AA	AA	AA	AA	AA	AA	AA	AA	AA	AA
245	F	F	F625.38	118	AB	AB	AB	AB	AB	AB	AA	AB	AB	AB	AB	AB	AB	AB	AB	AB	AB	AB	AB	AB	AB	AB	AB	AB	AB	AB	AB	AB	AB	AB	AB	AB	AB	AA	AB	AB	AB	AB	AB	AB	AB	AB	AB	AB	AB
246	F	F	F625.10	119	AB	AB	AB	AB	AB	AB	AB	AB	AB	AB	AB	AB	AB	AB	AB	AB	AB	AB	AB	AB	AB	AB	AB	AB	AB	AB	AB	AB	AB	AB	AB	AB	AB	AB	AB	AB	AB	AB	-	AB	AB	AB	AB	AB	AB
247	F	C	C625.33	120	AA	AA	AA	AA	AA	AA	AA	-	AA	AA	AA	AA	AA	AA	AA	AA	AA	AA	AA	AA	AA	AA	AA	-	AA	AA	AA	AA	AA	AA	AA	AA	AA	AA	AA	AA	AA	AA	AA	AA	AA	AA	AA	AA	AA
248	F	A	A618.9	121	BB	BB	BB	BB	BB	BB	BB	BB	BB	BB	BB	BB	BB	BB	BB	BB	BB	BB	BB	BB	BB	BB	BB	BB	BB	BB	BB	BB	BB	BB	BB	BB	BB	BB	BB	BB	BB	BB	BB	BB	BB	BB	BB	BB	BB
249	F	H	H1028.18	122	AB	AB	AB	AB	AB	AB	-	AB	AB	AB	AB	AB	AB	AB	AB	AB	AB	AB	AB	AB	AB	-	AB	AB	AB	AB	AB	AB	AB	AB	AB	AB	AB	BB	AB	AB	AB	AB	AB	AB	AB	AB	AB	AB	AB
250	F	A	A625.26	123	AB	AB	AB	AB	AB	AB	AB	AB	AB	AB	AB	AB	AB	AB	AB	AB	AB	AB	AB	AB	AB	AB	AB	AB	AB	AB	AB	AB	AB	AB	AB	AB	AB	AB	AB	AB	AB	AB	AB	-	AB	AB	AB	AB	AB
251	F	C	C62.102	124	BB	BB	BB	BB	BB	BB	BB	BB	BB	BB	BB	BB	BB	BB	BB	BB	BB	BB	BB	BB	-	BB	BB	BB	BB	BB	BB	BB	BB	BB	BB	BB	BB	BB	BB	BB	BB	BB	BB	BB	BB	-	BB	BB	BB
252	F	F	F625.59	125	BB	BB	BB	BB	BB	BB	BB	BB	-	BB	BB	BB	BB	BB	BB	BB	BB	BB	BB	BB	BB	BB	BB	BB	BB	BB	AB	AB	BB	BB	BB	BB	BB	-	BB	BB	BB	BB	BB	BB	BB	-	BB	BB	BB
253	F	C	C62.62	126	AB	AA	AA	AA	AA	AA	AA	AA	AA	AA	AA	AA	AA	AA	AA	AA	AA	AA	AA	AA	-	AA	AA	AA	AA	AA	AA	AA	AA	AA	AA	AA	AA	AA	AA	AA	AA	AA	AA	AA	AA	AA	AA	AA	AA
254	F	H	H1010.50	127	BB	BB	BB	BB	BB	BB	BB	BB	BB	BB	BB	BB	BB	BB	BB	AB	BB	BB	BB	BB	BB	BB	BB	BB	BB	BB	BB	BB	BB	BB	BB	BB	BB	BB	BB	BB	BB	BB	BB	BB	BB	BB	BB	BB	BB
255	F	H	H1028.13	128	AB	AB	AB	AB	AB	AB	-	AB	AB	AB	AB	AB	AB	AB	-	AB	AB	AB	AB	AB	AB	AB	AB	AB	AB	AB	AB	AB	AB	AB	AB	AB	AB	AB	AB	-	AB	AB	AB	AB	AB	-	AB	AB	AB
256	F	A	A911.16	129	AB	AB	AB	AB	AB	AB	AA	AA	AA	-	AB	AB	AB	AB	AB	-	AB	AB	-	AB	AB	AB	AB	AB	AB	AB	AB	AB	AB	AB	AB	AB	AB	AB	-	AB	AB	AB	AB	-	AB	-	AB	AB	AB
258	F	A	A911.31	130	AB	AB	AB	-	-	AB	AB	AB	AB	AB	AB	AB	AB	AB	-	-	AB	AB	AB	AB	AB	AB	AB	AB	AB	AB	AB	AB	AB	AB	AB	AB	AB	AB	AB	AB	AB	AB	AB	AB	AB	-	AB	AB	-
261	F	C	C62.125	131	BB	BB	BB	-	BB	BB	BB	BB	BB	BB	BB	BB	BB	BB	BB	BB	BB	BB	BB	BB	BB	BB	BB	BB	BB	BB	BB	BB	BB	BB	BB	BB	BB	BB	BB	BB	BB	BB	BB	BB	BB	BB	BB	BB	BB
262	M	C	C625.63	132	AB	AB	AB	-	AB	AB	AB	AB	AB	AB	AB	AB	AB	AB	AB	AB	AB	AB	AB	AB	-	AB	AB	AB	AB	AB	AB	AB	AB	AB	AB	AB	AB	AB	AB	AB	AB	AB	AB	AB	AB	AB	AB	AB	AB
263	M	C	C62.82	133	AB	AB	AB	AB	AB	AB	AB	AB	AB	AB	AB	AB	AB	AB	AB	AB	AB	AB	AB	AB	AB	AB	AB	AB	AB	AB	AB	AB	AB	AB	AB	AB	AB	AB	AB	AB	AB	AB	AB	AB	AB	AB	AB	AB	AB
264	M	H	H826.7	134	BB	BB	-	BB	-	BB	BB	-	-	BB	BB	BB	BB	-	-	BB	BB	BB	BB	BB	BB	-	BB	BB	BB	BB	BB	BB	BB	BB	BB	-	BB	-	BB	BB	-	BB	BB	-	BB	BB	-	BB	BB
266	M	H	H728.39	135	AB	AB	AB	AB	AB	AB	-	AB	-	AB	AB	AB	AB	AB	AB	AB	AB	AB	AB	AB	AB	AB	AB	AB	AB	AB	AB	-	AB	AB	AB	AB	AB	AB	AB	AB	AB	AB	AB	AB	AB	AB	AB	AB	AB
269	M	H	H728.45	136	BB	BB	BB	BB	BB	BB	-	BB	BB	BB	BB	BB	BB	-	BB	BB	BB	BB	BB	BB	BB	BB	BB	BB	BB	BB	BB	BB	BB	BB	BB	BB	BB	BB	BB	BB	BB	BB	BB	BB	BB	BB	BB	BB	BB
270	M	H	H728.47	137	AB	AB	AB	AB	AB	-	AA	AB	AB	-	AB	AB	AB	AB	AB	AB	AB	AB	AB	AB	AB	AB	AB	AB	AB	AB	AB	AB	AB	-	AB	AB	AB	AB	AB	AB	AB	AB	AB	AB	AB	AB	AB	AB	AB
271	M	H	H728.44	138	AB	AB	AB	AB	AB	AB	AB	AB	AB	-	AB	AB	AB	-	AB	AB	AB	AB	AB	AB	BB	AB	AB	AB	AB	AB	AB	AB	AB	BB	AB	AB	AB	AB	AB	AB	AB	AB	AB	AB	AB	-	AB	AB	AB
272	M	H	H826.15	139	AB	AB	AB	AB	AB	AB	AB	AB	AB	AB	AB	AB	AB	AB	AB	AB	AB	AB	AB	AB	AB	AB	AB	AB	AB	AB	AB	AB	AB	AB	AB	AB	AB	AB	AB	AB	AB	AB	AB	AB	AB	AB	AB	AB	AB
273	M	H	H94.4	140	BB	BB	BB	BB	BB	BB	BB	BB	BB	BB	BB	BB	BB	BB	BB	BB	BB	BB	BB	BB	BB	BB	BB	BB	BB	BB	BB	BB	BB	BB	BB	BB	BB	BB	BB	BB	BB	BB	BB	-	BB	BB	BB	BB	BB
274	M	C	C62.121	141	AB	AB	-	AB	AB	AB	AB	AB	AB	AB	AB	AB	AB	AB	AB	AB	AB	AB	AB	AB	AB	AB	AB	AB	AB	AB	AB	AB	AB	AB	AB	AB	AB	AB	AB	AB	AB	AB	AB	AB	AB	AB	AB	AB	AB
275	M	C	C821.41	142	AA	AA	AA	AA	AA	AA	AA	-	AA	AA	AA	AA	AA	AA	AA	AA	AA	AA	AA	AA	AA	AA	AA	AA	AA	AA	AA	AA	AA	AA	AA	AA	AA	AA	AA	AA	AA	AA	AA	AA	AA	AA	AA	AA	AA
276	M	H	H911.3	143	BB	BB	BB	BB	-	BB	BB	-	BB	BB	-	BB	BB	BB	BB	BB	BB	BB	BB	BB	BB	BB	BB	BB	BB	BB	BB	BB	BB	BB	BB	BB	BB	BB	BB	BB	BB	BB	BB	BB	BB	BB	-	BB	BB
277	M	H	H1028.7	144	AB	AB	AB	AB	AB	AB	AB	AB	AB	AB	AB	AB	AB	AB	AB	AB	AB	AB	AB	AB	AB	AB	AB	AB	AB	AB	AB	AB	AB	AB	AB	AB	AB	AB	AB	AB	AB	AB	AB	AB	AB	AB	AB	AB	AB
278	M	C	C73.32	145	AB	AB	AB	AB	AB	AB	AB	AB	AB	AB	AB	AB	AB	AB	AB	AB	AB	AB	AB	AB	AB	AB	AB	AB	AB	AB	AB	AB	AB	AB	AB	AB	AB	AB	AB	-	AB	AB	AB	-	AB	AB	AB	AB	AB
279	M	H	H625.17	146	AA	AA	-	AA	AA	AA	AA	AA	AA	AA	AA	AA	AA	AA	AA	AA	AA	AA	AA	AA	AA	AA	AA	AA	AA	AA	AA	AA	AA	AA	AA	AA	AA	AA	AA	AA	AA	AA	AA	AA	AA	AA	AA	AA	AA
280	M	H	H728.3	147	AB	AB	AB	AB	AB	AB	AB	AB	AB	AB	AB	AB	AB	-	AB	AB	AB	AB	-	AB	-	AB	AB	AB	AB	AB	AB	AB	AB	AB	AB	AB	AB	AB	AB	AB	AB	AB	AB	AB	AB	AB	AB	AB	AB
282	M	F	F619.14	148	AB	AB	AB	AB	AB	AB	AB	AB	AB	AB	AB	AB	AB	AB	AB	AB	AB	AB	AB	AB	-	AB	AB	AB	AB	AB	AB	AB	AB	AB	AB	AB	AB	AB	AB	AB	AB	AB	AB	AB	AB	AB	AB	AB	AB
283	M	F	F625.56	149	AB	AB	AB	AB	AB	AB	AB	AB	AB	AB	AB	AB	AB	AB	AB	AB	AB	AB	AB	AB	AB	AB	AB	AB	AB	AB	AB	AB	AB	AB	AB	AB	AB	AB	AB	AB	AB	AB	AB	AB	AB	AB	AB	AB	AB
284	M	A	A610.25	150	AB	AB	AB	AB	AB	AB	AB	AB	AB	AB	AB	AB	AB	AB	AB	AB	AB	AB	AB	AB	AB	AB	AB	AB	AB	AB	AB	AB	AB	AB	AB	AB	AB	AB	AB	AB	AB	AB	AB	AB	AB	AB	AB	AB	AB
286	M	C	C821.46	151	AB	AB	AB	AB	AB	AB	AB	AB	AB	AB	AB	AB	AB	AB	AB	AB	AB	AB	AB	AB	AB	-	AB	AB	AB	AB	AB	AB	AB	AB	AB	AB	AB	AB	AB	AB	AB	AB	AB	AB	AB	AB	AB	AB	AB
287	M	C	C62.107	152	AB	AB	AB	AB	AB	AB	AB	AB	AB	AB	AB	AB	AB	AB	AB	AB	AB	AB	AB	AB	-	AB	AB	AB	AB	AB	AB	AB	AB	AB	AB	AB	AB	AB	AB	AB	AB	AB	AB	AB	AB	AB	AB	AB	AB
289	M	H	H728.40	153	AB	AB	AB	AB	AB	AB	AB	-	AB	AB	AB	AB	AB	AB	AB	AB	AB	AB	AB	AB	AB	AB	AB	AB	AB	AB	AB	AB	AB	-	AB	AB	AB	AB	AB	AB	AB	AB	AB	AB	AB	-	AA	AB	AB
290	M	C	C625.57	154	AB	AB	AB	AB	AB	AB	AB	AB	AB	AB	AB	AB	AB	AB	AB	AB	AB	AB	AB	AB	AB	AB	AB	AB	AB	AB	AB	AB	AB	AB	AB	AB	AB	AB	AB	AB	AB	AB	AB	AB	AB	AB	AB	AB	AB
294	F	H	H625.10	155	AB	AB	-	AB	AB	AB	AB	AB	AB	AB	AB	AB	AB	AB	AB	AB	AB	AB	AB	AB	AB	AB	AB	AB	AB	AB	AB	AB	AB	AB	AB	AB	AB	AB	AB	AB	AB	AB	AB	AB	AB	AB	AB	AB	AB
295	F	C	C62.92	156	AA	AA	-	AA	AA	AA	AA	AA	AA	AA	AA	AA	AA	AA	AA	AA	AA	AA	AA	AA	AA	AA	AA	AA	AA	AA	AA	AA	AA	AA	AA	AA	AA	AA	AA	AA	AA	AA	AA	AA	AA	AA	AA	AA	AA
296	F	A	A625.20	157	BB	BB	BB	BB	BB	BB	BB	BB	BB	BB	BB	BB	BB	-	BB	BB	BB	BB	BB	BB	BB	BB	BB	BB	BB	BB	BB	BB	BB	BB	BB	BB	BB	BB	BB	BB	BB	BB	BB	BB	BB	BB	BB	BB	BB
297	F	H	H728.4	158	AA	AA	AA	AA	AA	AA	AA	AA	AA	AA	AA	AA	AA	AA	AA	AA	AA	AA	AA	AA	AA	AA	AA	AA	AA	AA	AA	AA	AA	AA	AA	AA	AA	AA	AA	AA	AA	AA	AA	AA	AA	AA	AA	AA	AA
298	F	C	C73.38	159	AB	AB	-	AB	AB	AB	AB	AB	AB	AB	AB	AB	AB	AB	AB	AB	AB	AB	AB	AB	AB	AB	AB	AB	AB	AB	AB	AB	AB	AB	AB	AB	AB	AB	AB	AB	AB	AB	AB	AB	AB	AB	AB	AB	AB
299	F	A	A625.56	160	AB	AB	AB	AB	AB	AB	AB	AB	AB	AB	AB	AB	AB	AB	AB	AB	AB	AB	AB	AB	AB	AB	AB	AB	AB	AB	AB	AB	AB	AB	AB	AB	AB	AB	AB	AB	AB	AB	AB	AB	AB	AB	AB	AB	AB
300	F	H	H728.8	161	BB	BB	BB	BB	BB	BB	BB	BB	BB	BB	BB	BB	BB	BB	BB	BB	BB	BB	BB	BB	BB	BB	BB	BB	BB	BB	BB	BB	BB	-	BB	BB	BB	BB	BB	BB	BB	BB	BB	BB	BB	BB	BB	BB	BB
301	F	C	C625.25	162	AB	AB	AB	-	AB	AB	AB	AB	AB	AB	AB	AB	AB	AB	AB	AB	AB	AB	AB	AB	AB	AB	AB	AB	AB	AB	AB	AB	AB	AB	AB	AB	AB	AB	AB	AB	AB	AB	AB	AB	AB	AB	AB	AB	AB
302	F	C	C610.26	163	AB	AB	AA	AA	AA	AA	AA	AA	AA	AA	AA	AA	AA	AA	AA	-	AA	AA	AA	AA	AA	AA	AA	AA	AA	AA	AA	AA	AA	AA	AA	AA	AA	AA	AA	AA	AA	AA	AA	AA	AA	AA	AA	AA	AA
303	F	A	A610.15	164	AB	BB	AB	AB	AB	AB	AB	AB	AB	AB	AB	AB	AB	AB	AB	AB	AB	AB	AB	AB	AB	AB	AB	AB	AB	AB	AB	AB	AB	AB	AB	AB	AB	AB	AB	AB	AB	AB	AB	AB	AB	AB	AB	AB	AB
304	F	H	H84.33	165	AB	AB	AB	AB	AB	AB	AB	AB	AB	AB	AB	AB	AB	AB	AB	AB	AB	AB	AB	AB	AB	AB	AB	AB	AB	AB	AB	AB	AB	AB	AB	AB	AB	AB	AB	AB	AB	AB	AB	AB	AB	AB	AB	AB	AB
305	F	C	C73.9	166	AA	AA	AA	AA	AA	AA	AA	AA	AA	AA	AA	AA	AA	AA	AA	AA	AA	AA	AA	AA	AA	AA	AA	AA	AA	AA	AA	AA	AA	AA	AA	AA	AA	AA	AA	AA	AA	AA	AA	AA	AA	AA	AA	AA	AA
307	F	H	H84.17	167	AB	AB	AB	AB	AB	AB	AB	AB	AB	AB	AB	AB	AB	AB	AB	AB	AB	AB	AB	AB	AB	AB	AB	AB	AB	AB	AB	AB	AB	AB	AB	AB	AB	AB	AB	AB	AB	AB	AB	AB	AB	AB	AB	AB	AB
308	F	A	A911.6	168	BB	BB	BB	BB	BB	BB	BB	BB	BB	BB	BB	BB	BB	BB	BB	BB	BB	BB	BB	BB	BB	BB	BB	BB	BB	BB	BB	BB	BB	BB	BB	BB	BB	BB	BB	BB	BB	BB	BB	BB	BB	BB	BB	BB	BB
309	F	H	H728.25	169	BB	BB	BB	BB	BB	BB	BB	BB	BB	BB	BB	BB	BB	BB	BB	BB	BB	BB	BB	BB	BB	BB	BB	BB	BB	BB	BB	BB	BB	BB	BB	BB	BB	BB	BB	BB	BB	BB	BB	BB	BB	BB	BB	BB	BB
310	F	A	A911.22	170	AB	AB	AB	AB	AB	AB	AB	AB	AB	AB	AB	AB	AB	AB	AB	AB	AB	AB	AB	AB	AB	AB	AB	AB	AB	AB	AB	AB	AB	AB	AB	AB	AB	AB	AB	AB	AB	AB	AB	AB	AB	AB	AB	AB	AB
311	F	A	A625.37	171	AB	AB	AB	AB	AB	AB	AB	AB	AB	AB	AB	AB	AB	AB	AB	AB	AB	AB	AB	AB	AB	AB	AB	AB	AB	AB	AB	AB	AB	AB	AB	AB	AB	AB	AB	AB	AB	AB	AB	AB	AB	AB	AB	AB	AB
312	F	H	H84.34	172	AB	AA	AA	AA	AA	AA	AA	AA	AA	AA	AA	AA	AA	AA	AA	AA	AA	AA	AA	AA	AA	AA	AA	AA	AA	AA	AA	AA	AA	AA	AA	AA	AA	AA	AA	AA	AA	AA	AA	AA	AA	AA	AA	AA	AA
313	F	H	H728.22	173	AA	AA	AA	AA	AA	AA	AA	-	AA	AA	AA	AA	AA	AA	AA	AA	AA	AA	AA	AA	AA	AA	AA	AA	AA	AA	AA	AA	AA	AA	AA	AA	AA	AA	AA	AA	AA	AA	AA	AA	AA	AA	-	AA	AA
314	F	H	H826.36	174	AB	AB	AB	AB	AB	AB	AB	AB	AB	AB	AB	AB	AB	AB	AB	AB	AB	AB	AB	AB	AB	AB	AB	AB	AB	AB	AB	AB	AB	AB	AB	AB	AB	AB	AB	AB	AB	AB	AB	AB	AB	AB	AB	AB	AB
315	F	H	H911.2	175	AB	AB	AB	AB	AB	AB	AB	AB	AB	AB	AB	AB	AB	AB	AB	AB	AB	AB	AB	AB	AB	AB	AB	AB	AB	AB	AB	AB	AB	AB	AB	AB	AB	AB	AB	AB	AB	AB	AB	AB	AB	AB	AA	AB	AB
316	F	C	C73.1756	176	AB	AB	AB	AB	AB	AB	AB	AB	AB	AB	AB	AB	AB	AB	AB	AB	AB	AB	AB	AB	AB	AB	AB	AB	AB	AB	AB	AB	AB	AB	AB	AB	AB	AB	AB	AB	AB	AB	AB	AB	AB	AB	AB	AB	AB
317	F	H	H84.5	177	AB	AB	AB	AB	AB	AB	AB	AB	-	AB	AB	AB	AB	AB	AB	AB	AB	AB	AB	AB	AB	AB	AB	AB	AB	AB	AB	AB	AB	AB	AB	AB	AB	AB	AB	AB	AB	AB	AB	AB	AB	AB	AB	AB	AB
318	F	C	C73.33	178	AB	AB	AB	-	AB	AB	AB	AB	BB	-	BB	BB	BB	BB	BB	BB	BB	BB	BB	BB	BB	BB	BB	BB	BB	BB	BB	BB	BB	BB	BB	BB	BB	BB	BB	BB	BB	BB	BB	BB	BB	BB	-	BB	BB
319	F	A	A526.5	179	AB	AB	AB	AB	AB	AB	AB	AB	AB	AB	AB	AB	AB	AB	AB	AB	AB	AB	AB	AB	AB	AB	AB	AB	AB	AB	AB	AB	AB	AB	AB	AB	AB	AB	AB	AB	AB	AB	AB	AB	AB	AB	AB	AB	AB
320	F	H	H625.2	180	AB	AA	AA	AA	AA	AA	AA	AA	AA	AA	AA	AA	AA	AA	AA	AA	AA	AA	AA	AA	AA	AA	AA	AA	AA	AA	AA	AA	AA	AA	AA	AA	AA	AA	AA	AA	AA	AA	AA	AA	AA	AA	AA	AA	AA
321	F	H	H625.4	181	AB	AB	AB	AB	AB	AB	AB	AB	AB	AB	AB	AB	AB	AB	AB	AB	AB	AB	AB	AB	AB	AB	AB	AB	-	AB	AB	AB	AB	AB	AB	AB	AB	AB	AB	AB	AB	AB	AB	AB	AB	AB	AA	AB	AB
322	F	A	A526.6	182	AB	AB	AB	AB	AB	AB	AB	AB	AB	AB	AB	AB	AB	AB	AB	AB	AB	AB	AB	AB	AB	AB	AB	AB	AB	AB	AB	AB	AB	AB	AB	AB	AB	AB	AB	AB	AB	AB	AB	AB	AB	AB	AB	AB	AB
323	F	H	H728.2	183	AA	AA	AA	AA	AA	AA	AA	AA	AA	AA	AA	AA	AA	AA	AA	AA	AA	AA	AA	AA	AA	AA	AA	AA	AA	AA	AA	AA	AA	AA	AA	AA	AA	AA	AA	AA	AA	AA	AA	AA	AA	AA	AA	AA	AA
324	F	C	C73.11	184	AB	AB	AB	AB	AB	AB	AB	AB	AB	AB	AB	AB	AB	AB	AB	AB	AB	AB	AB	AB	AB	AB	AB	AB	AB	AB	AB	AB	AB	AB	AB	AB	AB	AB	AB	AB	AB	AB	AB	AB	AB	AB	AB	AB	AB
325	F	C	C73.10	185	AA	AA	AA	AA	AA	AA	AA	AA	AA	AA	AA	AA	AA	AA	AA	AA	AA	AA	AA	AA	AA	AA	AA	AA	AA	AA	AA	AA	AA	AA	AA	AA	AA	AA	AA	AA	AA	AA	AA	AA	AA	AA	AA	AA	AA
326	F	H	H728.37	186	AB	AB	AB	AB	-	AB	AB	AB	AB	AB	AB	AB	AB	AB	AB	AB	AB	AB	AB	AB	AB	AB	AB	AB	AB	AB	AB	AB	AB	AB	AB	AB	AB	AB	AB	AB	AB	AB	AB	AB	AB	AB	AB	AB	AB
327	F	A	A625.7	187	AB	AB	AB	AB	AB	AB	AB	AB	AB	AB	AB	AB	AB	AB	AB	AB	AB	AB	AB	AB	AB	AB	AB	AB	AB	AB	AB	AB	AB	AB	AB	AB	AB	AB	AB	AB	AB	AB	AB	AB	AB	AB	AB	AB	AB
328	F	C	C821.30	188	AB	AA	AA	AA	AA	AA	AA	AA	AA	AA	AA	AA	AA	AA	AA	AA	AA	AA	AA	AA	AA	AA	AA	AA	AA	AA	AA	AA	AA	AA	AA	AA	AA	AA	AA	AA	AA	AA	AA	AA	AA	AA	AA	AA	AA
329	F	H	H728.14	189	AB	AB	AB	AB	AB	AB	AB	AB	AB	AB	AB	AB	AB	AB	AB	AB	AB	AB	AB	AB	AB	AB	AB	AB	AB	AB	AB	AB	AB	AB	AB	AB	AB	AB	AB	AB	AB	AB	AB	AB	AB	AB	AB	AB	AB
330	F	A	A610.2	190	AB	AB	AB	AB	AB	AB	AB	AB	AB	AB	AB	AB	AB	AB	AB	AB	AB	AB	AB	AB	AB	AB	AB	AB	AB	AB	AB	AB	AB	AB	AB	AB	AB	AB	AB	AB	AB	AB	AB	AB	AB	AB	AB	AB	AB
331	F	H	H625.6	191	AB	AA	AA	AA	AA	AA	AA	AA	AA	AA	AA	AA	AA	AA	AA	AA	AA	AA	AA	AA	AA	AA	AA	AA	AA	AA	AA	AA	AA	AA	AA	AA	AA	AA	AA	AA	AA	AA	AA	AA	AA	AA	AA	AA	AA
332	F	H	H84.22	192	AB	AB	AB	AB	AB	AB	AB	AB	AB	AB	AB	AB	AB	AB	AB	AB	AB	AB	AB	AB	AB	AB	AB	AB	AB	AB	AB	AB	AB	AB	AB	AB	AB	AB	AB	AB	AB	AB	AB	AB	AB	AB	AB	AB	AB
333	F	A	A527.4	193	BB	BB	BB	BB	BB	BB	BB	BB	BB	BB	AB	BB	BB	BB	BB	BB	BB	BB	BB	BB	BB	BB	BB	BB	BB	BB	BB	BB	BB	BB	BB	BB	BB	BB	BB	BB	BB	BB	BB	BB	AB	BB	BB	BB	BB
334	F	H	H811.12	194	BB	BB	BB	BB	BB	BB	BB	BB	BB	BB	BB	BB	BB	BB	BB	BB	BB	BB	BB	BB	BB	BB	BB	BB	BB	BB	BB	BB	BB	BB	BB	BB	BB	BB	BB	BB	BB	BB	BB	BB	BB	BB	BB	BB	BB
335	F	A	A618.11	195	BB	BB	BB	BB	BB	BB	BB	BB	BB	BB	BB	BB	BB	BB	BB	BB	BB	BB	BB	BB	BB	BB	BB	BB	BB	BB	BB	BB	BB	BB	BB	BB	BB	BB	BB	BB	BB	BB	BB	BB	BB	BB	BB	BB	BB
336	F	C	C62.98	196	AA	AA	AA	AA	AA	AA	AA	AA	AA	AA	AA	AA	AA	AA	AA	AA	AA	AA	AA	AA	AA	AA	AA	AA	AA	AA	-	AA	AA	AA	AA	AA	AA	AA	AA	AA	AA	AA	AA	AA	AA	AA	AA	AA	AA
337	F	C	C62.87	197	AB	AA	AA	AA	AA	AA	AA	AA	AA	AA	AA	AA	AA	AA	AA	AA	AA	AA	AA	AA	AA	AA	AA	AA	AA	AA	AA	AA	AA	AA	AA	AA	AA	AA	AA	-	AA	AA	AA	AA	AA	AA	AA	AA	AA
338	F	A	A618.12	198	AB	-	AA	AA	AA	AA	AA	-	AA	AA	AA	AA	AA	AA	AA	AA	AA	AA	AA	AA	AA	AA	AA	AA	AA	AA	AA	AA	AA	AA	AA	AA	AA	AA	AA	AA	AA	AA	AA	AA	AA	AA	AA	AA	AA
339	F	C	C62.76	199	AB	AB	AB	AB	AB	AB	AB	AB	AB	AB	AB	AB	AB	AB	AB	AB	AB	AB	AB	AB	AB	AB	AB	AB	AB	AB	AB	AB	AB	AB	AB	AB	AB	AB	AB	AB	AB	AB	AB	AB	AB	AB	AB	AB	AB
340	F	A	A610.23	200	BB	BB	BB	BB	BB	BB	BB	BB	BB	BB	BB	BB	BB	BB	BB	BB	BB	BB	BB	BB	BB	BB	BB	BB	BB	BB	BB	BB	BB	BB	BB	BB	BB	BB	BB	BB	BB	BB	BB	BB	BB	BB	BB	BB	BB
341	F	A	A625.21	201	AB	AB	AB	AB	AB	AB	AB	AB	AB	AB	AB	AB	AB	AB	AB	AB	AB	AB	AB	AB	AB	AB	AB	AB	AB	AB	AB	AB	AB	AB	AB	AB	AB	AB	AB	AB	AB	AB	AB	AB	AB	-	AB	AB	AB
342	F	C	C625.8	202	BB	BB	BB	BB	BB	BB	BB	BB	BB	BB	BB	BB	BB	BB	BB	BB	BB	BB	BB	BB	BB	BB	BB	BB	BB	BB	BB	BB	BB	BB	BB	BB	BB	BB	BB	BB	BB	BB	BB	BB	BB	BB	BB	BB	BB
343	F	F	F625.30	203	BB	BB	BB	BB	BB	BB	BB	BB	BB	BB	BB	BB	BB	-	BB	BB	BB	BB	BB	BB	BB	BB	BB	BB	BB	BB	BB	BB	BB	BB	BB	BB	BB	BB	BB	BB	BB	BB	BB	BB	BB	BB	BB	BB	BB
344	F	A	A911.5	204	BB	BB	BB	BB	BB	BB	BB	BB	BB	BB	BB	BB	BB	BB	BB	BB	BB	BB	BB	BB	BB	BB	BB	BB	BB	BB	BB	BB	BB	BB	BB	BB	BB	BB	BB	BB	BB	BB	BB	BB	BB	BB	BB	BB	BB
345	F	A	A911.11	205	AB	AB	AB	AB	AB	AB	AB	AB	AB	AB	AB	AB	AB	AB	AB	AB	AB	AB	AB	AB	AB	AB	AB	AB	AB	AB	AB	AB	AB	AB	AB	AB	AB	AB	AB	AB	AB	AB	AB	AB	AB	AB	AB	AB	AB
346	F	F	F625.58	206	BB	BB	BB	BB	BB	BB	BB	BB	BB	BB	BB	BB	BB	BB	BB	BB	BB	BB	BB	BB	BB	BB	BB	BB	BB	BB	BB	BB	BB	BB	BB	BB	BB	BB	BB	BB	BB	BB	BB	BB	BB	BB	BB	BB	BB
347	F	F	F625.40	207	AB	AB	AB	-	AB	AB	AB	AB	AB	AB	AB	AB	AB	AB	AB	AB	AB	AB	AB	AB	AB	AB	AB	AB	AB	AB	AB	AB	AB	AB	AB	AB	AB	AB	AB	AB	AB	AB	AB	AB	AB	AB	AB	AB	AB
348	F	F	F613.10	208	AB	AB	-	AB	AB	AB	AB	AB	AB	AB	AB	AB	AA	AA	AA	AB	AB	AB	AB	AB	AB	AB	AB	AB	AB	AB	AB	AB	AB	AB	AB	AB	AB	AB	AB	AB	AB	AB	AB	AB	AB	AB	AB	AB	AB
349	F	A	A617.13	209	AB	AB	AB	AB	AB	AB	AB	AB	AB	AB	AB	AB	AB	AB	AB	AB	AB	AB	AB	AB	AB	AB	AB	AB	AB	AB	AB	AB	AB	AB	AB	AB	AB	AB	AB	AB	AB	AB	AB	AB	AB	AB	AB	AB	AB
350	F	A	A625.31	210	BB	BB	BB	BB	BB	BB	BB	BB	BB	BB	BB	BB	BB	BB	BB	BB	BB	BB	BB	BB	BB	BB	BB	BB	BB	BB	BB	BB	BB	BB	BB	BB	BB	BB	BB	BB	BB	BB	BB	BB	BB	BB	BB	BB	BB
351	F	C	C821.38	211	AA	AA	AA	AA	AA	AA	AA	AA	AA	AA	AA	AA	AA	AA	AA	AA	AA	AA	AA	AA	AA	AA	AA	AA	AA	AA	AA	AA	AA	AA	AA	AA	AA	AA	AA	AA	AA	AA	AA	AA	AA	AA	AA	AA	AA
352	F	C	C625.67	212	BB	BB	BB	BB	BB	BB	BB	BB	BB	BB	BB	BB	BB	BB	BB	BB	BB	BB	BB	BB	BB	BB	BB	BB	BB	BB	BB	BB	BB	BB	BB	BB	BB	BB	BB	BB	BB	BB	BB	BB	BB	BB	BB	BB	BB
353	F	H	H826.23	213	AB	AB	AB	AB	AB	AB	AB	AB	AB	AB	AB	AB	AB	AB	AB	AB	AB	AB	AB	AB	AB	AB	AB	AB	AB	AB	AB	AB	AB	AB	AB	AB	AB	AB	AB	AB	AB	AB	AB	AB	AB	AB	AB	AB	AB
354	F	A	A911.9	214	BB	BB	AB	BB	BB	BB	BB	BB	BB	BB	BB	BB	BB	BB	BB	BB	BB	BB	BB	BB	BB	BB	BB	BB	BB	BB	BB	BB	BB	AB	BB	BB	BB	BB	BB	BB	BB	BB	BB	BB	BB	BB	BB	BB	BB
355	F	H	H625.3	215	AA	AA	AA	AA	AA	AA	AA	AA	AA	AA	AA	AA	AA	AA	AA	AA	AA	AA	AA	AA	AA	AA	AA	AA	AA	AA	AA	AA	AA	AA	AA	AA	AA	AA	AA	AA	AA	AA	AA	AA	AA	AA	AA	AA	AA
356	F	C	C610.29	216	AB	BB	AB	AB	AB	AB	AB	AB	AB	AB	AB	AB	AB	AB	AB	AB	AB	AB	AB	AB	AB	AB	AB	AB	AB	AB	AB	AB	AB	AB	AB	AB	AB	AB	AB	AB	AB	AB	AB	AB	AB	AB	AB	AB	AB
357	F	H	H728.41	217	AB	AB	AB	AB	AB	AB	AB	AB	-	AB	AB	AB	AB	AB	AB	AB	AB	AB	AB	AB	AB	AB	AB	AB	AB	AB	AB	AB	AB	AB	AB	AB	AB	AB	AB	AB	AB	AB	AB	AB	AB	AB	AB	AB	AB
358	F	H	H728.19	218	AB	AB	AB	AB	AB	AB	AB	AB	AB	AB	AB	AB	AB	AB	AB	AB	AB	AB	AB	AB	AB	AB	AB	AB	AB	AB	AB	AB	AB	AB	AB	AB	AB	AB	AB	AB	AB	AB	AB	AB	AB	AB	AB	AB	AB
359	F	C	C62.40	219	AB	AB	AB	AB	AB	AB	AB	AB	AB	AB	AB	AB	AB	AB	AB	AB	AB	AB	AB	AB	AB	AB	AB	AB	AB	AB	AB	AB	AB	AB	AB	AB	AB	AB	AB	AB	AB	AB	AB	AB	AB	AB	AB	AB	AB
360	F	A	A625.23	220	BB	BB	BB	BB	BB	BB	BB	BB	BB	BB	BB	BB	BB	BB	BB	BB	BB	BB	BB	BB	BB	BB	BB	BB	BB	BB	BB	BB	BB	BB	BB	BB	BB	BB	BB	BB	BB	BB	BB	BB	BB	BB	BB	BB	BB
361	F	F	F619.43	221	AB	AB	AB	AB	AB	AB	AB	AB	AB	-	AB	AB	AB	AB	AB	AB	AB	AB	AB	AB	AB	AB	AB	AB	AB	AB	AB	AB	AB	AB	AB	AB	AB	AB	AB	-	AB	AB	AB	AB	AB	AB	AA	AB	AB
362	F	F	F625.35	222	AB	AB	-	AB	AB	AB	AB	AB	AB	AB	AB	AB	AB	AB	AB	AB	AB	AB	AB	AB	AB	AB	AB	AB	AB	AB	AB	AB	AB	AB	AB	AB	AB	AB	AB	AB	AB	AB	AB	AB	AB	AB	AB	AB	AB
363	F	F	F625.16	223	AB	AB	AB	AB	AB	AB	AB	AB	AB	AB	AB	AB	AB	AB	AB	AB	AB	AB	AB	AB	AB	AB	AB	AB	AB	AB	AB	AB	AB	AB	AB	AB	AB	AB	AB	AB	AB	AB	AB	AB	AB	AB	BB	AB	AB
365	F	C	C821.45	224	AA	AA	AA	AA	AA	AA	AA	AA	AA	AA	AA	AA	AA	AA	AA	AA	AA	AA	AA	AA	AA	AA	AA	AA	AA	AA	AA	AA	AA	AA	AA	AA	AA	AA	AA	AA	AA	AA	AA	AA	AA	AA	AA	AA	AA
366	F	F	F711.4	225	AB	AA	AA	AA	AA	AA	AA	AA	AA	AA	AA	AA	AA	AA	AA	AA	AA	AA	AA	AA	AA	AA	AA	AA	AA	AA	AA	AA	AA	AA	AA	AA	AA	AA	AA	AA	AA	AA	AA	AA	AA	AA	AA	AA	AA
367	F	F	F619.11	226	AB	AB	AB	AB	AB	AB	AB	AB	AB	AB	AB	AB	AB	AA	AA	AB	AB	AB	AB	AB	AB	AB	AB	AB	AB	AB	AB	AB	AB	AB	AB	AB	AB	AB	AB	AB	AB	AB	AB	AB	AB	AB	AB	AB	AB
368	F	H	H84.19	227	BB	BB	BB	BB	BB	BB	BB	BB	BB	BB	BB	BB	BB	BB	BB	BB	BB	BB	BB	BB	BB	BB	BB	BB	BB	BB	BB	BB	BB	BB	BB	BB	BB	BB	BB	BB	BB	BB	BB	BB	BB	BB	BB	BB	BB
369	F	C	C821.19	228	BB	BB	BB	-	BB	BB	BB	BB	BB	BB	BB	BB	BB	BB	BB	BB	BB	BB	BB	BB	BB	BB	BB	BB	BB	BB	BB	BB	BB	BB	BB	BB	BB	BB	BB	BB	BB	BB	BB	BB	BB	BB	BB	BB	BB
370	F	H	H728.42	229	AB	AB	AB	AB	AB	AB	AB	AB	AB	AB	AB	AB	AB	AB	AB	AB	AB	AB	AB	AB	AB	AB	AB	AB	AB	AB	AB	AB	AB	AB	AB	AB	AB	AB	AB	AB	AB	AB	AB	AB	AB	AB	AB	AB	AB
371	F	F	F613.6	230	AB	BB	AB	AB	AB	AB	AB	AB	AB	AB	AB	AB	AB	AB	AB	AB	AB	AB	AB	AB	AB	AB	AB	AB	AB	AB	AB	AB	AB	AB	AB	AB	AB	AB	AB	AB	AB	AB	AB	AB	AB	AB	AB	AB	AB
372	F	H	H1028.12	231	AB	AA	AA	AA	AA	AA	AA	-	AA	AA	AA	AA	AA	AA	AA	AA	AA	AA	AA	AA	AA	AA	AA	AA	AA	AA	AA	AA	AA	AA	AA	AA	AA	AA	AA	AA	AA	AA	AA	AA	AA	AA	AA	AA	AA
375	F	H	H94.3	232	AB	AB	AB	AB	AB	AB	AA	AB	AB	AB	AB	AB	BB	BB	AB	AB	AB	AB	AB	AB	AB	AB	AB	AB	AB	AB	AB	AB	AB	AB	AB	AB	AB	AB	AB	AB	AB	AB	AB	AB	AB	AB	AB	AB	AB
376	F	F	F619.44	233	BB	BB	BB	BB	BB	BB	BB	BB	BB	BB	BB	BB	BB	BB	BB	BB	BB	BB	BB	BB	BB	BB	BB	BB	BB	BB	BB	BB	BB	BB	BB	BB	BB	BB	BB	BB	BB	BB	BB	BB	BB	BB	BB	BB	BB
377	F	C	C73.42	234	AB	AB	AB	AB	AB	AB	AB	AB	AB	AB	-	AB	AB	AB	AB	AB	AB	AB	AB	AB	AB	AB	AB	AB	AB	AB	AB	AB	AB	AB	AB	AB	AB	AB	AB	AB	AB	AB	AB	-	AB	AB	AB	AB	AB
379	F	H	H84.29	235	AB	AB	-	AB	AB	AB	AB	AB	AB	AB	AB	AB	AB	AB	AB	AB	AB	AB	AB	AB	AB	AB	AB	AB	AB	AB	AB	AB	AB	AB	AB	AB	AB	AB	AB	AB	AB	AB	AB	AB	AB	AB	AB	AB	AB
380	F	C	C73.14	236	BB	BB	BB	BB	BB	BB	BB	BB	BB	BB	BB	BB	BB	BB	BB	BB	BB	BB	BB	BB	BB	BB	BB	BB	BB	BB	BB	BB	BB	BB	BB	BB	BB	BB	BB	BB	BB	BB	BB	BB	BB	BB	BB	BB	BB
381	F	A	A911.27	237	AB	AB	AB	AB	AB	AB	AB	AB	AB	AB	AB	AB	AB	AB	AB	AB	AB	AB	AB	AB	AB	AB	AB	AB	AB	AB	AB	AB	AB	AB	AB	AB	AB	AB	AB	AB	AB	AB	AB	AB	AB	AB	AB	AB	AB
382	F	C	C73.20	238	BB	BB	BB	BB	BB	BB	BB	BB	BB	BB	BB	BB	BB	BB	BB	BB	BB	BB	BB	BB	BB	BB	BB	BB	BB	BB	BB	BB	BB	BB	BB	BB	BB	BB	BB	BB	BB	BB	BB	BB	BB	BB	BB	BB	BB
383	F	F	F926.7	239	AB	AA	AA	AA	AA	AA	AA	AA	AA	AA	AA	AA	AA	AA	AA	AA	AA	AA	AA	AA	AA	AA	AA	AA	AA	AA	AA	AA	AA	AA	AA	AA	AA	AA	AA	AA	AA	AA	AA	AA	AA	AA	AA	AA	AA
384	F	H	H728.12	240	AB	AB	AB	AB	AB	AB	AB	AB	AB	AB	AB	AB	AB	AB	AB	AB	AB	AB	-	AB	AB	AB	AB	AB	AB	AB	AB	AB	AB	AB	AB	AB	AB	AB	AB	AB	AB	-	AB	AB	AB	AB	AB	AB	AB
385	F	C	C62.14	241	AB	AA	AA	AA	AA	AA	AA	AA	AA	AA	AB	AB	AA	AA	AA	AA	AA	AA	AA	AA	AA	AA	AA	AA	AA	AA	AA	AA	AA	AA	AA	-	AA	AA	AA	AA	AA	AA	AA	AA	AA	AA	AA	AA	AA
[truncated: 226 more columns]
