# Supplementary material for: Decoupled maternal and zygotic genetic effects shape the evolution of development
Source: eLife. 2018 Sep 10;7:e37143. doi: 10.7554/eLife.37143 (PMC6168281; doi:10.7554/eLife.37143)
Supplement: Supplementary file 3. — The directory includes R scripts for each of the four steps of map construction detailed in the Materials and Methods, and a perl script required for step 2. The directory also includes data files called by the R scripts. [file elife-37143-supp3.zip › FileS3.MapConstruction/Fam2.csv]

strain	M1	M2	M3	M4	M5	M6	M7	M8	M9	M10	M11	M12	M13	M14	M15	M16	M17	M18	M19	M20	M21	M22	M23	M24	M25	M26	M27	M28	M29	M30	M31	M32	M33	M34	M35	M36	M37	M38	M39	M40	M41	M42	M43	M44	M45	M46	M47	M48	M49
107	2	2	2	2	1	1	3	2	1	2	2	1	1	2	1	2	2	3	1	2	2	1	1	1	1	1	3	2	2	1	3	1	1	1	2	2	2	1	1	2	2	1	NA	1	2	2	1	1	1
112	2	2	1	1	1	1	1	1	1	2	2	1	1	1	1	3	2	3	2	2	2	1	3	1	1	2	1	1	2	2	1	1	1	2	2	3	2	2	2	2	2	1	NA	2	2	2	2	1	1
117	2	2	2	2	3	1	1	3	1	2	2	2	1	1	NA	1	3	3	2	2	2	NA	2	1	1	2	2	3	3	1	2	1	2	1	1	1	2	1	2	3	3	1	NA	1	1	1	3	1	1
119	2	2	1	1	3	1	NA	2	1	2	2	2	1	2	1	3	1	2	1	2	2	1	2	1	1	2	2	1	1	1	2	1	1	2	2	3	2	1	3	2	3	1	1	1	2	1	1	1	1
120	3	3	2	1	2	1	1	2	1	3	1	2	1	1	1	2	3	3	2	1	2	1	2	1	1	1	2	2	3	1	2	NA	1	2	2	2	2	2	3	3	2	1	NA	1	1	1	3	1	1
125	3	3	2	2	2	1	1	2	1	3	1	1	1	1	2	2	2	3	2	2	2	1	2	1	1	3	2	2	2	2	2	1	2	2	1	2	2	2	2	2	2	1	NA	2	1	1	2	1	1
133	3	3	2	1	2	1	2	3	1	3	NA	2	1	2	1	2	2	3	1	1	3	1	2	1	1	1	2	2	NA	1	2	NA	2	1	NA	2	3	2	NA	2	2	1	NA	1	1	NA	2	1	1
135	3	3	2	2	1	1	2	2	1	2	2	1	1	1	1	3	2	2	1	1	3	1	2	1	1	2	2	1	2	NA	2	NA	1	1	2	3	3	2	2	3	2	1	1	1	2	NA	2	1	1
137	3	3	1	1	3	1	2	NA	1	2	2	1	NA	1	3	1	1	2	1	1	3	1	1	1	1	2	3	3	1	1	3	NA	2	1	1	1	3	2	2	2	1	1	1	2	2	1	1	1	1
143	3	3	1	1	3	1	2	1	1	2	2	1	1	1	1	2	2	NA	NA	1	3	1	2	1	1	1	2	2	NA	1	2	NA	2	1	2	2	3	2	2	3	1	1	NA	1	2	2	1	1	1
144	3	3	2	2	1	1	2	2	1	2	3	2	1	1	1	3	2	2	1	2	3	1	1	1	1	2	3	1	NA	2	3	1	2	1	2	3	3	2	1	NA	3	1	NA	2	2	2	2	1	1
152	3	3	1	1	NA	NA	2	2	1	2	2	2	1	1	3	1	3	3	NA	NA	2	1	1	1	1	2	3	3	3	1	3	NA	1	1	1	1	3	2	2	NA	2	1	NA	1	1	1	3	1	1
180	2	2	1	1	3	1	3	3	1	2	2	1	1	3	1	3	2	NA	1	2	2	NA	2	1	1	1	2	1	1	2	2	1	2	1	2	3	2	1	1	1	3	1	NA	3	2	2	1	1	1
184	2	2	1	1	2	1	1	3	1	3	1	1	1	2	1	2	2	2	1	1	2	1	1	1	1	2	3	2	2	1	3	NA	2	1	2	2	2	2	1	2	1	1	1	1	2	1	2	1	1
186	2	2	1	1	2	1	1	2	1	3	1	1	1	1	3	1	NA	2	1	2	2	1	2	1	1	2	2	3	1	1	2	1	1	2	1	1	2	1	3	3	2	1	1	1	2	1	1	1	1
187	2	2	1	1	NA	NA	1	2	1	3	1	1	1	3	1	3	3	3	2	1	NA	1	2	1	1	2	2	1	3	2	2	NA	1	1	2	3	2	2	1	NA	1	1	NA	3	NA	1	3	1	1
197	3	3	2	2	NA	1	1	2	1	2	2	2	1	NA	3	1	NA	3	1	2	3	1	2	1	1	3	1	3	1	2	1	1	2	1	1	1	3	2	2	1	3	1	NA	3	1	1	2	1	1
198	2	2	2	2	3	1	1	2	1	3	1	2	1	2	1	2	1	3	1	1	2	1	2	1	1	2	2	2	1	1	2	NA	1	2	2	2	2	2	3	2	2	1	NA	1	1	1	1	1	1
216	3	3	1	1	3	1	2	2	NA	NA	NA	2	NA	3	NA	NA	2	3	1	NA	2	NA	2	1	1	1	2	2	2	2	NA	NA	2	1	2	2	3	2	2	1	2	1	NA	NA	NA	NA	2	1	1
225	3	3	1	1	2	1	1	NA	1	3	1	NA	1	2	NA	2	2	NA	1	1	3	1	1	1	1	2	NA	2	NA	NA	3	NA	1	NA	1	2	3	2	2	2	2	1	NA	1	3	2	2	1	1
228	2	2	2	1	3	1	1	2	1	3	1	1	1	2	2	2	2	3	1	2	3	1	2	1	NA	1	2	2	2	1	2	1	1	NA	NA	2	3	2	2	2	2	1	NA	1	1	NA	1	1	1
237	3	3	2	2	1	NA	1	2	1	2	2	2	1	1	2	2	1	2	2	2	3	1	1	1	1	3	3	2	2	2	3	1	2	1	2	2	3	2	2	2	3	1	1	2	2	1	2	1	1
239	3	3	1	1	1	1	2	2	1	2	2	1	1	3	1	2	1	2	1	2	3	NA	3	1	1	1	1	2	NA	2	1	1	1	1	2	2	NA	2	2	1	2	1	NA	NA	2	2	1	1	1
244	3	3	1	1	2	1	2	3	1	3	1	1	1	3	2	2	2	1	1	1	3	1	2	1	1	2	2	2	2	2	2	NA	2	2	1	2	3	2	2	1	2	1	1	3	3	3	2	1	1
248	3	3	2	2	NA	1	NA	1	1	2	2	1	1	1	1	2	3	3	2	1	3	NA	2	1	1	1	2	2	2	NA	2	NA	1	1	2	2	3	2	1	3	NA	1	NA	1	1	1	3	1	1
250	3	3	2	2	1	1	2	2	1	2	2	1	1	2	3	1	2	3	2	1	3	1	2	1	1	2	2	3	2	1	2	NA	2	1	1	1	3	2	1	2	1	1	NA	1	2	2	2	1	1
256	3	3	2	2	NA	1	1	1	NA	NA	NA	2	1	2	1	3	1	NA	1	1	3	1	2	1	1	3	2	1	1	1	2	NA	2	2	2	3	3	2	2	2	2	1	NA	1	NA	2	2	1	1
258	3	3	1	1	1	1	2	2	1	2	2	2	1	1	1	2	1	1	1	2	3	1	3	1	1	1	1	2	1	2	1	1	1	1	2	2	3	2	3	2	3	2	1	2	3	3	1	1	1
284	3	3	2	2	1	1	3	3	1	2	2	1	1	2	3	1	NA	3	1	2	2	1	2	1	1	1	2	3	1	1	2	1	1	1	1	1	2	1	2	2	2	1	NA	1	2	2	1	1	1
296	3	3	1	1	1	1	2	1	1	2	2	2	1	1	1	2	3	3	2	2	3	1	2	1	1	2	2	2	3	1	2	1	1	1	1	2	3	2	2	3	3	1	NA	1	1	1	3	1	1
299	3	3	2	2	2	1	2	3	1	3	1	1	1	2	1	3	3	3	2	2	3	1	3	1	1	2	1	1	3	1	1	1	1	2	2	3	3	2	2	2	2	1	NA	1	1	1	3	1	1
303	3	3	1	1	2	1	2	2	1	3	1	1	1	1	1	2	2	3	2	2	3	1	2	1	1	2	2	2	2	2	2	1	1	2	1	2	3	2	3	2	2	1	NA	2	2	2	2	1	1
308	3	3	1	1	1	1	1	3	1	2	2	1	1	1	1	2	1	2	1	2	3	1	1	1	1	3	3	2	2	1	3	1	1	1	2	2	3	2	2	3	2	1	1	1	2	1	1	1	1
310	3	3	1	1	2	1	2	1	1	3	1	1	1	2	1	3	1	1	1	1	3	1	1	1	1	2	3	2	1	1	3	NA	1	1	1	2	3	2	2	2	1	1	1	1	3	3	1	1	1
311	3	3	1	1	2	NA	1	3	1	3	1	1	1	1	1	2	3	3	2	1	2	1	2	1	1	2	2	2	3	2	2	NA	1	2	1	2	3	2	1	2	2	1	NA	2	2	2	3	1	1
319	3	3	1	1	3	1	1	2	1	3	1	1	1	1	1	3	2	3	2	1	3	1	2	1	1	2	2	1	2	2	2	NA	1	1	2	3	3	2	2	2	1	1	NA	2	2	2	2	1	1
322	3	3	1	1	1	1	2	3	1	2	2	2	1	2	1	3	3	2	2	2	3	1	2	1	1	2	2	1	3	1	2	1	1	1	2	3	3	2	2	2	2	1	1	1	2	1	3	1	1
327	3	3	2	2	3	1	2	1	1	3	1	2	1	1	1	2	2	3	2	2	3	1	2	1	1	NA	2	2	3	2	2	1	1	2	2	2	3	2	2	2	3	1	NA	2	1	1	3	1	1
330	3	3	1	1	1	NA	2	2	1	2	2	1	1	1	NA	1	3	2	2	2	3	1	2	1	1	2	2	3	3	2	2	1	1	1	1	1	3	2	2	2	2	1	NA	2	2	2	3	1	1
333	3	3	2	2	3	1	2	2	1	3	1	1	1	1	1	2	1	3	1	1	3	1	2	1	1	2	2	2	1	1	2	NA	2	1	2	2	3	2	2	3	2	1	NA	1	2	2	1	1	1
335	3	3	1	1	2	1	2	2	1	3	1	2	1	1	3	1	2	1	1	1	3	1	2	1	1	1	2	3	2	1	2	NA	1	1	1	1	3	2	3	3	2	1	1	1	3	3	2	1	1
338	3	3	2	2	3	1	2	1	1	2	2	1	1	3	1	2	2	3	1	1	3	1	2	1	1	2	2	2	2	2	2	NA	1	1	2	2	3	2	2	1	1	1	NA	3	1	1	2	1	1
340	3	3	1	1	3	1	1	2	1	2	2	2	1	1	1	2	2	2	2	2	NA	1	2	1	1	2	2	2	2	1	2	1	1	1	2	2	3	2	2	3	3	1	1	1	2	1	2	1	1
341	3	3	2	2	2	1	2	1	1	3	1	2	1	1	2	2	2	2	2	2	3	1	2	1	1	3	2	2	2	2	2	1	2	1	1	2	3	2	2	2	3	1	1	2	2	1	2	1	1
344	3	3	1	1	3	1	1	2	1	3	1	2	1	1	3	1	2	3	1	2	3	1	2	1	1	2	2	3	2	1	2	1	1	1	1	1	3	2	2	3	2	1	NA	1	2	2	2	1	1
345	3	3	1	1	3	1	2	2	1	2	2	2	1	1	1	2	2	2	1	2	3	1	1	1	NA	2	3	2	2	2	3	1	2	2	2	2	3	2	3	2	3	1	1	2	2	1	2	1	1
349	3	3	2	1	3	1	1	3	1	2	2	1	1	1	1	2	2	3	2	1	3	1	2	1	1	3	2	2	2	2	2	NA	2	2	2	2	3	2	2	2	1	1	NA	2	2	2	2	1	1
350	3	3	2	2	2	1	2	1	1	3	1	1	1	1	3	1	1	3	1	1	3	1	2	1	1	1	2	3	1	1	2	NA	1	1	1	1	3	2	1	3	1	1	NA	1	1	1	1	1	1
354	3	3	2	1	3	1	1	3	1	3	1	1	1	1	3	1	2	2	1	2	3	1	2	1	1	2	2	3	2	1	2	1	2	2	1	1	3	2	1	2	3	1	1	1	2	1	2	1	1
360	3	3	2	2	3	1	1	1	1	2	2	1	1	1	1	2	1	3	1	1	3	1	3	1	1	3	1	2	1	1	1	NA	2	2	2	2	3	2	2	3	1	1	NA	1	1	1	1	1	1
381	3	3	1	1	3	1	1	2	1	2	2	2	1	2	3	1	3	1	2	2	3	1	2	1	1	2	2	3	3	1	2	1	1	1	1	1	3	2	3	2	3	1	1	1	3	3	3	1	1
[truncated: 1,157 more columns]
