# Supplementary material for: Decoupled maternal and zygotic genetic effects shape the evolution of development
Source: eLife. 2018 Sep 10;7:e37143. doi: 10.7554/eLife.37143 (PMC6168281; doi:10.7554/eLife.37143)
Supplement: Supplementary file 3. — The directory includes R scripts for each of the four steps of map construction detailed in the Materials and Methods, and a perl script required for step 2. The directory also includes data files called by the R scripts. [file elife-37143-supp3.zip › FileS3.MapConstruction/Fam3.csv]

strain	M1	M2	M3	M4	M5	M6	M7	M8	M9	M10	M11	M12	M13	M14	M15	M16	M17	M18	M19	M20	M21	M22	M23	M24	M25	M26	M27	M28	M29	M30	M31	M32	M33	M34	M35	M36	M37	M38	M39	M40	M41	M42	M43	M44	M45	M46	M47	M48	M49
106	3	3	2	2	1	1	NA	2	2	2	1	2	2	2	1	2	2	2	1	3	2	2	2	2	1	1	NA	2	2	2	2	3	1	2	1	2	2	1	3	2	3	1	NA	1	2	1	2	1	1
108	2	2	1	1	2	1	NA	2	1	3	1	2	1	3	1	2	NA	2	1	2	2	1	2	2	2	1	NA	2	1	2	2	2	1	1	1	2	2	1	2	1	2	1	2	3	2	1	1	1	1
109	3	3	1	1	2	1	3	2	1	3	1	2	1	3	3	1	3	2	1	2	2	1	2	2	2	2	NA	3	3	2	2	2	1	1	1	1	2	1	3	1	2	1	2	3	2	1	3	1	1
111	2	2	1	1	2	1	NA	3	1	3	1	1	1	2	1	2	1	2	1	2	2	1	2	1	1	2	1	2	1	1	2	2	1	1	1	2	2	1	3	2	2	1	2	1	2	1	1	1	1
128	3	3	2	2	2	1	2	2	1	3	1	1	1	1	2	2	2	2	NA	1	3	1	2	2	2	2	NA	2	2	2	2	1	1	1	1	2	3	3	1	NA	NA	1	NA	2	2	1	2	1	1
131	3	3	1	1	1	NA	2	1	2	2	1	2	2	1	2	2	2	NA	1	2	3	2	2	1	2	3	1	2	2	2	2	2	1	1	1	2	3	2	2	2	2	1	3	2	3	NA	2	1	1
132	3	3	1	1	1	1	2	1	2	2	1	1	2	1	1	3	1	2	1	2	3	2	2	1	2	2	1	1	1	2	2	2	1	1	1	3	3	2	3	2	2	1	2	2	2	1	1	1	1
134	3	3	1	1	1	1	2	2	2	2	1	1	2	3	1	2	2	2	1	1	3	1	2	2	2	2	NA	2	2	2	2	1	2	1	1	2	3	3	2	1	1	1	2	3	NA	1	2	1	1
136	3	3	1	1	1	1	2	2	1	3	1	2	1	1	1	2	2	1	1	2	3	1	2	2	1	2	NA	2	2	NA	2	2	1	1	1	2	3	2	3	2	2	1	3	2	3	NA	2	1	1
138	3	3	1	1	1	1	1	3	2	2	1	1	3	2	1	2	3	1	1	2	3	2	3	1	1	1	NA	2	3	1	1	2	1	1	1	2	3	3	1	2	2	1	3	1	3	NA	3	1	1
140	3	3	1	1	2	1	1	2	2	2	1	1	2	3	2	2	3	2	1	NA	3	1	2	1	2	3	NA	2	3	2	2	2	1	1	1	2	3	3	1	1	NA	1	2	3	2	1	3	1	1
146	3	3	2	1	2	1	1	3	1	3	1	2	1	2	1	2	3	3	1	2	3	1	2	1	1	2	1	2	2	1	2	1	2	1	1	2	3	3	3	2	2	1	1	1	NA	1	2	1	1
156	3	3	1	1	2	1	1	2	2	2	1	1	2	1	1	2	2	1	1	1	3	2	2	2	2	2	NA	2	2	2	2	1	1	1	1	2	3	2	2	2	1	1	3	2	3	NA	2	1	1
158	3	3	1	2	2	1	2	1	2	2	1	1	2	2	1	2	2	3	1	2	3	1	2	2	2	3	NA	2	2	1	2	2	2	2	1	2	3	2	1	2	2	1	1	1	1	1	2	1	1
164	3	3	1	1	2	1	1	1	2	2	1	1	2	2	2	2	1	2	1	1	3	2	2	1	2	2	1	2	1	1	2	1	1	2	1	2	NA	3	2	2	1	1	2	1	2	1	2	1	1
167	3	3	1	1	2	NA	NA	NA	1	3	1	2	1	1	1	3	1	2	NA	NA	NA	1	2	2	1	2	NA	1	NA	1	2	NA	2	NA	NA	3	NA	NA	2	3	NA	1	2	1	2	1	1	1	1
172	3	3	2	2	1	1	2	3	2	2	1	2	2	2	NA	2	3	3	1	2	3	2	3	1	1	2	NA	2	2	1	1	2	1	1	1	2	3	2	2	2	2	1	1	1	1	1	2	1	1
179	3	3	1	1	2	1	2	2	2	2	1	1	2	3	3	1	1	1	NA	2	3	2	2	2	1	2	NA	3	1	2	2	2	1	1	1	1	3	2	2	1	2	1	3	3	3	NA	1	1	1
189	2	2	2	1	1	NA	2	2	2	2	1	1	2	1	1	2	2	2	1	2	2	2	3	1	2	3	NA	2	2	1	1	2	2	2	1	2	2	1	2	3	2	1	2	1	2	1	2	1	1
193	3	3	2	2	1	NA	1	1	1	3	1	2	1	2	1	2	2	2	1	3	3	1	3	1	2	2	NA	2	2	1	1	3	1	1	1	2	3	3	2	2	3	1	2	1	2	1	2	1	1
196	3	3	1	1	2	1	1	1	1	3	1	1	1	3	3	1	NA	1	1	1	2	1	1	2	2	1	1	3	2	2	3	NA	1	1	1	1	2	NA	2	1	1	1	3	3	3	NA	2	1	1
209	3	3	2	1	2	1	1	2	1	3	1	1	1	2	3	1	2	2	1	2	3	1	2	2	2	3	NA	3	2	1	2	2	2	1	1	1	3	3	2	2	2	1	2	1	2	1	2	1	1
212	2	2	1	1	2	1	2	2	1	3	1	1	2	2	1	2	1	1	1	2	3	1	3	1	1	2	NA	2	1	1	2	2	2	1	2	2	3	2	2	2	2	1	3	1	3	NA	1	1	1
217	3	3	1	1	1	1	2	2	1	3	1	2	1	2	3	1	2	2	1	3	3	1	2	2	1	2	NA	3	2	1	2	3	2	1	1	1	3	2	2	2	3	1	2	1	2	1	2	1	1
218	2	2	1	1	2	1	1	3	1	3	1	1	1	1	2	2	1	1	NA	2	3	1	2	2	1	2	1	2	NA	2	2	2	1	1	1	2	NA	3	2	2	2	1	NA	2	3	3	2	1	1
220	3	3	1	1	1	1	NA	2	1	3	NA	1	1	1	NA	NA	1	2	NA	2	3	1	1	2	3	1	NA	2	NA	2	3	2	2	2	NA	2	3	NA	2	NA	2	1	NA	2	NA	1	1	1	1
222	NA	NA	1	1	1	1	2	1	2	2	1	1	2	1	3	1	2	3	1	2	3	2	2	1	2	3	1	3	3	2	2	2	2	1	1	1	3	2	2	2	2	1	1	2	NA	1	3	1	1
223	3	3	1	2	2	1	2	1	1	3	1	1	1	1	1	3	1	2	1	2	3	1	2	1	2	3	NA	1	1	NA	2	2	1	NA	1	3	3	2	3	2	2	1	2	2	2	1	1	1	1
224	3	3	2	2	1	1	2	2	1	3	1	1	1	1	2	2	1	2	NA	2	3	1	2	1	1	1	1	2	NA	1	2	2	1	1	1	2	NA	2	NA	3	2	1	NA	1	NA	1	1	1	1
226	NA	3	1	1	2	1	2	1	2	2	1	1	2	1	3	1	2	2	1	1	3	2	1	2	NA	2	1	3	2	1	3	1	2	2	1	1	3	2	2	3	NA	1	2	1	2	1	2	1	1
227	3	3	1	1	1	1	2	2	NA	NA	NA	1	2	1	3	1	2	3	1	1	3	2	2	1	2	2	1	3	2	2	2	1	1	2	1	1	3	2	1	2	1	1	1	2	1	1	2	1	1
229	3	3	2	2	1	1	1	NA	NA	NA	NA	1	1	NA	NA	NA	1	2	1	2	3	1	2	2	3	1	NA	2	1	2	2	2	1	2	NA	2	3	2	2	1	2	1	2	3	NA	1	1	1	1
231	3	3	1	1	2	1	2	1	2	2	1	1	2	1	1	2	2	2	1	2	3	2	2	2	2	2	NA	2	1	1	2	1	2	1	1	2	3	3	2	3	1	1	2	1	2	1	1	1	1
232	3	3	1	1	2	1	2	1	1	2	2	NA	1	3	NA	1	2	1	1	2	3	1	1	2	2	2	1	3	2	2	3	2	1	1	1	1	3	2	3	2	2	1	3	3	3	NA	2	2	2
235	3	3	2	2	2	1	1	1	1	3	1	1	1	3	2	2	2	3	NA	1	3	1	3	1	2	2	NA	2	NA	2	1	1	1	1	1	2	3	3	2	1	1	1	1	3	1	1	2	1	1
236	3	3	1	1	2	1	1	1	1	3	1	1	1	1	1	2	1	2	1	2	3	2	2	2	2	2	NA	2	1	1	2	NA	1	1	1	2	NA	3	3	3	2	1	NA	1	2	1	1	1	1
238	3	3	1	1	1	NA	1	2	2	2	1	1	2	1	NA	2	3	2	1	1	3	NA	3	1	1	3	NA	2	3	2	1	1	2	1	1	2	3	3	2	2	1	1	2	2	2	1	3	1	1
241	3	3	2	2	1	1	2	1	2	2	1	1	2	3	1	2	2	3	1	2	3	2	1	2	2	2	1	2	NA	2	3	2	2	2	1	2	3	2	2	1	2	1	1	3	1	1	NA	1	1
247	3	3	1	2	2	1	1	3	1	3	1	1	1	3	1	2	3	2	1	1	3	1	2	1	1	1	1	2	2	2	2	1	1	1	1	2	3	3	3	1	1	1	2	NA	NA	1	2	1	1
251	2	2	2	2	1	1	1	3	1	3	1	1	1	1	1	2	2	3	1	1	3	1	2	2	1	2	NA	2	2	1	2	1	1	1	1	2	3	2	1	3	1	1	1	1	1	1	3	1	1
253	3	3	2	1	1	1	2	2	2	2	1	1	2	3	1	2	1	2	1	2	3	1	2	1	1	3	1	2	2	2	2	2	1	1	1	2	3	2	2	1	2	1	2	3	2	1	2	1	1
261	3	3	1	2	2	1	2	3	2	2	1	2	2	1	1	2	1	2	1	2	3	2	1	2	1	2	1	2	1	1	3	2	2	1	1	2	3	2	2	3	2	1	2	1	2	1	1	1	1
262	2	2	1	1	2	1	1	2	2	2	1	1	2	2	3	1	3	1	1	1	2	2	1	2	2	2	1	3	3	1	3	1	2	2	1	1	2	NA	2	2	1	1	3	1	3	NA	3	1	1
263	2	2	2	2	1	1	3	2	1	3	1	1	1	1	1	2	3	3	1	3	2	1	1	2	1	1	1	2	3	2	3	3	2	2	1	2	2	3	1	2	3	1	1	2	1	1	3	1	1
274	2	2	2	2	1	1	1	1	2	2	1	1	2	2	1	3	3	3	NA	2	2	2	3	1	2	2	NA	1	NA	1	1	2	2	2	1	3	3	NA	2	2	2	1	1	1	NA	1	3	1	1
275	3	3	1	1	1	1	3	NA	1	3	1	2	1	3	NA	2	3	2	1	2	2	1	2	1	1	2	1	2	2	2	2	2	1	NA	1	2	2	1	3	1	2	1	NA	3	2	1	2	1	1
278	2	2	2	2	1	1	NA	3	1	3	1	1	1	1	3	1	3	2	1	1	2	1	2	2	1	2	NA	3	3	2	2	1	1	1	1	1	2	1	1	2	1	1	2	2	2	1	3	1	1
286	2	2	1	1	2	1	1	3	1	3	1	2	1	1	1	2	2	2	1	3	2	1	2	1	1	2	1	2	2	2	2	3	1	1	1	2	2	3	1	2	3	1	2	2	2	1	2	1	1
287	3	3	1	1	1	1	3	2	2	2	1	1	1	2	1	2	NA	2	1	3	2	2	2	2	1	2	NA	2	1	1	2	3	2	1	1	2	2	1	1	2	3	1	2	1	2	1	1	1	1
290	2	2	2	2	1	1	3	2	2	2	1	1	2	1	3	1	1	3	1	2	2	2	1	2	2	1	1	3	1	2	3	2	2	2	1	1	2	1	2	2	2	1	1	2	1	1	1	1	1
295	3	3	1	1	1	1	2	2	2	2	1	1	2	3	2	2	2	1	1	3	3	2	2	2	2	1	NA	2	2	2	2	3	2	2	1	2	3	3	1	1	3	1	3	3	3	NA	2	1	1
298	3	3	1	1	1	1	2	2	2	2	1	2	2	1	1	2	NA	2	1	3	3	2	1	2	2	3	1	2	2	2	3	3	2	2	1	2	3	2	2	2	3	1	2	2	2	1	2	1	1
301	3	3	1	1	2	1	1	3	1	3	1	1	1	2	2	2	1	3	1	2	3	1	2	1	1	2	1	2	1	1	2	3	1	2	1	2	3	3	2	2	2	1	1	1	1	1	1	1	1
302	3	3	2	2	1	1	2	1	1	3	1	1	1	3	2	2	1	2	1	3	3	1	2	2	2	1	NA	2	1	2	2	3	1	1	1	2	3	2	3	1	3	1	2	3	2	1	1	1	1
305	3	3	1	2	2	1	2	1	1	3	1	2	1	3	2	2	2	2	1	3	3	1	3	1	2	2	NA	2	2	2	1	3	1	1	1	2	3	2	2	1	3	1	2	3	2	1	2	1	1
316	3	3	1	1	2	1	1	2	1	3	1	1	1	1	1	3	3	1	1	1	3	1	1	2	2	1	1	2	2	2	3	1	1	2	1	2	3	2	2	2	1	1	3	2	3	NA	3	1	1
318	3	3	1	1	2	1	1	2	2	2	1	1	2	1	1	3	2	2	1	2	3	2	2	2	1	2	NA	1	2	1	2	2	1	2	1	3	3	2	2	3	2	1	2	1	2	1	2	1	1
324	3	3	2	2	2	1	1	2	2	2	1	1	2	1	3	1	3	3	1	3	3	2	1	2	NA	1	1	3	3	2	3	3	1	1	1	1	3	3	2	2	3	1	1	2	1	1	3	1	1
325	3	3	2	2	1	1	2	3	2	2	1	2	2	3	1	2	3	2	1	2	3	2	3	1	1	3	NA	2	3	2	1	2	2	2	1	2	3	2	1	1	2	1	2	3	2	1	3	1	1
328	3	3	1	1	2	1	2	2	2	2	1	1	2	3	1	2	1	2	1	2	3	2	2	2	1	1	NA	2	1	1	2	NA	1	1	1	2	3	2	3	1	2	1	2	3	2	1	1	1	1
336	3	3	1	1	2	1	2	1	2	2	1	1	2	3	NA	2	1	1	1	2	3	2	2	2	2	2	NA	2	1	2	2	2	1	1	1	2	3	2	3	1	2	1	3	3	3	NA	1	1	1
337	3	3	1	1	2	1	2	2	2	2	1	2	2	3	1	3	1	2	1	2	3	2	2	1	1	2	1	1	1	2	2	2	2	2	1	3	3	2	2	1	2	1	2	3	2	1	2	1	1
339	3	3	2	1	2	1	1	2	1	3	1	1	1	2	1	2	1	2	1	2	3	1	2	1	1	1	1	2	1	1	2	2	1	1	1	2	3	3	2	2	2	1	2	1	2	1	1	1	1
342	3	3	1	1	2	1	1	1	1	3	1	1	1	1	3	1	1	2	1	2	3	1	2	2	2	3	NA	3	1	1	2	2	2	1	1	1	3	3	1	3	2	1	2	1	2	1	1	1	1
351	3	3	1	1	2	1	2	2	2	2	1	2	2	3	1	2	2	3	1	2	3	2	2	2	1	2	NA	2	2	2	2	2	1	1	1	2	3	2	2	1	2	1	1	3	1	1	2	1	1
352	3	3	1	1	1	1	2	1	2	2	1	1	2	1	3	1	2	1	1	2	3	2	2	1	2	3	1	3	3	1	2	2	1	1	1	1	3	2	3	3	2	1	3	1	3	NA	3	1	1
356	3	3	2	1	1	1	1	2	2	2	1	1	2	2	1	2	3	2	1	1	3	2	3	1	2	2	NA	2	2	1	1	1	1	2	1	2	3	2	3	2	1	1	2	1	2	1	2	1	1
359	3	3	1	1	2	1	2	2	2	2	1	2	2	1	1	2	1	2	1	2	3	2	2	2	1	2	NA	2	1	2	2	2	2	2	1	2	3	3	3	2	2	1	2	2	2	1	2	1	1
365	3	3	1	1	1	1	1	2	2	2	1	1	2	3	1	3	1	2	1	1	3	2	3	1	2	2	NA	1	1	2	1	1	1	1	1	3	3	2	1	1	1	1	2	3	2	1	1	1	1
369	3	3	1	1	2	1	1	1	1	3	1	1	1	1	NA	2	1	3	1	3	3	1	2	2	2	2	NA	2	1	1	2	3	2	1	1	1	3	3	2	3	3	1	1	1	1	1	1	1	1
377	3	3	1	1	2	1	2	1	1	3	1	1	1	1	2	2	1	2	1	2	3	2	2	2	2	3	NA	2	2	2	2	2	2	1	1	2	3	2	2	2	2	1	2	2	2	1	1	1	1
380	3	3	2	2	1	1	2	3	1	3	1	1	1	1	1	2	3	3	1	2	3	1	2	2	1	2	NA	2	3	1	2	2	1	1	1	2	3	3	2	3	2	1	1	1	1	1	2	1	1
382	3	3	2	2	1	1	2	3	1	3	1	2	1	1	3	1	1	3	1	2	3	1	2	2	1	2	NA	3	1	1	2	2	2	1	1	1	3	3	2	3	2	1	2	1	NA	1	1	1	1
385	3	3	1	1	2	1	1	2	2	2	1	1	2	3	1	2	2	1	1	2	3	2	1	2	2	2	1	2	2	2	3	2	1	1	1	2	3	3	2	1	2	1	3	3	3	NA	2	1	1
[truncated: 1,157 more columns]
