# Supplementary material for: Decoupled maternal and zygotic genetic effects shape the evolution of development
Source: eLife. 2018 Sep 10;7:e37143. doi: 10.7554/eLife.37143 (PMC6168281; doi:10.7554/eLife.37143)
Supplement: Supplementary file 3. — The directory includes R scripts for each of the four steps of map construction detailed in the Materials and Methods, and a perl script required for step 2. The directory also includes data files called by the R scripts. [file elife-37143-supp3.zip › FileS3.MapConstruction/Fam4.csv]

strain	M1	M2	M3	M4	M5	M6	M7	M8	M9	M10	M11	M12	M13	M14	M15	M16	M17	M18	M19	M20	M21	M22	M23	M24	M25	M26	M27	M28	M29	M30	M31	M32	M33	M34	M35	M36	M37	M38	M39	M40	M41	M42	M43	M44	M45	M46	M47	M48	M49
110	2	2	2	1	1	1	3	NA	1	2	2	1	1	1	NA	NA	1	2	1	2	2	1	2	1	1	1	1	2	3	1	2	2	1	1	2	2	3	1	NA	NA	2	1	NA	1	NA	1	2	1	1
115	2	2	2	2	3	2	NA	1	1	3	1	1	1	1	1	1	2	2	1	2	2	1	2	1	1	3	1	2	2	2	2	2	1	1	1	1	2	1	NA	2	2	2	2	2	2	1	2	1	1
118	2	2	1	2	3	NA	1	1	1	2	2	2	1	2	1	1	2	2	1	2	2	1	2	2	1	2	NA	2	2	1	2	2	1	2	1	1	2	3	NA	2	2	2	2	1	2	1	2	1	1
123	2	2	1	1	NA	2	1	1	1	2	1	1	1	1	1	1	2	1	1	2	2	1	1	2	1	1	1	2	2	1	3	2	2	1	1	1	2	3	NA	3	2	1	3	1	3	NA	2	1	1
124	2	2	1	1	3	2	3	2	1	3	1	2	1	1	1	2	2	1	1	2	2	1	2	1	1	2	1	2	2	1	2	2	1	1	1	1	2	1	1	3	2	1	2	1	2	1	2	1	1
129	3	3	2	2	2	2	1	2	1	2	2	2	1	1	1	1	1	2	1	3	3	1	3	1	1	2	NA	2	2	1	1	3	2	1	1	1	3	3	NA	3	3	2	2	1	2	1	2	1	1
130	3	3	2	2	2	NA	2	1	1	3	1	1	1	1	2	2	2	1	1	2	3	1	2	1	1	2	1	2	2	1	2	NA	1	2	2	2	3	2	1	3	NA	2	2	1	2	1	2	1	1
151	3	3	2	1	2	1	2	2	1	3	1	1	1	1	1	3	2	1	1	1	3	1	2	2	1	2	NA	1	2	1	2	1	2	2	2	3	3	2	1	3	1	2	2	1	NA	NA	2	1	1
153	3	3	2	2	3	1	2	1	1	3	1	2	1	1	1	2	2	3	1	2	3	1	1	2	1	2	1	2	2	2	3	2	2	1	2	2	3	2	NA	2	2	2	1	2	1	1	2	1	1
154	3	3	1	1	3	1	1	2	1	2	2	1	1	1	1	2	NA	1	1	NA	3	1	3	1	1	2	NA	2	2	2	1	3	1	1	2	2	3	3	NA	2	3	2	3	2	3	NA	2	1	1
159	3	3	2	2	1	1	1	3	1	2	2	2	1	1	1	3	3	1	1	2	3	1	3	1	NA	3	NA	1	2	2	1	2	2	1	2	3	3	NA	NA	2	2	2	NA	2	2	1	2	1	1
163	3	3	1	1	3	2	1	3	1	3	1	2	1	2	1	2	2	2	1	2	3	1	1	2	1	2	1	1	2	1	3	2	1	1	1	2	3	2	1	2	2	2	2	1	2	1	2	1	1
174	3	3	2	2	3	1	1	2	1	3	1	1	1	1	1	2	2	2	1	1	3	1	2	1	1	3	1	2	2	1	2	1	2	1	2	2	3	2	NA	3	1	2	2	2	2	1	2	1	1
175	3	3	2	2	3	2	1	1	1	2	2	1	1	1	1	2	2	3	1	1	3	NA	3	1	1	1	NA	1	2	1	1	1	2	1	1	2	3	3	NA	3	1	1	1	1	1	1	2	1	1
188	2	2	2	2	3	2	3	1	1	3	1	1	1	1	1	1	2	1	1	1	2	1	1	2	1	2	1	2	2	1	3	1	2	2	1	1	2	1	1	3	1	1	2	1	2	1	2	1	1
190	3	3	1	1	3	1	1	1	1	3	1	1	1	1	1	2	2	1	1	1	2	1	2	2	1	1	NA	2	2	NA	2	1	1	2	2	2	2	1	NA	3	1	1	2	1	2	1	2	1	1
199	3	3	1	1	1	1	2	2	1	2	2	2	1	3	1	2	1	2	1	3	3	1	2	2	1	2	NA	2	2	2	2	3	2	1	2	2	3	3	NA	1	3	2	2	3	NA	2	2	1	1
200	3	3	2	1	3	2	1	1	2	2	2	1	1	1	1	2	3	1	1	1	3	NA	2	2	1	3	NA	1	3	1	2	1	2	1	1	2	3	3	NA	3	1	2	2	1	2	1	3	1	1
202	3	3	2	1	1	2	1	2	1	2	2	1	NA	1	1	2	3	2	1	2	3	1	2	2	1	2	NA	1	3	2	2	2	1	1	1	2	3	3	1	2	2	1	2	2	2	1	3	1	1
211	2	2	1	1	2	2	2	2	1	3	1	1	1	3	1	2	3	3	1	3	2	1	3	1	1	2	NA	1	3	2	1	3	2	1	1	2	3	2	NA	1	3	2	1	NA	1	1	3	1	1
245	3	3	1	1	2	NA	1	2	1	3	1	2	1	2	1	1	3	2	1	2	3	NA	2	2	1	2	NA	2	NA	1	2	2	1	1	1	1	3	2	NA	2	2	1	NA	1	2	1	2	1	1
246	3	3	1	1	1	2	1	2	1	2	2	1	1	1	1	2	3	2	1	1	3	NA	2	2	1	3	NA	1	3	2	2	1	1	1	1	2	3	3	1	2	1	2	2	2	2	1	3	1	1
252	NA	3	2	1	2	2	1	2	1	3	1	1	1	1	1	1	2	2	1	2	3	1	2	2	1	3	NA	2	2	1	2	2	2	1	1	1	3	3	1	3	2	2	2	1	2	1	2	1	1
282	2	2	1	1	3	NA	3	2	1	2	2	2	1	1	1	2	2	2	1	3	2	1	1	2	1	2	1	2	2	2	3	3	2	1	2	2	2	1	NA	2	3	1	2	2	2	1	1	1	1
283	2	2	2	2	2	1	1	1	1	3	1	1	1	1	1	2	3	1	1	3	2	1	2	1	1	2	1	2	3	2	2	3	1	1	2	1	2	3	NA	2	3	1	2	2	2	1	3	1	1
343	3	3	2	2	1	1	2	1	1	2	2	NA	1	1	1	2	3	1	1	2	3	1	1	2	1	2	1	2	3	1	3	2	1	2	2	2	3	2	1	3	2	2	2	1	2	1	3	1	1
346	3	3	1	1	2	2	1	2	1	3	1	1	1	1	1	1	2	1	1	2	3	1	2	1	1	1	1	2	NA	1	2	2	1	1	1	1	3	3	NA	3	2	1	3	1	3	NA	2	1	1
347	3	3	2	2	2	2	2	3	2	2	1	1	2	2	1	2	NA	2	1	1	3	1	2	2	1	2	NA	2	NA	1	2	1	1	2	2	2	3	2	NA	2	1	2	2	1	2	1	2	1	1
348	2	2	1	1	3	1	2	2	1	2	2	1	1	2	1	2	3	1	1	2	3	1	2	2	1	2	NA	1	2	2	2	2	1	1	2	2	3	2	NA	2	2	1	2	1	2	2	2	1	1
361	3	3	1	1	3	2	1	3	1	2	2	2	1	2	1	2	2	1	1	2	3	1	1	2	1	2	1	1	2	1	3	2	1	1	1	NA	3	3	NA	2	2	1	2	1	2	1	2	1	1
362	3	3	2	1	3	2	2	2	1	2	2	2	1	1	2	1	2	1	1	3	3	NA	2	2	1	1	1	2	3	2	2	3	2	1	1	1	3	2	NA	2	3	1	2	2	2	1	3	1	1
363	3	3	2	1	3	1	2	1	1	2	2	2	1	2	1	2	2	2	1	2	3	1	1	2	1	2	1	2	NA	1	2	2	2	1	2	2	3	2	1	2	2	2	2	1	2	2	3	1	1
366	3	3	2	2	1	2	1	2	1	2	2	1	1	3	1	2	2	2	1	2	3	1	2	1	1	2	1	1	2	2	NA	2	1	1	1	2	3	3	NA	1	2	1	2	2	2	1	3	1	1
367	3	3	1	1	2	2	1	2	1	3	1	2	1	2	1	2	1	2	1	2	3	1	2	2	1	1	1	1	2	1	2	2	1	1	1	2	3	2	NA	2	2	1	2	2	2	1	2	1	1
371	3	3	2	2	3	2	2	3	1	2	2	1	1	1	1	1	3	2	1	1	3	1	2	2	1	2	NA	2	3	2	2	1	2	1	1	1	3	2	1	2	1	1	2	2	2	1	2	1	1
376	3	3	1	1	1	2	1	2	1	2	2	2	1	1	1	1	3	1	1	2	NA	1	1	2	1	2	1	2	3	1	3	2	1	1	1	1	3	3	NA	3	2	2	2	1	2	1	3	1	1
383	3	3	2	2	3	1	2	2	2	2	1	1	1	3	1	2	2	NA	1	1	3	1	1	2	1	3	1	1	2	2	3	1	2	2	2	3	3	2	NA	1	1	2	2	3	2	1	2	1	1
[truncated: 1,157 more columns]
