# Supplementary material for: Decoupled maternal and zygotic genetic effects shape the evolution of development
Source: eLife. 2018 Sep 10;7:e37143. doi: 10.7554/eLife.37143 (PMC6168281; doi:10.7554/eLife.37143)
Supplement: Supplementary file 3. — The directory includes R scripts for each of the four steps of map construction detailed in the Materials and Methods, and a perl script required for step 2. The directory also includes data files called by the R scripts. [file elife-37143-supp3.zip › FileS3.MapConstruction/Fam6.csv]

strain	M1	M2	M3	M4	M5	M6	M7	M8	M9	M10	M11	M12	M13	M14	M15	M16	M17	M18	M19	M20	M21	M22	M23	M24	M25	M26	M27	M28	M29	M30	M31	M32	M33	M34	M35	M36	M37	M38	M39	M40	M41	M42	M43	M44	M45	M46	M47	M48	M49
114	2	2	1	1	1	2	1	1	1	2	2	1	1	2	1	2	2	2	1	2	2	1	2	1	1	2	1	2	2	1	2	2	2	2	1	1	2	1	2	2	2	2	1	1	2	1	NA	1	1
116	2	2	1	1	3	1	1	1	1	2	2	2	1	1	1	2	2	1	2	2	2	1	2	1	1	2	1	2	2	1	2	2	1	1	2	2	2	NA	3	3	2	1	1	1	3	3	NA	1	1
122	2	2	1	1	1	2	3	3	1	2	2	2	1	2	1	1	2	1	NA	3	2	NA	1	2	1	2	1	2	2	1	3	3	2	1	1	1	2	1	1	2	3	2	1	1	3	3	1	1	1
126	3	3	1	2	3	2	2	NA	1	2	2	1	1	2	1	2	2	2	NA	2	3	NA	2	2	1	2	NA	1	2	NA	2	2	1	1	1	2	3	2	3	2	2	2	NA	NA	2	1	NA	1	1
127	3	3	1	1	1	2	1	1	1	2	2	1	1	1	1	2	3	2	2	1	3	1	3	1	1	1	NA	1	3	2	1	1	1	1	1	2	3	3	1	2	1	1	NA	2	2	2	1	1	1
142	3	3	2	1	3	1	2	2	1	2	2	1	1	2	1	2	2	3	1	2	3	1	1	2	1	1	NA	2	2	1	3	2	1	1	1	1	3	2	3	NA	2	1	NA	1	1	1	1	1	1
145	3	3	1	1	NA	1	2	2	1	2	2	1	1	2	1	3	2	NA	NA	2	3	1	3	1	1	3	NA	1	NA	1	1	2	2	1	2	3	3	2	1	2	2	2	1	1	3	NA	NA	1	1
148	3	3	1	1	1	2	2	3	2	2	1	2	2	1	1	2	3	1	2	2	3	2	1	2	1	3	1	1	3	1	3	2	1	1	1	2	3	2	2	3	2	2	1	1	3	3	1	1	1
150	3	3	1	1	1	2	2	2	1	2	1	1	1	3	1	2	2	1	2	NA	3	NA	2	2	1	2	NA	1	2	2	2	1	2	NA	1	2	NA	2	2	1	1	2	1	NA	3	3	NA	1	1
155	3	3	1	1	3	1	1	2	1	2	2	1	1	1	NA	2	1	1	1	2	3	1	3	1	1	2	NA	2	1	2	1	2	1	1	2	2	3	3	2	2	2	1	1	2	3	3	NA	1	1
157	3	3	1	1	1	2	2	2	2	2	1	1	2	1	1	2	2	1	2	2	3	2	3	1	1	2	NA	1	2	1	1	2	2	1	1	2	3	3	1	3	2	2	1	1	3	3	NA	1	1
160	3	3	1	1	1	1	2	2	2	2	1	2	2	1	1	3	2	1	1	3	3	1	2	1	1	3	1	1	2	2	2	3	1	1	2	3	3	2	2	2	3	2	1	2	3	3	1	1	1
161	3	3	1	1	2	1	2	1	2	2	1	1	2	1	1	2	2	1	1	1	3	2	1	2	1	2	1	2	1	2	3	1	2	1	2	2	3	2	1	2	2	1	1	2	3	3	NA	1	1
165	3	3	1	2	3	1	2	2	1	2	2	2	1	2	1	3	2	3	1	3	3	1	2	2	1	2	NA	1	2	1	2	3	2	1	2	3	3	2	2	2	3	1	NA	1	1	1	1	1	1
176	3	3	1	1	1	1	2	2	2	2	1	2	2	1	2	2	1	1	1	3	3	2	3	1	1	2	NA	2	2	1	1	3	1	2	2	2	3	2	3	3	3	2	1	1	3	3	1	1	1
177	3	3	1	2	1	1	1	2	2	2	1	2	2	1	2	2	3	2	2	3	3	2	3	1	1	2	NA	2	3	2	1	3	2	2	2	2	3	3	2	2	3	2	1	2	2	1	1	1	1
178	2	2	2	2	2	1	1	2	1	2	2	1	1	1	1	3	2	2	2	2	2	NA	2	2	1	2	NA	1	2	NA	2	2	2	2	2	3	2	NA	1	3	2	1	1	1	2	1	NA	1	1
181	2	2	1	1	3	1	3	2	1	2	2	2	1	1	1	3	1	3	1	3	2	1	2	1	1	2	NA	1	1	1	2	NA	1	1	2	3	2	1	3	3	3	2	NA	1	2	2	NA	1	1
182	2	2	1	1	3	1	3	1	1	2	2	1	1	3	1	2	2	2	2	2	2	NA	2	1	1	2	1	2	2	2	2	2	2	1	2	2	3	1	2	1	2	2	1	3	2	1	NA	1	1
183	2	2	1	1	1	2	3	NA	1	2	2	2	1	1	1	2	NA	3	2	NA	2	1	3	1	1	2	NA	1	NA	1	1	NA	1	1	1	2	3	1	1	3	2	1	NA	1	1	1	NA	1	1
185	3	3	1	1	3	2	NA	1	1	2	2	2	1	1	NA	1	2	1	2	2	2	NA	3	1	1	3	NA	2	2	1	1	2	1	1	1	1	3	1	2	3	2	2	1	1	3	3	NA	1	1
192	2	2	2	2	2	2	3	1	2	2	1	1	2	NA	1	2	1	3	2	2	2	2	1	2	1	2	1	1	2	2	3	2	1	1	1	2	3	1	2	1	2	1	NA	3	1	1	NA	1	1
195	2	2	1	1	3	2	1	3	1	2	2	2	1	3	1	2	2	3	2	2	2	1	2	2	1	3	NA	1	2	2	2	2	2	1	1	2	2	1	1	1	2	1	NA	3	2	2	NA	1	1
204	3	3	1	1	2	1	1	2	1	2	2	1	NA	1	NA	NA	2	2	2	2	3	1	2	2	NA	1	NA	2	2	2	2	2	1	1	NA	1	3	3	2	2	2	1	1	NA	NA	1	NA	1	1
205	3	3	2	2	2	2	2	2	2	2	1	1	2	1	1	1	2	3	1	2	3	2	2	2	1	2	NA	2	NA	1	2	2	2	1	1	1	3	2	1	3	2	2	NA	1	1	1	1	1	1
207	3	3	2	2	1	1	1	3	1	2	2	1	1	2	1	2	3	2	2	1	3	1	3	1	1	3	NA	2	3	1	1	1	1	1	2	2	3	3	2	2	1	2	NA	1	2	2	1	1	1
208	3	3	1	1	2	1	1	2	2	2	1	2	2	NA	NA	1	2	1	NA	3	3	2	2	2	1	2	NA	2	2	2	2	3	1	1	2	2	3	3	3	1	3	1	1	3	3	3	1	1	1
210	3	3	1	1	1	2	1	1	1	2	2	2	1	1	1	1	2	2	NA	2	3	1	2	2	1	3	NA	2	NA	1	2	2	1	1	1	1	3	2	3	3	2	2	1	1	2	1	NA	1	1
213	3	3	1	1	2	1	1	2	2	2	1	1	2	2	1	2	2	NA	2	1	2	1	2	1	1	3	1	2	NA	1	2	1	1	1	2	2	3	NA	2	2	NA	2	NA	2	2	2	1	1	1
214	3	3	2	1	1	2	1	2	NA	NA	NA	2	1	2	2	1	1	2	1	2	3	1	1	2	1	2	NA	2	1	1	3	NA	2	NA	1	1	3	3	2	2	3	1	NA	NA	2	2	NA	1	1
221	3	3	1	1	2	2	1	NA	NA	NA	NA	1	2	NA	NA	1	NA	NA	2	1	3	NA	2	2	1	3	NA	2	2	NA	2	1	1	1	NA	1	3	3	2	NA	1	2	1	2	3	3	NA	1	1
230	3	3	1	1	1	1	2	2	2	2	1	NA	2	1	1	2	NA	2	1	1	3	2	3	1	1	3	NA	2	1	1	1	1	2	1	2	2	3	2	1	3	1	2	NA	1	2	2	NA	1	1
234	3	3	1	1	NA	2	1	3	1	2	2	1	1	3	1	1	3	1	3	1	3	NA	1	2	1	3	1	2	3	2	3	1	1	1	NA	1	3	3	2	1	1	2	NA	3	3	NA	1	1	1
242	3	3	1	1	1	1	1	NA	2	2	1	1	2	3	1	3	1	3	1	2	3	2	3	1	1	2	NA	1	1	2	1	2	1	1	2	3	3	3	2	1	2	2	NA	3	1	1	NA	1	1
243	3	3	1	1	3	2	1	2	1	2	2	2	1	1	1	1	2	1	1	2	3	1	1	2	1	2	1	2	2	1	3	2	1	1	1	1	3	2	2	3	NA	1	1	1	3	3	1	1	1
249	3	3	1	1	2	2	1	2	2	2	1	1	2	1	2	1	2	2	1	1	3	2	2	2	1	3	NA	2	2	2	2	1	2	1	1	1	3	3	1	2	1	2	1	2	2	1	1	1	1
254	3	3	1	1	1	1	1	1	1	2	2	1	1	1	2	2	3	2	2	2	3	1	1	2	1	1	1	2	3	1	3	2	1	1	2	2	3	3	2	3	2	1	1	1	2	1	1	1	1
255	3	3	2	2	1	2	1	1	1	2	2	2	1	2	1	2	NA	2	1	2	3	1	2	2	1	2	NA	1	1	1	2	2	1	1	1	2	3	3	2	2	2	2	NA	1	2	2	NA	1	1
264	2	2	1	1	NA	1	3	2	NA	NA	NA	1	1	1	1	1	NA	3	NA	2	2	1	1	2	1	1	1	2	NA	NA	3	2	1	NA	2	NA	2	1	2	3	2	1	NA	1	2	2	NA	1	1
266	2	2	1	1	1	NA	3	2	2	2	1	1	2	1	1	3	1	1	2	1	2	2	2	1	1	2	1	1	2	2	2	NA	2	1	2	3	3	3	NA	2	1	2	1	2	3	3	NA	1	1
269	2	2	1	1	2	2	1	2	2	2	1	1	2	1	1	2	2	2	1	3	2	2	1	2	1	2	1	1	NA	1	3	3	1	1	1	2	2	3	1	3	3	2	NA	1	2	NA	1	1	1
270	2	2	2	2	1	2	1	1	2	2	1	1	2	1	2	1	2	2	1	2	2	2	2	1	1	2	1	2	2	2	2	NA	1	1	1	1	2	NA	3	NA	2	1	NA	2	2	NA	1	1	1
271	3	3	1	2	3	2	3	3	1	2	2	2	1	1	1	2	NA	2	1	2	2	1	1	2	1	3	1	1	2	2	3	2	2	1	1	2	2	1	2	3	2	2	1	2	2	1	1	1	1
272	2	2	1	1	2	NA	3	1	2	2	1	2	2	1	1	3	3	1	2	NA	2	2	2	1	1	1	1	1	3	2	2	2	2	2	2	3	2	1	1	2	2	1	1	2	3	3	1	1	1
273	2	2	1	1	3	1	NA	1	1	2	2	1	2	1	1	3	3	3	2	1	2	1	2	2	1	3	NA	1	3	1	2	1	1	2	2	3	2	1	2	3	1	2	NA	1	1	1	1	1	1
276	2	2	1	1	2	2	3	NA	1	3	1	1	2	1	1	3	1	3	1	1	2	2	2	2	1	3	NA	1	1	1	2	1	1	2	1	2	2	3	2	3	1	2	NA	1	NA	1	NA	1	1
277	2	2	1	1	3	2	1	1	1	2	2	2	1	1	2	1	2	1	2	2	2	1	2	2	1	2	NA	2	2	2	2	2	1	1	1	1	2	NA	1	2	2	2	1	2	3	3	NA	1	1
279	2	2	2	2	1	1	NA	2	1	2	2	1	1	3	1	3	2	2	2	NA	2	1	1	2	1	2	1	1	2	2	3	1	1	2	2	3	2	1	2	1	1	1	1	3	2	1	NA	1	1
280	2	2	1	2	3	1	1	2	1	2	2	2	1	1	2	2	2	2	1	2	2	1	2	2	1	2	NA	2	2	2	2	2	2	1	2	2	2	1	1	2	2	2	1	2	NA	1	1	1	1
289	2	2	1	1	2	1	1	1	2	2	1	1	2	1	1	2	3	1	2	2	2	2	1	2	1	2	NA	2	3	2	3	1	2	2	2	2	2	NA	1	NA	2	1	1	2	3	3	1	1	1
294	3	3	1	1	2	2	2	2	1	2	2	2	1	1	1	2	3	2	2	3	2	1	2	2	1	2	1	1	3	1	2	3	2	1	1	2	3	2	1	2	3	2	1	1	2	1	1	1	1
297	3	3	1	1	3	1	1	3	1	2	2	2	1	3	1	3	1	1	1	2	3	1	2	2	1	2	NA	1	1	2	2	2	2	2	2	3	3	3	1	1	2	1	1	3	3	3	NA	1	1
300	3	3	1	1	1	1	2	1	2	2	1	1	2	1	1	2	2	3	1	3	3	2	2	2	1	2	NA	2	2	1	2	3	2	1	2	2	3	3	1	NA	3	1	NA	1	2	2	1	1	1
304	3	3	1	1	3	2	2	2	1	2	2	2	1	1	1	2	3	3	2	2	3	1	2	2	1	3	NA	2	3	2	2	2	2	1	2	1	3	2	2	2	2	2	NA	2	2	2	1	1	1
307	3	3	1	1	2	2	2	1	2	2	1	1	2	2	1	1	1	1	1	1	NA	2	2	1	1	2	1	2	1	1	2	1	2	1	1	1	3	2	1	2	1	2	1	1	3	3	NA	1	1
309	3	3	1	1	1	2	2	2	1	2	2	1	1	1	1	2	2	3	1	2	3	1	2	2	1	1	NA	1	2	1	2	2	1	1	1	2	3	2	2	3	2	1	NA	1	2	2	1	1	1
312	3	3	2	1	1	1	1	2	1	2	2	2	1	3	1	2	2	2	2	3	3	1	1	2	1	2	1	2	2	2	3	3	2	1	2	2	3	2	2	1	3	2	NA	3	2	2	NA	1	1
313	3	3	1	1	2	1	2	2	2	2	1	1	2	3	1	3	2	3	1	2	3	2	2	2	1	3	NA	1	1	2	2	2	1	2	2	3	3	2	2	1	2	2	NA	3	2	2	NA	1	1
314	3	3	1	1	1	1	1	3	1	2	2	2	1	2	1	2	2	2	1	2	3	1	1	2	1	2	1	2	2	1	3	2	1	1	2	2	3	3	2	2	2	2	1	1	2	1	1	1	1
315	3	3	2	2	1	2	2	2	1	2	2	1	1	1	1	2	1	3	1	3	NA	1	2	2	1	2	NA	1	1	2	2	3	1	2	1	2	3	2	3	2	3	1	NA	2	1	1	NA	1	1
317	3	3	1	1	NA	2	1	2	2	2	1	2	1	1	1	2	2	1	1	2	3	2	2	2	1	1	NA	1	2	2	2	NA	1	1	1	2	3	3	3	2	2	1	1	2	3	3	1	1	1
320	3	3	2	2	2	1	2	2	1	2	2	1	1	3	1	3	1	3	1	1	NA	1	1	2	1	2	1	1	1	2	3	1	2	1	2	3	3	2	1	1	1	2	NA	3	1	1	NA	1	1
321	3	3	1	1	2	2	2	3	1	2	2	2	1	1	2	1	2	1	1	3	3	1	2	2	1	2	NA	2	2	2	2	3	2	1	1	1	3	2	2	2	3	1	1	2	3	3	1	1	1
323	3	3	1	2	3	2	2	1	1	2	2	1	1	3	1	1	2	2	2	1	3	1	1	2	1	2	1	2	2	2	3	1	1	1	1	1	3	2	1	1	1	2	1	3	2	1	NA	1	1
326	3	3	2	2	3	1	1	1	1	2	2	2	1	1	1	2	3	2	2	2	3	1	1	2	1	2	1	2	3	2	3	2	1	1	2	2	3	2	3	2	2	1	NA	2	2	2	1	1	1
329	3	3	2	2	NA	1	2	1	1	2	2	2	1	2	1	2	1	2	2	2	3	1	2	1	1	2	1	2	2	1	2	2	2	2	2	2	3	2	1	2	2	1	1	1	2	1	NA	1	1
331	3	3	1	1	2	1	2	2	2	2	1	2	2	3	2	2	3	3	2	3	3	2	1	2	1	1	1	2	3	2	3	3	2	2	2	2	3	2	2	1	3	1	NA	3	1	1	1	1	1
332	3	3	1	1	1	NA	1	2	1	2	2	1	1	1	1	1	2	3	1	1	3	NA	1	2	1	2	1	2	2	2	3	1	1	1	1	1	3	3	2	2	1	2	NA	2	1	1	1	1	1
334	3	3	2	2	2	2	2	1	2	2	1	1	2	1	2	1	3	3	2	1	3	2	2	1	1	2	1	2	3	1	2	1	1	1	1	1	3	3	2	3	1	1	NA	1	2	2	1	1	1
353	3	3	1	1	3	2	2	2	1	2	2	2	1	1	1	2	2	3	2	2	3	NA	2	2	1	1	NA	1	2	2	2	2	1	1	1	2	3	2	2	2	2	1	NA	2	1	1	NA	1	1
355	3	3	1	1	1	1	1	1	1	2	2	1	1	3	1	3	2	3	2	2	3	1	1	2	1	1	1	1	2	1	3	2	1	2	2	3	3	3	2	1	2	1	NA	3	2	2	NA	1	1
357	3	3	1	1	1	1	2	2	2	2	2	2	1	1	1	2	2	3	2	3	3	2	2	2	1	2	1	2	2	2	NA	3	2	1	2	2	3	2	1	2	3	1	NA	2	2	2	NA	1	1
358	3	3	1	1	1	1	2	2	1	2	2	1	2	1	1	2	2	2	2	2	3	1	2	1	1	1	1	2	2	2	2	2	1	2	2	2	3	2	2	2	2	1	NA	2	2	2	NA	1	1
368	3	3	2	2	1	1	1	2	1	2	2	2	1	1	1	2	2	2	1	2	3	1	2	1	1	3	1	2	2	1	2	2	1	1	2	2	3	3	3	3	2	2	NA	1	2	2	1	1	1
370	3	3	1	1	1	1	1	2	1	2	2	2	1	2	1	3	1	2	1	2	3	1	1	2	1	3	1	1	1	1	3	2	2	2	2	3	3	3	2	2	2	2	NA	1	2	1	NA	1	1
372	3	3	1	1	3	1	2	2	1	2	2	1	1	3	1	2	3	1	2	2	3	1	2	2	1	3	NA	2	3	2	2	2	2	1	2	2	3	3	1	1	2	2	1	3	3	3	1	1	1
375	3	3	2	1	1	NA	1	1	1	2	2	2	1	2	1	3	2	3	1	2	3	1	2	2	1	2	NA	1	1	1	2	2	2	2	2	3	3	2	2	2	2	2	NA	1	1	1	1	1	1
379	3	3	1	1	2	2	1	3	2	2	1	1	2	2	2	1	1	1	1	2	3	2	2	1	1	2	1	2	1	1	2	2	2	1	1	1	3	3	2	2	2	2	1	1	3	3	NA	1	1
384	3	3	2	2	1	2	1	2	2	2	1	2	2	2	1	NA	2	3	2	3	3	2	2	2	1	2	NA	1	2	1	2	3	2	1	1	2	3	3	2	2	3	1	NA	1	2	2	NA	1	1
[truncated: 1,157 more columns]
