# Supplementary material for: Decoupled maternal and zygotic genetic effects shape the evolution of development
Source: eLife. 2018 Sep 10;7:e37143. doi: 10.7554/eLife.37143 (PMC6168281; doi:10.7554/eLife.37143)
Supplement: Supplementary file 3. — The directory includes R scripts for each of the four steps of map construction detailed in the Materials and Methods, and a perl script required for step 2. The directory also includes data files called by the R scripts. [file elife-37143-supp3.zip › FileS3.MapConstruction/FilteredAsGenotypes.txt]

#CHROM	POS	ID	REF	ALT	QUAL	FILTER	INFO	FORMAT	F1_Male1_sorted.bam	F1_Male2_sorted.bam	F1_Male3_sorted.bam	F1_Male4_sorted.bam	F1_Male5_sorted.bam	F1_Male6_sorted.bam	F1_Male7_sorted.bam	F1_Male8_sorted.bam	F1_Male9_sorted.bam	F1_Male10_sorted.bam	F1_Male11_sorted.bam	F1_Male12_sorted.bam	F1_Male13_sorted.bam	F1_Male14_sorted.bam	F1_Male15_sorted.bam	F1_Male16_sorted.bam	F1_Male17_sorted.bam	F1_Male18_sorted.bam	F1_Male19_sorted.bam	F1_Male20_sorted.bam	F1_Male21_sorted.bam	F1_Male22_sorted.bam	F1_Male23_sorted.bam	F1_Male24_sorted.bam	F1_Male25_sorted.bam	F1_Male26_sorted.bam	F1_Male27_sorted.bam	F1_Male28_sorted.bam	F1_Male29_sorted.bam	F1_Male30_sorted.bam	F1_Male31_sorted.bam	F1_Male32_sorted.bam	F1_Male33_sorted.bam	F1_Male34_sorted.bam	F1_Male35_sorted.bam	F1_Male36_sorted.bam	F1_Male37_sorted.bam	F1_Male38_sorted.bam	F1_Male39_sorted.bam	F1_Male40_sorted.bam	F1_Male41_sorted.bam
scaffold138_cov19	1521	.	T	G	999	.	.	GT:PL:DP:DPR	1	1	2	1	2	1	1	NA	1	2	2	1	1	NA	2	1	1	1	2	1	1	NA	NA	1	2	NA	NA	NA	2	2	1	2	1	1	1	1	1	1	1	1	1
scaffold138_cov19	1535	.	A	C	999	.	.	GT:PL:DP:DPR	1	1	2	1	2	1	1	NA	1	2	2	1	1	NA	2	1	1	1	2	1	1	NA	NA	1	2	2	NA	2	2	2	1	2	1	1	1	1	1	1	1	1	1
scaffold839_cov28	941	.	T	C	999	.	.	GT:PL:DP:DPR	0	0	0	0	0	0	0	1	0	0	0	0	0	0	1	1	0	0	0	1	0	0	0	1	0	0	0	0	0	0	0	0	1	0	1	0	0	0	0	1	0
scaffold839_cov28	983	.	G	A	999	.	.	GT:PL:DP:DPR	0	0	0	0	0	0	0	1	0	0	0	0	0	0	1	0	0	0	0	1	0	0	0	1	0	0	0	0	0	0	0	0	1	0	1	0	0	0	0	0	0
scaffold1086_cov49	51594	.	T	C	999	.	.	GT:PL:DP:DPR	1	1	0	1	1	2	2	NA	0	0	NA	0	2	1	0	0	NA	1	NA	1	1	NA	1	2	0	1	0	NA	0	NA	0	1	0	1	2	0	1	2	1	2	0
scaffold1154_cov46	1440	.	C	G	999	.	.	GT:PL:DP:DPR	0	0	0	0	0	0	0	0	1	1	1	1	NA	NA	NA	0	NA	1	0	1	1	NA	1	NA	NA	NA	NA	1	NA	NA	1	0	NA	NA	1	0	0	1	1	0	0
scaffold1158_cov21	14511	.	C	G	999	.	.	GT:PL:DP:DPR	0	0	0	0	0	0	NA	NA	NA	0	NA	0	0	NA	NA	NA	NA	NA	NA	0	0	NA	NA	0	NA	0	NA	NA	NA	NA	0	0	0	0	0	NA	0	0	0	0	0
scaffold1471_cov36	874	.	G	C	999	.	.	GT:PL:DP:DPR	1	NA	NA	NA	1	1	NA	NA	1	1	NA	1	NA	NA	NA	1	1	1	NA	1	1	NA	NA	NA	NA	1	NA	1	NA	NA	1	1	1	NA	1	1	1	1	1	1	1
scaffold1577_cov40	6140	.	C	A	999	.	.	GT:PL:DP:DPR	0	0	1	NA	0	0	0	1	NA	0	NA	1	NA	0	1	1	0	0	NA	0	0	NA	0	0	1	0	NA	0	1	1	1	0	0	0	0	1	0	0	0	0	1
scaffold1577_cov40	6145	.	G	A	999	.	.	GT:PL:DP:DPR	2	2	0	NA	2	1	1	0	NA	2	NA	1	NA	2	1	0	1	2	NA	2	2	NA	2	1	1	2	NA	1	0	0	1	2	2	2	1	1	2	1	2	1	1
scaffold1577_cov40	6226	.	T	C	999	.	.	GT:PL:DP:DPR	0	NA	1	NA	0	1	NA	1	NA	0	NA	NA	NA	0	0	1	1	0	NA	0	0	NA	0	NA	0	0	NA	1	1	1	0	0	0	0	1	0	0	1	0	1	0
scaffold1600_cov26	807	.	T	C	999	.	.	GT:PL:DP:DPR	0	0	0	0	0	0	1	1	0	1	NA	0	0	NA	0	0	0	0	0	1	1	NA	0	1	NA	NA	NA	0	NA	0	0	0	0	0	0	1	1	1	0	0	1
scaffold1743_cov31	698	.	C	T	999	.	.	GT:PL:DP:DPR	0	0	1	NA	0	0	NA	NA	1	1	NA	1	0	NA	NA	1	0	0	0	0	0	0	0	0	NA	NA	NA	0	NA	1	1	0	0	0	0	1	0	0	0	0	1
scaffold1813_cov37	9740	.	T	C	999	.	.	GT:PL:DP:DPR	1	0	0	1	1	0	0	NA	0	1	NA	0	0	NA	1	1	0	1	NA	1	1	NA	0	0	1	1	NA	0	0	1	1	0	0	0	0	0	1	1	0	0	1
scaffold2218_cov30	1028	.	C	G	999	.	.	GT:PL:DP:DPR	NA	NA	0	NA	0	1	NA	NA	0	0	NA	0	NA	NA	0	NA	0	0	NA	0	0	NA	0	1	NA	NA	NA	0	0	0	0	NA	0	NA	0	NA	NA	0	0	0	0
scaffold2218_cov30	1033	.	A	G	999	.	.	GT:PL:DP:DPR	1	NA	1	NA	1	1	NA	NA	0	1	NA	1	NA	NA	1	1	1	1	NA	1	1	NA	1	1	NA	NA	NA	1	1	1	1	1	1	1	1	1	1	1	1	1	1
scaffold2218_cov30	1109	.	G	T	999	.	.	GT:PL:DP:DPR	NA	NA	1	NA	1	1	NA	NA	0	1	NA	1	NA	NA	1	1	1	1	NA	1	1	NA	1	1	NA	NA	NA	1	NA	NA	1	1	1	1	1	1	1	1	1	1	1
scaffold2443_cov21	3021	.	G	A	999	.	.	GT:PL:DP:DPR	NA	NA	0	0	1	1	NA	NA	1	NA	NA	NA	NA	NA	NA	0	0	0	1	1	1	0	1	0	1	1	NA	NA	0	0	1	0	1	1	1	1	0	1	1	1	0
scaffold2443_cov21	3094	.	A	G	999	.	.	GT:PL:DP:DPR	NA	1	0	0	0	0	1	NA	1	NA	NA	NA	1	NA	0	1	2	0	1	0	0	0	0	0	1	0	NA	NA	1	0	0	0	1	0	0	0	1	1	0	0	1
scaffold2515_cov31	1143	.	C	T	999	.	.	GT:PL:DP:DPR	NA	1	0	NA	0	1	NA	2	1	NA	NA	NA	NA	1	1	2	1	1	NA	1	1	0	0	NA	NA	1	NA	NA	0	1	0	NA	1	NA	2	1	2	1	2	1	1
scaffold2908_cov34	5895	.	CAAAAA	CAAAAAA	999	.	.	GT:PL:DP:DPR	1	NA	1	NA	1	1	0	NA	0	0	NA	0	NA	NA	NA	0	NA	0	0	0	1	NA	1	NA	0	NA	NA	0	0	1	1	NA	NA	NA	1	0	1	0	1	1	0
scaffold3080_cov39	10191	.	T	A	999	.	.	GT:PL:DP:DPR	NA	NA	1	NA	0	0	1	NA	1	0	NA	NA	NA	NA	NA	NA	NA	NA	1	1	1	NA	NA	1	NA	NA	NA	0	NA	NA	NA	0	1	NA	NA	0	1	0	0	1	0
scaffold3184_cov20	269	.	C	A	999	.	.	GT:PL:DP:DPR	1	1	1	1	1	1	1	2	1	1	NA	1	1	1	NA	2	1	1	1	1	1	NA	NA	1	1	1	1	1	NA	1	1	1	1	1	1	1	1	1	1	1	1
scaffold3213_cov19	4587	.	T	C	999	.	.	GT:PL:DP:DPR	0	0	NA	NA	0	NA	NA	NA	NA	0	NA	NA	NA	0	0	NA	NA	0	NA	0	0	NA	NA	0	1	0	NA	0	NA	NA	1	0	0	0	0	1	0	0	0	0	1
scaffold3635_cov38	3241	.	G	C	999	.	.	GT:PL:DP:DPR	1	0	1	1	0	1	0	NA	1	1	2	0	1	1	0	1	1	1	0	0	0	1	0	1	1	1	1	1	0	1	1	1	1	0	0	1	1	0	1	1	1
scaffold4637_cov45	2083	.	G	A	999	.	.	GT:PL:DP:DPR	0	2	0	NA	1	1	1	NA	1	1	0	1	0	0	2	1	1	0	1	1	2	1	2	1	0	1	1	0	NA	1	1	0	1	2	2	0	0	1	1	1	0
scaffold4871_cov39	1367	.	T	C	999	.	.	GT:PL:DP:DPR	1	NA	NA	NA	1	0	NA	NA	NA	0	NA	0	NA	0	1	1	1	0	1	0	0	NA	NA	NA	NA	0	NA	NA	NA	NA	NA	NA	1	NA	1	0	NA	NA	1	0	NA
scaffold5052_cov46	28267	.	T	G	999	.	.	GT:PL:DP:DPR	1	1	1	1	1	1	1	NA	1	1	1	1	NA	NA	1	1	1	1	1	1	1	NA	1	NA	1	NA	1	1	1	1	1	NA	1	1	1	1	1	1	1	1	1
scaffold5662_cov42	4046	.	C	A	999	.	.	GT:PL:DP:DPR	1	0	1	1	1	0	0	NA	0	0	0	1	NA	NA	NA	0	NA	1	NA	1	0	NA	NA	NA	0	1	0	1	NA	0	0	NA	0	NA	NA	1	NA	1	0	0	1
scaffold5662_cov42	4073	.	A	C	999	.	.	GT:PL:DP:DPR	1	1	1	1	2	0	2	NA	0	0	0	2	NA	NA	NA	0	NA	1	NA	2	1	NA	NA	NA	0	1	0	1	NA	0	0	NA	0	NA	NA	1	NA	2	0	0	1
scaffold5868_cov31	228	.	G	A	999	.	.	GT:PL:DP:DPR	1	NA	1	1	1	1	1	NA	0	0	NA	0	0	0	1	1	0	0	1	0	0	1	0	1	0	0	0	0	0	0	0	1	0	1	0	1	1	0	0	1	1
scaffold6113_cov47	14649	.	T	C	999	.	.	GT:PL:DP:DPR	0	1	0	0	0	0	1	NA	1	NA	NA	1	NA	NA	NA	1	NA	0	NA	1	0	NA	NA	NA	NA	0	NA	1	NA	NA	0	0	NA	NA	NA	1	0	1	0	0	1
scaffold6113_cov47	14712	.	T	C	999	.	.	GT:PL:DP:DPR	0	0	0	0	1	1	1	NA	1	NA	NA	0	NA	NA	NA	0	NA	0	NA	1	1	NA	NA	NA	1	1	NA	1	NA	NA	1	0	NA	NA	NA	1	0	1	1	1	0
scaffold6200_cov32	8703	.	G	A	999	.	.	GT:PL:DP:DPR	0	NA	1	0	0	NA	NA	0	1	0	0	NA	NA	NA	NA	0	NA	0	NA	0	0	NA	NA	NA	0	NA	NA	NA	NA	NA	0	NA	NA	NA	1	NA	0	0	1	1	0
scaffold6598_cov43	1042	.	C	T	999	.	.	GT:PL:DP:DPR	1	0	1	1	1	1	1	1	1	1	2	1	NA	1	1	1	1	1	NA	1	1	NA	1	1	1	1	1	1	1	1	1	1	1	1	0	1	1	1	1	1	1
scaffold6598_cov43	1045	.	C	T	999	.	.	GT:PL:DP:DPR	0	1	0	0	0	1	0	0	1	1	0	0	NA	0	1	1	1	0	0	0	1	NA	1	1	0	1	1	0	0	1	1	0	1	1	0	0	0	0	1	1	0
scaffold6656_cov39	10872	.	A	G	999	.	.	GT:PL:DP:DPR	1	NA	1	1	2	2	0	2	1	2	1	2	2	1	2	1	1	2	NA	NA	1	2	2	1	1	2	NA	2	NA	NA	2	2	1	1	2	2	1	2	2	1	2
scaffold6656_cov39	10893	.	A	C	999	.	.	GT:PL:DP:DPR	1	NA	1	1	0	0	NA	0	1	0	1	0	0	1	0	1	1	0	NA	NA	1	0	0	1	1	0	NA	0	NA	NA	0	0	1	1	0	0	1	0	0	1	0
scaffold6774_cov23	1027	.	A	T	999	.	.	GT:PL:DP:DPR	0	0	0	0	0	1	0	1	0	0	0	0	1	0	1	0	0	0	0	1	0	0	1	0	0	NA	0	0	1	1	0	1	NA	0	0	1	1	1	0	1	0
scaffold6841_cov29	179	.	C	A	999	.	.	GT:PL:DP:DPR	0	0	0	NA	1	0	0	NA	0	0	0	1	NA	NA	1	1	NA	0	NA	1	0	NA	1	0	NA	NA	NA	1	NA	NA	1	0	1	NA	NA	1	1	1	0	1	1
scaffold6897_cov43	7859	.	C	T	999	.	.	GT:PL:DP:DPR	0	NA	1	NA	0	1	0	NA	0	0	NA	NA	NA	0	1	1	NA	1	NA	0	1	NA	0	0	NA	NA	NA	2	NA	NA	1	0	NA	NA	0	0	1	0	0	0	0
scaffold6932_cov46	38312	.	C	G	999	.	.	GT:PL:DP:DPR	0	NA	1	NA	0	0	0	1	NA	0	0	NA	NA	NA	1	NA	NA	1	0	0	1	NA	1	0	0	NA	0	NA	NA	1	0	NA	0	NA	0	0	1	1	0	1	0
scaffold6932_cov46	38354	.	T	G	999	.	.	GT:PL:DP:DPR	1	NA	1	NA	1	1	1	1	NA	2	2	NA	NA	NA	1	NA	NA	2	1	2	2	NA	2	1	2	NA	2	NA	NA	2	2	NA	2	NA	2	1	1	2	2	1	1
scaffold7311_cov18	134	.	G	C	999	.	.	GT:PL:DP:DPR	2	1	1	1	1	1	1	NA	2	2	2	2	NA	NA	2	2	NA	1	1	1	1	2	1	2	2	2	NA	2	2	1	1	2	2	1	2	1	1	1	2	1	1
scaffold7444_cov38	4735	.	G	A	999	.	.	GT:PL:DP:DPR	2	2	1	NA	1	2	NA	1	NA	1	0	NA	NA	NA	1	NA	NA	1	NA	1	1	NA	NA	1	2	NA	1	1	1	NA	1	1	NA	1	1	NA	1	2	1	1	2
scaffold7860_cov41	27056	.	A	G	999	.	.	GT:PL:DP:DPR	2	0	2	0	2	0	2	0	1	2	0	0	1	1	1	1	1	1	0	1	2	NA	1	2	2	1	1	1	0	0	2	1	1	0	0	0	0	1	2	1	0
scaffold7860_cov41	27099	.	C	T	999	.	.	GT:PL:DP:DPR	1	0	1	0	1	0	NA	NA	0	1	0	0	0	1	0	1	0	1	0	0	1	NA	0	1	2	NA	NA	0	0	0	1	0	0	0	0	0	0	0	1	0	0
scaffold7996_cov41	3234	.	C	G	999	.	.	GT:PL:DP:DPR	1	1	1	NA	1	1	NA	1	NA	NA	NA	NA	NA	1	1	1	NA	NA	1	1	1	NA	1	1	1	1	1	0	1	NA	1	NA	1	NA	NA	1	1	1	1	1	1
scaffold8058_cov43	1011	.	A	G	999	.	.	GT:PL:DP:DPR	1	1	1	1	1	1	NA	0	1	1	2	2	NA	NA	NA	NA	NA	1	NA	1	NA	NA	1	NA	NA	NA	NA	NA	NA	NA	NA	NA	1	NA	1	1	1	1	1	1	1
scaffold8780_cov49	24019	.	C	T	999	.	.	GT:PL:DP:DPR	0	0	1	1	0	1	1	NA	1	1	NA	1	1	0	1	1	0	1	1	0	1	1	1	1	0	1	0	1	0	1	0	0	0	0	1	1	1	0	0	0	1
scaffold8873_cov41	6115	.	A	G	999	.	.	GT:PL:DP:DPR	2	2	1	NA	2	2	NA	NA	1	2	NA	NA	NA	NA	2	2	NA	2	1	2	1	NA	1	NA	NA	1	NA	2	NA	2	2	NA	0	1	2	2	2	1	2	2	1
scaffold8873_cov41	6160	.	A	T	999	.	.	GT:PL:DP:DPR	0	NA	1	NA	0	0	NA	NA	0	0	NA	NA	NA	NA	0	0	0	0	1	0	1	NA	1	NA	NA	1	NA	0	NA	0	0	NA	2	1	0	0	0	1	0	0	1
scaffold9024_cov38	4761	.	C	T	999	.	.	GT:PL:DP:DPR	0	NA	1	NA	0	1	1	NA	1	0	NA	1	NA	1	0	NA	1	0	1	0	0	NA	1	1	NA	NA	NA	1	NA	NA	0	1	1	NA	1	1	0	0	1	1	0
scaffold9075_cov36	618	.	T	A	999	.	.	GT:PL:DP:DPR	NA	NA	1	NA	1	1	NA	NA	0	1	NA	1	NA	NA	NA	1	NA	1	NA	1	1	NA	NA	1	1	NA	NA	1	1	1	NA	1	1	NA	1	1	1	1	1	1	1
scaffold9075_cov36	2431	.	A	C	999	.	.	GT:PL:DP:DPR	1	1	2	1	1	1	1	1	NA	1	NA	1	NA	1	1	1	1	1	NA	1	2	2	2	1	1	NA	2	1	2	2	1	1	2	2	1	1	1	2	1	1	2
scaffold9075_cov36	2487	.	G	A	999	.	.	GT:PL:DP:DPR	1	1	0	1	1	1	1	1	NA	1	NA	1	NA	1	1	1	1	1	NA	1	0	0	0	1	1	NA	NA	1	0	0	1	1	0	0	1	1	1	0	1	1	0
scaffold9132_cov33	3480	.	C	T	999	.	.	GT:PL:DP:DPR	0	1	0	NA	0	0	NA	NA	NA	1	1	1	NA	1	0	1	1	0	NA	1	0	NA	0	0	1	0	NA	1	1	NA	0	0	1	0	0	1	0	1	0	0	1
scaffold9132_cov33	3483	.	C	G	999	.	.	GT:PL:DP:DPR	0	1	0	NA	0	0	NA	NA	NA	1	1	1	NA	1	0	1	1	0	NA	1	0	0	0	0	1	0	NA	1	1	NA	0	0	1	0	0	1	0	1	0	0	1
scaffold9169_cov34	1774	.	G	T	999	.	.	GT:PL:DP:DPR	2	2	0	2	2	1	1	0	0	2	2	1	1	2	1	0	1	2	1	2	2	1	2	1	1	2	NA	1	0	0	1	2	2	2	1	1	2	1	2	1	1
scaffold9169_cov34	1782	.	T	C	999	.	.	GT:PL:DP:DPR	0	0	1	0	0	1	1	0	1	0	0	0	1	0	0	1	1	0	1	0	0	1	0	1	0	0	NA	1	1	1	0	0	0	0	1	0	0	1	0	1	0
scaffold9169_cov34	1785	.	C	A	999	.	.	GT:PL:DP:DPR	0	0	1	0	0	1	1	0	1	0	0	0	1	0	0	1	1	0	1	0	0	1	0	1	0	0	NA	1	1	1	0	0	0	0	1	0	0	1	0	1	0
scaffold9190_cov46	51815	.	C	T	999	.	.	GT:PL:DP:DPR	1	1	1	0	0	0	NA	NA	1	NA	1	NA	0	1	NA	1	NA	0	1	1	1	NA	NA	1	1	NA	1	NA	NA	NA	NA	0	1	1	NA	0	1	0	0	1	0
scaffold9335_cov37	10170	.	A	T	999	.	.	GT:PL:DP:DPR	1	NA	1	1	1	0	0	NA	NA	1	NA	0	NA	NA	NA	1	0	1	NA	0	0	NA	0	NA	NA	NA	NA	NA	NA	NA	0	1	NA	NA	NA	NA	NA	0	1	1	0
scaffold9641_cov39	1600	.	G	A	999	.	.	GT:PL:DP:DPR	1	NA	1	NA	0	1	0	0	NA	1	0	0	NA	1	0	1	1	1	NA	0	0	1	0	1	1	NA	NA	1	0	1	1	1	NA	0	0	1	1	0	1	1	1
scaffold9848_cov24	5750	.	G	A	999	.	.	GT:PL:DP:DPR	1	0	1	0	1	1	0	0	0	0	0	0	0	1	1	1	1	1	1	1	0	1	0	1	1	0	1	0	1	0	1	1	1	1	0	1	0	0	0	0	1
scaffold9848_cov24	5757	.	C	T	999	.	.	GT:PL:DP:DPR	1	0	1	0	1	1	0	0	0	1	0	0	0	1	1	1	0	1	1	1	0	0	1	1	1	0	1	0	0	1	1	1	0	1	0	0	0	0	0	0	1
scaffold10010_cov32	3929	.	C	T	999	.	.	GT:PL:DP:DPR	0	1	0	NA	1	1	2	NA	2	NA	NA	2	NA	NA	1	1	2	0	NA	2	1	NA	1	0	NA	1	2	2	NA	NA	1	0	2	NA	1	2	0	2	1	1	1
scaffold10027_cov44	2914	.	G	C	999	.	.	GT:PL:DP:DPR	2	1	2	NA	2	0	NA	NA	2	2	0	0	NA	1	2	2	1	2	0	1	0	NA	NA	NA	1	0	NA	0	1	2	1	2	2	1	0	2	2	1	2	2	0
scaffold10050_cov37	218	.	C	T	999	.	.	GT:PL:DP:DPR	NA	NA	1	NA	1	1	NA	NA	NA	0	0	1	NA	1	1	1	NA	1	NA	1	1	NA	1	1	1	NA	NA	1	NA	1	1	1	1	NA	1	1	1	1	1	1	1
scaffold10187_cov39	8590	.	C	T	999	.	.	GT:PL:DP:DPR	1	1	1	1	1	1	1	NA	1	1	1	2	NA	0	1	1	1	1	NA	1	1	1	1	1	0	2	NA	NA	1	NA	1	1	1	1	1	1	1	1	1	1	1
scaffold10359_cov38	3160	.	C	T	999	.	.	GT:PL:DP:DPR	1	0	0	NA	1	0	NA	NA	0	1	1	0	NA	0	1	1	0	1	0	1	1	NA	0	0	1	1	0	0	NA	NA	1	0	0	0	0	0	1	1	0	0	1
scaffold10854_cov45	15087	.	G	C	999	.	.	GT:PL:DP:DPR	1	0	1	NA	1	1	1	0	NA	1	NA	1	NA	1	1	1	NA	1	1	1	1	NA	NA	1	1	NA	1	1	1	NA	1	1	1	1	1	1	1	1	1	1	1
scaffold11022_cov46	6422	.	C	T	999	.	.	GT:PL:DP:DPR	NA	NA	1	1	0	1	NA	NA	NA	1	NA	0	NA	NA	NA	NA	NA	1	NA	0	0	NA	0	NA	NA	NA	NA	NA	NA	NA	1	NA	NA	NA	NA	1	1	0	1	1	1
scaffold11070_cov35	2159	.	C	T	999	.	.	GT:PL:DP:DPR	1	1	1	0	1	1	1	NA	2	1	NA	0	NA	NA	NA	0	2	0	1	2	1	NA	NA	0	1	NA	NA	2	1	1	1	2	2	1	1	1	1	2	1	2	1
scaffold11125_cov47	16884	.	G	A	999	.	.	GT:PL:DP:DPR	1	1	0	NA	1	0	NA	NA	0	0	0	0	NA	NA	NA	NA	NA	0	NA	1	0	NA	0	NA	NA	NA	0	0	NA	NA	1	NA	1	NA	0	0	0	1	1	1	0
scaffold11129_cov46	3649	.	C	T	999	.	.	GT:PL:DP:DPR	2	1	1	NA	1	1	1	NA	1	NA	0	0	NA	1	1	2	NA	1	NA	1	1	NA	1	NA	NA	NA	1	1	1	NA	1	1	1	1	1	1	1	2	1	1	2
scaffold11514_cov36	4652	.	A	G	999	.	.	GT:PL:DP:DPR	2	NA	0	NA	1	0	0	NA	0	1	0	1	NA	NA	1	0	NA	1	0	1	1	NA	NA	NA	1	NA	NA	0	0	0	1	NA	1	NA	NA	1	1	0	1	0	1
scaffold11602_cov40	1935	.	A	T	999	.	.	GT:PL:DP:DPR	1	1	1	1	1	1	1	1	1	1	0	1	NA	1	1	1	1	1	1	1	1	NA	1	1	NA	NA	1	1	1	1	1	2	1	1	1	1	1	1	1	1	1
scaffold12263_cov39	3147	.	A	G	999	.	.	GT:PL:DP:DPR	1	0	0	0	1	1	1	0	0	0	1	1	0	1	0	1	0	1	0	1	1	1	0	0	1	NA	NA	1	NA	1	1	0	NA	NA	1	1	1	1	1	1	0
scaffold12263_cov39	3190	.	G	A	999	.	.	GT:PL:DP:DPR	1	0	0	0	1	1	1	0	0	0	1	1	0	1	0	1	0	1	0	1	1	1	0	0	1	NA	NA	1	NA	1	1	0	NA	NA	1	1	1	1	1	1	0
scaffold12263_cov39	3200	.	T	C	999	.	.	GT:PL:DP:DPR	1	1	0	1	1	1	0	0	0	1	1	1	0	1	1	0	1	1	0	1	0	1	0	1	1	NA	NA	1	NA	1	1	1	NA	NA	1	1	1	0	1	1	0
scaffold12390_cov42	9124	.	A	T	999	.	.	GT:PL:DP:DPR	1	0	1	1	1	0	0	NA	NA	1	NA	NA	NA	NA	NA	1	NA	1	NA	NA	0	0	NA	1	0	NA	0	0	NA	1	0	1	1	0	0	NA	1	0	1	1	0
scaffold13277_cov47	2807	.	C	A	999	.	.	GT:PL:DP:DPR	1	NA	1	1	1	1	1	NA	1	1	NA	1	1	1	1	1	NA	1	1	1	1	1	1	1	1	1	1	1	1	NA	1	1	1	1	1	1	1	1	1	1	1
scaffold14136_cov20	3857	.	T	G	999	.	.	GT:PL:DP:DPR	2	NA	1	NA	1	2	NA	NA	2	NA	NA	1	NA	1	NA	2	2	1	1	1	1	NA	1	1	2	NA	1	1	1	2	1	1	1	NA	NA	2	1	2	1	1	2
scaffold14382_cov41	3523	.	A	G	999	.	.	GT:PL:DP:DPR	1	1	NA	NA	0	0	NA	0	1	0	NA	0	NA	1	NA	1	1	NA	NA	1	1	NA	NA	NA	NA	0	NA	0	NA	NA	NA	0	1	NA	0	0	1	0	0	1	0
scaffold14617_cov45	5346	.	G	T	999	.	.	GT:PL:DP:DPR	NA	1	0	NA	0	1	NA	NA	0	1	NA	1	NA	NA	0	0	NA	1	0	1	1	NA	1	0	1	NA	NA	0	NA	NA	1	0	0	0	NA	1	0	0	0	1	0
scaffold14688_cov40	7165	.	C	G	999	.	.	GT:PL:DP:DPR	0	1	1	NA	0	1	0	NA	1	0	NA	1	NA	1	NA	0	NA	0	NA	0	0	NA	NA	NA	NA	NA	NA	1	1	NA	0	1	1	NA	NA	1	0	0	1	1	0
scaffold15456_cov38	6773	.	C	A	999	.	.	GT:PL:DP:DPR	1	0	1	0	1	0	1	1	1	1	0	0	1	0	1	0	0	0	0	1	1	1	1	1	1	1	0	1	0	0	1	0	NA	0	0	1	0	1	1	1	0
scaffold16381_cov49	1445	.	T	C	999	.	.	GT:PL:DP:DPR	1	NA	0	0	1	0	NA	2	2	1	0	0	NA	NA	NA	0	1	0	NA	2	NA	NA	NA	NA	0	2	NA	NA	NA	1	1	2	2	NA	NA	1	1	NA	1	2	1
scaffold16564_cov49	5477	.	C	T	999	.	.	GT:PL:DP:DPR	1	1	0	1	1	2	2	1	1	1	2	0	NA	NA	0	1	2	1	2	1	1	NA	1	2	0	NA	1	NA	1	1	0	1	1	NA	2	0	1	2	1	2	0
scaffold16569_cov46	12204	.	T	G	999	.	.	GT:PL:DP:DPR	1	0	1	NA	1	0	1	NA	1	2	0	0	1	0	NA	0	1	0	0	1	1	NA	1	NA	1	1	NA	1	NA	NA	1	NA	1	NA	0	0	0	1	1	1	0
scaffold16569_cov46	12234	.	G	T	999	.	.	GT:PL:DP:DPR	1	2	1	NA	1	2	1	NA	1	0	2	2	1	2	NA	2	1	2	2	1	1	NA	1	NA	1	1	NA	1	NA	NA	1	NA	1	NA	2	2	2	1	1	1	2
scaffold17086_cov42	11859	.	G	A	999	.	.	GT:PL:DP:DPR	1	1	1	NA	1	1	NA	NA	1	1	1	1	1	NA	1	1	NA	1	NA	1	1	NA	1	1	1	1	NA	NA	1	1	1	1	1	1	1	1	1	1	1	1	1
scaffold17086_cov42	11872	.	G	T	999	.	.	GT:PL:DP:DPR	1	1	1	NA	1	1	NA	NA	NA	1	1	1	1	NA	1	1	NA	1	NA	1	1	NA	1	1	1	1	NA	NA	1	1	1	1	1	1	1	1	1	1	1	1	1
scaffold17094_cov42	7685	.	C	T	999	.	.	GT:PL:DP:DPR	1	NA	2	1	1	2	NA	NA	NA	1	NA	2	NA	NA	1	1	2	1	2	1	1	NA	2	2	1	1	NA	2	2	1	1	2	2	NA	NA	2	1	1	2	2	1
scaffold17094_cov42	7689	.	G	A	999	.	.	GT:PL:DP:DPR	1	NA	0	1	1	0	NA	NA	NA	1	NA	0	NA	NA	1	1	0	1	0	1	1	1	0	0	1	1	NA	0	0	1	1	0	0	NA	NA	0	1	1	0	0	1
scaffold17094_cov42	7692	.	C	T	999	.	.	GT:PL:DP:DPR	1	NA	0	1	1	0	NA	NA	NA	1	NA	0	NA	NA	1	1	0	1	0	1	1	1	0	0	1	1	NA	0	0	1	1	0	0	NA	NA	0	1	1	0	0	1
scaffold17205_cov44	4476	.	C	T	999	.	.	GT:PL:DP:DPR	NA	0	1	1	0	1	NA	NA	NA	0	2	NA	1	NA	NA	1	NA	1	NA	0	1	NA	NA	1	0	NA	NA	1	NA	1	0	NA	0	0	NA	1	1	0	0	0	1
scaffold17490_cov39	3480	.	C	T	999	.	.	GT:PL:DP:DPR	2	2	1	2	2	2	2	1	1	1	1	0	1	NA	1	1	1	1	2	1	1	NA	1	2	NA	NA	1	1	NA	0	1	2	1	1	1	2	1	1	1	1	2
scaffold17805_cov38	32436	.	T	C	999	.	.	GT:PL:DP:DPR	NA	1	0	2	1	1	1	NA	0	0	1	0	NA	NA	NA	0	NA	1	NA	NA	1	NA	NA	NA	NA	1	NA	NA	NA	NA	0	1	NA	NA	1	0	1	1	1	1	0
scaffold17945_cov41	4761	.	C	T	999	.	.	GT:PL:DP:DPR	0	0	0	0	0	NA	NA	1	1	0	NA	0	NA	NA	0	NA	NA	0	NA	0	0	NA	0	NA	0	NA	NA	NA	1	NA	0	NA	NA	NA	NA	0	0	1	0	1	0
scaffold17945_cov41	4772	.	T	G	999	.	.	GT:PL:DP:DPR	0	0	1	0	0	NA	NA	1	1	0	NA	0	NA	NA	0	NA	NA	0	NA	0	0	NA	0	NA	0	NA	NA	NA	1	NA	0	NA	NA	0	NA	0	0	1	0	1	0
scaffold18167_cov39	2891	.	C	A	999	.	.	GT:PL:DP:DPR	1	0	1	2	1	1	NA	NA	NA	1	1	2	1	NA	1	1	1	1	1	1	1	NA	1	1	1	0	1	1	1	1	1	1	1	NA	1	1	1	1	1	1	1
scaffold18584_cov40	2942	.	G	T	999	.	.	GT:PL:DP:DPR	0	0	NA	NA	1	0	0	0	NA	0	0	0	NA	NA	NA	NA	NA	0	NA	0	0	NA	0	1	0	0	NA	1	NA	0	0	1	1	NA	1	0	1	1	1	0	1
scaffold18775_cov37	2291	.	T	C	999	.	.	GT:PL:DP:DPR	0	0	NA	NA	0	1	NA	NA	0	1	NA	1	NA	1	0	NA	NA	1	0	1	1	NA	1	0	NA	NA	NA	0	NA	NA	1	0	NA	0	0	NA	0	0	0	1	0
scaffold18775_cov37	2357	.	T	C	999	.	.	GT:PL:DP:DPR	1	0	NA	NA	1	1	NA	NA	1	1	NA	1	NA	1	1	1	NA	1	1	1	1	NA	1	1	NA	NA	NA	1	NA	NA	1	1	1	1	1	NA	1	1	1	1	1
scaffold19014_cov28	246	.	C	A	999	.	.	GT:PL:DP:DPR	NA	NA	1	NA	2	2	NA	NA	NA	2	NA	2	NA	NA	NA	1	2	NA	NA	2	2	NA	2	NA	2	NA	NA	2	NA	NA	NA	NA	2	NA	NA	2	NA	2	2	2	1
scaffold19269_cov43	7671	.	A	G	999	.	.	GT:PL:DP:DPR	2	NA	2	1	2	1	1	NA	2	1	2	1	NA	NA	2	2	NA	1	2	1	1	NA	1	NA	1	NA	NA	2	2	2	1	NA	NA	2	2	2	2	2	2	1	2
scaffold19379_cov37	2546	.	G	A	999	.	.	GT:PL:DP:DPR	0	0	2	0	0	0	NA	NA	NA	1	NA	NA	0	NA	NA	0	0	0	0	0	0	NA	0	0	1	NA	2	0	NA	1	1	0	0	NA	0	1	0	0	0	0	1
scaffold19379_cov37	2558	.	G	A	999	.	.	GT:PL:DP:DPR	1	1	2	1	1	1	NA	NA	NA	2	NA	NA	1	NA	NA	2	1	1	1	1	1	NA	1	1	2	NA	2	1	NA	2	2	1	1	NA	1	2	1	1	1	1	2
scaffold19419_cov46	12569	.	C	A	999	.	.	GT:PL:DP:DPR	1	0	1	1	1	0	NA	NA	NA	NA	NA	1	NA	NA	NA	0	NA	NA	NA	1	0	NA	NA	NA	1	NA	NA	1	NA	NA	NA	NA	NA	NA	0	1	1	NA	0	0	1
scaffold19882_cov19	648	.	T	C	999	.	.	GT:PL:DP:DPR	1	1	1	NA	1	1	1	NA	1	1	1	2	1	1	1	2	2	2	1	1	1	NA	1	1	1	2	NA	1	1	1	1	1	1	1	1	1	1	1	1	1	1
scaffold19959_cov39	23489	.	A	C	999	.	.	GT:PL:DP:DPR	2	1	2	1	0	2	1	2	2	NA	2	NA	NA	NA	0	1	2	NA	1	1	1	NA	NA	NA	NA	NA	NA	0	NA	1	0	NA	2	NA	NA	NA	2	1	0	1	1
scaffold20554_cov50	754	.	C	A	999	.	.	GT:PL:DP:DPR	0	NA	0	0	0	1	0	NA	NA	0	NA	1	NA	NA	1	1	NA	1	NA	0	1	NA	NA	NA	0	NA	NA	1	NA	NA	NA	0	NA	NA	NA	NA	1	1	0	0	0
scaffold20771_cov44	2551	.	A	G	999	.	.	GT:PL:DP:DPR	1	1	0	1	1	0	0	NA	0	1	NA	1	0	1	1	0	0	1	0	1	1	0	1	0	1	1	0	0	0	0	1	1	1	1	0	1	1	0	1	0	1
scaffold20790_cov50	4020	.	C	A	999	.	.	GT:PL:DP:DPR	0	NA	0	NA	0	1	NA	NA	NA	1	NA	0	0	NA	1	1	1	0	0	0	1	NA	1	1	NA	NA	1	0	NA	1	1	0	1	1	1	0	0	0	1	1	0
scaffold20790_cov50	4277	.	C	A	999	.	.	GT:PL:DP:DPR	0	1	0	NA	0	1	0	0	1	NA	NA	0	NA	0	1	1	1	0	0	0	1	NA	1	1	0	NA	NA	0	0	0	1	0	1	1	1	0	0	0	1	1	0
scaffold20790_cov50	4280	.	A	G	999	.	.	GT:PL:DP:DPR	1	2	1	NA	2	1	2	2	1	NA	NA	2	NA	1	2	1	1	1	2	2	2	NA	2	1	1	NA	NA	1	2	1	1	1	1	2	2	1	1	2	1	1	1
scaffold20907_cov38	5115	.	G	T	999	.	.	GT:PL:DP:DPR	1	1	1	1	0	0	1	0	NA	0	NA	0	NA	1	0	0	NA	0	NA	1	1	0	NA	1	NA	NA	1	0	1	1	0	0	NA	NA	0	0	0	0	0	1	0
scaffold21885_cov37	1167	.	C	T	999	.	.	GT:PL:DP:DPR	0	0	1	NA	0	0	0	NA	1	0	NA	0	NA	NA	1	1	0	0	NA	0	0	NA	NA	NA	NA	NA	NA	0	NA	NA	1	0	NA	0	0	1	0	0	0	0	1
scaffold21885_cov37	1239	.	G	T	999	.	.	GT:PL:DP:DPR	0	0	1	NA	0	0	NA	NA	1	0	NA	0	NA	0	1	1	0	0	NA	0	0	NA	NA	NA	NA	NA	NA	0	NA	NA	1	0	NA	0	0	1	0	0	0	0	1
scaffold22039_cov39	13434	.	C	T	999	.	.	GT:PL:DP:DPR	NA	0	0	NA	1	0	NA	1	0	0	0	0	NA	NA	NA	0	NA	0	0	1	0	NA	0	NA	NA	NA	0	0	NA	NA	1	1	NA	NA	0	0	NA	1	1	1	0
scaffold22039_cov39	13480	.	A	T	999	.	.	GT:PL:DP:DPR	NA	2	0	NA	1	1	NA	NA	0	0	1	1	NA	NA	NA	0	NA	0	1	2	1	NA	1	NA	NA	NA	1	1	NA	NA	2	NA	NA	NA	1	0	NA	2	1	1	1
scaffold22094_cov37	9179	.	C	G	999	.	.	GT:PL:DP:DPR	0	1	0	1	2	0	1	NA	NA	0	0	0	NA	NA	1	1	0	0	NA	1	1	NA	NA	0	NA	NA	NA	NA	1	1	2	NA	0	0	0	1	0	0	1	1	0
scaffold22154_cov36	637	.	T	C	999	.	.	GT:PL:DP:DPR	1	NA	1	1	1	2	2	2	NA	1	2	2	NA	2	NA	NA	NA	NA	NA	2	2	NA	2	NA	NA	NA	NA	2	2	NA	2	NA	NA	2	2	1	1	2	1	1	2
scaffold22616_cov44	13265	.	T	C	999	.	.	GT:PL:DP:DPR	1	NA	1	1	0	2	0	0	NA	2	1	0	NA	1	0	2	NA	1	NA	0	0	NA	NA	NA	1	NA	NA	1	0	2	2	1	NA	NA	NA	1	1	0	2	2	1
scaffold22826_cov44	49287	.	C	A	999	.	.	GT:PL:DP:DPR	2	NA	1	1	2	1	1	2	NA	1	NA	NA	NA	NA	1	NA	NA	1	NA	2	1	NA	NA	NA	NA	NA	NA	1	2	NA	2	2	2	NA	NA	1	1	2	2	2	1
scaffold22974_cov35	6976	.	C	T	999	.	.	GT:PL:DP:DPR	1	1	1	0	1	1	NA	NA	1	1	2	1	1	1	1	1	NA	1	1	1	1	NA	1	1	NA	NA	NA	1	NA	1	1	1	NA	1	NA	1	1	1	1	1	1
scaffold22974_cov35	7041	.	T	A	999	.	.	GT:PL:DP:DPR	1	1	1	2	1	1	NA	NA	1	1	0	1	1	1	1	1	NA	1	1	1	1	NA	1	1	NA	1	NA	1	NA	1	1	1	NA	1	NA	1	1	1	1	1	1
scaffold23286_cov43	26549	.	G	A	999	.	.	GT:PL:DP:DPR	1	0	1	NA	1	0	1	1	0	0	NA	NA	NA	NA	0	0	0	1	NA	1	0	NA	0	0	1	NA	NA	1	NA	0	0	1	0	NA	0	1	1	1	0	0	1
scaffold23379_cov48	8861	.	C	T	999	.	.	GT:PL:DP:DPR	1	0	0	NA	1	0	0	1	NA	1	0	0	NA	NA	1	1	0	1	0	1	1	NA	0	NA	NA	1	NA	0	0	1	1	0	0	NA	0	NA	1	1	0	0	1
scaffold23386_cov48	2886	.	C	T	999	.	.	GT:PL:DP:DPR	NA	2	1	NA	2	1	NA	2	1	1	NA	2	NA	1	2	1	NA	1	2	NA	2	NA	2	1	1	NA	NA	1	2	1	1	1	NA	NA	NA	1	1	2	1	1	1
scaffold23386_cov48	2949	.	G	C	999	.	.	GT:PL:DP:DPR	NA	2	1	1	2	1	NA	2	1	1	NA	2	NA	1	2	1	1	1	2	2	2	NA	2	1	1	1	NA	1	2	1	1	1	NA	NA	NA	1	1	2	1	1	1
scaffold23548_cov35	3264	.	G	A	999	.	.	GT:PL:DP:DPR	1	NA	1	NA	1	1	1	0	1	1	2	1	NA	NA	1	1	1	1	1	1	1	NA	1	1	1	1	1	1	1	1	1	1	1	1	1	1	1	1	1	1	1
scaffold23548_cov35	3292	.	A	T	999	.	.	GT:PL:DP:DPR	1	NA	1	NA	1	0	0	0	1	1	0	0	NA	NA	1	1	0	1	0	0	0	NA	0	1	0	0	0	0	0	1	0	1	1	0	0	1	1	0	1	1	0
scaffold23800_cov45	2681	.	C	T	999	.	.	GT:PL:DP:DPR	0	0	1	0	0	0	0	NA	NA	0	NA	NA	NA	NA	NA	1	0	0	NA	0	0	NA	NA	NA	1	NA	NA	0	NA	NA	1	0	NA	NA	0	1	0	0	0	0	1
scaffold23800_cov45	2737	.	C	T	999	.	.	GT:PL:DP:DPR	1	1	0	1	1	0	0	NA	NA	1	NA	NA	NA	NA	NA	0	0	1	NA	1	1	NA	NA	NA	1	NA	NA	0	NA	NA	1	1	NA	NA	0	1	1	0	1	0	1
scaffold23800_cov45	2738	.	G	T	999	.	.	GT:PL:DP:DPR	0	0	1	0	0	0	0	NA	NA	0	NA	NA	NA	NA	NA	1	0	0	NA	0	0	NA	NA	NA	1	NA	NA	0	NA	NA	1	0	NA	NA	0	1	0	0	0	0	1
scaffold24281_cov25	790	.	C	T	999	.	.	GT:PL:DP:DPR	2	1	1	1	1	1	2	1	2	1	1	1	1	1	1	1	1	1	1	1	1	1	1	1	1	2	2	1	1	1	1	1	2	1	1	1	2	1	1	1	1
scaffold24579_cov44	9853	.	G	A	999	.	.	GT:PL:DP:DPR	0	0	0	1	1	0	0	1	0	0	0	0	0	0	0	1	0	0	0	0	0	0	0	0	0	0	1	1	0	1	0	0	0	1	0	0	0	0	0	0	0
scaffold25325_cov47	4910	.	G	A	999	.	.	GT:PL:DP:DPR	1	1	1	NA	1	1	NA	NA	1	1	0	NA	1	1	1	1	1	1	1	1	1	1	1	1	1	NA	1	1	1	NA	1	1	1	1	NA	1	1	1	1	1	1
scaffold25586_cov38	9167	.	A	C	999	.	.	GT:PL:DP:DPR	1	1	NA	1	1	1	1	NA	NA	0	NA	NA	NA	NA	1	1	1	1	NA	1	1	NA	NA	NA	NA	NA	NA	1	1	1	1	1	1	NA	1	1	1	1	1	1	1
scaffold25586_cov38	9168	.	T	A	999	.	.	GT:PL:DP:DPR	1	1	NA	1	0	0	1	NA	NA	0	NA	NA	NA	NA	0	1	1	0	NA	1	1	NA	NA	NA	NA	NA	NA	0	1	1	0	0	1	NA	0	0	1	0	0	1	0
scaffold25893_cov44	40950	.	G	A	999	.	.	GT:PL:DP:DPR	NA	0	NA	0	1	0	0	NA	NA	0	NA	NA	NA	NA	NA	1	NA	0	NA	0	0	NA	0	NA	NA	NA	NA	1	NA	NA	0	0	1	NA	NA	NA	1	1	1	0	1
scaffold25950_cov20	4251	.	T	A	999	.	.	GT:PL:DP:DPR	0	NA	0	NA	0	0	NA	NA	NA	0	NA	0	NA	NA	NA	NA	NA	0	NA	0	0	NA	0	NA	NA	NA	NA	0	NA	NA	0	NA	NA	NA	NA	NA	0	0	0	0	NA
scaffold25982_cov45	2035	.	G	A	999	.	.	GT:PL:DP:DPR	1	NA	1	NA	0	0	NA	NA	NA	1	NA	0	NA	1	0	NA	NA	0	NA	0	0	NA	0	NA	1	NA	NA	0	NA	0	1	0	0	0	0	0	0	0	1	0	0
scaffold26178_cov36	16391	.	A	G	999	.	.	GT:PL:DP:DPR	1	1	1	NA	1	1	1	1	1	1	0	1	1	1	1	1	1	1	NA	1	1	NA	NA	0	1	NA	NA	1	NA	1	1	1	NA	1	1	1	1	1	1	1	1
scaffold26307_cov22	3330	.	T	C	999	.	.	GT:PL:DP:DPR	1	NA	2	NA	NA	NA	NA	NA	NA	2	NA	NA	NA	NA	2	1	NA	2	NA	2	2	NA	NA	NA	NA	NA	NA	NA	NA	NA	2	NA	NA	NA	NA	1	NA	1	2	2	1
scaffold27046_cov49	5749	.	C	T	999	.	.	GT:PL:DP:DPR	0	0	1	NA	0	0	NA	1	0	0	0	1	NA	NA	NA	1	NA	1	NA	0	1	NA	NA	NA	0	0	NA	NA	0	1	0	NA	NA	1	0	0	1	1	0	1	0
scaffold27344_cov46	4925	.	A	G	999	.	.	GT:PL:DP:DPR	1	NA	1	2	1	2	2	2	2	2	2	2	NA	NA	1	1	1	2	NA	2	2	2	2	1	2	2	1	1	1	1	2	1	1	1	1	2	1	1	1	2	1
scaffold27492_cov45	3847	.	C	T	999	.	.	GT:PL:DP:DPR	1	1	NA	1	1	1	NA	1	1	1	NA	NA	NA	NA	NA	NA	NA	1	NA	1	1	NA	NA	NA	NA	NA	NA	NA	1	NA	1	NA	NA	NA	NA	NA	1	1	1	1	1
scaffold28031_cov43	7403	.	G	T	999	.	.	GT:PL:DP:DPR	1	NA	0	0	1	0	0	NA	0	0	NA	0	NA	NA	0	0	NA	0	NA	1	0	NA	0	0	NA	NA	0	0	NA	NA	1	1	NA	1	0	0	0	1	1	1	0
scaffold28031_cov43	7443	.	G	T	999	.	.	GT:PL:DP:DPR	2	NA	1	1	2	0	0	NA	1	1	NA	0	NA	1	1	1	NA	1	NA	1	0	NA	0	1	NA	NA	0	0	1	2	1	2	2	1	0	1	1	1	2	2	0
scaffold28031_cov43	7472	.	G	A	999	.	.	GT:PL:DP:DPR	0	NA	1	1	0	1	1	NA	1	1	NA	1	NA	0	1	1	NA	1	NA	0	1	NA	1	1	NA	NA	1	1	0	0	0	0	0	0	1	1	1	0	0	0	1
scaffold28442_cov18	4230	.	T	C	999	.	.	GT:PL:DP:DPR	0	NA	0	NA	0	0	NA	NA	NA	0	NA	NA	NA	NA	0	0	NA	NA	NA	0	0	NA	0	0	NA	NA	NA	0	0	0	0	0	0	NA	0	0	NA	0	0	0	0
scaffold28442_cov18	4996	.	C	T	999	.	.	GT:PL:DP:DPR	2	NA	NA	2	2	2	2	NA	2	2	NA	2	NA	NA	2	2	NA	2	NA	2	2	NA	2	2	2	NA	NA	2	NA	2	2	2	2	NA	NA	2	2	2	2	2	2
scaffold29522_cov19	18007	.	G	T	999	.	.	GT:PL:DP:DPR	0	NA	0	0	0	0	NA	0	NA	0	NA	NA	NA	NA	NA	0	NA	0	NA	0	0	NA	0	NA	NA	NA	0	0	NA	NA	0	0	0	0	NA	0	0	0	0	0	0
scaffold29734_cov44	7190	.	C	A	999	.	.	GT:PL:DP:DPR	1	NA	1	1	1	1	NA	NA	NA	NA	NA	NA	NA	NA	1	1	NA	1	NA	1	1	NA	1	NA	1	NA	NA	1	NA	1	1	NA	1	NA	NA	1	1	1	2	1	1
scaffold30194_cov28	3224	.	G	A	999	.	.	GT:PL:DP:DPR	1	0	NA	0	0	0	1	0	1	1	0	1	NA	NA	NA	NA	1	NA	0	0	0	NA	NA	1	1	NA	NA	0	NA	NA	0	1	1	NA	0	0	0	0	0	0	1
scaffold30752_cov43	3773	.	T	C	999	.	.	GT:PL:DP:DPR	1	1	1	2	1	1	1	NA	2	2	2	2	NA	2	1	1	2	2	1	2	2	1	2	1	2	2	NA	2	2	2	2	1	2	NA	2	1	1	2	2	1	1
scaffold30752_cov43	13692	.	G	A	999	.	.	GT:PL:DP:DPR	0	0	0	NA	0	0	NA	0	0	1	0	1	NA	1	NA	0	NA	1	NA	1	1	0	NA	0	1	NA	1	1	1	1	1	0	1	NA	1	0	0	1	1	0	0
scaffold30752_cov43	16176	.	T	A	999	.	.	GT:PL:DP:DPR	1	0	1	1	1	1	1	1	0	0	NA	0	NA	NA	1	1	0	0	1	0	0	1	0	1	0	0	0	0	0	0	0	1	0	NA	0	1	1	0	0	1	1
scaffold30752_cov43	23879	.	T	C	999	.	.	GT:PL:DP:DPR	0	0	0	0	0	0	NA	NA	1	1	NA	1	NA	NA	0	0	1	1	0	1	1	NA	1	0	NA	1	NA	1	1	1	1	0	1	NA	1	0	0	1	1	0	0
scaffold30752_cov43	24695	.	A	C	999	.	.	GT:PL:DP:DPR	1	1	1	NA	1	1	1	NA	2	2	NA	2	NA	NA	1	1	2	NA	1	2	2	NA	2	NA	NA	2	NA	2	NA	NA	2	1	2	1	2	1	1	2	2	1	1
scaffold30963_cov36	3754	.	T	C	999	.	.	GT:PL:DP:DPR	1	0	1	NA	1	1	1	NA	1	0	NA	1	NA	NA	1	1	1	NA	NA	1	1	NA	NA	NA	NA	1	NA	1	NA	1	1	1	NA	NA	NA	1	1	1	1	0	1
scaffold31021_cov42	4107	.	T	C	999	.	.	GT:PL:DP:DPR	1	0	0	NA	0	0	1	NA	1	1	0	0	NA	1	0	NA	NA	1	0	0	1	NA	1	0	NA	0	1	1	NA	0	0	1	0	0	0	0	0	0	0	1	0
scaffold31021_cov42	4108	.	G	T	999	.	.	GT:PL:DP:DPR	1	0	0	NA	0	0	1	NA	1	1	0	0	NA	NA	0	NA	NA	1	0	0	1	NA	1	0	NA	0	1	1	NA	0	0	1	0	0	0	0	0	0	0	1	0
scaffold31077_cov50	13257	.	G	C	999	.	.	GT:PL:DP:DPR	1	1	0	1	1	0	0	NA	0	1	0	1	0	1	1	0	0	1	0	1	1	0	1	0	1	1	0	0	0	0	1	1	1	1	0	1	1	0	1	0	1
scaffold31343_cov27	2621	.	C	A	999	.	.	GT:PL:DP:DPR	1	NA	1	NA	1	0	NA	NA	0	NA	NA	NA	NA	2	NA	2	NA	2	NA	0	1	NA	NA	NA	NA	NA	NA	0	NA	NA	1	NA	0	NA	0	0	0	0	1	0	0
scaffold31343_cov27	2639	.	G	A	999	.	.	GT:PL:DP:DPR	1	NA	1	NA	1	0	NA	NA	0	NA	2	2	NA	1	NA	1	NA	1	0	0	1	NA	NA	1	NA	NA	NA	0	NA	NA	1	NA	0	NA	0	0	0	0	1	0	0
scaffold31343_cov27	2651	.	G	A	999	.	.	GT:PL:DP:DPR	1	NA	1	NA	1	1	NA	NA	2	NA	0	0	NA	0	NA	0	NA	0	1	2	1	NA	NA	1	NA	NA	NA	2	NA	NA	1	NA	2	NA	1	2	1	2	1	2	1
scaffold31465_cov17	477	.	G	A	999	.	.	GT:PL:DP:DPR	1	0	NA	NA	1	NA	NA	NA	NA	0	1	0	NA	1	NA	0	1	0	0	NA	NA	0	1	0	0	NA	0	0	NA	NA	NA	0	0	NA	NA	0	0	0	NA	1	0
scaffold31465_cov17	515	.	G	A	999	.	.	GT:PL:DP:DPR	0	0	NA	NA	0	NA	NA	NA	NA	0	0	0	NA	0	NA	0	0	0	0	NA	NA	0	0	0	0	NA	NA	0	NA	NA	NA	0	0	NA	NA	0	0	0	NA	0	0
scaffold31551_cov31	5056	.	T	A	999	.	.	GT:PL:DP:DPR	1	NA	1	1	NA	1	NA	NA	1	1	NA	NA	NA	NA	NA	NA	NA	1	NA	1	1	NA	1	NA	NA	1	NA	NA	NA	NA	1	NA	NA	1	1	1	NA	1	1	1	1
scaffold31689_cov36	4770	.	T	C	999	.	.	GT:PL:DP:DPR	1	1	1	1	0	0	NA	0	1	0	1	0	NA	NA	NA	1	NA	NA	0	1	1	NA	NA	NA	1	NA	1	NA	1	1	NA	0	1	1	NA	NA	1	0	0	1	0
scaffold31789_cov46	69503	.	G	A	999	.	.	GT:PL:DP:DPR	1	NA	1	NA	1	0	NA	NA	0	0	1	NA	NA	NA	NA	1	NA	1	NA	0	1	NA	0	1	1	NA	NA	0	0	0	1	0	0	0	NA	0	0	0	1	0	0
scaffold31951_cov18	338	.	C	G	999	.	.	GT:PL:DP:DPR	1	1	1	1	1	1	2	2	1	1	NA	1	1	1	1	1	1	1	NA	1	1	1	1	1	1	2	2	1	2	1	1	1	1	1	1	1	1	1	1	1	1
scaffold31965_cov38	6570	.	T	G	999	.	.	GT:PL:DP:DPR	1	2	2	NA	1	1	NA	NA	2	1	NA	NA	NA	NA	NA	NA	NA	1	2	NA	2	NA	2	1	NA	NA	NA	NA	NA	NA	NA	NA	NA	NA	1	NA	NA	2	1	1	2
scaffold31965_cov38	6639	.	G	A	999	.	.	GT:PL:DP:DPR	1	0	0	1	1	1	1	NA	0	1	NA	NA	0	NA	1	1	1	1	0	1	0	NA	0	1	NA	0	0	NA	NA	1	1	1	NA	0	1	1	1	0	1	1	0
scaffold32141_cov49	6887	.	C	A	999	.	.	GT:PL:DP:DPR	1	1	0	1	1	1	1	0	0	0	0	0	1	1	0	NA	NA	1	1	1	1	NA	NA	1	NA	NA	NA	1	NA	0	0	1	NA	1	1	0	1	1	1	1	0
scaffold32141_cov49	6934	.	C	T	999	.	.	GT:PL:DP:DPR	1	1	0	1	1	0	0	0	0	1	0	1	0	1	1	0	NA	1	0	1	1	NA	NA	0	NA	NA	NA	0	NA	0	1	1	NA	1	0	1	1	0	1	0	1
scaffold32420_cov43	4903	.	G	A	999	.	.	GT:PL:DP:DPR	0	1	0	NA	2	0	1	0	0	0	NA	NA	NA	0	NA	1	0	0	1	1	1	NA	2	0	0	NA	NA	NA	1	1	2	NA	0	0	0	2	0	0	2	1	0
scaffold32543_cov46	7892	.	G	A	999	.	.	GT:PL:DP:DPR	1	1	1	1	1	1	1	1	1	1	1	1	1	1	1	1	1	1	1	1	1	NA	1	1	1	1	NA	1	1	1	1	1	1	1	1	1	1	1	1	1	1
scaffold33014_cov38	6119	.	C	T	999	.	.	GT:PL:DP:DPR	0	NA	0	NA	1	0	0	NA	1	0	0	0	1	NA	0	1	1	1	1	0	1	0	0	0	1	NA	0	0	NA	0	0	0	0	0	0	0	0	0	1	1	1
scaffold33765_cov32	1354	.	C	T	999	.	.	GT:PL:DP:DPR	1	1	0	1	1	0	1	NA	1	1	1	1	NA	NA	1	1	1	1	1	1	0	NA	1	1	1	0	1	1	1	1	1	1	1	NA	1	NA	1	1	0	1	1
scaffold33954_cov56	103	.	A	T	999	.	.	GT:PL:DP:DPR	2	2	2	2	2	2	2	2	2	2	2	2	2	2	2	2	2	2	2	2	2	2	1	2	2	2	2	2	2	2	2	2	2	2	2	2	2	2	1	1	2
scaffold34149_cov43	11320	.	C	T	999	.	.	GT:PL:DP:DPR	1	1	0	1	1	0	1	NA	0	1	1	0	NA	NA	0	0	NA	0	1	1	0	NA	0	NA	NA	NA	NA	0	1	0	0	1	1	0	1	1	0	0	1	1	1
scaffold34149_cov43	11323	.	C	T	999	.	.	GT:PL:DP:DPR	1	1	2	NA	1	2	1	NA	1	1	1	2	NA	NA	2	2	NA	2	1	1	2	NA	2	NA	NA	NA	NA	2	1	2	2	1	1	2	1	1	2	2	1	1	1
scaffold34856_cov38	2299	.	T	C	999	.	.	GT:PL:DP:DPR	1	1	1	2	2	0	2	NA	0	0	NA	2	NA	1	1	0	NA	1	2	2	1	NA	1	0	1	0	0	1	2	0	0	1	0	1	0	1	1	2	0	0	1
scaffold34856_cov38	2726	.	T	C	999	.	.	GT:PL:DP:DPR	1	NA	1	NA	2	0	NA	NA	0	NA	1	2	NA	1	NA	0	NA	1	NA	1	NA	NA	NA	NA	1	0	NA	1	2	0	0	0	0	NA	NA	0	1	2	0	0	1
scaffold34856_cov38	2750	.	T	C	999	.	.	GT:PL:DP:DPR	1	NA	1	1	2	0	2	NA	0	NA	1	2	NA	1	NA	0	NA	1	2	2	NA	NA	NA	NA	1	0	NA	1	2	0	0	0	0	NA	NA	1	1	2	0	0	1
scaffold34856_cov38	8948	.	G	A	999	.	.	GT:PL:DP:DPR	1	NA	1	2	1	0	1	NA	0	0	2	NA	1	NA	0	0	0	1	0	1	0	0	NA	0	1	0	0	1	NA	0	0	NA	0	0	0	1	1	1	0	0	1
scaffold34856_cov38	8966	.	G	A	999	.	.	GT:PL:DP:DPR	1	NA	1	1	0	1	0	NA	1	1	0	0	0	NA	0	1	1	1	0	0	0	1	0	1	1	1	1	1	NA	1	1	NA	1	0	0	1	1	0	1	1	1
scaffold35193_cov41	12715	.	A	G	999	.	.	GT:PL:DP:DPR	1	NA	1	1	1	1	NA	NA	0	2	NA	NA	NA	NA	NA	1	NA	1	1	1	1	NA	1	NA	1	NA	NA	1	1	1	1	1	NA	1	1	1	2	1	1	1	1
scaffold35236_cov44	4181	.	T	C	999	.	.	GT:PL:DP:DPR	2	2	1	2	2	1	1	2	1	NA	2	2	NA	NA	NA	2	2	2	1	2	2	NA	1	2	NA	2	NA	NA	2	NA	2	2	1	NA	NA	1	2	2	2	1	2
scaffold35596_cov36	5279	.	C	T	999	.	.	GT:PL:DP:DPR	1	0	1	NA	1	1	1	NA	2	1	0	0	NA	0	2	0	NA	0	NA	2	1	1	2	1	1	2	NA	2	1	1	1	2	NA	1	1	1	1	2	1	2	1
scaffold35785_cov35	175	.	A	G	999	.	.	GT:PL:DP:DPR	2	1	1	1	1	1	1	2	1	1	1	1	1	1	1	1	1	2	1	1	1	1	1	2	1	2	2	2	1	1	1	1	2	1	1	1	1	1	1	1	1
scaffold36264_cov23	2036	.	T	C	999	.	.	GT:PL:DP:DPR	NA	NA	0	NA	1	1	NA	NA	NA	NA	NA	NA	NA	NA	NA	1	NA	1	NA	1	1	NA	NA	NA	1	NA	NA	NA	NA	NA	1	NA	NA	NA	NA	NA	1	1	NA	0	1
scaffold36264_cov23	2148	.	T	C	999	.	.	GT:PL:DP:DPR	2	1	1	2	2	1	1	NA	1	2	NA	1	NA	1	NA	2	1	2	1	2	2	NA	1	1	NA	NA	NA	1	1	NA	2	1	1	1	1	1	2	2	1	1	2
scaffold36479_cov39	19429	.	A	C	999	.	.	GT:PL:DP:DPR	2	1	2	1	0	1	1	NA	2	1	2	1	1	2	0	1	2	1	1	1	1	NA	0	2	2	NA	1	0	1	1	0	0	2	2	1	0	2	1	0	1	1
scaffold36773_cov20	2817	.	C	G	999	.	.	GT:PL:DP:DPR	2	2	2	1	2	2	1	2	1	2	2	2	2	NA	2	NA	2	1	1	2	1	NA	2	1	1	2	2	2	NA	2	2	1	2	NA	NA	2	2	1	2	1	2
scaffold36956_cov42	1122	.	A	C	999	.	.	GT:PL:DP:DPR	0	1	NA	2	0	2	2	NA	2	2	2	2	NA	1	2	2	1	2	2	1	2	NA	2	NA	1	2	2	2	1	NA	1	0	0	1	2	2	2	1	0	0	2
scaffold37622_cov39	19824	.	T	C	999	.	.	GT:PL:DP:DPR	1	NA	NA	1	1	0	NA	0	2	1	NA	0	NA	NA	1	1	0	1	0	0	0	NA	NA	NA	0	NA	NA	0	NA	NA	NA	NA	NA	NA	0	NA	1	0	1	1	0
scaffold37622_cov39	19864	.	GAA	GA	999	.	.	GT:PL:DP:DPR	0	NA	NA	1	0	1	NA	0	0	1	NA	1	NA	NA	1	1	0	1	1	0	1	NA	NA	NA	0	NA	NA	1	NA	NA	NA	NA	NA	0	1	NA	1	0	0	0	1
scaffold37675_cov46	1436	.	T	C	999	.	.	GT:PL:DP:DPR	0	1	0	0	0	NA	0	0	0	1	NA	0	NA	0	1	1	NA	0	NA	1	1	1	1	NA	NA	0	NA	0	0	1	1	NA	1	1	2	0	0	0	1	1	0
scaffold37855_cov43	126	.	T	A	999	.	.	GT:PL:DP:DPR	2	2	2	2	2	2	2	1	2	2	2	2	NA	NA	NA	2	NA	2	NA	NA	1	NA	NA	NA	2	NA	NA	2	NA	2	2	2	NA	2	NA	NA	2	2	1	2	2
scaffold38329_cov46	4296	.	G	A	999	.	.	GT:PL:DP:DPR	NA	NA	1	0	0	0	NA	NA	1	1	0	NA	NA	NA	1	NA	NA	0	0	0	0	NA	NA	NA	1	NA	NA	0	NA	NA	1	0	NA	NA	0	1	0	0	0	0	1
scaffold38329_cov46	4319	.	C	T	999	.	.	GT:PL:DP:DPR	NA	NA	0	1	1	0	NA	NA	0	1	0	NA	NA	NA	NA	NA	NA	1	0	1	1	NA	NA	NA	1	NA	NA	0	NA	NA	1	1	NA	NA	0	1	1	0	1	0	1
scaffold38329_cov46	8605	.	C	A	999	.	.	GT:PL:DP:DPR	0	NA	1	NA	0	1	1	NA	NA	0	2	0	NA	NA	0	NA	NA	0	1	0	0	NA	0	NA	0	0	NA	NA	NA	1	0	0	0	NA	1	NA	0	1	0	1	0
scaffold38520_cov29	956	.	C	A	999	.	.	GT:PL:DP:DPR	1	1	1	1	1	1	1	1	1	1	2	1	1	1	1	1	1	1	1	1	1	1	1	1	1	1	1	1	1	1	1	1	1	1	1	1	1	1	1	1	1
scaffold38520_cov29	1025	.	T	A	999	.	.	GT:PL:DP:DPR	1	1	1	1	1	1	1	1	1	1	2	1	1	1	1	1	1	1	1	1	1	1	1	1	1	1	1	1	1	1	1	1	1	2	1	1	1	1	1	1	1
scaffold38860_cov39	12230	.	A	G	999	.	.	GT:PL:DP:DPR	1	NA	1	1	1	1	1	NA	1	1	2	NA	NA	NA	1	1	1	1	2	1	1	NA	1	1	2	1	NA	2	1	1	1	2	1	NA	1	1	1	1	1	1	1
scaffold38860_cov39	12257	.	A	G	999	.	.	GT:PL:DP:DPR	1	NA	1	1	1	1	1	NA	1	1	2	NA	NA	NA	1	1	1	1	2	1	1	NA	2	1	2	1	NA	2	1	1	1	2	1	NA	2	1	1	1	1	1	1
scaffold38874_cov43	20403	.	C	T	999	.	.	GT:PL:DP:DPR	2	2	2	NA	2	2	2	2	1	1	2	1	NA	NA	2	2	1	1	2	1	1	NA	1	2	1	NA	NA	1	NA	1	1	2	1	2	1	2	2	1	1	2	2
scaffold38880_cov24	32	.	A	G	999	.	.	GT:PL:DP:DPR	1	NA	0	NA	1	0	1	NA	1	1	0	0	NA	1	1	NA	0	0	NA	0	0	NA	1	NA	0	NA	NA	0	0	0	0	0	0	1	0	0	0	1	NA	0	0
scaffold39081_cov36	3151	.	C	T	999	.	.	GT:PL:DP:DPR	1	NA	1	1	1	1	1	NA	NA	NA	1	1	NA	NA	NA	2	1	NA	1	1	1	NA	NA	1	NA	NA	1	NA	1	NA	1	NA	1	1	NA	NA	1	1	1	1	1
scaffold39108_cov44	5569	.	A	G	999	.	.	GT:PL:DP:DPR	1	2	1	1	0	NA	NA	NA	NA	0	0	0	NA	1	0	NA	NA	NA	NA	1	1	NA	NA	NA	NA	NA	1	NA	NA	1	NA	0	NA	NA	NA	0	1	0	0	1	0
scaffold39294_cov29	5043	.	C	G	999	.	.	GT:PL:DP:DPR	0	1	0	1	1	0	1	NA	0	1	NA	1	1	1	0	0	1	0	0	1	0	0	1	1	1	1	1	1	0	0	0	0	1	0	0	1	0	1	1	1	1
scaffold39334_cov44	16684	.	GTT	GT	999	.	.	GT:PL:DP:DPR	1	1	1	1	1	1	1	NA	1	1	NA	1	NA	NA	1	1	NA	1	NA	1	1	1	NA	1	NA	NA	NA	NA	NA	NA	1	1	1	NA	1	1	1	1	1	1	1
scaffold39452_cov37	19262	.	A	C	999	.	.	GT:PL:DP:DPR	0	0	1	0	0	1	NA	NA	0	0	NA	1	0	0	1	1	0	1	0	0	1	NA	1	0	0	0	0	1	0	1	1	0	0	NA	NA	0	1	0	0	0	0
scaffold39452_cov37	19303	.	G	C	999	.	.	GT:PL:DP:DPR	0	0	1	0	0	1	NA	NA	0	0	NA	1	0	0	1	1	0	1	0	0	1	NA	1	0	0	0	0	1	0	1	1	0	0	NA	NA	0	1	0	0	0	0
scaffold39837_cov20	22143	.	C	A	999	.	.	GT:PL:DP:DPR	2	2	0	NA	0	2	2	NA	2	0	0	NA	NA	NA	0	2	NA	0	NA	0	0	NA	0	NA	2	2	NA	0	NA	2	0	0	NA	NA	0	2	0	2	0	0	2
scaffold40598_cov45	15447	.	C	A	999	.	.	GT:PL:DP:DPR	1	0	1	NA	1	0	NA	NA	NA	1	NA	1	NA	1	0	1	NA	0	0	0	1	NA	NA	1	NA	0	2	0	NA	0	1	NA	0	0	0	0	0	0	1	0	0
scaffold40598_cov45	15468	.	T	A	999	.	.	GT:PL:DP:DPR	1	0	1	NA	1	0	NA	NA	NA	1	NA	0	NA	0	1	0	NA	0	0	1	1	NA	NA	1	NA	1	0	1	NA	0	1	NA	1	0	0	0	0	1	1	1	0
scaffold40613_cov35	6532	.	A	G	999	.	.	GT:PL:DP:DPR	1	1	1	1	1	1	NA	1	2	1	1	1	1	2	NA	1	NA	1	NA	1	1	NA	1	NA	NA	1	NA	2	1	1	1	NA	1	1	1	1	1	1	1	1	1
scaffold40682_cov25	7864	.	A	G	999	.	.	GT:PL:DP:DPR	0	2	0	NA	0	NA	1	0	NA	1	0	0	0	1	1	NA	NA	0	NA	1	0	NA	1	1	NA	NA	NA	1	0	NA	0	NA	NA	1	1	1	1	0	1	1	0
scaffold40832_cov46	3974	.	A	G	999	.	.	GT:PL:DP:DPR	1	NA	0	NA	1	1	NA	1	0	0	1	1	NA	NA	0	1	1	1	0	1	0	NA	0	1	1	0	NA	1	NA	1	1	NA	0	0	1	1	1	0	1	1	0
scaffold40832_cov46	4051	.	T	C	999	.	.	GT:PL:DP:DPR	0	NA	1	0	0	0	NA	0	1	0	0	0	1	NA	0	0	0	0	1	0	1	NA	1	0	0	1	NA	0	1	0	0	0	1	1	0	0	0	1	0	0	1
scaffold40948_cov47	4739	.	T	C	999	.	.	GT:PL:DP:DPR	1	1	1	1	1	1	1	NA	NA	1	NA	NA	NA	NA	NA	1	NA	2	1	1	1	NA	1	NA	1	NA	NA	1	1	NA	1	NA	NA	1	1	1	1	1	1	1	1
scaffold41354_cov42	4023	.	C	G	999	.	.	GT:PL:DP:DPR	0	0	0	0	0	0	0	0	1	1	1	1	1	1	0	0	1	1	0	1	1	NA	1	0	1	1	NA	1	NA	1	1	0	1	0	1	0	0	1	1	0	0
scaffold41354_cov42	4037	.	T	C	999	.	.	GT:PL:DP:DPR	0	1	1	0	0	1	0	1	0	0	0	1	1	0	1	1	0	1	0	0	1	NA	1	0	0	0	NA	1	NA	1	1	0	0	1	0	0	1	0	0	0	0
scaffold42192_cov26	830	.	T	C	999	.	.	GT:PL:DP:DPR	1	1	1	2	1	1	2	2	2	1	2	2	1	2	1	1	1	1	2	1	1	2	1	2	2	1	2	1	2	2	1	1	1	2	2	2	2	1	1	1	2
scaffold42665_cov46	1134	.	C	T	999	.	.	GT:PL:DP:DPR	1	1	0	NA	1	1	NA	NA	0	NA	NA	NA	NA	NA	0	0	0	1	NA	1	1	NA	1	NA	0	1	NA	NA	0	0	0	1	1	NA	1	0	1	1	1	1	0
scaffold42880_cov23	9487	.	A	T	999	.	.	GT:PL:DP:DPR	2	1	1	NA	2	1	1	NA	1	2	2	1	NA	1	NA	2	1	2	1	NA	2	2	1	1	2	2	NA	1	1	2	2	1	1	1	1	1	2	2	1	1	2
scaffold42880_cov23	9534	.	A	C	999	.	.	GT:PL:DP:DPR	0	1	1	NA	0	1	1	NA	1	0	0	1	NA	1	0	0	1	0	1	0	0	0	1	1	0	0	1	1	1	0	0	1	1	1	1	1	0	0	1	1	0
scaffold43197_cov41	12141	.	A	G	999	.	.	GT:PL:DP:DPR	1	NA	1	1	1	1	1	1	1	1	NA	1	NA	NA	NA	1	NA	1	1	1	1	NA	1	NA	1	1	NA	2	NA	NA	1	1	1	NA	2	1	1	1	1	1	1
scaffold43217_cov41	4923	.	C	A	999	.	.	GT:PL:DP:DPR	1	1	2	NA	1	1	NA	NA	NA	NA	NA	NA	NA	NA	2	1	NA	NA	NA	2	2	NA	NA	NA	NA	NA	NA	NA	NA	NA	2	NA	NA	NA	2	NA	1	2	2	1	1
scaffold43407_cov43	13220	.	G	C	999	.	.	GT:PL:DP:DPR	2	1	1	2	2	1	1	NA	1	2	NA	1	NA	1	2	2	1	2	1	2	2	2	1	1	2	2	1	1	1	2	2	1	1	1	1	1	2	2	1	1	2
scaffold43407_cov43	13244	.	C	G	999	.	.	GT:PL:DP:DPR	0	1	1	0	0	1	1	NA	1	0	NA	1	NA	1	0	0	1	0	1	0	0	0	1	1	0	0	1	1	1	0	0	1	1	1	1	1	0	0	1	1	0
scaffold43523_cov48	5344	.	G	A	999	.	.	GT:PL:DP:DPR	NA	0	0	1	1	0	0	NA	0	1	NA	0	NA	NA	NA	1	NA	NA	NA	1	1	NA	0	NA	NA	1	NA	NA	NA	1	1	NA	NA	NA	NA	NA	1	1	0	0	1
scaffold44015_cov49	5073	.	A	C	999	.	.	GT:PL:DP:DPR	1	NA	0	0	1	1	0	NA	0	0	1	1	NA	2	0	0	NA	0	1	2	1	1	1	NA	2	1	1	1	NA	0	2	1	1	NA	1	0	0	2	1	1	1
scaffold44015_cov49	5085	.	C	G	999	.	.	GT:PL:DP:DPR	1	NA	0	0	1	0	0	NA	0	0	0	0	NA	1	0	0	NA	0	0	1	0	0	0	NA	0	0	0	0	NA	0	1	1	1	NA	0	0	0	1	1	1	0
scaffold44352_cov42	6260	.	G	A	999	.	.	GT:PL:DP:DPR	1	1	1	1	1	1	1	0	1	1	NA	1	NA	NA	1	1	1	1	1	1	1	NA	1	1	1	1	1	1	1	1	1	1	1	1	1	1	1	1	1	1	1
scaffold44352_cov42	6550	.	G	A	999	.	.	GT:PL:DP:DPR	1	2	1	1	1	1	1	0	1	1	NA	1	NA	1	1	1	1	1	1	1	1	NA	1	1	1	1	1	1	1	NA	1	1	1	1	1	1	1	1	1	1	1
scaffold44465_cov45	199	.	A	G	999	.	.	GT:PL:DP:DPR	1	1	0	1	1	1	NA	1	0	1	0	1	0	1	1	1	NA	NA	NA	1	0	NA	0	NA	1	NA	0	NA	NA	1	1	NA	NA	NA	1	1	1	0	1	1	1
scaffold44740_cov41	5098	.	T	C	999	.	.	GT:PL:DP:DPR	2	2	2	2	NA	NA	1	NA	2	1	2	NA	2	2	NA	2	NA	2	1	2	NA	NA	NA	2	1	NA	NA	2	NA	NA	NA	2	NA	NA	NA	1	2	2	NA	NA	2
scaffold44961_cov42	15286	.	G	A	999	.	.	GT:PL:DP:DPR	0	1	1	0	0	1	NA	NA	1	0	NA	NA	NA	1	0	0	1	0	NA	0	NA	NA	NA	1	0	NA	NA	1	1	NA	0	1	1	1	1	1	0	0	1	1	0
scaffold44961_cov42	15336	.	C	G	999	.	.	GT:PL:DP:DPR	1	1	1	1	1	1	NA	NA	1	1	NA	NA	NA	1	1	1	1	0	NA	2	NA	NA	NA	1	1	NA	NA	1	1	NA	1	1	1	NA	1	1	1	1	1	1	1
scaffold45336_cov46	14548	.	C	T	999	.	.	GT:PL:DP:DPR	0	NA	1	NA	0	1	2	0	NA	0	0	1	1	1	0	0	1	0	1	0	0	0	1	1	0	0	1	1	1	0	0	1	1	1	1	1	0	0	1	1	0
scaffold45514_cov43	20303	.	G	A	999	.	.	GT:PL:DP:DPR	1	NA	1	1	1	1	NA	NA	NA	1	1	1	NA	NA	1	1	NA	1	NA	1	1	NA	NA	NA	1	NA	NA	1	NA	NA	1	1	1	NA	NA	1	1	1	1	1	1
scaffold45630_cov40	4828	.	C	T	999	.	.	GT:PL:DP:DPR	1	0	1	0	1	0	0	0	1	0	0	0	NA	0	1	1	NA	0	NA	0	0	0	0	1	0	NA	0	NA	1	NA	0	1	1	NA	1	0	1	1	1	0	1
scaffold45630_cov40	4840	.	A	T	999	.	.	GT:PL:DP:DPR	1	0	1	0	1	0	0	0	1	0	0	0	NA	0	1	1	1	0	NA	0	0	0	0	1	0	NA	0	1	1	NA	0	1	1	1	1	0	1	1	1	0	1
scaffold45630_cov40	4879	.	T	C	999	.	.	GT:PL:DP:DPR	0	1	0	0	1	0	1	0	1	1	0	0	NA	1	1	0	1	1	NA	1	1	0	0	1	1	NA	0	0	NA	NA	0	0	0	0	0	0	0	0	1	1	1
scaffold46049_cov38	3586	.	T	C	999	.	.	GT:PL:DP:DPR	1	0	1	0	1	1	0	1	0	0	0	0	0	0	1	1	0	1	0	0	1	NA	1	1	0	1	0	0	NA	1	1	1	0	1	1	0	1	0	1	0	0
scaffold46158_cov38	10994	.	T	C	999	.	.	GT:PL:DP:DPR	0	NA	2	0	0	1	1	2	NA	0	NA	NA	NA	0	NA	2	NA	0	1	0	0	NA	0	NA	NA	NA	NA	1	2	NA	0	0	NA	NA	1	NA	0	1	0	1	0
scaffold46401_cov35	2847	.	C	G	999	.	.	GT:PL:DP:DPR	1	1	1	1	1	1	1	1	1	1	1	1	1	NA	1	1	1	1	1	1	1	1	1	1	1	1	1	1	1	1	1	1	1	1	1	1	1	1	1	1	1
scaffold46423_cov25	350	.	C	A	999	.	.	GT:PL:DP:DPR	1	NA	NA	0	1	1	0	NA	1	1	NA	1	NA	NA	NA	NA	NA	1	NA	1	1	NA	NA	NA	NA	NA	NA	1	NA	NA	1	1	NA	NA	NA	1	1	1	1	1	1
scaffold46423_cov25	364	.	T	G	999	.	.	GT:PL:DP:DPR	1	NA	NA	0	1	1	0	NA	1	1	NA	1	NA	NA	NA	NA	NA	1	NA	1	1	NA	NA	NA	NA	NA	NA	1	NA	NA	1	1	NA	NA	NA	1	1	1	1	1	1
scaffold46600_cov48	1043	.	A	C	999	.	.	GT:PL:DP:DPR	1	1	0	1	1	0	0	NA	0	1	0	1	0	2	1	0	NA	1	0	1	1	0	1	0	1	1	0	0	0	1	1	1	0	1	0	1	1	0	1	0	0
scaffold46600_cov48	1070	.	T	A	999	.	.	GT:PL:DP:DPR	0	0	0	0	1	1	1	NA	1	1	0	0	0	0	0	0	NA	1	0	1	1	1	0	1	0	0	1	1	1	1	0	0	0	1	1	1	1	1	1	1	1
scaffold46600_cov48	1128	.	C	T	999	.	.	GT:PL:DP:DPR	1	0	0	1	1	0	0	NA	0	1	0	1	0	2	1	0	NA	1	NA	1	1	0	1	0	1	1	0	0	0	1	1	1	0	1	1	1	1	0	1	0	0
scaffold46886_cov39	2946	.	C	G	999	.	.	GT:PL:DP:DPR	1	NA	0	NA	1	1	1	NA	NA	1	NA	NA	NA	NA	NA	0	1	1	1	1	1	NA	1	NA	NA	NA	0	1	NA	NA	0	1	1	NA	NA	NA	1	1	1	1	0
scaffold46886_cov39	2976	.	T	C	999	.	.	GT:PL:DP:DPR	1	NA	0	NA	1	0	0	NA	NA	1	NA	NA	NA	NA	NA	0	0	1	0	1	1	NA	1	NA	NA	NA	0	0	NA	NA	1	1	1	NA	NA	NA	1	0	1	0	1
scaffold47400_cov36	4340	.	G	A	999	.	.	GT:PL:DP:DPR	0	0	1	NA	0	0	1	NA	1	1	0	1	NA	NA	NA	1	0	0	1	1	1	0	1	1	0	NA	0	0	0	1	0	0	1	1	NA	0	1	1	1	1	0
scaffold47400_cov36	4354	.	C	T	999	.	.	GT:PL:DP:DPR	0	0	1	NA	0	0	1	NA	1	1	0	1	NA	NA	NA	1	0	0	1	1	1	0	1	1	0	NA	0	0	0	1	0	0	1	1	NA	0	1	1	1	1	0
scaffold47400_cov36	4360	.	C	T	999	.	.	GT:PL:DP:DPR	2	1	0	NA	1	1	1	NA	0	1	1	1	NA	NA	NA	1	0	1	0	1	0	1	0	1	1	NA	0	1	0	1	1	1	0	0	NA	1	1	0	1	1	0
scaffold47488_cov30	2813	.	C	T	999	.	.	GT:PL:DP:DPR	2	2	1	2	2	2	2	1	2	2	2	0	NA	NA	1	1	2	NA	2	2	NA	NA	NA	2	NA	NA	NA	NA	NA	NA	2	2	NA	1	2	2	1	0	2	1	2
scaffold48191_cov50	24485	.	T	C	999	.	.	GT:PL:DP:DPR	1	1	1	1	1	1	1	1	1	1	NA	1	NA	1	1	1	1	1	NA	1	1	NA	1	1	1	NA	1	1	1	1	1	1	1	NA	1	1	1	1	1	1	1
scaffold48417_cov48	2221	.	G	T	999	.	.	GT:PL:DP:DPR	2	2	1	2	2	1	2	NA	NA	1	NA	NA	1	NA	1	1	NA	0	2	1	0	1	NA	2	NA	NA	1	0	NA	NA	0	2	NA	NA	1	2	1	0	1	2	2
scaffold48500_cov44	6552	.	C	T	999	.	.	GT:PL:DP:DPR	1	0	1	1	1	0	1	1	0	0	NA	1	1	1	0	0	0	1	1	1	0	NA	0	0	1	0	0	1	1	0	0	1	0	0	0	1	1	1	0	0	1
scaffold48544_cov19	1304	.	T	C	999	.	.	GT:PL:DP:DPR	0	0	0	0	0	1	0	0	0	0	0	0	NA	0	0	0	0	1	0	0	1	0	1	0	0	0	0	0	0	0	0	0	0	0	0	0	0	0	0	0	0
scaffold48714_cov38	2266	.	G	A	999	.	.	GT:PL:DP:DPR	1	2	1	NA	2	1	NA	2	2	1	NA	2	1	1	2	1	1	1	2	2	2	NA	NA	NA	NA	NA	1	1	2	1	1	1	1	2	2	1	1	2	1	1	1
scaffold48714_cov38	2287	.	A	C	999	.	.	GT:PL:DP:DPR	1	1	1	NA	1	1	NA	1	2	1	NA	1	1	1	1	1	1	1	1	1	1	NA	1	NA	NA	NA	1	1	0	1	1	1	1	0	1	1	1	1	1	1	1
scaffold48798_cov42	5361	.	A	G	999	.	.	GT:PL:DP:DPR	NA	0	2	2	0	1	NA	NA	2	2	0	NA	NA	NA	NA	NA	NA	2	1	0	1	NA	1	NA	0	1	NA	1	NA	2	0	NA	NA	0	1	NA	2	0	0	0	1
scaffold49267_cov51	543	.	A	C	999	.	.	GT:PL:DP:DPR	1	NA	1	1	1	1	0	NA	0	0	0	0	NA	1	1	0	0	1	NA	0	1	NA	1	1	0	1	NA	0	0	NA	1	1	0	NA	1	0	1	0	1	1	0
scaffold49267_cov51	10462	.	C	A	999	.	.	GT:PL:DP:DPR	0	1	0	0	0	0	1	0	1	1	1	1	1	0	0	1	NA	0	1	1	0	0	0	0	1	0	1	1	1	0	0	0	1	0	0	1	0	1	0	0	1
scaffold49732_cov36	7095	.	G	A	999	.	.	GT:PL:DP:DPR	1	0	0	NA	1	0	1	NA	1	1	NA	0	1	NA	NA	0	1	0	NA	1	0	NA	0	1	1	NA	1	0	1	0	0	NA	1	0	1	1	0	1	1	1	1
scaffold49732_cov36	7104	.	G	C	999	.	.	GT:PL:DP:DPR	1	2	2	NA	1	2	1	NA	0	0	NA	1	0	NA	NA	2	0	1	NA	0	1	NA	1	1	0	NA	NA	1	0	1	1	NA	0	2	0	1	2	0	0	1	1
scaffold50367_cov41	17295	.	A	C	999	.	.	GT:PL:DP:DPR	0	NA	1	0	0	1	1	NA	1	1	0	1	1	NA	1	1	0	1	1	0	1	NA	1	1	0	1	1	1	NA	1	0	0	0	NA	1	1	1	0	0	0	1
scaffold50367_cov41	17311	.	G	A	999	.	.	GT:PL:DP:DPR	1	NA	0	0	1	1	1	NA	0	0	2	1	0	NA	0	0	2	0	1	2	1	NA	1	0	2	1	1	1	NA	0	2	1	1	NA	1	0	0	2	1	1	1
scaffold50811_cov45	3350	.	G	A	999	.	.	GT:PL:DP:DPR	1	0	1	1	1	0	0	0	1	1	0	0	NA	0	1	1	NA	1	NA	0	0	0	0	NA	0	NA	NA	NA	NA	1	0	NA	1	NA	0	1	1	0	1	1	0
scaffold50811_cov45	3368	.	T	C	999	.	.	GT:PL:DP:DPR	1	1	0	0	1	0	0	1	0	0	0	0	NA	NA	NA	0	NA	0	NA	1	0	NA	0	NA	1	NA	NA	NA	NA	0	1	NA	1	NA	0	0	0	1	1	1	0
scaffold50884_cov41	1545	.	T	C	999	.	.	GT:PL:DP:DPR	NA	NA	0	1	1	0	NA	NA	0	1	NA	0	NA	NA	1	1	0	1	0	1	1	NA	NA	0	NA	NA	NA	NA	0	1	1	0	0	0	0	0	1	1	0	0	1
scaffold50958_cov39	425	.	C	T	999	.	.	GT:PL:DP:DPR	1	1	0	0	1	0	NA	NA	0	1	0	1	NA	NA	NA	0	NA	1	0	1	1	NA	1	NA	NA	NA	NA	0	NA	NA	NA	NA	NA	NA	NA	1	1	0	1	0	1
scaffold51095_cov25	1950	.	G	T	999	.	.	GT:PL:DP:DPR	0	1	0	NA	0	0	NA	NA	0	0	0	1	NA	NA	NA	0	1	0	1	0	1	NA	0	0	NA	0	0	0	NA	1	0	0	0	0	0	0	0	0	0	0	0
scaffold51095_cov25	1951	.	C	G	999	.	.	GT:PL:DP:DPR	0	1	0	NA	0	0	NA	NA	0	0	0	1	NA	NA	NA	0	1	0	1	0	1	NA	0	0	NA	0	0	0	NA	1	0	0	0	0	0	0	0	0	0	0	0
scaffold51225_cov46	969	.	G	A	999	.	.	GT:PL:DP:DPR	0	0	0	0	0	0	0	1	1	NA	1	1	NA	NA	NA	0	1	1	0	1	1	0	1	0	NA	NA	NA	1	1	1	1	NA	NA	0	1	0	0	1	1	0	0
scaffold51298_cov32	2799	.	G	A	999	.	.	GT:PL:DP:DPR	0	0	1	0	1	0	0	1	0	0	0	0	1	0	0	0	0	1	0	0	0	0	0	0	1	0	0	1	1	0	0	0	0	0	0	1	0	1	0	0	0
scaffold51459_cov20	330	.	A	C	999	.	.	GT:PL:DP:DPR	1	NA	1	2	2	1	1	NA	2	1	1	2	2	NA	2	1	1	1	NA	2	1	2	1	NA	1	NA	2	2	2	2	1	1	1	1	2	2	1	1	1	1	1
scaffold52108_cov39	1354	.	C	T	999	.	.	GT:PL:DP:DPR	NA	NA	0	NA	1	0	NA	NA	NA	1	1	0	NA	NA	NA	NA	NA	NA	NA	1	1	NA	0	0	NA	NA	NA	0	NA	NA	1	NA	0	0	0	0	1	1	0	0	1
scaffold52108_cov39	1362	.	A	C	999	.	.	GT:PL:DP:DPR	NA	NA	0	NA	1	0	NA	NA	NA	1	1	0	NA	NA	NA	NA	NA	NA	NA	1	1	NA	0	0	NA	NA	NA	0	NA	NA	1	NA	0	0	0	0	1	1	0	0	1
scaffold52464_cov44	33152	.	A	G	999	.	.	GT:PL:DP:DPR	1	1	0	1	1	0	0	NA	0	1	0	1	0	1	1	0	0	1	0	1	1	NA	1	0	1	1	0	0	0	0	1	1	1	1	0	1	1	0	1	0	1
scaffold52473_cov42	2205	.	C	A	999	.	.	GT:PL:DP:DPR	0	1	1	0	0	1	0	2	0	0	NA	1	0	0	1	1	0	1	0	0	1	0	1	0	0	0	NA	1	0	1	1	0	0	1	0	0	1	0	0	0	0
scaffold53029_cov40	2601	.	C	T	999	.	.	GT:PL:DP:DPR	0	0	0	0	NA	0	0	0	0	0	NA	NA	NA	NA	NA	0	NA	0	0	0	1	NA	0	0	NA	NA	NA	NA	NA	NA	NA	1	NA	NA	NA	NA	1	0	1	1	0
scaffold53029_cov40	2624	.	T	A	999	.	.	GT:PL:DP:DPR	0	0	0	0	NA	0	0	0	0	0	NA	NA	NA	NA	NA	0	NA	0	0	0	1	NA	0	0	NA	NA	NA	NA	NA	NA	NA	1	NA	NA	NA	NA	1	0	1	1	0
scaffold53029_cov40	2649	.	T	C	999	.	.	GT:PL:DP:DPR	0	1	0	1	NA	1	0	1	0	0	NA	NA	NA	NA	NA	0	NA	1	0	0	0	NA	0	0	NA	NA	NA	NA	NA	NA	NA	1	NA	NA	NA	NA	0	0	1	0	1
scaffold53208_cov45	2439	.	T	A	999	.	.	GT:PL:DP:DPR	0	NA	0	0	1	0	NA	0	1	NA	0	0	NA	1	NA	0	NA	1	1	0	1	NA	NA	NA	NA	0	NA	0	NA	0	0	NA	0	NA	NA	0	0	0	1	1	1
scaffold53466_cov20	2826	.	C	T	999	.	.	GT:PL:DP:DPR	0	0	0	0	1	0	0	NA	0	1	0	0	NA	NA	0	0	1	0	0	0	0	NA	0	0	0	0	NA	0	1	0	0	0	0	1	1	0	1	0	1	1	0
scaffold53661_cov47	4784	.	T	C	999	.	.	GT:PL:DP:DPR	1	NA	1	1	0	0	1	NA	1	0	NA	NA	NA	NA	0	1	1	0	1	1	1	NA	0	1	1	NA	NA	0	1	1	0	0	NA	1	NA	0	1	0	0	1	0
scaffold53661_cov47	4851	.	G	A	999	.	.	GT:PL:DP:DPR	1	1	1	1	0	0	1	NA	1	0	2	NA	NA	NA	0	1	1	0	1	1	1	NA	0	1	1	NA	1	0	1	1	0	0	NA	1	NA	0	1	0	0	1	0
scaffold53884_cov40	10549	.	A	C	999	.	.	GT:PL:DP:DPR	1	NA	1	NA	1	2	NA	0	2	1	NA	NA	1	NA	1	1	NA	1	NA	1	1	NA	1	1	0	1	NA	0	NA	NA	1	1	1	2	NA	NA	NA	1	1	1	2
scaffold53996_cov27	1767	.	G	A	999	.	.	GT:PL:DP:DPR	1	1	1	1	1	1	1	NA	1	1	1	1	NA	1	1	1	1	1	1	1	NA	NA	1	NA	1	NA	NA	1	1	NA	0	1	1	1	1	1	1	1	1	1	1
scaffold53996_cov27	1788	.	A	G	999	.	.	GT:PL:DP:DPR	1	1	1	1	1	1	1	1	1	1	1	1	NA	1	1	1	1	1	1	1	NA	NA	1	NA	1	NA	NA	1	1	NA	1	1	1	1	1	1	1	1	1	1	1
scaffold53996_cov27	1791	.	C	T	999	.	.	GT:PL:DP:DPR	1	1	1	1	1	1	1	1	1	1	1	1	NA	1	1	1	1	1	1	1	NA	NA	1	NA	1	NA	NA	1	1	NA	1	1	1	1	1	1	1	1	1	1	1
scaffold54520_cov31	3064	.	G	A	999	.	.	GT:PL:DP:DPR	NA	0	1	NA	1	1	NA	NA	NA	0	0	NA	0	1	NA	0	0	1	0	0	1	NA	1	1	NA	NA	0	0	0	0	1	1	0	1	1	0	1	0	1	1	0
scaffold54624_cov40	13059	.	G	A	999	.	.	GT:PL:DP:DPR	0	1	1	NA	0	1	1	0	0	0	0	NA	1	NA	0	0	1	0	NA	0	0	NA	1	1	NA	0	NA	1	1	0	0	1	1	NA	1	1	0	0	1	1	0
scaffold54624_cov40	13092	.	A	C	999	.	.	GT:PL:DP:DPR	0	1	1	NA	0	1	1	0	0	0	0	NA	1	NA	0	0	1	0	NA	0	0	NA	1	1	NA	NA	NA	1	1	0	0	1	1	NA	1	1	0	0	1	1	0
scaffold54624_cov40	13608	.	C	G	999	.	.	GT:PL:DP:DPR	1	2	2	NA	1	2	2	NA	NA	1	NA	2	2	NA	NA	NA	2	1	NA	1	1	NA	NA	2	1	1	NA	NA	NA	NA	NA	2	NA	2	2	2	1	1	2	2	1
scaffold55533_cov28	1930	.	C	G	999	.	.	GT:PL:DP:DPR	1	1	0	NA	1	0	1	NA	0	0	NA	0	0	0	0	0	1	0	0	1	1	0	1	NA	2	0	NA	0	1	0	0	1	0	1	0	0	1	1	1	1	0
scaffold55533_cov28	1933	.	A	G	999	.	.	GT:PL:DP:DPR	1	1	0	NA	1	0	1	NA	0	0	NA	0	0	0	0	0	1	0	0	1	1	0	1	NA	2	0	NA	0	1	0	0	1	0	1	0	0	1	1	1	1	0
scaffold55685_cov43	9328	.	AG	AGG	999	.	.	GT:PL:DP:DPR	NA	1	1	1	1	1	NA	NA	NA	1	0	0	NA	NA	1	0	NA	1	NA	1	0	NA	0	0	NA	NA	0	0	1	NA	0	0	1	NA	1	0	1	1	0	0	1
scaffold56155_cov39	17442	.	A	G	999	.	.	GT:PL:DP:DPR	0	1	1	1	0	2	NA	NA	1	NA	2	2	NA	1	1	1	1	1	2	1	2	2	2	NA	1	2	2	2	NA	1	1	0	0	1	2	1	1	1	0	0	2
scaffold56155_cov39	17481	.	T	G	999	.	.	GT:PL:DP:DPR	0	1	1	1	0	2	NA	NA	1	1	2	2	NA	1	1	1	1	1	2	1	2	2	2	NA	1	2	2	2	NA	1	1	0	0	1	2	1	1	1	0	0	2
scaffold56402_cov47	4765	.	A	G	999	.	.	GT:PL:DP:DPR	1	1	0	0	1	0	0	NA	0	0	NA	0	NA	1	0	0	1	0	0	1	0	NA	0	0	1	0	NA	0	1	0	1	1	1	1	NA	0	0	1	1	1	0
scaffold56744_cov44	4163	.	G	A	999	.	.	GT:PL:DP:DPR	1	2	0	NA	1	1	NA	2	NA	0	NA	0	0	2	0	0	2	0	1	2	1	NA	NA	0	2	2	NA	1	NA	0	NA	1	1	2	1	0	0	2	1	1	1
scaffold56758_cov43	6561	.	C	G	999	.	.	GT:PL:DP:DPR	0	NA	0	NA	0	2	0	NA	1	0	NA	NA	NA	NA	1	0	1	NA	NA	1	0	NA	NA	0	0	NA	0	1	NA	NA	0	1	1	NA	NA	NA	NA	1	0	1	2
scaffold56887_cov44	1498	.	T	G	999	.	.	GT:PL:DP:DPR	NA	0	1	NA	0	1	0	NA	2	0	NA	0	1	1	0	1	1	1	0	0	0	NA	0	1	1	1	NA	1	0	1	1	1	1	NA	0	1	1	0	1	1	1
scaffold57412_cov40	3939	.	C	A	999	.	.	GT:PL:DP:DPR	NA	1	0	NA	1	1	1	NA	NA	1	NA	0	1	1	NA	0	1	1	NA	1	1	NA	1	1	0	NA	0	1	0	0	0	1	1	NA	1	0	1	1	1	1	0
scaffold57412_cov40	3947	.	C	T	999	.	.	GT:PL:DP:DPR	NA	1	0	NA	1	0	0	NA	0	1	NA	1	0	1	1	0	0	1	NA	1	1	NA	1	0	1	NA	0	0	0	0	1	1	1	NA	0	1	1	0	1	0	1
scaffold57554_cov30	239	.	G	C	999	.	.	GT:PL:DP:DPR	1	2	1	NA	1	0	2	0	0	1	NA	1	1	2	0	1	1	1	0	1	0	NA	1	2	1	1	1	1	1	1	0	1	1	0	0	1	1	1	0	1	2
scaffold57554_cov30	292	.	G	T	999	.	.	GT:PL:DP:DPR	2	0	2	NA	0	1	1	NA	1	0	NA	0	0	1	1	2	0	2	1	0	1	NA	0	1	0	0	0	0	2	2	1	2	0	1	1	0	2	0	1	0	1
scaffold57719_cov33	3478	.	C	T	999	.	.	GT:PL:DP:DPR	0	NA	0	0	0	1	NA	0	1	1	0	NA	NA	NA	1	1	NA	0	0	0	1	1	NA	1	0	1	NA	0	0	1	1	0	1	NA	1	0	0	0	1	1	1
scaffold57719_cov33	3484	.	C	A	999	.	.	GT:PL:DP:DPR	1	NA	1	1	0	1	NA	0	1	1	1	NA	NA	NA	0	1	NA	1	0	0	0	1	NA	1	1	1	NA	1	0	1	1	1	1	NA	0	1	1	0	1	1	1
scaffold58571_cov42	3159	.	T	C	999	.	.	GT:PL:DP:DPR	1	2	1	NA	NA	1	NA	NA	NA	1	NA	2	NA	1	NA	1	NA	1	NA	NA	2	NA	2	NA	1	NA	1	1	NA	1	1	1	1	NA	NA	1	1	2	1	1	1
scaffold58571_cov42	3172	.	C	T	999	.	.	GT:PL:DP:DPR	1	2	1	NA	NA	1	NA	NA	NA	1	NA	2	NA	1	NA	1	NA	1	NA	NA	2	NA	2	NA	1	NA	1	1	NA	1	1	1	1	NA	NA	1	1	2	1	1	1
scaffold58675_cov39	6003	.	G	C	999	.	.	GT:PL:DP:DPR	NA	NA	0	NA	1	0	1	NA	1	NA	NA	0	NA	NA	0	NA	1	NA	NA	1	0	NA	0	NA	1	NA	NA	NA	NA	NA	NA	1	NA	0	NA	1	NA	1	1	1	1
scaffold58675_cov39	6054	.	T	G	999	.	.	GT:PL:DP:DPR	NA	NA	0	NA	1	1	1	NA	0	0	NA	0	NA	NA	1	NA	0	NA	NA	0	0	NA	0	2	0	NA	NA	NA	NA	NA	NA	1	NA	1	NA	1	NA	0	0	1	1
scaffold58819_cov39	7608	.	T	G	999	.	.	GT:PL:DP:DPR	1	1	2	0	1	1	1	NA	2	2	2	1	NA	NA	NA	1	NA	NA	NA	1	1	NA	1	NA	NA	NA	NA	NA	NA	NA	1	NA	2	1	1	1	1	1	1	1	1
scaffold59089_cov22	1837	.	G	C	999	.	.	GT:PL:DP:DPR	1	NA	1	2	1	1	NA	NA	1	1	1	2	NA	NA	1	NA	NA	1	NA	1	1	NA	1	NA	NA	1	NA	NA	1	1	2	2	1	NA	NA	1	1	1	1	1	1
scaffold59089_cov22	1857	.	G	T	999	.	.	GT:PL:DP:DPR	1	NA	1	2	1	1	NA	NA	1	1	1	2	NA	NA	1	NA	NA	1	NA	1	1	NA	1	NA	NA	1	NA	NA	1	1	2	2	1	NA	NA	1	1	1	1	1	1
scaffold59857_cov38	7873	.	A	G	999	.	.	GT:PL:DP:DPR	1	2	1	1	1	2	1	NA	2	2	NA	1	1	NA	2	2	2	1	NA	1	2	2	2	2	1	NA	NA	1	1	2	2	1	2	2	2	1	1	1	2	2	1
scaffold60072_cov29	1626	.	C	T	999	.	.	GT:PL:DP:DPR	0	NA	0	0	0	0	0	NA	0	0	0	0	0	0	0	0	0	0	0	0	0	NA	0	0	0	0	0	0	0	0	0	0	0	0	0	0	0	0	0	0	0
scaffold60072_cov29	1647	.	A	C	999	.	.	GT:PL:DP:DPR	1	NA	1	2	1	1	2	NA	2	1	2	1	2	2	1	2	1	1	2	1	1	NA	1	2	1	2	2	2	2	2	1	2	2	2	2	1	1	1	1	1	1
scaffold60179_cov44	2545	.	A	G	999	.	.	GT:PL:DP:DPR	NA	NA	1	NA	0	1	NA	NA	1	NA	0	NA	NA	NA	0	1	NA	0	1	0	0	NA	NA	NA	NA	NA	NA	1	NA	NA	0	0	0	NA	NA	0	0	1	0	1	0
scaffold60179_cov44	2555	.	T	C	999	.	.	GT:PL:DP:DPR	NA	NA	1	NA	0	1	NA	NA	1	NA	0	NA	NA	NA	0	1	NA	0	1	0	0	NA	NA	NA	NA	NA	NA	1	NA	NA	0	0	0	NA	NA	0	0	1	0	1	0
scaffold60777_cov39	9448	.	C	T	999	.	.	GT:PL:DP:DPR	0	0	2	NA	0	1	1	2	NA	0	1	1	NA	0	1	2	NA	0	NA	0	0	NA	0	1	1	NA	NA	NA	NA	NA	NA	0	NA	0	NA	1	0	1	0	1	1
scaffold60796_cov32	3689	.	A	G	999	.	.	GT:PL:DP:DPR	1	1	1	1	1	1	1	NA	1	1	NA	1	1	1	1	1	1	1	1	1	1	1	1	1	1	1	NA	1	1	1	1	1	1	1	1	1	1	1	1	1	1
scaffold61017_cov24	2681	.	C	G	999	.	.	GT:PL:DP:DPR	1	NA	1	0	0	0	0	0	0	0	0	0	NA	NA	1	1	0	1	0	0	1	1	0	NA	0	0	NA	0	1	1	1	1	NA	1	1	0	1	0	1	0	0
scaffold61017_cov24	2697	.	G	A	999	.	.	GT:PL:DP:DPR	1	NA	1	NA	0	0	1	NA	0	0	1	0	NA	NA	0	1	0	1	0	0	0	1	0	NA	0	NA	NA	0	1	1	0	1	NA	0	0	0	1	0	0	0	1
scaffold61017_cov24	2699	.	G	A	999	.	.	GT:PL:DP:DPR	0	NA	1	NA	1	1	1	NA	0	1	0	0	NA	NA	1	1	1	1	0	1	1	1	0	NA	1	NA	NA	1	1	1	1	1	NA	1	1	1	1	1	1	1	1
scaffold61116_cov45	7460	.	C	A	999	.	.	GT:PL:DP:DPR	1	NA	0	NA	1	0	0	NA	0	NA	2	0	NA	NA	1	1	0	1	0	1	1	NA	0	NA	NA	NA	0	0	NA	1	1	0	0	0	0	0	1	1	0	0	1
scaffold61374_cov20	995	.	C	T	999	.	.	GT:PL:DP:DPR	0	1	0	1	0	1	1	NA	1	1	NA	1	0	NA	NA	NA	0	0	0	0	1	0	1	0	0	1	0	1	NA	NA	0	0	1	0	1	1	1	1	1	1	0
scaffold61634_cov26	1518	.	A	G	999	.	.	GT:PL:DP:DPR	1	0	NA	0	1	0	0	0	2	0	0	0	NA	0	NA	1	NA	0	1	0	0	NA	NA	NA	NA	NA	NA	NA	NA	NA	0	NA	1	NA	NA	NA	1	1	1	0	1
scaffold61849_cov30	1251	.	T	C	999	.	.	GT:PL:DP:DPR	0	NA	1	0	0	1	0	NA	NA	0	NA	1	NA	0	1	1	0	1	NA	0	1	1	1	0	0	0	0	0	0	1	1	0	0	NA	0	0	1	0	0	0	0
scaffold61849_cov30	1314	.	C	T	999	.	.	GT:PL:DP:DPR	1	NA	1	1	1	1	1	NA	1	1	NA	1	1	1	1	1	1	1	NA	1	1	1	1	1	1	1	1	1	1	1	1	1	1	1	1	1	1	1	1	1	1
scaffold62300_cov38	2214	.	A	G	999	.	.	GT:PL:DP:DPR	NA	NA	2	NA	1	2	2	NA	2	1	NA	2	2	NA	1	1	NA	1	NA	1	1	NA	2	2	1	NA	2	2	NA	1	1	NA	2	NA	NA	2	1	1	2	2	2
scaffold63760_cov28	2896	.	G	C	999	.	.	GT:PL:DP:DPR	1	1	1	1	1	1	1	NA	NA	0	0	0	NA	NA	1	1	NA	0	1	0	0	NA	0	NA	0	NA	NA	NA	0	0	0	NA	NA	NA	0	1	1	0	0	1	1
scaffold63760_cov28	2904	.	C	T	999	.	.	GT:PL:DP:DPR	1	1	0	1	1	1	1	NA	NA	1	1	0	NA	NA	0	0	NA	0	1	1	0	NA	0	NA	1	NA	NA	NA	1	0	1	NA	NA	NA	1	1	0	0	1	0	1
scaffold63760_cov28	2970	.	C	T	999	.	.	GT:PL:DP:DPR	2	NA	1	2	2	2	NA	NA	1	1	1	0	NA	NA	1	NA	NA	NA	2	1	0	NA	NA	NA	NA	NA	NA	NA	1	0	NA	NA	NA	NA	1	2	1	0	1	1	2
scaffold64004_cov43	420	.	A	T	999	.	.	GT:PL:DP:DPR	0	1	NA	1	1	0	2	NA	NA	0	0	0	NA	NA	1	0	0	0	1	1	1	NA	1	NA	NA	NA	NA	1	NA	1	1	1	NA	NA	NA	1	0	0	1	1	0
scaffold65144_cov51	960	.	T	G	999	.	.	GT:PL:DP:DPR	2	1	1	NA	2	0	0	2	2	1	NA	0	NA	NA	NA	1	1	1	NA	1	0	NA	NA	NA	1	NA	NA	0	NA	1	1	2	2	2	0	NA	1	1	2	2	0
scaffold65144_cov51	989	.	C	A	999	.	.	GT:PL:DP:DPR	0	0	1	1	1	0	0	0	2	1	0	0	NA	NA	NA	1	0	1	NA	0	0	NA	NA	NA	0	NA	NA	0	NA	1	0	1	1	0	0	NA	1	0	1	1	0
scaffold65144_cov51	1016	.	G	A	999	.	.	GT:PL:DP:DPR	0	0	1	1	0	1	0	0	0	1	1	1	NA	NA	NA	1	0	1	NA	0	1	NA	NA	NA	0	NA	NA	1	NA	1	0	0	0	0	1	NA	1	0	0	0	1
scaffold65238_cov30	170	.	C	T	999	.	.	GT:PL:DP:DPR	0	NA	1	1	1	0	NA	NA	0	0	0	1	1	1	0	0	0	1	1	1	0	0	0	0	1	0	0	1	1	0	0	1	0	0	0	1	1	1	0	0	1
scaffold65238_cov30	173	.	G	C	999	.	.	GT:PL:DP:DPR	0	NA	1	1	2	0	NA	NA	0	0	0	2	1	1	1	0	0	1	2	2	1	0	1	0	1	0	0	1	2	0	0	1	0	1	1	1	1	2	0	0	1
scaffold65238_cov30	218	.	C	A	999	.	.	GT:PL:DP:DPR	2	1	1	1	0	2	0	0	2	2	2	0	1	1	1	2	2	1	0	0	1	2	1	2	1	2	2	1	0	2	2	1	2	1	1	1	1	0	2	2	1
scaffold65758_cov49	4966	.	A	G	999	.	.	GT:PL:DP:DPR	0	0	1	NA	0	1	NA	NA	1	1	NA	NA	NA	NA	1	1	NA	1	NA	0	1	NA	1	1	0	NA	NA	1	NA	1	0	0	0	NA	NA	1	1	0	0	0	1
scaffold65758_cov49	5007	.	A	G	999	.	.	GT:PL:DP:DPR	0	1	1	0	0	2	2	NA	2	1	NA	2	1	NA	1	1	NA	1	2	1	2	2	2	1	1	2	NA	2	NA	1	1	0	0	1	NA	1	1	1	0	0	2
scaffold65861_cov23	823	.	A	G	999	.	.	GT:PL:DP:DPR	0	0	NA	1	0	0	0	0	0	0	0	0	NA	NA	0	0	NA	1	1	1	0	NA	0	0	0	NA	NA	1	1	1	1	NA	1	NA	0	0	0	0	0	0	1
scaffold65881_cov45	879	.	G	A	999	.	.	GT:PL:DP:DPR	NA	0	1	1	2	0	NA	NA	NA	NA	NA	NA	NA	NA	1	1	NA	1	NA	0	0	NA	0	1	NA	0	NA	0	NA	1	0	NA	NA	NA	0	1	1	0	1	1	0
scaffold66066_cov49	6912	.	G	A	999	.	.	GT:PL:DP:DPR	0	0	1	NA	0	1	1	NA	NA	1	NA	1	NA	0	1	1	0	1	1	0	1	NA	1	1	0	1	NA	1	0	1	0	0	0	0	1	1	1	0	0	0	1
scaffold66066_cov49	6992	.	C	G	999	.	.	GT:PL:DP:DPR	0	0	1	NA	0	1	1	NA	NA	1	NA	1	NA	0	1	1	0	1	1	0	1	NA	1	1	0	1	NA	1	0	1	0	0	0	0	1	1	1	0	0	0	1
scaffold66564_cov44	6888	.	A	G	999	.	.	GT:PL:DP:DPR	0	NA	0	0	0	1	NA	0	0	1	0	0	0	0	1	1	NA	0	NA	0	1	1	1	NA	0	1	1	0	NA	1	1	0	1	NA	NA	0	0	0	1	1	0
scaffold66564_cov44	6933	.	T	C	999	.	.	GT:PL:DP:DPR	1	NA	1	1	2	1	NA	2	0	1	1	2	1	1	2	1	NA	1	NA	2	2	1	2	NA	1	1	1	1	NA	1	1	1	1	NA	2	1	1	2	1	1	1
scaffold66778_cov25	5754	.	A	T	999	.	.	GT:PL:DP:DPR	1	NA	NA	0	0	0	1	0	0	1	0	NA	NA	NA	NA	NA	NA	NA	NA	NA	1	0	NA	NA	NA	NA	NA	NA	NA	0	1	NA	NA	NA	NA	NA	0	1	1	0	1
scaffold66778_cov25	5773	.	A	G	999	.	.	GT:PL:DP:DPR	0	NA	NA	0	0	1	0	0	0	0	0	NA	NA	NA	NA	NA	NA	NA	NA	NA	0	0	NA	NA	NA	NA	NA	NA	NA	0	0	NA	NA	NA	NA	NA	1	1	0	0	0
scaffold67163_cov40	6258	.	A	G	999	.	.	GT:PL:DP:DPR	0	NA	0	NA	0	0	0	NA	1	0	NA	NA	NA	0	NA	1	0	0	0	0	0	NA	0	0	NA	NA	NA	0	NA	1	0	0	NA	NA	0	0	0	0	0	0	1
scaffold67163_cov40	6298	.	C	T	999	.	.	GT:PL:DP:DPR	1	NA	0	NA	1	0	0	NA	0	1	NA	1	NA	1	NA	0	0	1	0	1	1	NA	1	0	1	NA	NA	0	0	0	1	1	NA	NA	0	1	1	0	1	0	1
scaffold67660_cov41	2222	.	C	T	999	.	.	GT:PL:DP:DPR	1	1	1	0	1	0	1	1	1	1	1	0	NA	1	1	0	0	1	1	1	0	0	0	1	1	NA	0	1	1	1	0	1	0	NA	0	1	0	1	0	0	0
scaffold67660_cov41	2236	.	A	C	999	.	.	GT:PL:DP:DPR	0	1	0	2	1	0	0	0	0	1	1	0	NA	0	0	2	0	1	0	1	2	2	0	0	1	NA	0	0	1	1	0	0	0	NA	0	0	2	1	0	0	2
scaffold67777_cov37	3191	.	C	T	999	.	.	GT:PL:DP:DPR	2	0	1	NA	2	1	2	NA	2	NA	NA	1	NA	2	1	1	NA	1	2	2	1	NA	1	NA	NA	NA	2	1	NA	NA	1	NA	NA	1	NA	2	1	2	2	2	2
scaffold67777_cov37	3265	.	C	T	999	.	.	GT:PL:DP:DPR	0	0	0	0	0	0	0	NA	1	1	1	1	NA	0	0	0	NA	1	0	1	1	NA	1	NA	NA	NA	1	1	NA	1	1	0	1	0	NA	0	0	1	1	0	0
scaffold67840_cov46	15766	.	G	A	999	.	.	GT:PL:DP:DPR	1	0	0	0	0	0	1	1	1	0	0	1	NA	NA	1	1	NA	1	1	1	1	NA	1	1	NA	NA	NA	0	NA	1	0	NA	1	1	1	0	1	0	1	1	0
scaffold67840_cov46	15819	.	G	A	999	.	.	GT:PL:DP:DPR	0	0	1	0	0	0	NA	0	1	0	0	0	NA	NA	0	0	NA	0	NA	0	1	NA	1	0	0	NA	NA	0	NA	0	0	NA	1	NA	0	0	0	1	0	0	1
scaffold68038_cov20	11743	.	G	A	999	.	.	GT:PL:DP:DPR	0	0	2	1	0	0	0	1	NA	0	0	2	NA	NA	1	2	0	0	NA	0	0	NA	0	0	1	0	NA	0	NA	2	1	0	0	0	0	1	0	0	0	0	1
scaffold68461_cov44	1569	.	T	C	999	.	.	GT:PL:DP:DPR	2	1	1	NA	2	1	1	NA	1	2	NA	NA	1	1	2	2	1	2	NA	2	2	NA	1	1	2	NA	1	1	1	2	2	1	1	NA	1	1	2	2	1	1	2
scaffold68461_cov44	1637	.	G	A	999	.	.	GT:PL:DP:DPR	0	1	1	1	0	1	1	NA	1	0	NA	NA	1	1	0	0	1	0	NA	0	0	NA	1	1	0	0	1	1	1	0	0	1	1	NA	1	1	0	0	1	1	0
scaffold68586_cov28	1070	.	C	G	999	.	.	GT:PL:DP:DPR	0	1	0	NA	1	0	1	1	NA	0	NA	0	0	NA	0	1	1	0	0	1	0	NA	1	0	1	0	0	0	1	0	1	1	1	1	0	1	0	1	1	1	0
scaffold68586_cov28	1082	.	G	A	999	.	.	GT:PL:DP:DPR	0	0	1	NA	0	1	0	0	NA	1	NA	1	1	NA	1	0	0	1	1	0	1	NA	0	1	0	1	1	1	0	1	0	0	0	0	1	0	1	0	0	0	1
scaffold68790_cov41	5877	.	A	C	999	.	.	GT:PL:DP:DPR	1	1	0	1	1	1	1	NA	0	0	1	0	NA	NA	0	0	1	1	NA	1	1	NA	1	NA	0	NA	0	1	0	0	0	NA	1	NA	1	0	1	1	1	1	0
scaffold69009_cov47	15701	.	G	A	999	.	.	GT:PL:DP:DPR	1	NA	1	NA	1	1	NA	NA	1	1	NA	0	NA	1	NA	1	1	1	NA	1	1	NA	1	1	0	NA	NA	1	0	NA	1	NA	NA	NA	1	1	1	1	1	1	1
scaffold69009_cov47	15740	.	T	G	999	.	.	GT:PL:DP:DPR	1	NA	1	NA	1	1	NA	NA	0	0	NA	0	NA	0	NA	1	0	0	NA	0	0	NA	0	1	0	NA	NA	0	0	NA	0	NA	NA	NA	0	1	1	0	0	1	1
scaffold69009_cov47	15764	.	G	A	999	.	.	GT:PL:DP:DPR	1	NA	1	NA	1	1	NA	NA	0	0	NA	0	NA	0	NA	1	0	0	NA	0	0	NA	0	NA	0	NA	NA	0	0	NA	0	NA	NA	NA	0	1	1	0	0	1	1
scaffold69143_cov37	1177	.	C	G	999	.	.	GT:PL:DP:DPR	0	0	1	0	0	0	0	NA	0	0	NA	NA	NA	NA	NA	1	NA	1	NA	0	1	NA	1	0	NA	NA	NA	NA	NA	NA	0	NA	0	NA	0	0	0	1	0	1	0
scaffold69143_cov37	1239	.	A	G	999	.	.	GT:PL:DP:DPR	0	0	1	0	0	0	0	NA	0	0	0	1	NA	NA	NA	1	NA	1	NA	0	1	NA	1	0	NA	0	NA	1	NA	NA	0	0	0	1	0	0	0	1	0	1	0
scaffold69143_cov37	1257	.	G	A	999	.	.	GT:PL:DP:DPR	2	2	1	2	2	2	2	NA	1	1	2	0	NA	NA	NA	1	NA	0	NA	1	0	NA	0	2	NA	1	NA	0	NA	NA	1	2	1	1	1	2	2	0	1	1	2
scaffold69143_cov37	3212	.	C	T	999	.	.	GT:PL:DP:DPR	0	0	1	0	0	0	0	NA	0	0	0	1	0	NA	1	NA	NA	1	1	0	1	1	1	0	NA	0	NA	1	NA	1	0	NA	0	1	NA	0	1	1	0	1	0
scaffold69143_cov37	3235	.	T	C	999	.	.	GT:PL:DP:DPR	1	0	1	1	1	1	1	NA	0	0	0	0	0	NA	1	NA	NA	0	1	0	0	1	0	1	NA	0	NA	0	NA	NA	0	NA	0	1	NA	1	1	0	0	1	1
scaffold69143_cov37	3468	.	T	A	999	.	.	GT:PL:DP:DPR	0	0	1	0	0	0	0	1	0	0	0	1	NA	0	1	1	0	1	NA	0	1	1	1	NA	0	0	0	1	0	1	0	0	0	1	0	0	1	1	0	1	0
scaffold69143_cov37	5003	.	T	C	999	.	.	GT:PL:DP:DPR	0	0	1	NA	0	0	NA	NA	0	0	0	1	NA	NA	1	NA	0	1	NA	0	1	NA	NA	NA	0	0	0	NA	NA	1	0	0	0	1	0	0	1	1	0	1	0
scaffold69143_cov37	5015	.	C	A	999	.	.	GT:PL:DP:DPR	0	0	1	0	0	0	NA	NA	0	0	0	1	NA	0	1	NA	0	1	NA	0	1	NA	NA	0	0	0	0	NA	NA	1	0	0	0	1	0	0	1	1	0	1	0
scaffold69534_cov36	6156	.	C	T	999	.	.	GT:PL:DP:DPR	1	1	1	1	1	1	NA	1	2	1	2	1	1	1	1	1	1	1	1	1	1	NA	0	1	1	1	NA	1	1	1	1	1	1	1	1	1	1	1	1	1	1
scaffold69534_cov36	6180	.	T	C	999	.	.	GT:PL:DP:DPR	1	1	1	1	1	1	NA	1	2	1	2	1	1	1	1	1	1	1	1	1	1	NA	0	1	1	1	NA	1	1	1	1	1	1	1	1	1	1	1	1	1	1
scaffold69654_cov40	16822	.	G	A	999	.	.	GT:PL:DP:DPR	1	1	0	NA	1	0	0	1	NA	0	NA	0	NA	1	0	0	1	0	0	1	0	NA	0	0	1	NA	NA	0	NA	0	1	1	1	1	0	0	0	1	1	1	0
scaffold69654_cov40	16893	.	G	A	999	.	.	GT:PL:DP:DPR	1	0	2	NA	1	1	1	0	NA	2	NA	1	NA	0	2	2	0	2	1	0	1	NA	1	2	0	NA	NA	1	NA	2	0	1	NA	NA	2	2	2	0	1	1	1
scaffold69866_cov40	8613	.	G	A	999	.	.	GT:PL:DP:DPR	0	1	1	1	0	0	0	NA	0	0	NA	NA	NA	NA	NA	1	NA	1	NA	0	0	NA	0	1	NA	NA	0	0	1	NA	0	1	NA	NA	0	0	1	0	0	0	1
scaffold69866_cov40	8681	.	C	T	999	.	.	GT:PL:DP:DPR	0	0	0	0	1	1	1	NA	NA	1	NA	NA	NA	NA	NA	0	NA	0	NA	1	1	NA	NA	NA	NA	NA	1	1	0	NA	1	NA	NA	NA	1	1	0	1	1	1	0
scaffold70023_cov27	1317	.	T	G	999	.	.	GT:PL:DP:DPR	1	0	NA	NA	0	0	1	1	1	NA	0	NA	NA	NA	1	1	NA	1	NA	1	1	NA	NA	1	NA	NA	NA	0	NA	0	0	NA	1	NA	1	NA	1	0	1	1	0
scaffold70023_cov27	1327	.	G	A	999	.	.	GT:PL:DP:DPR	0	0	NA	NA	0	0	0	0	1	NA	0	NA	NA	NA	0	0	NA	0	NA	0	1	NA	NA	0	NA	NA	NA	0	NA	0	0	NA	1	NA	0	NA	0	2	0	0	2
scaffold70318_cov34	11433	.	T	G	999	.	.	GT:PL:DP:DPR	1	2	1	1	1	2	NA	NA	NA	NA	NA	NA	NA	NA	NA	1	2	1	NA	2	2	NA	2	NA	NA	2	NA	NA	NA	NA	NA	1	1	NA	2	0	1	2	1	1	NA
scaffold70686_cov38	5909	.	C	A	999	.	.	GT:PL:DP:DPR	1	NA	1	1	0	0	1	NA	0	0	0	0	NA	NA	0	1	NA	0	1	1	1	NA	NA	NA	NA	NA	NA	0	1	NA	0	0	1	NA	0	0	1	0	0	1	0
scaffold70720_cov47	5347	.	A	C	999	.	.	GT:PL:DP:DPR	0	0	0	0	1	0	0	NA	0	1	0	0	NA	NA	0	0	NA	0	0	1	0	0	0	1	1	1	0	1	NA	NA	0	0	0	NA	0	0	0	1	1	1	0
scaffold70720_cov47	5348	.	G	T	999	.	.	GT:PL:DP:DPR	0	0	0	0	1	0	0	NA	0	1	0	0	NA	NA	0	0	NA	0	0	1	0	0	0	1	1	1	0	1	NA	NA	0	0	0	NA	0	0	0	1	1	1	0
scaffold70976_cov36	3384	.	A	G	999	.	.	GT:PL:DP:DPR	1	NA	2	NA	1	2	2	NA	2	1	NA	2	2	NA	1	2	2	1	2	1	1	NA	1	2	1	NA	2	2	2	NA	1	1	1	NA	2	1	1	2	1	2	1
scaffold70976_cov36	3402	.	C	A	999	.	.	GT:PL:DP:DPR	0	NA	2	0	0	1	1	NA	2	0	NA	2	1	NA	1	2	1	0	1	0	0	NA	0	1	1	NA	2	1	2	2	1	0	0	NA	1	1	0	1	0	1	1
scaffold71712_cov38	4831	.	C	A	999	.	.	GT:PL:DP:DPR	1	1	1	NA	1	1	0	NA	1	1	NA	1	NA	2	1	1	1	NA	NA	1	1	NA	1	NA	NA	NA	1	1	NA	1	1	NA	1	1	1	1	1	1	1	1	1
scaffold72414_cov41	12084	.	C	T	999	.	.	GT:PL:DP:DPR	0	0	1	1	0	1	NA	0	1	1	NA	0	NA	NA	1	NA	NA	1	NA	0	1	NA	NA	1	NA	NA	NA	1	NA	1	NA	NA	0	NA	NA	NA	NA	0	0	0	1
scaffold72595_cov42	17109	.	A	G	999	.	.	GT:PL:DP:DPR	1	0	1	1	0	2	0	0	2	2	1	0	NA	1	0	2	2	1	0	0	0	NA	0	2	1	2	2	1	0	1	2	1	2	NA	0	1	1	0	2	2	1
scaffold72897_cov47	23144	.	C	T	999	.	.	GT:PL:DP:DPR	1	0	1	0	1	0	1	2	NA	1	0	NA	NA	0	NA	0	NA	0	NA	2	1	1	2	NA	1	NA	NA	NA	NA	NA	1	2	NA	NA	0	0	0	2	1	2	NA
scaffold73032_cov44	12744	.	C	T	999	.	.	GT:PL:DP:DPR	2	0	2	0	2	0	2	1	1	2	NA	1	NA	1	NA	1	0	1	0	1	2	2	1	NA	2	1	1	1	0	0	2	1	1	NA	0	1	0	1	2	1	0
scaffold73085_cov45	1126	.	G	A	999	.	.	GT:PL:DP:DPR	1	1	1	NA	1	1	NA	NA	1	1	1	1	1	0	1	1	1	1	1	1	1	1	1	1	1	NA	1	1	1	2	1	1	1	1	1	1	1	1	1	1	1
scaffold73093_cov46	30599	.	C	A	999	.	.	GT:PL:DP:DPR	1	NA	0	1	1	0	0	NA	0	1	NA	NA	NA	NA	NA	NA	0	1	NA	1	1	NA	1	0	1	1	NA	NA	NA	0	1	1	NA	1	0	NA	1	0	1	0	1
scaffold73093_cov46	30649	.	G	A	999	.	.	GT:PL:DP:DPR	1	NA	1	1	1	2	2	NA	2	1	NA	NA	NA	NA	NA	NA	2	1	NA	1	1	NA	0	2	0	1	NA	NA	NA	1	0	1	NA	1	2	NA	1	2	1	2	0
scaffold73119_cov20	1289	.	A	C	999	.	.	GT:PL:DP:DPR	0	NA	0	NA	0	0	NA	NA	0	1	0	NA	NA	NA	NA	NA	NA	1	NA	0	0	NA	NA	0	NA	0	0	1	NA	NA	NA	0	0	NA	NA	NA	0	0	0	NA	0
scaffold73119_cov20	1290	.	C	T	999	.	.	GT:PL:DP:DPR	0	NA	0	NA	0	0	NA	NA	0	1	0	NA	NA	NA	NA	NA	NA	1	NA	0	0	NA	NA	0	NA	0	0	1	NA	NA	NA	0	0	NA	NA	NA	0	0	0	NA	0
scaffold73427_cov47	3173	.	C	T	999	.	.	GT:PL:DP:DPR	0	1	0	NA	1	0	1	0	0	1	NA	0	1	NA	NA	0	NA	1	1	0	1	0	0	1	1	0	0	0	1	0	0	0	0	0	0	0	0	0	1	1	1
scaffold74460_cov51	8741	.	A	T	999	.	.	GT:PL:DP:DPR	0	1	0	NA	0	0	0	0	0	1	NA	NA	NA	NA	NA	NA	NA	0	NA	0	1	NA	NA	NA	0	NA	NA	0	0	NA	1	0	1	NA	NA	1	0	0	1	0	0
scaffold74822_cov46	7380	.	C	A	999	.	.	GT:PL:DP:DPR	1	0	1	NA	1	1	1	0	NA	1	1	NA	NA	NA	1	1	NA	1	1	1	1	NA	1	NA	NA	NA	NA	1	NA	NA	1	1	1	1	1	1	1	1	1	1	1
scaffold75161_cov32	763	.	A	C	999	.	.	GT:PL:DP:DPR	1	2	1	2	1	2	1	NA	1	1	2	2	NA	NA	1	NA	NA	2	2	NA	1	1	NA	NA	1	NA	NA	NA	NA	NA	1	1	NA	NA	2	2	2	1	1	1	2
scaffold75551_cov44	10605	.	G	A	999	.	.	GT:PL:DP:DPR	1	1	1	1	1	1	1	NA	1	1	1	NA	1	1	1	1	NA	1	1	1	1	1	1	1	1	1	1	1	1	1	1	1	1	1	1	1	1	1	1	1	1
scaffold75656_cov29	66	.	T	C	999	.	.	GT:PL:DP:DPR	0	NA	0	NA	1	0	0	NA	0	0	0	0	NA	0	0	1	1	0	NA	0	0	NA	1	0	NA	NA	NA	NA	0	NA	NA	0	0	0	NA	0	0	0	0	0	0
scaffold75790_cov29	3916	.	C	T	999	.	.	GT:PL:DP:DPR	1	0	1	NA	2	0	NA	NA	2	1	NA	0	1	NA	1	2	2	1	2	0	1	NA	0	2	1	0	NA	1	NA	1	0	1	1	1	1	0	1	1	2	1	2
scaffold75810_cov35	380	.	T	C	999	.	.	GT:PL:DP:DPR	2	NA	2	NA	2	2	0	NA	1	1	1	1	1	NA	1	2	1	NA	1	1	2	NA	NA	NA	1	NA	NA	1	1	NA	2	NA	1	NA	NA	1	2	1	2	1	1
scaffold75810_cov35	412	.	A	T	999	.	.	GT:PL:DP:DPR	0	NA	0	NA	0	0	2	NA	1	1	NA	1	1	NA	1	0	1	NA	1	1	0	NA	NA	NA	1	NA	1	1	1	NA	0	NA	NA	NA	0	1	0	1	0	1	1
scaffold76047_cov44	4973	.	A	G	999	.	.	GT:PL:DP:DPR	1	1	1	NA	0	0	1	NA	NA	0	NA	0	0	1	0	1	1	0	1	1	1	NA	0	1	1	NA	1	0	1	1	0	0	NA	1	0	0	1	0	0	1	0
scaffold76047_cov44	13888	.	T	A	999	.	.	GT:PL:DP:DPR	1	1	1	1	0	0	1	0	1	0	1	0	NA	NA	0	1	1	0	1	1	1	NA	0	NA	1	NA	1	0	NA	1	0	0	1	1	NA	0	1	0	0	1	0
scaffold76259_cov50	10872	.	A	G	999	.	.	GT:PL:DP:DPR	1	0	1	0	1	0	1	0	0	1	1	NA	NA	1	0	1	0	1	0	0	1	NA	NA	NA	NA	0	NA	0	0	NA	1	0	NA	0	0	0	0	0	1	0	0
scaffold76259_cov50	10899	.	C	A	999	.	.	GT:PL:DP:DPR	1	0	1	0	1	1	1	0	1	1	1	NA	NA	1	1	1	1	1	1	1	1	NA	NA	NA	NA	1	NA	1	1	NA	1	1	NA	1	1	1	1	1	1	1	1
scaffold76523_cov49	441	.	C	G	999	.	.	GT:PL:DP:DPR	1	NA	0	NA	1	1	1	0	NA	1	NA	0	NA	NA	NA	0	NA	0	1	1	0	NA	0	1	1	1	NA	0	NA	0	1	NA	1	0	1	1	0	0	1	0	1
scaffold76523_cov49	442	.	A	G	999	.	.	GT:PL:DP:DPR	1	NA	0	NA	1	1	1	0	NA	1	NA	0	NA	NA	NA	0	NA	0	1	1	0	NA	0	1	1	1	NA	0	NA	0	1	NA	1	0	1	1	0	0	1	0	1
scaffold77131_cov48	1037	.	C	T	999	.	.	GT:PL:DP:DPR	0	1	1	1	1	1	1	1	1	1	1	1	NA	NA	NA	1	NA	NA	NA	1	1	NA	1	NA	1	1	NA	1	NA	NA	1	NA	NA	1	1	1	1	1	1	1	1
scaffold77819_cov42	7301	.	G	C	999	.	.	GT:PL:DP:DPR	NA	NA	1	0	0	1	NA	1	0	0	0	NA	NA	NA	1	1	0	1	NA	0	1	NA	1	NA	0	NA	0	NA	NA	1	1	0	0	NA	0	0	1	1	0	0	0
scaffold78270_cov48	3085	.	G	A	999	.	.	GT:PL:DP:DPR	1	NA	1	1	1	1	NA	NA	1	1	NA	1	NA	1	1	1	1	1	NA	1	1	1	1	NA	1	1	1	0	1	1	1	NA	1	1	NA	1	1	1	1	1	1
scaffold78828_cov37	1776	.	C	A	999	.	.	GT:PL:DP:DPR	0	1	1	1	2	0	2	2	0	0	1	2	1	0	1	NA	0	1	2	2	1	NA	1	NA	1	NA	0	1	NA	0	0	1	0	1	NA	1	1	2	0	0	1
scaffold78936_cov43	528	.	C	A	999	.	.	GT:PL:DP:DPR	1	0	1	1	1	0	0	0	1	1	0	0	1	0	1	1	0	1	0	0	0	0	0	1	0	0	0	0	0	1	0	1	1	0	0	1	1	0	1	1	0
scaffold79009_cov42	21477	.	C	G	999	.	.	GT:PL:DP:DPR	1	0	1	NA	1	0	1	NA	0	0	NA	NA	NA	NA	0	0	0	1	NA	1	0	NA	0	0	1	NA	NA	1	1	0	0	1	0	NA	0	1	1	1	0	0	1
scaffold79076_cov39	2821	.	G	A	999	.	.	GT:PL:DP:DPR	1	1	0	NA	1	1	1	0	0	1	1	0	1	NA	0	0	1	1	1	1	1	1	1	1	0	1	0	1	0	0	0	1	1	1	1	0	1	1	1	1	0
scaffold79163_cov40	322	.	G	A	999	.	.	GT:PL:DP:DPR	NA	0	0	NA	1	0	0	NA	NA	1	NA	NA	NA	NA	NA	1	NA	1	0	1	1	NA	0	NA	NA	NA	NA	0	NA	NA	NA	0	NA	NA	NA	0	1	1	0	0	1
scaffold79163_cov40	382	.	A	C	999	.	.	GT:PL:DP:DPR	NA	1	1	NA	0	1	1	NA	NA	0	NA	NA	NA	NA	NA	0	NA	0	1	0	0	NA	2	NA	NA	NA	NA	1	NA	NA	NA	1	NA	NA	NA	1	0	0	1	1	0
scaffold79186_cov35	2830	.	G	A	999	.	.	GT:PL:DP:DPR	NA	1	NA	NA	0	1	NA	NA	0	1	2	1	NA	NA	NA	0	NA	1	NA	1	1	NA	1	NA	1	NA	NA	0	NA	NA	1	NA	0	NA	0	1	0	0	0	1	0
scaffold80037_cov39	7390	.	C	T	999	.	.	GT:PL:DP:DPR	0	1	0	NA	0	2	2	NA	NA	0	NA	NA	0	1	0	0	1	0	NA	1	2	NA	1	0	1	2	NA	2	1	0	1	0	0	1	2	0	0	1	0	0	2
scaffold80037_cov39	7407	.	G	C	999	.	.	GT:PL:DP:DPR	1	1	0	NA	1	0	0	NA	NA	0	NA	0	0	1	0	0	1	0	NA	1	0	NA	0	0	1	0	NA	0	1	0	1	1	1	1	0	0	0	1	1	1	0
scaffold80037_cov39	7430	.	C	T	999	.	.	GT:PL:DP:DPR	0	1	0	NA	0	2	2	NA	NA	0	NA	2	0	1	0	0	1	0	NA	1	2	NA	1	0	1	2	NA	2	1	0	1	0	0	1	2	0	0	1	0	0	2
scaffold80636_cov20	536	.	T	C	999	.	.	GT:PL:DP:DPR	1	NA	1	1	1	1	NA	NA	2	1	NA	1	2	2	1	1	1	1	1	1	1	1	1	1	1	1	1	1	2	1	1	1	1	1	1	2	1	1	1	1	1
scaffold81014_cov43	4800	.	A	G	999	.	.	GT:PL:DP:DPR	1	NA	0	1	1	0	NA	NA	1	1	NA	0	NA	NA	NA	0	1	0	1	1	0	NA	NA	1	1	NA	NA	0	NA	0	0	NA	1	NA	NA	1	0	0	1	1	1
scaffold81014_cov43	4844	.	G	C	999	.	.	GT:PL:DP:DPR	0	NA	0	0	0	0	NA	NA	0	1	NA	1	NA	NA	NA	0	NA	1	0	NA	1	NA	NA	0	NA	NA	NA	NA	NA	1	1	NA	NA	NA	NA	0	0	1	1	0	0
scaffold81475_cov33	1354	.	A	G	999	.	.	GT:PL:DP:DPR	NA	NA	1	NA	2	2	2	NA	1	2	NA	2	NA	NA	NA	2	NA	2	NA	NA	1	NA	NA	2	NA	NA	NA	2	NA	NA	2	NA	NA	NA	NA	NA	2	1	2	2	1
scaffold81529_cov40	3974	.	A	G	999	.	.	GT:PL:DP:DPR	NA	1	0	NA	0	1	NA	NA	0	1	NA	1	1	1	0	0	0	1	0	1	1	NA	1	0	1	1	NA	0	NA	0	1	0	0	0	0	1	0	0	0	1	0
scaffold81529_cov40	4012	.	G	A	999	.	.	GT:PL:DP:DPR	NA	0	1	NA	1	0	NA	NA	1	0	NA	0	0	0	1	1	1	0	1	0	0	NA	0	1	0	0	NA	1	NA	1	0	1	1	1	1	0	1	1	1	0	1
scaffold82258_cov39	3104	.	G	A	999	.	.	GT:PL:DP:DPR	0	0	0	0	0	1	0	NA	NA	0	0	NA	NA	NA	1	NA	NA	NA	0	0	1	1	1	0	NA	NA	NA	1	NA	NA	1	NA	NA	NA	0	0	1	1	0	0	0
scaffold82534_cov41	1317	.	T	C	999	.	.	GT:PL:DP:DPR	1	2	1	1	1	1	1	1	1	1	1	1	1	1	1	1	1	1	1	1	1	NA	1	1	1	1	1	1	1	NA	1	1	1	1	1	1	1	1	1	1	1
scaffold83887_cov37	10057	.	G	T	999	.	.	GT:PL:DP:DPR	1	0	1	1	1	0	NA	NA	1	1	NA	NA	1	0	1	1	0	1	0	0	0	NA	NA	NA	0	0	NA	0	NA	1	0	1	1	0	0	1	1	0	1	1	0
scaffold83887_cov37	10072	.	C	T	999	.	.	GT:PL:DP:DPR	1	0	2	2	1	1	NA	NA	2	2	NA	NA	NA	0	2	2	0	2	1	0	1	NA	NA	NA	0	1	NA	1	NA	2	0	1	1	0	1	2	2	0	1	1	1
scaffold84011_cov39	6915	.	A	G	999	.	.	GT:PL:DP:DPR	0	0	1	0	0	0	0	NA	1	1	0	1	NA	NA	NA	1	0	NA	NA	0	0	NA	NA	0	1	NA	NA	NA	NA	NA	1	NA	NA	0	0	1	0	0	0	0	1
scaffold84296_cov29	789	.	C	A	999	.	.	GT:PL:DP:DPR	1	1	1	1	1	1	1	1	1	1	2	1	1	1	1	1	1	1	1	1	1	1	1	1	1	1	1	1	1	1	1	1	1	1	1	1	1	1	1	1	1
scaffold84323_cov45	11293	.	T	G	999	.	.	GT:PL:DP:DPR	2	1	0	NA	1	1	2	NA	2	1	NA	2	NA	1	2	2	1	2	2	2	2	NA	NA	2	1	NA	NA	1	NA	1	1	1	NA	NA	2	1	2	0	2	2	0
scaffold85947_cov20	1285	.	G	A	999	.	.	GT:PL:DP:DPR	1	1	1	1	1	1	1	1	1	1	2	1	1	1	1	1	1	1	1	1	1	1	1	1	1	1	1	1	1	1	1	1	1	1	1	1	1	1	1	1	1
scaffold86108_cov45	481	.	GA	G	999	.	.	GT:PL:DP:DPR	0	1	0	NA	0	0	0	0	1	1	NA	0	NA	NA	NA	0	NA	1	NA	1	0	NA	NA	NA	NA	1	NA	NA	NA	NA	0	NA	0	1	NA	1	1	1	0	0	0
scaffold86178_cov36	3760	.	G	A	999	.	.	GT:PL:DP:DPR	1	0	1	NA	0	1	0	0	1	1	NA	1	NA	NA	NA	0	NA	1	1	NA	1	NA	0	1	0	NA	NA	1	NA	1	0	NA	0	0	1	0	1	0	0	0	1
scaffold86178_cov36	3763	.	G	C	999	.	.	GT:PL:DP:DPR	1	0	1	NA	1	0	0	0	1	1	NA	0	NA	NA	NA	1	NA	1	0	NA	0	NA	0	1	0	NA	NA	0	NA	1	0	1	1	0	0	1	1	0	1	1	0
scaffold87555_cov24	2131	.	C	A	999	.	.	GT:PL:DP:DPR	1	2	1	1	1	1	NA	2	2	2	2	1	NA	NA	NA	1	1	1	1	2	2	NA	1	NA	NA	2	NA	NA	1	NA	1	2	1	NA	1	2	1	1	1	1	1
scaffold87919_cov49	15907	.	C	T	999	.	.	GT:PL:DP:DPR	1	2	1	NA	1	1	0	1	1	NA	1	1	NA	NA	1	1	NA	0	NA	1	1	NA	1	0	NA	1	NA	1	NA	NA	1	NA	1	1	1	NA	1	1	1	1	1
scaffold88117_cov50	32586	.	A	G	999	.	.	GT:PL:DP:DPR	1	NA	1	2	2	1	NA	NA	NA	1	NA	2	NA	NA	NA	NA	NA	1	NA	NA	2	NA	NA	1	NA	1	NA	1	NA	NA	0	NA	1	NA	NA	1	1	2	1	1	1
scaffold88117_cov50	32666	.	T	C	999	.	.	GT:PL:DP:DPR	0	NA	0	0	0	1	0	NA	2	1	NA	0	NA	NA	NA	1	NA	0	NA	NA	2	NA	2	1	NA	1	NA	0	NA	NA	1	NA	1	NA	2	0	0	0	1	1	0
scaffold88219_cov37	2328	.	A	G	999	.	.	GT:PL:DP:DPR	0	NA	1	NA	NA	1	NA	NA	NA	NA	1	NA	NA	NA	NA	1	NA	1	1	NA	1	NA	1	1	NA	NA	NA	1	NA	1	1	0	1	1	NA	1	1	NA	0	1	1
scaffold88219_cov37	2331	.	T	C	999	.	.	GT:PL:DP:DPR	1	NA	1	NA	NA	1	NA	NA	NA	NA	0	NA	NA	NA	1	1	NA	1	1	NA	1	NA	1	0	NA	NA	NA	1	NA	0	1	1	1	1	NA	1	1	NA	1	1	1
scaffold89573_cov45	2335	.	G	A	999	.	.	GT:PL:DP:DPR	1	0	1	1	1	1	0	NA	NA	NA	NA	0	NA	0	1	0	0	1	NA	0	1	NA	1	1	0	1	NA	0	0	1	1	NA	NA	2	1	0	0	0	1	1	0
scaffold89661_cov45	5784	.	T	C	999	.	.	GT:PL:DP:DPR	0	NA	NA	NA	NA	1	1	NA	NA	1	2	0	2	NA	1	2	NA	NA	NA	0	0	NA	NA	1	1	NA	2	1	2	NA	1	NA	0	0	1	1	0	1	0	1	NA
scaffold90078_cov51	6553	.	C	T	999	.	.	GT:PL:DP:DPR	0	NA	1	NA	0	0	0	NA	0	0	0	1	NA	0	NA	1	NA	0	NA	0	0	NA	0	0	1	NA	NA	0	1	1	1	0	0	0	0	1	0	0	0	0	1
scaffold90078_cov51	6566	.	C	T	999	.	.	GT:PL:DP:DPR	1	NA	0	NA	2	0	0	NA	0	1	0	1	NA	1	NA	0	NA	1	NA	1	1	NA	0	0	1	NA	NA	0	0	0	1	1	1	1	0	1	1	0	1	0	1
scaffold90078_cov51	6632	.	A	G	999	.	.	GT:PL:DP:DPR	0	NA	1	NA	0	0	0	NA	0	0	NA	1	NA	0	NA	1	NA	0	NA	0	0	NA	0	0	NA	NA	NA	0	1	NA	1	0	NA	NA	0	1	0	0	0	0	1
scaffold90082_cov31	2976	.	G	T	999	.	.	GT:PL:DP:DPR	NA	0	0	0	1	0	NA	NA	NA	1	0	0	NA	1	1	0	1	1	1	0	1	NA	0	NA	NA	0	NA	0	1	0	0	NA	0	0	0	0	0	0	1	1	1
scaffold90174_cov45	11366	.	C	T	999	.	.	GT:PL:DP:DPR	1	0	1	2	0	1	0	0	1	1	1	0	1	1	0	1	1	1	0	0	0	1	0	1	1	1	1	1	0	1	1	1	1	0	0	1	1	0	1	1	1
scaffold90174_cov45	12356	.	T	A	999	.	.	GT:PL:DP:DPR	1	0	1	NA	1	1	NA	NA	NA	1	1	NA	NA	1	1	1	1	1	1	1	1	NA	1	1	1	1	NA	1	1	1	1	1	1	1	0	1	1	1	1	1	1
scaffold90740_cov49	16105	.	A	G	999	.	.	GT:PL:DP:DPR	1	1	1	1	1	1	1	NA	NA	1	1	1	2	1	1	1	1	1	1	1	1	1	1	1	1	NA	NA	1	NA	1	1	1	1	1	1	1	1	1	1	1	1
scaffold91158_cov34	780	.	T	C	999	.	.	GT:PL:DP:DPR	1	1	1	NA	1	1	1	NA	0	0	NA	0	0	0	1	1	0	0	1	0	0	NA	0	1	0	0	0	0	0	0	0	1	0	1	0	1	1	0	0	1	1
scaffold91158_cov34	817	.	A	G	999	.	.	GT:PL:DP:DPR	1	1	1	NA	1	1	1	NA	0	0	NA	0	0	0	1	NA	0	0	1	0	0	NA	0	1	0	0	0	0	0	0	0	0	0	1	0	0	0	0	0	1	1
scaffold91287_cov36	749	.	A	G	999	.	.	GT:PL:DP:DPR	1	NA	0	NA	0	0	NA	NA	NA	1	NA	0	NA	0	NA	1	0	1	0	1	1	NA	0	NA	NA	NA	NA	0	0	NA	NA	0	0	NA	NA	0	NA	1	0	0	0
scaffold91287_cov36	3797	.	G	C	999	.	.	GT:PL:DP:DPR	1	NA	0	1	1	0	NA	NA	0	1	1	0	0	0	1	1	0	1	NA	1	1	NA	0	0	1	NA	NA	0	0	1	1	0	0	0	0	0	1	1	0	0	1
scaffold91287_cov36	3800	.	A	G	999	.	.	GT:PL:DP:DPR	1	NA	1	1	1	1	NA	NA	1	1	1	1	1	1	1	1	1	1	NA	1	1	NA	1	1	1	NA	NA	1	1	1	1	1	1	0	1	1	1	1	1	1	1
scaffold91287_cov36	3863	.	G	A	999	.	.	GT:PL:DP:DPR	1	1	1	1	1	1	1	NA	NA	1	NA	2	NA	NA	1	1	NA	1	1	1	1	NA	NA	1	1	1	NA	1	NA	NA	1	1	1	NA	1	1	1	1	1	1	1
scaffold91287_cov36	6699	.	C	T	999	.	.	GT:PL:DP:DPR	1	1	1	1	1	1	1	NA	1	NA	1	1	1	1	1	1	1	1	NA	1	1	NA	1	NA	NA	1	NA	NA	1	NA	1	1	1	NA	1	1	1	1	1	1	1
scaffold91287_cov36	7844	.	C	T	999	.	.	GT:PL:DP:DPR	1	0	1	NA	1	1	0	NA	NA	1	1	1	1	1	1	1	1	1	1	1	1	NA	1	1	1	1	1	1	1	1	1	1	NA	1	1	1	1	1	1	1	1
scaffold91287_cov36	7848	.	A	C	999	.	.	GT:PL:DP:DPR	2	0	1	NA	2	1	0	NA	NA	2	2	1	1	1	2	2	1	2	1	2	2	NA	1	1	2	2	1	1	1	2	2	1	NA	1	1	1	2	2	1	1	2
scaffold91287_cov36	9256	.	C	T	999	.	.	GT:PL:DP:DPR	1	1	1	1	1	1	1	1	1	1	NA	1	NA	1	1	1	1	1	NA	1	1	1	1	1	1	1	NA	1	1	1	1	1	1	1	1	1	1	1	1	1	1
scaffold91287_cov36	9338	.	G	A	999	.	.	GT:PL:DP:DPR	1	NA	1	1	1	1	1	NA	1	1	NA	1	NA	1	1	1	1	1	NA	1	1	1	1	1	1	1	1	1	NA	1	1	1	1	1	1	1	1	1	1	1	1
scaffold91287_cov36	12439	.	T	A	999	.	.	GT:PL:DP:DPR	1	1	1	NA	1	1	NA	NA	1	NA	NA	NA	NA	NA	NA	1	NA	NA	NA	NA	1	NA	NA	NA	1	NA	NA	0	NA	NA	1	NA	NA	1	NA	NA	1	1	1	1	1
scaffold91287_cov36	13434	.	C	T	999	.	.	GT:PL:DP:DPR	NA	0	1	NA	1	1	NA	NA	NA	1	0	0	NA	NA	1	1	1	1	NA	1	1	NA	1	1	1	NA	NA	1	NA	1	1	NA	1	NA	1	NA	0	1	1	1	1
scaffold91287_cov36	13533	.	T	C	999	.	.	GT:PL:DP:DPR	1	NA	1	1	1	1	1	1	0	1	1	2	NA	1	1	1	1	1	1	1	1	NA	1	1	1	1	1	1	1	1	1	2	1	NA	0	1	1	1	1	1	1
scaffold91287_cov36	14544	.	T	A	999	.	.	GT:PL:DP:DPR	1	NA	1	1	1	1	1	0	NA	1	NA	1	1	NA	1	1	1	1	1	1	1	1	NA	1	1	1	NA	1	1	NA	1	1	1	NA	1	1	1	1	1	1	1
scaffold91287_cov36	15638	.	T	A	999	.	.	GT:PL:DP:DPR	1	0	0	NA	1	0	0	1	0	1	0	0	0	0	1	1	0	1	0	1	1	NA	0	0	1	1	0	0	0	1	1	0	0	0	0	0	1	1	0	0	1
scaffold91287_cov36	15653	.	T	C	999	.	.	GT:PL:DP:DPR	1	2	1	NA	1	1	0	1	1	1	2	1	1	NA	1	1	1	1	1	1	1	NA	1	1	1	1	1	1	1	1	1	1	1	1	1	1	1	1	1	1	1
scaffold91287_cov36	22562	.	C	T	999	.	.	GT:PL:DP:DPR	1	0	1	1	1	1	1	1	1	1	NA	1	1	NA	1	1	NA	1	1	1	1	1	1	1	1	NA	NA	1	1	1	1	1	1	1	1	1	1	1	1	1	1
scaffold91465_cov22	811	.	TCC	TC	999	.	.	GT:PL:DP:DPR	0	0	0	0	0	0	0	0	0	0	0	0	NA	0	0	0	0	0	NA	0	0	NA	0	0	NA	NA	NA	0	0	0	0	0	0	NA	0	0	0	0	0	0	0
scaffold91582_cov43	15230	.	A	C	999	.	.	GT:PL:DP:DPR	1	1	1	1	0	0	1	0	0	NA	0	NA	NA	NA	NA	1	1	0	NA	1	1	NA	0	1	1	NA	1	0	NA	NA	0	NA	1	1	0	0	1	0	0	1	0
scaffold91882_cov30	4218	.	T	A	999	.	.	GT:PL:DP:DPR	1	1	1	NA	1	1	1	1	1	1	1	1	1	1	1	1	1	1	1	1	1	1	1	1	1	1	1	1	1	1	1	1	1	1	1	1	1	1	1	1	1
scaffold92419_cov43	10076	.	C	G	999	.	.	GT:PL:DP:DPR	1	NA	1	1	1	1	NA	1	1	1	NA	NA	NA	NA	1	0	NA	1	NA	1	1	NA	1	1	NA	1	NA	1	NA	0	1	1	1	0	NA	NA	1	1	1	1	1
scaffold93370_cov46	3722	.	C	T	999	.	.	GT:PL:DP:DPR	2	2	1	2	2	2	2	1	1	1	1	0	NA	NA	1	1	NA	0	2	1	0	NA	0	NA	1	1	NA	0	NA	0	1	2	1	NA	1	2	1	0	1	1	2
scaffold93376_cov33	862	.	C	T	999	.	.	GT:PL:DP:DPR	NA	0	0	NA	1	0	0	NA	0	1	NA	NA	NA	NA	0	1	0	NA	0	1	0	NA	NA	0	1	NA	NA	0	NA	0	0	NA	NA	0	0	0	1	1	0	0	1
scaffold93376_cov33	917	.	C	T	999	.	.	GT:PL:DP:DPR	NA	0	0	NA	1	0	0	NA	0	1	NA	NA	NA	NA	0	1	0	NA	0	1	0	NA	NA	0	1	NA	NA	0	NA	0	0	NA	NA	0	0	0	1	1	0	0	1
scaffold93801_cov47	9778	.	C	T	999	.	.	GT:PL:DP:DPR	NA	NA	NA	NA	2	2	0	NA	1	2	0	NA	NA	NA	2	1	NA	2	1	1	1	NA	2	NA	0	NA	NA	NA	1	1	NA	2	1	NA	2	2	1	2	2	1	2
scaffold93888_cov46	8871	.	T	C	999	.	.	GT:PL:DP:DPR	1	NA	2	1	1	2	2	NA	NA	NA	NA	1	NA	NA	1	2	NA	1	2	1	1	NA	1	NA	1	NA	NA	2	NA	2	1	1	1	1	2	1	1	2	1	2	1
scaffold93888_cov46	8894	.	A	G	999	.	.	GT:PL:DP:DPR	1	NA	2	2	1	2	2	NA	NA	NA	NA	1	NA	NA	1	2	NA	1	2	1	1	NA	1	NA	1	NA	NA	2	NA	2	1	1	1	1	2	1	1	2	1	2	1
scaffold93979_cov44	195	.	T	C	999	.	.	GT:PL:DP:DPR	1	2	0	1	1	0	NA	NA	0	1	NA	1	NA	1	1	0	0	1	0	1	1	NA	1	0	NA	NA	0	0	NA	NA	1	1	1	NA	0	1	1	0	1	0	1
scaffold95314_cov47	14005	.	T	C	999	.	.	GT:PL:DP:DPR	1	0	1	1	1	1	1	NA	1	1	NA	1	1	1	1	1	1	1	1	1	1	1	1	1	1	NA	NA	1	NA	1	1	1	1	1	1	1	1	1	1	1	1
scaffold95314_cov47	14065	.	C	T	999	.	.	GT:PL:DP:DPR	1	1	2	1	1	2	2	NA	2	1	NA	1	2	1	1	2	2	1	2	1	1	2	1	2	1	NA	NA	2	2	2	1	1	1	1	2	1	1	2	1	2	1
scaffold95314_cov47	61422	.	T	C	999	.	.	GT:PL:DP:DPR	0	0	1	0	0	1	1	1	1	0	1	0	1	0	0	1	1	0	1	0	0	1	0	1	0	0	1	1	1	1	0	0	0	0	1	0	0	1	0	1	0
scaffold95314_cov47	61470	.	A	T	999	.	.	GT:PL:DP:DPR	1	1	1	1	1	1	1	1	1	1	0	1	1	1	1	1	1	1	1	1	1	1	1	1	1	1	1	1	1	1	1	1	1	1	1	1	1	1	1	1	1
scaffold95390_cov40	3511	.	C	T	999	.	.	GT:PL:DP:DPR	NA	1	1	1	0	0	1	0	NA	0	1	NA	NA	NA	0	1	NA	0	NA	1	1	NA	NA	NA	NA	NA	NA	0	1	NA	0	0	1	NA	NA	0	1	0	0	1	0
scaffold95542_cov30	537	.	G	A	999	.	.	GT:PL:DP:DPR	1	1	0	1	1	0	NA	NA	NA	1	NA	1	0	NA	1	0	0	1	NA	1	1	NA	1	0	1	1	NA	0	0	NA	1	1	1	1	0	1	1	0	1	0	1
scaffold95724_cov42	4735	.	C	G	999	.	.	GT:PL:DP:DPR	0	2	0	NA	1	0	NA	NA	NA	NA	0	0	NA	1	0	1	1	0	1	0	1	NA	NA	1	0	NA	0	0	NA	NA	0	1	NA	NA	1	1	0	0	0	1	1
scaffold95724_cov42	4738	.	C	T	999	.	.	GT:PL:DP:DPR	0	2	0	NA	1	0	NA	NA	NA	NA	0	0	NA	1	0	1	1	0	1	0	1	NA	NA	1	0	NA	0	0	NA	NA	0	1	NA	NA	1	1	0	0	0	1	1
scaffold96132_cov40	3071	.	C	G	999	.	.	GT:PL:DP:DPR	1	1	1	1	1	1	NA	NA	2	1	0	0	NA	0	2	0	NA	0	1	2	1	NA	2	1	1	2	NA	2	1	1	1	2	2	1	1	1	1	2	1	2	1
scaffold98996_cov26	1076	.	C	T	999	.	.	GT:PL:DP:DPR	1	1	1	NA	1	1	NA	1	NA	1	NA	0	1	1	1	0	1	NA	NA	1	1	1	1	1	1	1	1	1	NA	1	0	NA	NA	NA	0	0	0	1	1	1	1
scaffold99407_cov42	1898	.	G	C	999	.	.	GT:PL:DP:DPR	0	0	1	NA	0	1	1	NA	NA	1	1	1	1	0	1	1	0	1	1	0	1	NA	NA	1	0	NA	NA	1	NA	NA	0	0	0	NA	1	1	1	0	0	0	1
scaffold99810_cov43	1653	.	G	A	999	.	.	GT:PL:DP:DPR	1	1	1	1	1	1	1	NA	0	0	NA	0	0	0	1	1	0	0	1	0	0	1	0	1	0	0	0	0	0	0	0	1	0	1	0	1	1	0	0	1	1
scaffold100676_cov36	3030	.	C	T	999	.	.	GT:PL:DP:DPR	1	0	1	NA	1	1	1	0	NA	1	NA	NA	NA	NA	NA	0	NA	1	1	1	1	NA	1	NA	1	1	1	1	1	NA	1	2	1	NA	1	1	1	1	1	1	1
scaffold100676_cov36	3058	.	T	G	999	.	.	GT:PL:DP:DPR	1	2	1	NA	1	1	1	2	NA	1	NA	NA	NA	NA	NA	1	NA	1	1	1	1	NA	1	NA	1	1	1	1	1	NA	1	0	1	NA	1	1	1	1	1	1	1
scaffold100774_cov21	4233	.	A	C	999	.	.	GT:PL:DP:DPR	0	1	0	NA	NA	0	0	0	0	NA	NA	1	NA	NA	0	1	NA	NA	NA	1	0	NA	NA	0	NA	NA	NA	NA	NA	NA	NA	NA	0	NA	NA	NA	0	0	1	0	0
scaffold100774_cov21	4234	.	G	T	999	.	.	GT:PL:DP:DPR	0	1	0	NA	NA	0	0	0	0	NA	NA	1	NA	NA	0	1	NA	NA	NA	1	0	NA	NA	0	NA	NA	NA	NA	NA	NA	NA	NA	0	NA	NA	NA	0	0	1	0	0
scaffold100896_cov50	19561	.	G	A	999	.	.	GT:PL:DP:DPR	0	NA	NA	NA	0	0	NA	0	NA	0	NA	NA	NA	NA	NA	0	NA	0	NA	0	1	NA	NA	NA	NA	NA	NA	0	NA	0	0	NA	NA	NA	NA	0	0	1	0	0	1
scaffold101379_cov34	2613	.	GAAAA	GAAA	999	.	.	GT:PL:DP:DPR	0	1	0	0	0	1	0	0	NA	1	NA	0	NA	NA	1	NA	NA	0	0	0	1	NA	1	NA	NA	NA	NA	0	0	1	1	0	NA	NA	NA	0	0	0	1	1	0
scaffold101747_cov44	10443	.	T	C	999	.	.	GT:PL:DP:DPR	NA	0	1	NA	1	1	1	NA	NA	1	1	1	NA	NA	NA	1	NA	1	1	1	1	NA	NA	1	1	1	NA	1	1	1	NA	1	1	NA	2	1	1	1	1	1	2
scaffold102690_cov34	2673	.	C	T	999	.	.	GT:PL:DP:DPR	1	0	NA	0	1	0	1	NA	0	1	2	NA	NA	NA	NA	NA	NA	2	NA	0	1	NA	NA	1	1	NA	NA	0	NA	NA	1	NA	0	0	NA	NA	NA	0	1	0	0
scaffold104533_cov46	6957	.	C	A	999	.	.	GT:PL:DP:DPR	1	1	0	1	1	1	NA	NA	NA	1	NA	0	NA	NA	0	0	1	1	NA	1	1	1	1	1	0	1	NA	1	0	0	0	1	NA	1	1	0	1	1	1	1	0
scaffold104533_cov46	6969	.	C	A	999	.	.	GT:PL:DP:DPR	1	1	0	1	0	1	NA	NA	NA	1	NA	0	NA	NA	0	0	1	1	NA	1	1	1	1	1	0	1	NA	1	0	0	0	1	NA	1	1	0	1	1	1	1	0
scaffold104533_cov46	7011	.	C	T	999	.	.	GT:PL:DP:DPR	0	0	2	0	0	1	NA	NA	NA	0	NA	1	NA	NA	1	2	1	0	NA	0	0	1	0	1	1	0	NA	1	2	2	1	0	NA	0	1	1	0	1	0	1	1
scaffold104533_cov46	7023	.	C	G	999	.	.	GT:PL:DP:DPR	0	0	2	0	0	1	NA	NA	NA	0	NA	1	NA	NA	1	2	1	0	NA	0	0	1	0	1	1	0	NA	1	2	2	1	0	NA	0	1	1	0	1	0	1	1
scaffold105153_cov46	7694	.	C	G	999	.	.	GT:PL:DP:DPR	2	NA	1	NA	0	0	NA	NA	NA	0	NA	NA	1	NA	NA	2	0	2	NA	2	2	NA	1	NA	NA	1	1	0	1	NA	0	0	2	2	2	0	2	1	2	2	1
scaffold105457_cov21	3971	.	T	A	999	.	.	GT:PL:DP:DPR	0	NA	0	NA	0	0	NA	NA	NA	NA	NA	0	NA	NA	NA	0	NA	NA	NA	NA	NA	NA	0	NA	NA	NA	NA	NA	NA	NA	0	0	NA	NA	0	0	0	0	0	0	0
scaffold105457_cov21	3979	.	C	G	999	.	.	GT:PL:DP:DPR	0	NA	0	NA	0	0	NA	NA	NA	NA	NA	0	NA	NA	NA	0	NA	NA	NA	NA	NA	NA	0	NA	NA	NA	NA	NA	NA	NA	0	0	NA	NA	0	0	0	0	0	0	0
scaffold105457_cov21	3984	.	A	G	999	.	.	GT:PL:DP:DPR	2	NA	2	NA	2	2	NA	NA	NA	NA	NA	2	NA	NA	NA	2	NA	NA	NA	NA	NA	NA	2	NA	NA	NA	NA	NA	NA	NA	2	2	NA	NA	2	2	2	2	2	2	2
scaffold105457_cov21	3990	.	C	A	999	.	.	GT:PL:DP:DPR	0	NA	0	NA	0	0	NA	NA	NA	NA	NA	0	NA	NA	NA	0	NA	NA	NA	NA	NA	NA	0	NA	NA	NA	NA	NA	NA	NA	0	0	NA	NA	0	0	0	0	0	0	0
scaffold105634_cov42	14131	.	A	C	999	.	.	GT:PL:DP:DPR	NA	NA	0	NA	0	0	NA	NA	NA	1	NA	1	NA	NA	NA	1	NA	0	1	1	0	NA	NA	NA	1	0	NA	1	NA	0	0	0	NA	NA	0	1	0	1	0	0	1
scaffold105792_cov47	18324	.	G	A	999	.	.	GT:PL:DP:DPR	NA	NA	NA	1	1	0	NA	0	NA	1	NA	NA	NA	NA	NA	1	NA	1	NA	0	0	0	0	1	NA	NA	NA	0	NA	1	0	NA	1	0	0	1	1	0	1	1	0
scaffold105879_cov30	1360	.	C	G	999	.	.	GT:PL:DP:DPR	2	2	1	NA	2	1	NA	NA	NA	1	NA	2	NA	NA	2	1	2	1	2	2	2	1	2	1	0	1	1	NA	2	NA	NA	NA	1	2	2	1	1	2	2	1	1
scaffold106087_cov45	8256	.	G	C	999	.	.	GT:PL:DP:DPR	0	0	0	NA	0	1	0	1	0	1	NA	1	1	NA	0	0	0	1	NA	1	1	NA	1	0	1	1	0	0	0	0	1	0	0	0	0	1	0	0	0	1	0
scaffold106185_cov29	3894	.	G	T	999	.	.	GT:PL:DP:DPR	NA	NA	2	NA	2	2	2	NA	NA	1	NA	NA	NA	NA	2	2	NA	2	1	1	2	NA	2	2	NA	2	1	1	NA	NA	2	2	1	2	2	1	2	1	2	1	NA
scaffold106236_cov42	4968	.	A	T	999	.	.	GT:PL:DP:DPR	0	NA	2	NA	NA	NA	0	0	1	NA	NA	NA	NA	NA	NA	0	NA	0	1	0	1	NA	2	NA	NA	NA	2	NA	2	NA	NA	NA	1	1	0	NA	0	2	0	0	2
scaffold106263_cov45	5123	.	G	A	999	.	.	GT:PL:DP:DPR	1	NA	1	NA	0	1	0	NA	NA	1	NA	NA	0	1	0	1	NA	0	0	0	0	NA	0	1	1	1	NA	1	0	NA	1	1	NA	0	0	1	1	0	1	0	1
scaffold106513_cov42	4474	.	A	G	999	.	.	GT:PL:DP:DPR	1	NA	1	1	1	2	1	NA	NA	2	NA	1	1	1	2	2	2	1	1	1	2	NA	2	2	NA	NA	NA	1	0	2	2	1	2	2	2	1	1	1	2	2	1
scaffold107079_cov51	72429	.	C	A	999	.	.	GT:PL:DP:DPR	1	0	0	1	1	0	0	NA	0	1	NA	0	NA	0	NA	1	NA	1	NA	1	1	NA	0	0	NA	NA	NA	0	NA	1	1	NA	0	NA	0	0	1	1	0	0	1
scaffold107673_cov33	2024	.	G	A	999	.	.	GT:PL:DP:DPR	2	2	1	2	2	2	2	1	1	0	2	0	2	NA	0	1	2	2	2	2	2	2	NA	2	0	NA	1	2	1	1	0	2	2	NA	2	0	2	2	2	2	0
scaffold107724_cov34	551	.	C	T	999	.	.	GT:PL:DP:DPR	0	0	1	0	0	0	0	1	1	1	NA	1	NA	0	1	1	0	0	NA	0	0	NA	0	NA	1	NA	NA	0	1	NA	1	0	0	0	0	1	0	0	0	0	1
scaffold107880_cov29	5133	.	A	C	999	.	.	GT:PL:DP:DPR	1	NA	1	1	1	1	1	1	1	NA	1	2	NA	NA	NA	1	NA	NA	1	1	1	NA	NA	1	0	1	1	NA	1	NA	1	NA	1	NA	1	1	0	1	1	1	1
scaffold108612_cov49	851	.	CT	CTT	999	.	.	GT:PL:DP:DPR	0	0	1	0	0	0	NA	NA	0	0	0	0	NA	0	NA	NA	0	0	0	NA	1	NA	NA	0	0	NA	1	0	NA	0	0	NA	NA	NA	0	0	0	1	0	0	1
scaffold108642_cov20	9616	.	C	A	999	.	.	GT:PL:DP:DPR	0	NA	0	NA	0	0	NA	NA	NA	0	0	NA	NA	NA	NA	0	NA	0	NA	0	0	NA	NA	NA	NA	NA	NA	0	NA	NA	0	0	NA	0	0	0	0	0	0	0	0
scaffold108642_cov20	9622	.	C	T	999	.	.	GT:PL:DP:DPR	0	NA	0	NA	0	0	NA	NA	NA	0	0	NA	NA	NA	NA	0	NA	0	NA	0	0	NA	NA	NA	NA	NA	NA	0	NA	NA	0	0	NA	0	0	0	0	0	0	0	0
scaffold108851_cov46	19576	.	A	G	999	.	.	GT:PL:DP:DPR	1	NA	1	1	0	0	2	NA	1	0	2	0	NA	NA	NA	1	NA	0	1	1	1	NA	NA	NA	1	0	NA	0	NA	NA	0	0	1	NA	0	0	1	0	0	1	0
scaffold108851_cov46	19608	.	G	T	999	.	.	GT:PL:DP:DPR	0	NA	0	1	2	0	0	NA	0	0	0	0	NA	NA	NA	1	NA	0	1	1	1	NA	NA	NA	0	2	NA	2	NA	NA	2	2	0	NA	0	2	0	0	2	1	0
scaffold108954_cov43	2138	.	C	T	999	.	.	GT:PL:DP:DPR	0	0	0	0	0	0	0	NA	1	1	0	0	NA	1	0	0	1	1	0	1	1	NA	1	0	1	NA	1	1	NA	1	1	0	1	0	1	0	0	1	1	0	0
scaffold108954_cov43	2144	.	A	G	999	.	.	GT:PL:DP:DPR	NA	2	2	1	1	2	1	NA	1	1	0	2	NA	1	2	2	1	2	1	1	2	NA	2	1	NA	NA	NA	2	NA	2	2	1	1	NA	1	1	2	1	1	1	1
scaffold109288_cov42	1351	.	A	G	999	.	.	GT:PL:DP:DPR	1	2	1	1	0	2	NA	NA	2	2	1	NA	NA	NA	NA	2	NA	1	NA	NA	NA	NA	NA	2	NA	NA	2	1	NA	2	2	1	2	NA	NA	1	1	0	2	2	1
scaffold110421_cov19	607	.	G	T	999	.	.	GT:PL:DP:DPR	0	0	1	1	1	0	1	0	0	0	1	0	0	0	0	0	0	0	0	0	0	0	0	0	0	0	0	0	0	0	0	1	0	0	0	0	1	1	0	0	0
scaffold110786_cov25	1477	.	C	T	999	.	.	GT:PL:DP:DPR	1	NA	NA	1	1	2	2	NA	1	1	NA	1	NA	NA	NA	1	NA	1	NA	1	1	NA	NA	1	1	NA	1	1	NA	1	1	NA	NA	1	NA	1	1	1	1	1	1
scaffold111214_cov46	12193	.	G	T	999	.	.	GT:PL:DP:DPR	1	NA	NA	0	2	0	NA	NA	0	0	1	NA	NA	NA	NA	NA	NA	NA	2	2	1	NA	NA	NA	NA	NA	NA	NA	NA	NA	0	1	NA	1	NA	1	NA	2	0	0	1
scaffold111243_cov50	1623	.	G	A	999	.	.	GT:PL:DP:DPR	0	1	0	0	1	0	NA	0	1	1	0	0	NA	1	1	0	1	1	1	0	1	0	0	1	1	0	0	0	1	0	0	0	0	NA	0	0	0	0	1	1	1
scaffold111535_cov47	1079	.	G	C	999	.	.	GT:PL:DP:DPR	NA	0	NA	NA	0	0	0	NA	1	0	0	0	NA	NA	NA	0	0	0	NA	0	1	NA	NA	NA	0	NA	NA	0	NA	0	0	0	1	NA	0	NA	0	1	0	0	1
scaffold111535_cov47	1138	.	G	C	999	.	.	GT:PL:DP:DPR	NA	0	NA	NA	0	0	0	NA	1	0	0	0	NA	NA	NA	NA	0	0	NA	0	1	NA	NA	NA	NA	NA	NA	0	NA	0	0	0	1	NA	0	NA	0	1	0	0	1
scaffold111572_cov25	330	.	T	C	136.296	.	.	GT:PL:DP:DPR	1	NA	1	1	1	1	0	NA	2	1	1	1	1	1	1	1	1	1	1	1	1	1	1	1	1	1	1	1	1	1	1	1	1	1	1	1	1	1	1	1	1
scaffold111572_cov25	385	.	T	C	60.8868	.	.	GT:PL:DP:DPR	1	NA	1	1	1	1	0	NA	NA	1	NA	1	1	1	1	1	1	1	1	1	1	1	1	1	1	1	1	1	1	1	1	1	1	1	1	1	1	1	1	1	1
scaffold112528_cov32	2164	.	G	A	999	.	.	GT:PL:DP:DPR	1	NA	0	1	0	1	NA	0	2	0	NA	0	NA	0	0	NA	NA	0	NA	1	0	0	NA	NA	NA	NA	0	0	NA	NA	0	0	0	0	NA	1	0	1	0	0	NA
scaffold112528_cov32	3078	.	A	C	999	.	.	GT:PL:DP:DPR	1	NA	1	1	1	1	2	NA	NA	1	1	1	NA	1	NA	NA	NA	1	1	1	2	1	0	1	NA	1	2	1	1	1	1	1	1	1	1	1	1	1	1	1	1
scaffold113759_cov48	5986	.	C	A	999	.	.	GT:PL:DP:DPR	NA	NA	2	NA	1	2	NA	NA	2	1	1	NA	NA	NA	NA	NA	NA	2	1	1	2	NA	NA	NA	NA	NA	NA	2	NA	2	2	1	NA	2	1	1	2	2	1	1	1
scaffold115786_cov46	21785	.	T	C	999	.	.	GT:PL:DP:DPR	2	2	1	NA	2	1	NA	NA	0	NA	NA	NA	1	1	NA	NA	NA	0	NA	NA	NA	NA	0	2	1	NA	NA	0	NA	NA	0	2	0	NA	NA	2	1	0	1	2	2
scaffold116181_cov42	13003	.	T	G	999	.	.	GT:PL:DP:DPR	NA	NA	1	1	NA	1	0	NA	0	0	0	0	NA	NA	NA	0	NA	NA	NA	0	NA	NA	0	NA	0	NA	NA	0	NA	NA	NA	NA	NA	NA	NA	NA	NA	0	1	0	0
scaffold116181_cov42	13004	.	T	C	999	.	.	GT:PL:DP:DPR	NA	NA	1	1	NA	1	0	NA	0	0	0	0	NA	NA	NA	0	NA	NA	NA	0	NA	NA	0	NA	0	NA	NA	0	NA	NA	NA	NA	NA	NA	NA	NA	NA	0	1	0	0
scaffold116181_cov42	13011	.	T	C	999	.	.	GT:PL:DP:DPR	0	NA	0	0	NA	0	1	0	1	1	0	2	NA	NA	NA	1	NA	0	NA	1	0	NA	0	NA	1	NA	NA	1	NA	NA	NA	NA	NA	NA	0	NA	0	1	0	0	1
scaffold116263_cov40	2126	.	T	C	999	.	.	GT:PL:DP:DPR	1	NA	0	NA	1	0	0	1	0	0	0	0	NA	NA	0	0	0	0	0	1	0	NA	0	0	1	0	NA	0	1	NA	1	1	NA	1	0	0	0	1	1	1	0
scaffold116263_cov40	2156	.	C	T	999	.	.	GT:PL:DP:DPR	1	NA	1	NA	1	0	0	0	1	1	0	0	NA	NA	1	1	0	1	0	0	0	NA	0	1	0	0	NA	0	0	NA	0	1	NA	0	0	1	1	0	1	1	0
scaffold116368_cov33	566	.	T	A	999	.	.	GT:PL:DP:DPR	0	NA	0	0	0	0	0	NA	1	1	NA	NA	NA	NA	NA	0	NA	1	NA	1	1	NA	NA	0	1	NA	NA	1	NA	1	1	0	1	NA	NA	0	0	1	1	0	0
scaffold116488_cov30	7002	.	G	T	999	.	.	GT:PL:DP:DPR	1	NA	0	0	0	NA	0	0	0	0	0	0	NA	1	NA	0	NA	0	NA	0	0	NA	0	1	0	1	NA	0	0	1	NA	0	0	NA	0	1	0	0	0	1	0
scaffold117074_cov47	11408	.	A	T	999	.	.	GT:PL:DP:DPR	1	NA	1	NA	1	0	1	0	0	1	NA	NA	0	1	0	1	0	1	0	0	1	1	0	1	1	0	1	0	0	0	1	0	0	0	0	0	0	0	1	0	0
scaffold117123_cov40	436	.	C	T	999	.	.	GT:PL:DP:DPR	0	1	0	NA	NA	1	1	NA	NA	1	1	NA	NA	NA	NA	0	NA	1	0	NA	1	NA	NA	0	NA	NA	NA	0	NA	NA	NA	0	0	NA	0	NA	0	0	0	1	0
scaffold117123_cov40	440	.	C	T	999	.	.	GT:PL:DP:DPR	0	1	0	NA	NA	0	1	NA	NA	1	0	NA	NA	NA	NA	0	NA	1	1	NA	1	NA	NA	NA	NA	NA	NA	0	NA	NA	NA	0	0	NA	0	NA	0	0	1	1	1
scaffold117128_cov46	2118	.	A	G	999	.	.	GT:PL:DP:DPR	NA	0	0	0	0	0	0	0	1	1	0	NA	1	NA	NA	0	NA	1	0	0	1	NA	1	NA	1	NA	1	1	1	1	1	0	NA	NA	1	NA	0	1	1	0	0
scaffold118076_cov22	5733	.	C	T	999	.	.	GT:PL:DP:DPR	NA	NA	NA	0	0	NA	NA	0	NA	NA	1	0	NA	NA	0	NA	NA	NA	NA	0	0	NA	0	NA	NA	NA	NA	NA	NA	NA	NA	NA	1	NA	NA	NA	0	0	0	1	1
scaffold118285_cov47	10499	.	C	T	999	.	.	GT:PL:DP:DPR	1	1	0	NA	2	0	0	0	0	1	NA	1	NA	1	1	0	0	1	NA	1	1	1	1	0	1	NA	NA	0	0	0	1	1	1	1	0	1	1	0	1	0	1
scaffold118594_cov32	126	.	C	T	999	.	.	GT:PL:DP:DPR	NA	0	NA	NA	1	1	0	2	0	0	NA	0	0	2	1	0	0	NA	0	0	1	NA	1	2	0	1	0	0	NA	2	1	NA	0	1	1	0	2	0	1	1	0
scaffold118749_cov35	2153	.	G	A	999	.	.	GT:PL:DP:DPR	0	0	2	0	0	1	NA	2	2	NA	1	1	NA	NA	NA	1	NA	0	NA	1	0	NA	0	NA	NA	NA	NA	1	NA	NA	1	NA	0	1	NA	NA	0	2	0	1	1
scaffold119044_cov18	12136	.	T	C	999	.	.	GT:PL:DP:DPR	NA	NA	0	NA	0	0	NA	0	NA	NA	NA	NA	NA	0	NA	NA	NA	0	NA	0	0	NA	NA	0	0	NA	NA	NA	NA	NA	NA	0	NA	NA	0	0	NA	0	0	0	NA
scaffold119787_cov19	822	.	G	A	999	.	.	GT:PL:DP:DPR	1	1	1	0	0	0	1	NA	0	0	0	0	NA	1	NA	0	NA	0	1	1	0	NA	NA	0	1	NA	NA	0	0	0	0	NA	0	NA	NA	0	1	0	0	0	1
scaffold119787_cov19	826	.	G	T	999	.	.	GT:PL:DP:DPR	0	1	0	1	1	0	1	NA	0	0	1	0	NA	1	NA	0	NA	1	0	1	0	NA	NA	0	0	NA	NA	1	1	0	0	NA	0	NA	NA	1	1	0	0	0	0
scaffold119818_cov47	4276	.	C	T	999	.	.	GT:PL:DP:DPR	0	1	0	0	1	0	1	0	NA	1	0	0	NA	NA	1	0	NA	1	NA	0	1	NA	0	1	1	0	NA	0	1	0	0	NA	0	0	NA	0	0	0	1	1	1
scaffold119864_cov45	195	.	A	G	999	.	.	GT:PL:DP:DPR	1	0	1	1	1	1	1	NA	1	1	NA	1	1	1	1	1	1	1	1	1	1	NA	1	1	1	NA	1	1	1	1	1	1	1	1	0	1	1	1	1	1	1
scaffold120078_cov44	3270	.	T	G	999	.	.	GT:PL:DP:DPR	1	1	1	0	1	1	1	1	1	NA	1	1	NA	1	1	NA	1	1	1	1	1	NA	NA	NA	1	1	1	1	NA	1	1	1	1	NA	1	1	1	1	1	1	1
scaffold120826_cov35	1921	.	C	T	999	.	.	GT:PL:DP:DPR	0	NA	0	NA	0	1	NA	NA	NA	0	NA	0	NA	NA	NA	1	NA	1	NA	0	0	NA	NA	NA	NA	NA	NA	1	0	1	1	NA	0	NA	0	NA	0	0	1	1	0
scaffold121493_cov22	1367	.	C	A	999	.	.	GT:PL:DP:DPR	0	0	0	NA	0	0	0	NA	0	0	0	0	NA	NA	0	NA	NA	0	NA	0	0	NA	NA	0	0	0	NA	0	0	0	0	0	0	0	NA	0	0	0	0	0	0
scaffold121493_cov22	1400	.	C	T	999	.	.	GT:PL:DP:DPR	0	0	0	NA	0	0	0	NA	0	0	0	0	NA	NA	0	NA	NA	0	NA	0	0	NA	NA	0	0	0	NA	0	0	0	0	0	0	0	NA	0	0	0	0	0	0
scaffold121526_cov36	10482	.	G	A	999	.	.	GT:PL:DP:DPR	1	NA	1	NA	1	1	1	NA	NA	1	NA	NA	NA	NA	1	1	NA	1	NA	1	1	NA	NA	0	NA	0	NA	1	0	NA	1	1	NA	NA	1	1	1	1	1	1	1
scaffold121526_cov36	10507	.	A	T	999	.	.	GT:PL:DP:DPR	0	NA	1	NA	0	0	0	NA	NA	0	NA	NA	NA	NA	0	0	NA	0	NA	0	1	NA	NA	0	NA	0	NA	0	0	NA	0	0	NA	NA	0	0	0	1	0	0	1
scaffold121897_cov51	118	.	C	G	999	.	.	GT:PL:DP:DPR	2	1	1	1	1	1	2	1	1	1	1	1	2	2	1	2	1	1	1	1	1	1	1	1	1	2	1	1	1	1	2	1	1	1	1	2	1	1	1	1	1
scaffold121923_cov37	1105	.	G	A	999	.	.	GT:PL:DP:DPR	1	1	1	NA	1	1	NA	NA	1	1	NA	NA	NA	NA	1	1	NA	1	1	1	1	NA	NA	NA	1	1	1	1	NA	NA	1	1	NA	NA	NA	1	1	1	1	1	0
scaffold122226_cov35	25256	.	G	A	999	.	.	GT:PL:DP:DPR	2	2	1	NA	2	1	1	NA	NA	NA	NA	NA	NA	NA	NA	1	2	1	1	2	1	NA	NA	NA	2	1	NA	1	2	NA	2	2	2	2	1	1	1	2	2	2	1
scaffold122226_cov35	25289	.	G	C	999	.	.	GT:PL:DP:DPR	1	1	0	NA	1	0	0	NA	NA	NA	NA	NA	NA	NA	NA	0	2	0	0	1	0	NA	0	NA	1	0	NA	0	1	NA	1	1	1	1	0	0	0	1	1	1	0
scaffold122226_cov35	25334	.	A	C	999	.	.	GT:PL:DP:DPR	0	0	1	NA	0	1	1	NA	NA	NA	NA	NA	NA	NA	NA	1	0	1	1	0	1	NA	1	NA	NA	1	NA	1	0	NA	0	0	0	0	0	1	NA	0	0	0	1
scaffold122238_cov44	3874	.	G	A	999	.	.	GT:PL:DP:DPR	1	0	0	NA	1	0	0	0	0	1	NA	NA	NA	NA	NA	1	NA	NA	0	1	1	NA	NA	0	NA	NA	NA	0	0	1	1	NA	NA	NA	0	0	1	1	0	0	1
scaffold122802_cov46	786	.	T	G	999	.	.	GT:PL:DP:DPR	1	0	NA	0	1	0	1	0	1	0	NA	0	NA	NA	0	0	NA	0	1	1	1	NA	0	NA	1	0	1	1	1	1	0	0	1	NA	1	1	1	0	1	1	0
scaffold122945_cov33	6171	.	A	G	999	.	.	GT:PL:DP:DPR	1	1	1	NA	1	1	NA	NA	1	1	NA	1	1	NA	1	1	1	1	NA	1	1	NA	1	1	NA	1	NA	1	1	1	1	1	1	1	1	1	1	1	1	1	1
scaffold122945_cov33	6188	.	G	A	999	.	.	GT:PL:DP:DPR	1	1	1	NA	1	1	NA	NA	1	1	NA	1	1	NA	1	1	1	1	NA	1	1	NA	1	1	NA	1	NA	1	1	1	1	1	1	1	1	1	1	1	1	1	1
scaffold123665_cov39	10074	.	T	C	999	.	.	GT:PL:DP:DPR	0	0	0	0	0	0	0	1	NA	0	0	1	0	0	1	0	0	0	0	0	0	0	0	0	NA	0	1	0	NA	NA	1	NA	0	0	NA	0	0	0	0	0	1
scaffold124096_cov20	170	.	G	A	999	.	.	GT:PL:DP:DPR	1	1	1	1	1	1	1	NA	1	1	0	1	NA	NA	1	1	NA	1	1	1	1	1	1	NA	1	NA	1	1	1	1	1	1	1	1	1	1	1	1	1	1	1
scaffold124096_cov20	261	.	G	A	999	.	.	GT:PL:DP:DPR	0	0	1	1	0	1	1	0	1	1	0	1	NA	NA	1	1	0	1	0	0	1	1	1	NA	0	NA	1	1	0	1	0	0	0	0	1	1	1	0	0	0	1
scaffold125596_cov16	545	.	T	C	999	.	.	GT:PL:DP:DPR	1	1	1	1	2	1	1	1	1	1	1	1	1	1	1	1	1	1	1	1	1	2	1	1	1	1	2	1	1	1	1	1	1	1	1	1	1	1	1	1	1
scaffold125765_cov46	18754	.	G	A	999	.	.	GT:PL:DP:DPR	1	0	0	NA	1	0	0	NA	0	1	1	0	0	0	NA	0	0	0	0	1	NA	NA	0	NA	NA	NA	NA	0	NA	1	0	0	NA	0	0	0	1	1	0	0	1
scaffold125765_cov46	18760	.	G	A	999	.	.	GT:PL:DP:DPR	1	0	0	NA	1	0	0	NA	0	1	1	0	0	0	NA	0	0	0	0	1	NA	NA	0	NA	NA	NA	NA	0	NA	1	0	0	NA	0	0	0	1	1	0	0	1
scaffold126693_cov28	205	.	G	C	999	.	.	GT:PL:DP:DPR	0	1	NA	0	0	1	0	NA	NA	1	NA	1	1	1	0	0	0	1	0	1	1	NA	1	0	NA	1	NA	0	0	0	1	NA	NA	0	0	1	NA	NA	0	1	0
scaffold126693_cov28	235	.	C	A	999	.	.	GT:PL:DP:DPR	1	1	NA	1	0	2	0	NA	NA	1	NA	2	1	1	1	0	0	2	0	2	1	NA	2	0	NA	2	NA	1	0	1	2	NA	NA	1	0	1	NA	NA	1	1	0
scaffold128057_cov35	1202	.	A	G	999	.	.	GT:PL:DP:DPR	1	NA	0	NA	1	1	NA	0	2	2	2	1	NA	NA	0	0	2	1	NA	2	1	NA	1	1	2	2	NA	NA	NA	1	2	1	2	0	2	1	NA	1	2	0	1
scaffold128057_cov35	1256	.	G	A	999	.	.	GT:PL:DP:DPR	1	NA	0	NA	1	1	NA	0	2	2	2	1	NA	NA	0	0	2	1	NA	2	1	NA	1	1	2	2	NA	NA	NA	1	2	1	2	0	2	1	NA	1	2	0	1
scaffold128493_cov43	1313	.	A	T	999	.	.	GT:PL:DP:DPR	1	1	1	1	1	1	NA	1	1	1	1	1	NA	NA	1	1	1	1	NA	1	1	NA	1	1	1	1	1	1	NA	1	1	1	1	NA	1	1	1	1	1	1	1
scaffold128605_cov43	5867	.	A	G	999	.	.	GT:PL:DP:DPR	1	1	1	1	1	1	1	1	1	1	2	1	NA	NA	1	1	1	1	1	1	1	1	1	1	1	1	NA	1	1	1	1	1	1	1	0	1	1	1	1	1	1
scaffold128784_cov39	4324	.	T	C	999	.	.	GT:PL:DP:DPR	1	2	1	1	1	1	1	1	2	2	2	2	NA	2	1	1	2	2	1	2	2	1	2	1	2	2	2	2	2	1	2	1	2	1	2	1	1	2	2	1	1
scaffold128784_cov39	4347	.	T	C	999	.	.	GT:PL:DP:DPR	1	0	0	1	1	0	1	0	1	1	1	0	NA	0	0	0	1	0	1	1	0	0	0	1	1	1	NA	0	1	NA	0	1	1	0	1	1	0	1	1	1	1
scaffold128784_cov39	4352	.	C	T	999	.	.	GT:PL:DP:DPR	0	0	0	0	0	0	0	0	1	1	1	1	NA	2	0	0	1	1	0	1	1	0	1	0	1	1	NA	1	1	NA	1	0	NA	0	1	0	0	1	1	0	0
scaffold129451_cov19	5806	.	G	T	999	.	.	GT:PL:DP:DPR	NA	0	0	NA	0	0	NA	NA	0	0	NA	0	NA	NA	NA	0	NA	0	NA	0	0	NA	0	NA	NA	NA	NA	NA	NA	0	0	NA	NA	NA	NA	0	0	0	0	0	0
scaffold129588_cov39	1428	.	C	T	999	.	.	GT:PL:DP:DPR	NA	NA	1	NA	NA	NA	1	0	NA	NA	NA	NA	NA	NA	0	0	NA	NA	NA	0	0	NA	1	NA	NA	NA	NA	1	NA	NA	0	NA	NA	1	1	1	0	0	1	1	0
scaffold130688_cov21	2153	.	T	G	999	.	.	GT:PL:DP:DPR	2	NA	2	2	2	2	NA	2	2	2	NA	2	2	2	2	2	2	2	2	2	2	1	2	2	2	2	2	2	2	2	2	2	2	2	2	2	2	2	2	2	2
scaffold130688_cov21	2174	.	T	G	999	.	.	GT:PL:DP:DPR	2	NA	2	2	2	2	NA	2	2	2	NA	2	2	2	2	2	2	2	2	2	2	1	2	2	2	2	2	2	2	2	2	2	2	2	2	2	2	2	2	2	2
scaffold131169_cov36	16805	.	G	A	999	.	.	GT:PL:DP:DPR	0	0	1	0	0	0	NA	NA	1	NA	NA	1	NA	0	1	1	0	0	0	0	0	NA	0	0	1	0	NA	0	1	1	1	0	0	0	0	1	0	0	0	0	1
scaffold131169_cov36	16850	.	A	G	999	.	.	GT:PL:DP:DPR	0	0	1	0	0	0	NA	NA	1	NA	NA	1	NA	0	1	1	0	0	0	0	0	NA	0	0	1	0	NA	0	1	1	1	0	0	0	0	1	0	0	0	0	1
scaffold131894_cov42	8081	.	G	A	999	.	.	GT:PL:DP:DPR	0	NA	1	0	0	1	1	NA	1	0	NA	NA	NA	NA	0	1	NA	0	NA	0	0	NA	0	NA	NA	NA	NA	NA	NA	NA	0	0	NA	0	NA	0	0	1	0	1	0
scaffold131894_cov42	8085	.	A	T	999	.	.	GT:PL:DP:DPR	0	NA	1	0	0	1	1	NA	1	0	NA	NA	NA	NA	0	1	NA	0	1	0	0	NA	0	NA	NA	NA	NA	NA	NA	1	0	0	NA	0	NA	0	0	1	0	1	0
scaffold132206_cov20	355	.	A	C	999	.	.	GT:PL:DP:DPR	1	2	1	2	1	1	1	1	1	1	1	1	1	1	1	1	1	1	1	1	1	2	2	2	2	1	1	1	2	1	1	1	2	1	1	1	1	1	1	1	1
scaffold132303_cov29	70	.	A	C	999	.	.	GT:PL:DP:DPR	0	1	1	1	0	1	NA	NA	1	0	NA	1	NA	1	1	1	1	1	1	1	1	NA	0	1	0	1	0	0	0	0	1	1	1	0	1	1	1	1	1	1	1
scaffold132303_cov29	90	.	G	T	999	.	.	GT:PL:DP:DPR	0	0	0	0	0	0	NA	NA	0	0	NA	0	NA	0	1	0	0	0	0	0	1	NA	1	0	0	0	0	0	0	0	0	0	0	1	0	0	1	0	1	0	0
scaffold132303_cov29	96	.	C	G	999	.	.	GT:PL:DP:DPR	0	1	0	0	0	0	NA	NA	0	0	NA	0	NA	0	0	1	0	0	0	0	0	NA	0	0	0	0	0	0	0	0	0	1	0	0	0	0	0	0	0	0	1
scaffold132357_cov32	118	.	A	G	999	.	.	GT:PL:DP:DPR	0	NA	NA	0	NA	0	0	1	0	NA	0	0	NA	NA	NA	NA	0	NA	0	0	0	NA	NA	0	0	1	NA	NA	0	NA	NA	0	0	1	0	NA	1	1	0	0	0
scaffold132430_cov22	2236	.	A	C	999	.	.	GT:PL:DP:DPR	1	NA	2	1	1	2	2	1	2	1	1	NA	NA	NA	1	1	2	1	NA	1	1	NA	NA	NA	1	NA	NA	2	2	NA	1	NA	2	NA	2	2	1	1	2	2	1
scaffold132430_cov22	2252	.	A	C	999	.	.	GT:PL:DP:DPR	1	NA	2	1	1	2	2	2	2	1	1	NA	NA	NA	1	1	2	1	NA	1	1	NA	NA	NA	1	NA	NA	2	2	NA	1	NA	2	NA	2	2	1	1	2	2	1
scaffold132430_cov22	2320	.	T	G	999	.	.	GT:PL:DP:DPR	1	NA	0	1	1	0	0	0	0	1	1	NA	NA	NA	1	1	0	1	NA	1	1	NA	NA	NA	1	NA	NA	0	0	NA	1	NA	0	NA	0	0	1	1	0	0	1
scaffold132430_cov22	2324	.	T	G	999	.	.	GT:PL:DP:DPR	1	NA	0	1	1	0	0	1	0	1	1	NA	NA	NA	1	1	0	1	NA	1	1	NA	NA	NA	1	NA	NA	0	0	NA	1	NA	0	NA	0	0	1	1	0	0	1
scaffold132788_cov42	1340	.	A	T	999	.	.	GT:PL:DP:DPR	0	NA	0	NA	0	0	NA	NA	2	1	1	1	NA	NA	0	NA	NA	1	0	NA	1	NA	1	NA	1	NA	NA	NA	NA	NA	1	NA	1	NA	1	0	0	1	1	0	0
scaffold132788_cov42	2465	.	C	T	999	.	.	GT:PL:DP:DPR	2	NA	2	2	2	2	2	NA	1	1	NA	1	1	1	2	2	NA	1	2	1	1	2	1	2	1	1	1	1	1	1	1	2	1	2	1	2	2	1	1	2	2
scaffold132788_cov42	4645	.	C	A	999	.	.	GT:PL:DP:DPR	2	NA	2	2	2	2	2	NA	2	1	1	1	NA	NA	NA	NA	NA	1	2	1	1	2	NA	2	NA	NA	NA	1	NA	1	1	NA	1	NA	1	2	2	1	1	2	2
scaffold132788_cov42	4910	.	G	A	999	.	.	GT:PL:DP:DPR	NA	NA	1	NA	1	1	1	NA	1	1	NA	1	NA	1	1	1	1	1	1	1	1	NA	1	1	1	0	NA	1	1	1	1	1	NA	1	1	1	1	1	1	1	1
scaffold132788_cov42	5316	.	C	G	999	.	.	GT:PL:DP:DPR	1	NA	0	1	1	1	NA	NA	NA	NA	NA	1	NA	1	NA	1	1	1	1	1	1	NA	1	NA	NA	1	NA	1	1	NA	1	NA	NA	NA	1	1	1	1	1	1	1
scaffold135192_cov16	426	.	G	C	999	.	.	GT:PL:DP:DPR	2	1	1	2	1	1	1	2	2	1	2	1	2	1	1	1	2	1	1	1	1	1	1	1	1	1	1	2	1	2	2	1	2	1	1	1	1	1	1	1	1
scaffold135401_cov45	1106	.	C	G	999	.	.	GT:PL:DP:DPR	1	0	1	0	0	1	NA	NA	1	2	1	0	1	1	0	1	1	1	NA	0	0	NA	NA	1	1	1	0	1	NA	1	1	1	1	NA	0	1	1	0	1	1	1
scaffold135401_cov45	1164	.	A	G	999	.	.	GT:PL:DP:DPR	1	1	1	2	1	1	NA	NA	1	0	1	1	1	1	1	1	1	1	NA	1	1	NA	NA	1	1	1	2	1	NA	1	1	1	1	NA	1	1	1	1	1	1	1
scaffold137294_cov34	14931	.	C	T	999	.	.	GT:PL:DP:DPR	1	0	NA	NA	1	1	NA	NA	1	1	NA	1	NA	NA	1	1	NA	1	NA	1	1	NA	NA	1	1	1	1	NA	NA	1	1	1	1	NA	NA	1	1	1	1	1	1
scaffold137294_cov34	14966	.	C	A	999	.	.	GT:PL:DP:DPR	0	1	NA	NA	0	1	NA	NA	1	1	NA	0	NA	NA	1	1	NA	0	NA	0	1	NA	NA	0	0	1	1	NA	NA	1	1	0	1	NA	NA	0	0	0	1	1	0
scaffold137744_cov34	6169	.	T	G	999	.	.	GT:PL:DP:DPR	1	1	1	NA	1	1	NA	NA	NA	0	NA	0	NA	0	1	1	0	0	1	0	0	NA	0	1	0	0	0	0	0	0	0	1	0	1	0	1	1	0	0	1	1
scaffold137744_cov34	6205	.	C	A	999	.	.	GT:PL:DP:DPR	1	0	0	NA	1	0	NA	NA	NA	1	NA	0	NA	1	0	0	1	0	1	1	0	NA	0	1	1	1	1	0	1	0	0	1	1	0	1	1	0	1	1	1	1
scaffold137744_cov34	6226	.	C	T	999	.	.	GT:PL:DP:DPR	1	0	0	NA	1	0	NA	NA	NA	1	NA	0	NA	1	0	0	1	0	1	1	0	NA	0	1	1	1	1	0	1	0	0	1	1	0	1	1	0	1	1	1	1
scaffold137744_cov34	6232	.	C	T	999	.	.	GT:PL:DP:DPR	1	1	1	NA	1	1	NA	NA	NA	1	NA	1	NA	1	1	1	1	1	1	1	1	NA	1	1	1	1	1	1	1	1	1	1	1	1	1	1	1	1	1	1	1
scaffold138134_cov50	239	.	T	G	999	.	.	GT:PL:DP:DPR	1	2	2	2	1	2	2	1	2	1	NA	1	2	1	1	2	1	2	2	1	2	2	2	2	2	2	2	1	2	2	2	2	2	2	2	1	2	2	2	2	2
scaffold139012_cov39	11213	.	A	G	999	.	.	GT:PL:DP:DPR	1	2	1	2	1	2	1	2	2	1	0	1	2	1	2	1	2	1	2	2	1	1	2	1	1	2	1	2	NA	2	1	2	2	2	2	2	2	2	1	2	2
scaffold139354_cov21	102	.	G	A	999	.	.	GT:PL:DP:DPR	1	0	0	0	1	1	0	NA	0	0	NA	0	NA	NA	1	0	NA	0	0	0	0	NA	0	0	NA	NA	NA	0	NA	0	1	0	0	NA	1	1	0	1	1	0	0
scaffold139354_cov21	120	.	T	C	999	.	.	GT:PL:DP:DPR	1	0	1	1	1	1	1	NA	2	1	NA	1	NA	NA	1	1	NA	1	0	1	1	NA	1	1	NA	NA	NA	1	NA	1	1	1	0	NA	1	1	1	1	1	1	1
scaffold139354_cov21	137	.	A	G	999	.	.	GT:PL:DP:DPR	0	2	1	0	0	0	0	NA	0	0	NA	0	NA	NA	0	0	NA	NA	1	0	0	NA	0	0	NA	NA	NA	1	NA	1	0	1	1	NA	0	NA	1	0	0	1	1
scaffold139365_cov42	17425	.	G	C	999	.	.	GT:PL:DP:DPR	1	1	1	NA	1	1	NA	NA	2	1	NA	NA	NA	NA	2	NA	NA	0	NA	2	1	NA	NA	NA	0	NA	NA	2	NA	NA	1	NA	NA	NA	1	1	1	2	1	2	1
scaffold140427_cov40	4157	.	G	A	999	.	.	GT:PL:DP:DPR	2	NA	1	1	1	1	NA	NA	NA	1	NA	1	NA	NA	1	1	NA	1	NA	1	1	NA	1	1	1	NA	NA	1	1	NA	1	1	1	NA	NA	1	1	1	1	1	1
scaffold140479_cov49	553	.	A	C	999	.	.	GT:PL:DP:DPR	1	1	1	NA	1	1	1	1	NA	2	NA	2	NA	2	1	1	NA	2	1	2	2	NA	2	1	2	2	2	2	2	2	2	1	2	1	NA	1	1	2	2	1	1
scaffold141248_cov45	7694	.	C	A	999	.	.	GT:PL:DP:DPR	2	2	2	1	0	1	1	1	2	1	2	1	1	2	NA	1	2	1	NA	1	1	1	0	2	2	1	NA	0	NA	NA	0	NA	2	2	2	0	2	1	0	1	1
scaffold141488_cov18	366	.	A	T	999	.	.	GT:PL:DP:DPR	2	2	1	1	2	1	1	1	1	2	1	2	1	2	2	1	1	2	1	NA	2	2	2	1	2	2	1	1	1	1	2	2	2	2	1	2	2	1	2	1	2
scaffold142473_cov39	6173	.	G	A	999	.	.	GT:PL:DP:DPR	NA	NA	1	NA	1	1	NA	1	0	1	NA	NA	NA	NA	1	1	NA	1	1	1	1	NA	1	NA	NA	NA	NA	1	1	1	1	NA	1	NA	1	1	1	1	1	1	1
scaffold143240_cov39	5651	.	CG	C	999	.	.	GT:PL:DP:DPR	0	0	1	NA	0	0	0	NA	0	1	NA	0	0	NA	0	0	NA	0	NA	1	0	NA	0	1	0	0	NA	0	NA	1	0	1	NA	1	1	0	1	1	1	0	0
scaffold143518_cov24	2420	.	C	G	999	.	.	GT:PL:DP:DPR	2	1	2	1	0	1	2	NA	2	0	2	1	1	2	0	1	2	1	1	1	1	NA	0	2	2	1	NA	0	1	NA	0	0	2	2	1	0	2	1	0	1	1
scaffold143656_cov41	22809	.	A	T	999	.	.	GT:PL:DP:DPR	1	1	0	1	1	0	0	NA	NA	1	NA	0	NA	NA	0	0	NA	0	NA	1	0	NA	NA	1	1	NA	NA	0	1	NA	0	1	1	0	NA	1	0	0	1	1	1
scaffold143656_cov41	25642	.	C	A	999	.	.	GT:PL:DP:DPR	2	2	2	2	2	2	2	2	0	0	NA	1	0	NA	2	2	NA	1	NA	0	1	2	1	2	0	0	NA	1	0	1	1	2	1	2	0	2	2	1	0	2	2
scaffold143808_cov47	103	.	A	G	999	.	.	GT:PL:DP:DPR	1	2	1	2	1	2	1	1	1	1	1	1	NA	NA	2	1	2	1	2	1	1	1	1	2	1	1	NA	1	2	2	2	1	1	1	1	2	1	1	1	1	1
scaffold144300_cov37	52	.	C	A	999	.	.	GT:PL:DP:DPR	0	0	0	1	1	1	0	1	0	1	0	1	0	0	0	0	0	1	0	0	0	1	1	0	0	0	0	1	0	1	1	1	0	0	1	1	1	1	1	0	1
scaffold144405_cov43	18066	.	T	G	999	.	.	GT:PL:DP:DPR	NA	2	1	1	1	2	2	NA	1	1	2	NA	NA	NA	1	1	NA	NA	NA	NA	2	2	NA	NA	NA	NA	NA	NA	NA	NA	2	NA	NA	2	NA	1	1	2	1	1	2
scaffold144405_cov43	18134	.	A	T	999	.	.	GT:PL:DP:DPR	NA	2	1	1	1	2	2	NA	1	1	2	NA	NA	NA	1	NA	NA	NA	NA	NA	2	2	NA	NA	NA	NA	NA	NA	NA	NA	2	NA	NA	2	NA	1	1	2	1	1	2
scaffold144641_cov23	1535	.	G	C	999	.	.	GT:PL:DP:DPR	1	2	1	1	2	2	2	NA	1	NA	NA	NA	2	2	2	2	NA	2	NA	1	2	NA	1	2	1	1	NA	2	2	2	1	2	1	2	2	2	1	1	1	1	1
scaffold145230_cov41	4113	.	G	C	999	.	.	GT:PL:DP:DPR	2	NA	2	1	0	2	NA	NA	NA	NA	2	NA	NA	NA	NA	1	NA	NA	1	1	1	NA	NA	NA	2	NA	NA	NA	NA	1	0	NA	2	NA	NA	0	2	2	0	1	NA
scaffold145230_cov41	4121	.	G	T	999	.	.	GT:PL:DP:DPR	2	NA	2	1	0	2	NA	NA	NA	NA	2	NA	NA	NA	NA	1	NA	NA	1	1	1	NA	NA	NA	2	NA	NA	NA	NA	1	0	NA	2	NA	NA	0	2	2	0	1	NA
scaffold146006_cov41	2430	.	C	T	999	.	.	GT:PL:DP:DPR	0	NA	1	NA	0	1	NA	NA	NA	0	NA	1	NA	NA	0	0	NA	0	NA	0	0	NA	NA	1	0	NA	NA	NA	NA	0	0	1	NA	NA	NA	1	0	0	1	1	0
scaffold146674_cov34	6794	.	C	T	999	.	.	GT:PL:DP:DPR	1	1	1	0	1	0	NA	NA	NA	1	1	NA	NA	NA	NA	1	0	1	NA	0	0	NA	NA	1	NA	0	1	0	NA	0	1	0	0	0	NA	0	0	0	1	0	0
scaffold146726_cov44	125	.	T	C	999	.	.	GT:PL:DP:DPR	1	0	0	NA	0	1	1	NA	NA	0	0	0	1	0	0	0	NA	0	0	0	0	0	1	0	1	0	0	0	NA	0	0	0	0	NA	0	1	0	1	0	0	1
scaffold146726_cov44	166	.	A	T	999	.	.	GT:PL:DP:DPR	1	0	0	NA	0	1	1	NA	NA	0	0	0	1	0	0	0	NA	0	0	0	0	0	1	0	1	0	0	0	NA	0	0	0	0	NA	0	1	0	1	0	0	1
scaffold146865_cov32	1600	.	G	A	999	.	.	GT:PL:DP:DPR	NA	1	1	NA	1	1	NA	NA	NA	NA	NA	NA	1	NA	NA	1	1	NA	NA	1	1	NA	1	NA	NA	NA	NA	1	1	NA	1	1	NA	1	1	1	1	1	1	1	NA
scaffold147481_cov48	12900	.	T	C	999	.	.	GT:PL:DP:DPR	NA	NA	1	NA	0	0	NA	NA	NA	0	NA	0	NA	1	NA	1	NA	0	NA	1	1	NA	0	1	1	NA	NA	0	NA	1	0	0	NA	1	0	0	1	0	0	1	0
scaffold147481_cov48	12963	.	C	T	999	.	.	GT:PL:DP:DPR	NA	NA	1	NA	0	0	NA	NA	1	0	NA	0	NA	1	NA	1	NA	0	1	1	1	NA	0	1	1	NA	NA	0	NA	1	0	0	NA	1	0	0	1	0	0	1	0
scaffold148240_cov44	1705	.	G	C	999	.	.	GT:PL:DP:DPR	0	0	1	0	0	1	1	NA	1	0	NA	0	NA	NA	0	1	1	0	NA	0	0	NA	0	1	0	0	NA	0	1	1	0	0	0	0	1	0	0	0	0	0	0
scaffold148351_cov17	201	.	T	G	999	.	.	GT:PL:DP:DPR	0	1	1	1	0	0	1	NA	NA	0	0	0	NA	1	0	1	0	0	0	0	0	NA	0	0	0	NA	0	0	NA	1	0	0	NA	0	0	0	0	1	1	0	0
scaffold148842_cov36	15758	.	C	T	999	.	.	GT:PL:DP:DPR	1	0	1	1	0	1	0	0	0	1	NA	0	NA	NA	0	1	1	1	NA	0	0	1	0	1	1	1	NA	1	NA	1	1	1	1	NA	0	1	1	0	1	1	1
scaffold148842_cov36	15759	.	A	G	999	.	.	GT:PL:DP:DPR	1	1	1	1	2	0	2	2	0	0	NA	2	NA	NA	1	0	0	1	NA	2	1	0	1	0	1	0	NA	1	NA	0	0	1	0	NA	1	1	1	2	0	0	1
scaffold149693_cov20	1682	.	C	T	999	.	.	GT:PL:DP:DPR	0	0	0	0	0	0	0	0	0	0	0	0	NA	0	0	0	0	0	0	0	0	0	0	0	0	0	0	0	0	0	0	0	0	0	0	0	0	0	0	0	0
scaffold150683_cov35	4120	.	C	T	999	.	.	GT:PL:DP:DPR	0	1	0	0	0	1	0	NA	0	1	NA	NA	NA	NA	NA	1	NA	0	NA	0	1	NA	NA	NA	NA	1	NA	0	NA	1	1	0	NA	NA	NA	0	0	0	1	1	0
scaffold150683_cov35	4135	.	C	T	999	.	.	GT:PL:DP:DPR	1	1	1	1	2	0	2	NA	0	0	NA	NA	NA	NA	NA	0	NA	1	NA	2	1	NA	NA	NA	NA	0	NA	1	NA	0	0	1	NA	NA	NA	1	1	2	0	0	1
scaffold150824_cov47	1663	.	A	G	999	.	.	GT:PL:DP:DPR	0	1	1	0	0	1	1	0	1	0	0	1	NA	1	0	0	1	0	1	0	0	0	1	1	0	0	1	1	1	0	0	1	1	1	1	1	0	0	1	1	0
scaffold151712_cov26	338	.	G	A	999	.	.	GT:PL:DP:DPR	1	0	0	NA	0	0	0	0	1	0	NA	1	NA	0	0	0	NA	0	0	0	0	NA	0	0	1	NA	0	NA	NA	0	0	NA	0	0	0	0	0	0	0	0	0
scaffold151883_cov31	327	.	C	T	999	.	.	GT:PL:DP:DPR	NA	0	0	NA	1	0	NA	NA	NA	2	NA	0	0	0	1	1	NA	1	0	1	1	NA	0	0	1	NA	0	0	NA	NA	0	0	0	0	NA	NA	1	1	0	0	1
scaffold151883_cov31	360	.	C	T	999	.	.	GT:PL:DP:DPR	NA	1	1	NA	1	1	NA	NA	NA	2	NA	1	1	1	1	1	NA	1	1	1	1	NA	1	1	1	NA	1	1	NA	NA	0	1	1	1	NA	NA	1	1	1	1	1
scaffold152296_cov22	1620	.	C	G	999	.	.	GT:PL:DP:DPR	NA	NA	0	0	0	0	NA	0	NA	0	0	NA	NA	NA	NA	NA	NA	0	NA	0	0	NA	0	0	NA	NA	NA	NA	NA	NA	NA	0	NA	0	NA	NA	0	0	0	0	0
scaffold152296_cov22	1621	.	G	T	999	.	.	GT:PL:DP:DPR	NA	NA	0	0	0	0	NA	0	NA	0	0	NA	NA	NA	NA	NA	NA	0	NA	0	0	NA	NA	0	NA	NA	NA	NA	NA	NA	NA	0	NA	0	NA	NA	0	0	0	0	0
scaffold152436_cov38	148	.	G	A	999	.	.	GT:PL:DP:DPR	1	1	1	1	1	1	NA	NA	1	0	NA	0	NA	NA	1	1	NA	NA	NA	1	1	NA	1	NA	1	1	NA	1	NA	1	1	NA	NA	NA	NA	0	1	1	1	1	1
scaffold152570_cov40	1161	.	C	G	999	.	.	GT:PL:DP:DPR	1	1	1	1	0	0	NA	NA	1	0	NA	0	0	NA	0	1	1	0	0	1	1	NA	0	1	1	0	NA	0	NA	1	0	0	1	1	0	0	1	0	0	1	0
scaffold152570_cov40	1197	.	C	T	999	.	.	GT:PL:DP:DPR	1	1	1	1	1	1	NA	NA	1	1	NA	1	1	1	1	1	1	1	1	1	1	NA	1	1	1	1	NA	1	0	1	1	1	1	1	1	1	1	1	1	1	1
scaffold153180_cov42	6324	.	T	C	999	.	.	GT:PL:DP:DPR	2	2	1	2	2	2	NA	NA	1	2	2	1	2	2	1	1	2	2	2	2	2	2	NA	NA	1	2	1	2	1	1	1	2	2	2	2	1	2	2	2	2	1
scaffold154506_cov49	7628	.	C	T	999	.	.	GT:PL:DP:DPR	1	1	1	NA	1	1	NA	1	0	0	NA	0	NA	NA	NA	1	0	0	NA	0	0	NA	NA	1	NA	NA	NA	0	NA	0	0	1	0	1	NA	1	1	0	0	1	1
scaffold154506_cov49	7646	.	T	A	999	.	.	GT:PL:DP:DPR	1	1	0	NA	1	0	NA	0	1	1	2	0	NA	NA	NA	0	1	0	NA	1	0	NA	NA	1	NA	NA	NA	0	NA	0	0	1	1	0	NA	1	0	0	1	1	1
scaffold155091_cov30	4212	.	C	G	999	.	.	GT:PL:DP:DPR	2	NA	2	0	2	0	2	1	1	2	NA	NA	NA	NA	NA	NA	NA	2	NA	1	2	NA	NA	NA	2	NA	NA	1	NA	0	2	1	2	NA	0	0	NA	1	2	1	0
scaffold155095_cov26	1130	.	C	A	999	.	.	GT:PL:DP:DPR	1	0	1	1	1	1	0	1	0	0	0	0	0	0	1	1	0	1	0	0	1	NA	1	1	0	1	0	0	0	1	1	1	0	1	1	0	1	0	1	0	0
scaffold155332_cov45	529	.	T	G	999	.	.	GT:PL:DP:DPR	1	2	2	1	2	2	1	2	1	1	2	2	2	1	2	2	2	2	2	1	1	2	1	1	1	1	2	1	2	2	1	2	2	1	2	2	2	1	1	2	2
scaffold155586_cov34	1009	.	C	A	999	.	.	GT:PL:DP:DPR	1	NA	1	2	1	0	1	1	0	0	1	1	1	1	0	0	0	1	1	1	0	NA	0	NA	1	0	0	1	1	0	0	1	0	0	0	1	1	1	0	0	1
scaffold155658_cov23	107	.	T	C	999	.	.	GT:PL:DP:DPR	1	NA	1	NA	2	2	NA	NA	NA	2	NA	NA	NA	NA	NA	NA	2	NA	NA	1	2	NA	1	2	NA	NA	NA	2	NA	NA	NA	NA	2	NA	2	2	1	2	2	1	1
scaffold155718_cov45	16626	.	T	A	999	.	.	GT:PL:DP:DPR	0	2	1	1	1	0	NA	NA	NA	0	0	NA	NA	NA	1	1	NA	0	NA	1	1	NA	1	0	0	NA	NA	1	NA	1	1	1	NA	0	NA	1	0	0	1	1	0
scaffold155729_cov47	3847	.	T	C	999	.	.	GT:PL:DP:DPR	1	2	1	NA	1	1	1	NA	2	1	NA	1	NA	1	1	1	1	1	1	1	1	NA	1	1	1	1	1	1	NA	1	1	1	1	1	1	1	1	1	1	1	1
scaffold156693_cov43	3537	.	A	C	999	.	.	GT:PL:DP:DPR	1	1	0	NA	1	1	1	2	NA	1	2	1	NA	NA	1	NA	1	1	0	1	0	NA	0	NA	NA	NA	NA	1	0	NA	NA	1	0	NA	NA	1	1	0	1	1	0
scaffold158084_cov30	8150	.	C	T	999	.	.	GT:PL:DP:DPR	1	0	1	NA	0	1	0	NA	1	1	NA	0	1	1	0	1	1	1	0	0	0	1	0	1	1	1	1	1	0	1	1	1	1	0	0	1	1	0	1	1	1
scaffold158084_cov30	8228	.	A	C	999	.	.	GT:PL:DP:DPR	1	1	1	NA	1	1	NA	NA	2	1	NA	1	1	1	1	1	1	2	1	1	1	NA	1	1	1	1	1	1	1	1	1	1	1	1	1	1	1	1	1	1	1
scaffold159161_cov51	6076	.	C	A	999	.	.	GT:PL:DP:DPR	1	1	0	1	1	0	0	NA	0	1	0	1	0	NA	NA	NA	0	1	0	1	1	NA	1	0	1	NA	NA	0	NA	NA	NA	1	1	1	0	NA	1	0	1	0	2
scaffold160322_cov34	2968	.	C	T	999	.	.	GT:PL:DP:DPR	NA	0	0	NA	1	0	0	NA	0	1	NA	0	NA	0	1	1	0	1	NA	1	1	NA	0	0	1	1	NA	0	0	1	1	0	0	0	0	0	1	1	0	0	1
scaffold160322_cov34	2998	.	C	T	999	.	.	GT:PL:DP:DPR	1	1	1	NA	1	1	0	NA	1	1	NA	1	NA	1	1	1	1	1	NA	1	1	NA	1	1	1	1	NA	1	1	1	1	1	1	1	1	1	1	1	1	1	1
scaffold160322_cov34	3010	.	G	A	999	.	.	GT:PL:DP:DPR	1	1	1	NA	1	1	2	NA	1	1	NA	1	NA	1	1	1	1	1	NA	1	1	NA	1	1	1	1	NA	1	1	1	1	1	1	1	1	1	1	1	1	1	1
scaffold161026_cov54	467	.	C	T	999	.	.	GT:PL:DP:DPR	1	0	0	0	1	0	1	0	0	0	NA	0	NA	NA	0	0	NA	0	0	1	0	NA	1	0	NA	0	NA	0	NA	NA	0	0	0	1	0	1	1	1	1	1	0
scaffold161107_cov34	2990	.	C	T	999	.	.	GT:PL:DP:DPR	1	0	1	0	1	1	1	1	1	0	1	1	1	1	0	1	NA	1	1	0	1	1	0	0	1	NA	NA	1	1	0	1	1	1	0	1	1	0	1	1	1	0
scaffold161173_cov37	2972	.	A	T	999	.	.	GT:PL:DP:DPR	0	0	1	NA	0	0	0	NA	1	0	0	0	NA	0	NA	0	0	0	NA	0	1	NA	1	NA	NA	NA	NA	0	NA	0	0	0	NA	NA	NA	0	0	1	0	0	1
scaffold161219_cov16	125	.	T	C	999	.	.	GT:PL:DP:DPR	1	1	1	1	1	2	1	2	2	1	NA	1	1	1	1	1	1	1	1	1	1	2	1	1	1	1	1	1	1	1	1	1	1	1	1	1	1	1	1	1	1
scaffold161564_cov49	2454	.	G	A	999	.	.	GT:PL:DP:DPR	0	0	0	0	0	1	0	NA	0	0	0	1	NA	NA	0	0	NA	1	NA	0	0	1	0	0	0	NA	NA	1	NA	NA	1	NA	NA	0	0	NA	0	1	0	0	0
scaffold161564_cov49	2462	.	C	T	999	.	.	GT:PL:DP:DPR	0	1	0	1	0	0	1	NA	0	0	0	0	NA	NA	1	1	NA	0	NA	0	0	1	0	0	0	NA	NA	0	NA	NA	0	NA	NA	0	0	NA	1	0	0	1	1
scaffold161564_cov49	2470	.	C	T	999	.	.	GT:PL:DP:DPR	1	1	1	1	0	0	1	NA	1	0	0	0	NA	NA	0	0	NA	0	NA	0	0	0	0	0	1	NA	NA	0	NA	NA	0	NA	NA	0	0	NA	1	0	0	1	0
scaffold161564_cov49	2491	.	C	T	999	.	.	GT:PL:DP:DPR	0	0	0	0	0	0	0	NA	0	0	0	0	NA	NA	0	0	NA	0	NA	0	0	0	0	0	NA	NA	NA	0	NA	NA	0	NA	NA	0	0	NA	0	0	0	0	0
scaffold161564_cov49	2516	.	T	C	999	.	.	GT:PL:DP:DPR	0	0	0	0	0	0	0	NA	0	0	0	0	NA	NA	0	0	NA	0	NA	0	0	0	0	0	0	NA	NA	0	NA	NA	0	NA	NA	0	0	NA	0	0	0	0	0
scaffold161564_cov49	2519	.	C	A	999	.	.	GT:PL:DP:DPR	0	0	0	0	0	0	0	NA	1	1	0	1	NA	NA	0	0	NA	1	NA	0	0	1	0	1	0	NA	NA	1	NA	NA	1	NA	NA	0	0	NA	0	0	0	0	0
scaffold162652_cov39	3309	.	T	G	999	.	.	GT:PL:DP:DPR	1	1	0	NA	1	0	1	NA	1	1	2	0	NA	NA	NA	NA	NA	NA	1	1	0	NA	NA	NA	NA	NA	NA	NA	1	NA	0	NA	1	NA	1	1	0	0	1	1	1
scaffold163146_cov38	195	.	A	C	999	.	.	GT:PL:DP:DPR	0	1	1	NA	NA	1	1	NA	NA	0	NA	1	NA	1	NA	0	1	0	NA	0	0	0	NA	2	0	NA	NA	1	1	0	0	1	1	1	1	1	0	0	1	1	0
scaffold163506_cov16	85	.	T	C	999	.	.	GT:PL:DP:DPR	2	1	2	2	2	2	2	2	1	2	2	1	2	1	2	2	1	2	2	1	2	2	1	2	2	2	2	2	2	2	2	2	1	2	1	2	2	2	2	2	2
scaffold163547_cov44	10024	.	G	A	999	.	.	GT:PL:DP:DPR	1	1	1	NA	0	0	1	0	1	0	NA	0	NA	NA	0	1	1	0	NA	1	1	NA	0	NA	NA	NA	NA	0	NA	1	0	0	1	1	NA	0	1	0	0	1	0
scaffold163792_cov34	712	.	G	A	999	.	.	GT:PL:DP:DPR	1	0	1	1	1	0	NA	2	0	0	NA	1	1	1	0	0	0	1	1	1	0	0	0	0	1	0	0	1	1	0	0	1	0	0	0	1	1	1	0	0	1
scaffold164287_cov36	900	.	G	A	999	.	.	GT:PL:DP:DPR	1	1	1	NA	1	1	1	1	1	1	2	1	1	1	1	1	1	1	1	1	1	1	1	2	1	1	1	1	1	1	1	1	1	1	1	1	1	1	1	1	1
scaffold164639_cov43	2330	.	T	A	999	.	.	GT:PL:DP:DPR	1	0	1	1	1	1	1	1	0	0	NA	0	0	0	1	1	0	0	1	0	0	1	0	1	0	0	NA	0	0	0	0	1	0	1	0	1	1	0	0	1	1
scaffold164639_cov43	2348	.	A	C	999	.	.	GT:PL:DP:DPR	0	0	0	0	0	0	0	0	1	1	NA	1	NA	1	0	0	1	1	0	1	1	0	1	0	1	1	NA	1	1	1	1	0	1	0	1	0	0	1	1	0	0
scaffold164714_cov37	5243	.	G	A	999	.	.	GT:PL:DP:DPR	0	NA	1	1	0	2	2	NA	1	1	NA	2	NA	1	1	1	1	1	NA	1	2	NA	2	1	0	NA	2	2	NA	1	1	NA	NA	1	2	1	1	1	0	0	2
scaffold165683_cov49	6635	.	C	T	999	.	.	GT:PL:DP:DPR	2	NA	1	NA	0	1	0	NA	NA	1	0	0	NA	1	NA	1	1	NA	0	0	0	1	0	NA	1	NA	NA	1	0	1	1	1	NA	NA	0	1	1	0	1	1	1
scaffold165930_cov18	119	.	G	C	999	.	.	GT:PL:DP:DPR	1	1	1	1	1	1	1	1	1	1	1	1	1	1	1	1	1	1	1	1	1	2	1	1	1	1	1	1	1	1	1	1	1	1	1	1	1	1	1	1	1
scaffold166433_cov37	888	.	C	T	999	.	.	GT:PL:DP:DPR	0	1	1	NA	0	1	NA	NA	NA	0	NA	NA	NA	NA	0	0	NA	0	1	0	0	NA	1	1	0	NA	NA	1	1	NA	0	1	NA	1	NA	1	0	0	1	1	0
scaffold166743_cov21	77	.	T	C	999	.	.	GT:PL:DP:DPR	1	NA	0	0	0	0	0	0	0	1	1	0	NA	NA	NA	0	NA	0	NA	NA	0	NA	NA	0	0	NA	NA	0	NA	NA	0	0	0	NA	1	0	0	0	0	0	1
scaffold167044_cov46	4049	.	G	T	999	.	.	GT:PL:DP:DPR	0	NA	0	NA	0	1	1	NA	0	0	NA	1	NA	1	0	NA	NA	0	1	0	0	NA	1	NA	NA	0	NA	1	NA	NA	0	0	1	1	NA	1	0	0	1	1	0
scaffold167044_cov46	4052	.	G	A	999	.	.	GT:PL:DP:DPR	1	NA	0	NA	1	0	0	NA	0	1	NA	0	NA	0	1	NA	NA	1	0	1	1	NA	0	NA	NA	1	NA	0	NA	NA	1	0	0	0	NA	0	1	1	0	0	1
scaffold167044_cov46	4077	.	C	T	999	.	.	GT:PL:DP:DPR	1	NA	0	NA	1	0	0	NA	0	1	NA	0	NA	0	1	NA	NA	1	0	1	1	NA	0	NA	NA	1	NA	0	NA	NA	1	0	0	0	NA	0	1	1	0	0	1
scaffold167044_cov46	4104	.	T	C	999	.	.	GT:PL:DP:DPR	0	NA	0	NA	0	1	1	NA	0	0	NA	1	NA	1	0	NA	NA	0	1	0	0	NA	1	NA	NA	0	NA	1	NA	NA	0	0	1	1	NA	0	0	0	1	1	0
scaffold168340_cov35	4608	.	G	C	999	.	.	GT:PL:DP:DPR	0	2	0	0	1	1	1	1	2	1	NA	1	0	NA	2	1	1	0	1	1	2	NA	2	1	NA	NA	NA	0	1	1	1	0	1	2	2	0	0	1	1	1	0
scaffold168340_cov35	4677	.	A	C	999	.	.	GT:PL:DP:DPR	1	0	1	1	1	0	1	1	0	0	NA	1	1	1	0	0	0	1	1	1	0	NA	0	0	NA	NA	NA	1	1	0	0	1	0	0	0	1	1	1	0	0	1
scaffold169550_cov39	1335	.	C	A	999	.	.	GT:PL:DP:DPR	NA	1	0	1	1	NA	1	NA	0	NA	0	0	NA	NA	NA	NA	1	NA	1	1	1	NA	1	NA	NA	NA	0	NA	NA	NA	NA	1	NA	NA	1	0	1	1	1	1	0
scaffold169550_cov39	1369	.	C	A	999	.	.	GT:PL:DP:DPR	NA	0	1	0	0	NA	0	NA	1	NA	0	0	NA	NA	NA	NA	0	NA	0	0	0	NA	0	NA	NA	NA	0	NA	NA	NA	NA	0	NA	NA	0	1	0	0	0	0	1
scaffold170323_cov22	2593	.	C	G	999	.	.	GT:PL:DP:DPR	1	1	1	1	1	0	0	NA	0	0	0	NA	NA	1	0	1	0	1	0	0	0	1	1	1	0	0	0	1	1	1	1	1	0	0	0	0	1	0	0	0	1
scaffold171443_cov48	1391	.	C	T	999	.	.	GT:PL:DP:DPR	1	2	1	1	0	0	1	NA	NA	0	NA	NA	NA	NA	NA	NA	NA	NA	1	1	1	NA	0	NA	1	0	NA	0	NA	1	0	NA	1	1	NA	0	1	0	0	1	0
scaffold172372_cov38	4464	.	A	G	999	.	.	GT:PL:DP:DPR	0	0	0	0	1	0	1	0	NA	1	0	0	1	NA	0	0	1	1	1	0	1	NA	0	1	1	0	0	0	NA	0	0	0	NA	NA	0	0	0	0	1	1	1
scaffold172472_cov48	7032	.	C	G	999	.	.	GT:PL:DP:DPR	1	NA	0	NA	0	NA	0	NA	NA	1	NA	NA	NA	NA	0	1	NA	1	NA	0	0	NA	NA	1	NA	NA	1	1	NA	NA	1	0	1	0	0	1	1	0	1	1	1
scaffold172739_cov44	19673	.	C	T	999	.	.	GT:PL:DP:DPR	1	NA	1	1	1	1	NA	NA	NA	0	0	0	0	0	1	1	0	0	1	0	0	1	0	1	0	0	0	0	0	0	0	1	0	1	0	1	1	0	0	1	1
scaffold172739_cov44	19707	.	C	T	999	.	.	GT:PL:DP:DPR	0	NA	1	0	0	1	NA	NA	NA	0	0	1	0	0	1	1	0	1	0	0	1	1	1	0	0	0	0	1	0	1	1	0	0	1	0	0	1	1	0	0	0
scaffold172739_cov44	19721	.	C	T	999	.	.	GT:PL:DP:DPR	0	NA	1	0	0	1	NA	NA	NA	0	0	1	0	0	1	1	0	1	0	0	1	1	1	0	0	0	0	1	0	1	1	0	0	1	0	0	1	1	0	0	0
scaffold173804_cov15	134	.	C	A	999	.	.	GT:PL:DP:DPR	2	2	1	2	1	1	1	1	2	2	2	1	1	2	1	2	2	2	2	1	1	2	1	1	2	2	1	1	1	1	1	2	1	1	2	2	2	1	1	1	1
scaffold173832_cov44	4498	.	G	A	999	.	.	GT:PL:DP:DPR	0	0	1	NA	NA	NA	NA	NA	1	NA	NA	0	NA	NA	0	NA	NA	1	0	0	0	NA	NA	1	1	NA	NA	1	0	NA	NA	1	1	NA	0	1	1	0	1	1	1
scaffold173832_cov44	4513	.	T	C	999	.	.	GT:PL:DP:DPR	0	0	1	NA	NA	NA	NA	NA	1	1	NA	0	NA	NA	0	1	NA	1	0	0	0	NA	NA	1	1	NA	NA	1	0	NA	NA	1	1	NA	0	1	1	0	1	1	1
scaffold174116_cov45	569	.	T	C	999	.	.	GT:PL:DP:DPR	2	2	2	NA	1	1	1	NA	1	1	NA	1	1	NA	1	2	1	2	NA	1	1	NA	1	NA	1	NA	NA	1	2	2	1	NA	0	NA	1	1	2	1	1	1	2
scaffold174116_cov45	611	.	G	T	999	.	.	GT:PL:DP:DPR	2	2	2	NA	1	1	1	NA	1	1	NA	1	1	NA	1	2	1	2	NA	1	1	NA	1	NA	1	NA	NA	1	2	2	1	NA	0	NA	1	1	2	1	1	1	2
scaffold177245_cov25	973	.	G	A	999	.	.	GT:PL:DP:DPR	NA	NA	1	NA	0	1	1	NA	NA	0	NA	1	1	NA	NA	0	1	0	1	0	0	NA	1	1	NA	NA	1	1	1	0	NA	1	1	NA	2	1	0	0	1	1	0
scaffold177499_cov28	1541	.	T	C	37.9171	.	.	GT:PL:DP:DPR	1	1	1	2	1	1	1	1	1	1	1	1	1	NA	1	1	1	2	1	1	1	2	1	1	2	1	1	2	1	1	1	2	1	1	1	1	1	1	1	1	1
scaffold178114_cov21	114	.	A	G	999	.	.	GT:PL:DP:DPR	1	1	1	1	1	1	2	1	2	1	1	1	1	1	1	1	1	1	1	1	1	1	1	1	1	1	1	1	1	1	1	1	1	1	1	1	1	1	1	1	1
scaffold179337_cov44	12756	.	A	G	999	.	.	GT:PL:DP:DPR	0	1	1	NA	0	1	1	0	1	0	0	NA	NA	NA	NA	0	1	NA	NA	0	0	NA	NA	NA	NA	NA	NA	NA	NA	0	0	NA	NA	NA	1	1	0	0	1	1	0
scaffold180169_cov31	1186	.	G	A	999	.	.	GT:PL:DP:DPR	1	1	1	1	1	1	1	NA	1	1	2	1	NA	1	1	1	1	1	1	1	1	NA	1	1	NA	NA	1	1	NA	NA	NA	1	1	NA	NA	1	1	1	0	1	1
scaffold180699_cov31	4407	.	C	T	999	.	.	GT:PL:DP:DPR	2	NA	2	2	2	1	NA	NA	NA	NA	NA	1	NA	1	2	2	1	2	0	1	1	NA	1	NA	1	NA	NA	NA	1	NA	1	2	2	1	1	2	NA	1	2	2	1
scaffold181296_cov44	4612	.	T	G	999	.	.	GT:PL:DP:DPR	1	1	1	NA	1	1	NA	NA	2	1	NA	1	NA	NA	1	1	NA	1	1	1	1	NA	1	1	NA	NA	NA	1	1	1	1	1	NA	NA	1	1	1	1	1	1	1
scaffold181296_cov44	4683	.	A	C	999	.	.	GT:PL:DP:DPR	2	2	1	NA	2	1	1	NA	2	1	NA	1	1	NA	1	1	2	1	1	2	1	NA	1	1	2	NA	1	1	2	1	2	2	2	2	1	1	1	2	2	2	1
scaffold182065_cov42	388	.	G	T	999	.	.	GT:PL:DP:DPR	1	1	1	1	1	1	NA	NA	1	1	1	NA	NA	1	1	1	1	1	NA	1	1	NA	1	1	NA	1	NA	1	NA	NA	0	NA	1	1	NA	1	1	1	1	1	1
scaffold182275_cov32	1827	.	C	T	999	.	.	GT:PL:DP:DPR	2	NA	1	NA	2	1	2	2	1	2	2	1	NA	1	2	2	NA	2	NA	2	2	NA	1	NA	2	NA	NA	1	1	2	2	NA	1	NA	1	1	2	2	1	1	2
scaffold182275_cov32	1835	.	G	A	999	.	.	GT:PL:DP:DPR	1	NA	0	NA	1	0	0	1	0	1	1	0	NA	0	1	1	0	1	NA	1	1	NA	0	NA	1	NA	NA	0	0	1	1	NA	0	NA	0	0	1	1	0	0	1
scaffold182275_cov32	1852	.	A	C	999	.	.	GT:PL:DP:DPR	0	NA	1	NA	0	1	1	0	1	0	0	1	NA	1	0	0	1	0	NA	0	0	NA	1	NA	0	NA	NA	1	1	0	0	NA	1	NA	1	1	0	0	1	1	0
scaffold182312_cov45	2826	.	G	A	999	.	.	GT:PL:DP:DPR	0	1	1	1	1	1	NA	NA	NA	1	1	1	NA	NA	NA	0	NA	NA	NA	1	1	NA	NA	NA	NA	NA	NA	NA	NA	NA	1	1	NA	NA	NA	1	1	1	1	1	1
scaffold182835_cov17	8260	.	A	T	999	.	.	GT:PL:DP:DPR	2	2	2	NA	2	2	NA	2	NA	2	NA	NA	NA	NA	NA	NA	NA	NA	NA	2	2	NA	NA	NA	NA	NA	NA	2	NA	NA	2	2	NA	2	NA	NA	2	2	2	2	2
scaffold183369_cov41	3851	.	T	G	999	.	.	GT:PL:DP:DPR	1	0	1	1	1	0	1	2	0	0	1	1	NA	NA	0	0	0	1	NA	1	0	NA	0	0	NA	NA	NA	1	1	0	0	0	NA	NA	0	1	1	1	0	0	1
scaffold183369_cov41	3900	.	G	T	999	.	.	GT:PL:DP:DPR	1	0	1	1	0	2	NA	0	1	1	1	0	NA	NA	0	1	1	1	NA	0	0	NA	0	1	NA	NA	NA	1	0	1	1	2	NA	NA	0	1	1	0	1	1	1
scaffold183589_cov41	9254	.	G	C	999	.	.	GT:PL:DP:DPR	0	NA	1	NA	0	1	NA	NA	NA	0	NA	1	NA	NA	NA	1	NA	NA	0	0	1	NA	1	0	0	0	NA	NA	NA	1	1	0	NA	1	0	0	1	1	0	0	0
scaffold184137_cov16	531	.	T	C	999	.	.	GT:PL:DP:DPR	1	NA	1	1	1	1	NA	NA	1	1	NA	1	NA	NA	1	NA	NA	1	NA	1	2	NA	1	NA	1	NA	NA	1	NA	NA	1	0	1	1	1	1	0	1	1	NA	0
scaffold184233_cov22	158	.	T	C	999	.	.	GT:PL:DP:DPR	1	2	1	2	1	1	2	1	2	1	1	1	NA	1	1	1	2	1	1	1	1	1	2	1	1	NA	NA	2	2	2	1	1	1	1	2	1	1	1	1	1	1
scaffold186238_cov20	800	.	G	A	999	.	.	GT:PL:DP:DPR	0	0	0	0	1	1	0	NA	1	1	NA	1	1	0	1	0	1	0	0	1	1	0	1	0	1	1	1	1	0	0	1	0	1	1	1	1	0	1	1	1	0
scaffold188001_cov32	2402	.	T	G	999	.	.	GT:PL:DP:DPR	1	0	1	NA	1	1	1	NA	NA	1	NA	1	1	1	1	1	0	1	1	1	1	NA	1	1	1	1	0	1	1	1	1	1	1	1	1	1	1	1	1	1	1
scaffold188001_cov32	2445	.	G	A	999	.	.	GT:PL:DP:DPR	1	0	1	NA	1	1	1	NA	0	1	NA	1	1	1	1	1	1	1	1	1	1	NA	1	1	1	1	0	1	1	1	1	1	1	1	1	1	1	1	1	1	1
scaffold189005_cov19	2107	.	C	T	999	.	.	GT:PL:DP:DPR	0	0	1	0	0	0	0	NA	NA	0	0	1	NA	0	0	1	NA	0	0	0	0	0	0	0	1	NA	1	0	1	NA	1	0	0	0	0	1	0	0	0	0	1
scaffold189835_cov46	1997	.	T	A	999	.	.	GT:PL:DP:DPR	1	NA	1	NA	1	1	0	NA	NA	1	NA	2	NA	NA	1	1	NA	1	NA	1	1	NA	1	1	NA	NA	1	1	NA	1	1	1	NA	NA	1	1	1	1	1	1	1
scaffold190299_cov40	36997	.	T	C	999	.	.	GT:PL:DP:DPR	2	NA	2	1	0	NA	NA	NA	2	NA	2	NA	NA	NA	0	1	NA	NA	NA	1	1	NA	NA	NA	NA	NA	NA	0	1	1	0	0	NA	2	NA	0	2	NA	0	1	NA
scaffold190534_cov40	126	.	G	A	999	.	.	GT:PL:DP:DPR	0	0	0	1	1	0	0	0	1	1	0	0	NA	0	0	1	0	0	0	0	0	NA	0	1	0	0	0	0	0	1	0	0	1	0	0	1	0	0	1	1	0
scaffold191014_cov27	3999	.	T	C	999	.	.	GT:PL:DP:DPR	1	NA	0	0	0	0	0	0	1	1	1	1	0	NA	NA	1	1	0	1	0	0	0	0	NA	1	NA	1	NA	1	NA	0	0	1	0	0	0	1	1	0	0	0
scaffold191501_cov48	4595	.	T	C	999	.	.	GT:PL:DP:DPR	1	1	1	2	1	1	1	2	2	1	NA	0	NA	0	NA	0	2	0	1	2	1	NA	2	1	NA	NA	0	2	1	1	1	2	2	1	NA	1	1	2	1	2	1
scaffold191707_cov36	5117	.	C	T	999	.	.	GT:PL:DP:DPR	1	0	1	0	1	0	1	0	0	1	NA	1	0	1	0	1	0	1	NA	0	1	1	0	1	0	0	1	0	0	0	1	0	0	0	0	0	0	0	1	0	0
scaffold191892_cov25	2686	.	C	T	999	.	.	GT:PL:DP:DPR	1	1	1	1	1	1	1	NA	0	1	NA	NA	NA	0	1	1	NA	1	1	1	1	NA	1	1	1	0	1	1	1	NA	NA	1	1	NA	1	1	1	1	1	1	1
scaffold193571_cov30	441	.	C	A	999	.	.	GT:PL:DP:DPR	1	0	0	1	1	1	NA	NA	1	1	NA	1	1	NA	0	NA	1	0	NA	1	0	NA	0	NA	0	NA	NA	0	0	NA	1	NA	0	1	1	1	0	1	1	0	0
scaffold193589_cov42	1939	.	C	T	999	.	.	GT:PL:DP:DPR	1	NA	0	1	1	1	1	NA	NA	1	NA	NA	NA	NA	NA	1	NA	1	NA	1	0	1	NA	1	NA	NA	NA	1	0	1	1	NA	NA	0	1	NA	1	0	1	1	0
scaffold193653_cov19	33	.	C	A	999	.	.	GT:PL:DP:DPR	1	1	1	1	1	1	2	2	1	1	1	1	2	2	1	1	1	1	2	1	1	2	1	1	1	1	1	1	1	1	1	1	1	1	1	2	1	1	1	1	1
scaffold193653_cov19	34	.	T	C	999	.	.	GT:PL:DP:DPR	1	0	0	0	1	0	0	0	0	0	0	1	1	0	0	0	0	1	0	0	0	0	0	0	1	0	0	0	0	0	0	0	0	0	0	1	1	0	0	0	0
scaffold193653_cov19	114	.	G	A	999	.	.	GT:PL:DP:DPR	1	0	0	0	1	1	1	NA	0	1	0	0	0	0	0	0	0	0	0	1	0	1	1	0	NA	0	0	0	0	0	0	0	0	0	0	0	1	0	1	0	0
scaffold193848_cov26	1405	.	A	G	999	.	.	GT:PL:DP:DPR	1	2	2	2	2	2	2	2	2	2	2	2	2	2	2	2	2	2	1	2	2	1	1	1	2	1	1	1	2	2	2	2	1	2	2	2	2	2	2	2	1
scaffold193999_cov43	8703	.	C	T	999	.	.	GT:PL:DP:DPR	1	0	1	NA	1	1	NA	NA	0	0	NA	0	NA	NA	NA	0	NA	1	NA	0	1	NA	NA	1	0	NA	NA	0	0	1	1	NA	NA	1	1	0	1	0	1	1	0
scaffold194495_cov45	966	.	T	G	999	.	.	GT:PL:DP:DPR	1	2	2	1	1	2	2	1	2	1	1	2	2	NA	1	1	2	1	NA	1	2	NA	2	2	NA	1	2	2	2	1	1	2	2	2	NA	2	1	1	2	2	1
scaffold194908_cov42	9884	.	G	A	999	.	.	GT:PL:DP:DPR	1	1	1	NA	1	1	NA	1	1	1	NA	1	NA	NA	NA	1	NA	1	NA	1	1	NA	1	1	1	NA	0	1	NA	1	1	NA	1	1	NA	1	1	1	1	1	1
scaffold195730_cov47	9219	.	C	T	999	.	.	GT:PL:DP:DPR	0	0	0	1	0	1	NA	NA	0	1	NA	1	NA	NA	0	0	0	1	NA	1	1	NA	1	0	1	1	NA	0	NA	NA	1	NA	NA	NA	0	1	0	0	0	1	0
scaffold197140_cov31	3453	.	G	T	999	.	.	GT:PL:DP:DPR	1	NA	1	NA	1	0	0	NA	0	0	0	0	0	0	1	1	0	1	NA	0	0	NA	0	1	0	NA	NA	0	NA	1	0	1	0	NA	0	1	1	0	1	1	0
scaffold197140_cov31	3488	.	T	C	999	.	.	GT:PL:DP:DPR	1	NA	1	NA	1	1	0	NA	0	1	1	0	0	1	1	1	0	1	NA	0	0	NA	1	1	0	NA	NA	1	NA	1	1	1	0	NA	0	1	1	1	1	1	1
scaffold197140_cov31	3529	.	G	A	999	.	.	GT:PL:DP:DPR	0	NA	0	NA	0	0	0	NA	1	1	0	2	1	NA	0	0	1	1	NA	1	1	NA	1	0	1	NA	NA	0	NA	1	1	0	1	NA	1	0	0	1	1	0	0
scaffold197820_cov47	3956	.	C	T	999	.	.	GT:PL:DP:DPR	0	0	1	0	0	0	0	1	1	0	0	1	0	0	1	1	0	0	0	0	0	0	0	0	1	0	1	0	1	1	1	0	0	0	0	1	0	0	0	0	1
scaffold198009_cov32	4345	.	C	T	999	.	.	GT:PL:DP:DPR	1	1	1	NA	1	1	NA	NA	1	1	1	2	NA	NA	1	NA	NA	1	NA	1	1	NA	1	NA	NA	1	1	1	NA	NA	NA	1	1	NA	NA	1	1	1	1	1	1
scaffold198165_cov21	1269	.	C	T	999	.	.	GT:PL:DP:DPR	NA	0	0	NA	0	0	0	NA	NA	0	0	0	NA	0	0	0	0	0	0	0	0	0	0	0	0	0	NA	0	0	0	0	0	0	0	0	0	0	0	0	0	0
scaffold199748_cov45	18707	.	G	A	999	.	.	GT:PL:DP:DPR	2	2	2	NA	2	2	NA	NA	1	1	NA	1	1	1	2	2	1	1	2	1	1	NA	1	2	1	1	NA	1	1	1	1	2	1	2	1	2	2	1	1	2	2
scaffold199748_cov45	18764	.	C	A	999	.	.	GT:PL:DP:DPR	0	0	0	NA	0	0	NA	NA	0	1	NA	1	1	1	0	NA	1	1	0	1	1	NA	1	0	1	1	NA	1	1	NA	2	0	1	NA	1	0	0	1	1	0	0
scaffold200345_cov40	3303	.	G	A	999	.	.	GT:PL:DP:DPR	NA	NA	1	NA	0	NA	NA	1	NA	0	0	1	NA	0	1	NA	NA	0	0	0	0	NA	0	NA	1	0	1	0	NA	1	NA	0	0	0	0	1	0	0	0	0	1
scaffold200345_cov40	3327	.	G	A	999	.	.	GT:PL:DP:DPR	NA	NA	0	NA	2	NA	NA	0	NA	1	2	0	NA	0	0	NA	NA	1	1	1	1	NA	1	NA	0	1	0	1	NA	0	NA	1	0	1	1	0	1	1	1	1	0
scaffold200345_cov40	3339	.	G	A	999	.	.	GT:PL:DP:DPR	NA	NA	2	NA	2	NA	NA	2	NA	1	2	1	NA	0	1	NA	NA	1	2	1	1	NA	1	NA	1	1	2	2	NA	2	NA	1	0	1	2	1	1	2	2	2	1
scaffold200356_cov43	3178	.	A	G	999	.	.	GT:PL:DP:DPR	1	0	1	1	0	1	0	0	1	1	1	0	NA	NA	0	1	1	1	0	0	0	1	0	1	NA	NA	NA	NA	0	NA	1	1	1	0	0	1	1	0	1	1	1
scaffold200356_cov43	3212	.	G	T	999	.	.	GT:PL:DP:DPR	1	0	1	1	1	0	0	1	0	0	1	1	NA	NA	0	0	0	1	1	1	0	0	0	0	NA	NA	NA	NA	1	NA	0	1	0	0	0	1	1	1	0	0	1
scaffold200356_cov43	3224	.	G	A	999	.	.	GT:PL:DP:DPR	1	0	1	1	0	1	0	0	1	1	1	0	NA	NA	0	1	1	1	0	0	0	1	0	1	NA	NA	NA	NA	0	NA	1	1	1	0	0	1	1	0	1	1	1
scaffold201319_cov34	7505	.	G	A	999	.	.	GT:PL:DP:DPR	1	0	NA	NA	1	1	0	NA	0	0	NA	0	NA	NA	1	0	NA	1	0	0	1	NA	1	1	0	NA	NA	0	NA	1	1	1	0	NA	NA	0	1	0	1	1	0
scaffold201319_cov34	7547	.	C	A	999	.	.	GT:PL:DP:DPR	1	0	NA	NA	1	1	0	NA	0	0	NA	0	NA	NA	1	0	NA	1	0	0	1	NA	1	1	0	NA	0	0	NA	1	1	1	0	NA	NA	0	1	0	1	1	0
scaffold201476_cov31	1836	.	A	G	999	.	.	GT:PL:DP:DPR	0	NA	1	NA	NA	1	NA	NA	NA	1	NA	0	NA	NA	NA	NA	1	1	NA	0	0	NA	NA	1	NA	NA	NA	NA	NA	NA	1	NA	1	NA	NA	NA	1	0	1	1	1
scaffold201476_cov31	1844	.	T	C	999	.	.	GT:PL:DP:DPR	0	NA	1	NA	NA	1	NA	NA	NA	1	NA	0	NA	NA	NA	NA	1	1	NA	0	0	NA	NA	1	NA	NA	NA	NA	NA	NA	1	NA	1	NA	NA	NA	1	0	1	1	1
scaffold201693_cov45	12044	.	G	A	999	.	.	GT:PL:DP:DPR	1	NA	0	NA	1	0	NA	NA	NA	0	NA	0	NA	1	0	0	NA	0	0	1	0	NA	NA	NA	1	0	NA	0	1	0	1	1	NA	NA	0	0	0	1	1	1	0
scaffold201693_cov45	12059	.	G	A	999	.	.	GT:PL:DP:DPR	0	NA	1	NA	0	1	NA	NA	NA	2	NA	1	NA	0	1	1	NA	1	1	0	1	NA	NA	NA	0	1	NA	1	0	1	0	0	NA	NA	1	1	1	0	0	0	1
scaffold202002_cov22	1949	.	T	C	999	.	.	GT:PL:DP:DPR	1	2	1	1	1	1	1	2	1	1	1	1	1	1	1	1	1	1	1	1	1	1	1	1	1	1	1	1	1	2	1	1	1	1	1	1	1	1	1	1	1
scaffold202691_cov18	8331	.	T	C	999	.	.	GT:PL:DP:DPR	0	NA	0	0	0	0	NA	0	0	0	NA	NA	NA	0	0	0	0	NA	NA	0	0	NA	NA	0	0	0	NA	0	NA	0	0	NA	NA	NA	0	0	0	0	0	0	0
scaffold202776_cov38	808	.	A	G	999	.	.	GT:PL:DP:DPR	1	1	1	NA	1	1	NA	NA	0	0	NA	0	NA	0	1	1	NA	0	NA	0	0	NA	NA	1	NA	0	NA	0	NA	NA	NA	1	0	NA	0	1	1	0	0	1	1
scaffold202776_cov38	841	.	C	T	999	.	.	GT:PL:DP:DPR	1	1	1	NA	1	1	NA	NA	2	NA	NA	2	NA	2	1	1	NA	2	NA	2	2	NA	NA	1	NA	2	NA	2	NA	NA	NA	1	2	NA	2	1	1	2	2	1	1
scaffold203001_cov23	2415	.	C	T	999	.	.	GT:PL:DP:DPR	NA	NA	1	NA	0	NA	NA	NA	NA	1	1	1	NA	1	1	NA	NA	1	NA	1	1	NA	0	0	NA	NA	1	1	1	NA	1	1	1	1	NA	NA	1	2	1	1	NA
scaffold203397_cov34	2145	.	G	A	999	.	.	GT:PL:DP:DPR	0	1	0	NA	1	1	NA	2	1	1	1	1	1	0	1	1	1	0	1	1	1	NA	1	0	1	1	1	1	1	0	1	0	1	1	1	1	1	1	1	1	1
scaffold203397_cov34	2153	.	A	G	999	.	.	GT:PL:DP:DPR	0	1	0	NA	1	1	1	1	1	1	1	1	1	0	1	1	1	0	1	1	1	NA	1	0	1	1	1	1	1	0	1	0	1	1	1	1	1	1	1	1	1
scaffold203675_cov25	744	.	T	C	999	.	.	GT:PL:DP:DPR	0	0	1	1	0	1	0	NA	1	0	NA	0	NA	NA	NA	NA	NA	0	NA	0	0	NA	0	NA	NA	NA	NA	0	0	NA	0	NA	0	NA	0	1	1	0	1	1	0
scaffold203675_cov25	766	.	G	A	999	.	.	GT:PL:DP:DPR	NA	0	1	0	0	1	0	NA	0	1	NA	1	NA	NA	NA	NA	NA	0	NA	1	1	NA	1	NA	NA	NA	NA	0	0	NA	0	NA	0	NA	0	1	0	1	0	1	0
scaffold203675_cov25	772	.	A	G	999	.	.	GT:PL:DP:DPR	NA	0	0	0	0	0	0	NA	1	0	NA	0	NA	NA	NA	NA	NA	0	NA	0	1	NA	0	NA	NA	NA	NA	0	0	NA	0	NA	0	NA	0	0	1	0	1	0	0
scaffold204483_cov34	82	.	C	A	999	.	.	GT:PL:DP:DPR	1	1	0	1	1	1	0	0	1	0	0	0	0	0	0	0	0	0	1	0	0	0	0	1	0	1	1	0	0	0	0	0	1	0	0	1	0	1	1	1	1
scaffold206433_cov25	2948	.	C	G	999	.	.	GT:PL:DP:DPR	0	NA	0	0	0	0	0	NA	NA	0	NA	0	NA	0	0	NA	NA	NA	NA	0	0	NA	0	NA	0	NA	NA	0	NA	NA	0	0	0	NA	0	0	0	0	0	0	0
scaffold207102_cov40	7124	.	C	T	999	.	.	GT:PL:DP:DPR	0	1	1	1	0	2	2	1	1	1	2	2	1	1	1	1	1	1	2	1	2	2	2	1	1	2	2	2	1	1	1	0	0	1	2	1	1	1	0	0	2
scaffold207271_cov36	3511	.	T	C	999	.	.	GT:PL:DP:DPR	1	0	0	NA	1	0	NA	NA	NA	1	0	0	NA	NA	1	1	0	1	0	1	1	1	0	0	NA	NA	0	0	0	1	1	NA	NA	NA	NA	0	1	1	0	0	1
scaffold208572_cov44	2270	.	C	T	999	.	.	GT:PL:DP:DPR	NA	0	0	NA	0	1	1	NA	1	NA	NA	NA	NA	1	NA	NA	NA	0	1	NA	0	NA	NA	NA	NA	0	NA	NA	1	NA	0	1	NA	1	NA	NA	NA	0	1	1	0
scaffold209435_cov41	2677	.	C	A	999	.	.	GT:PL:DP:DPR	1	1	0	1	1	0	0	NA	0	NA	0	NA	NA	NA	1	0	NA	1	0	1	1	NA	NA	NA	NA	NA	0	0	NA	0	1	1	1	1	0	1	1	0	1	0	1
scaffold209571_cov20	1404	.	T	A	999	.	.	GT:PL:DP:DPR	NA	NA	NA	NA	2	2	2	NA	NA	2	NA	NA	NA	NA	NA	2	NA	2	NA	NA	2	NA	2	NA	NA	NA	NA	NA	NA	NA	2	NA	NA	NA	NA	NA	NA	2	2	2	2
scaffold209613_cov46	17593	.	A	T	999	.	.	GT:PL:DP:DPR	0	1	1	NA	0	1	1	NA	1	0	NA	1	1	NA	0	0	1	NA	1	0	0	NA	1	1	NA	NA	1	1	1	0	NA	1	1	1	1	1	0	0	1	1	0
scaffold210487_cov42	6256	.	A	G	999	.	.	GT:PL:DP:DPR	1	NA	NA	NA	1	2	2	NA	NA	1	2	NA	NA	NA	1	2	NA	1	2	1	1	NA	1	2	1	NA	NA	2	2	2	1	1	1	NA	NA	1	1	2	1	2	1
scaffold210487_cov42	6291	.	A	T	999	.	.	GT:PL:DP:DPR	1	NA	NA	1	1	1	1	1	1	1	2	1	NA	1	1	1	NA	1	1	1	1	NA	1	1	1	NA	NA	1	1	1	1	1	1	1	1	1	1	1	1	1	1
scaffold211379_cov43	13361	.	G	A	999	.	.	GT:PL:DP:DPR	0	NA	0	NA	0	2	0	NA	1	0	1	1	NA	NA	1	1	1	1	2	1	0	NA	1	NA	NA	NA	NA	NA	NA	NA	0	1	1	2	NA	2	2	1	0	1	2
scaffold211379_cov43	13374	.	G	C	999	.	.	GT:PL:DP:DPR	0	NA	0	NA	0	2	0	NA	1	0	1	1	NA	NA	1	1	1	1	2	1	0	NA	1	NA	NA	NA	NA	NA	NA	NA	0	1	1	2	NA	2	2	1	0	1	2
scaffold212679_cov45	1547	.	A	T	999	.	.	GT:PL:DP:DPR	NA	NA	1	NA	0	1	1	NA	NA	0	NA	0	NA	NA	0	1	NA	0	NA	0	0	NA	NA	NA	NA	NA	NA	1	1	NA	0	NA	NA	NA	NA	0	0	1	0	1	0
scaffold212679_cov45	1550	.	A	G	999	.	.	GT:PL:DP:DPR	NA	NA	0	NA	1	0	0	NA	NA	1	NA	1	NA	NA	1	0	NA	1	NA	1	0	NA	NA	NA	NA	NA	NA	0	0	NA	1	NA	NA	NA	NA	1	1	0	1	0	1
scaffold212866_cov23	2620	.	A	G	999	.	.	GT:PL:DP:DPR	NA	NA	1	1	2	1	NA	NA	1	1	2	2	NA	NA	NA	1	NA	1	NA	2	2	NA	NA	NA	NA	NA	NA	1	NA	1	1	1	NA	NA	NA	1	1	2	1	1	1
scaffold212866_cov23	2640	.	G	T	999	.	.	GT:PL:DP:DPR	NA	NA	1	1	0	1	NA	NA	1	1	0	0	NA	NA	NA	1	NA	1	NA	0	NA	NA	NA	NA	NA	NA	NA	1	NA	1	1	1	NA	NA	NA	1	1	0	1	1	1
scaffold212866_cov23	2648	.	G	T	999	.	.	GT:PL:DP:DPR	NA	NA	1	1	2	1	NA	NA	1	1	2	NA	NA	NA	NA	1	NA	1	NA	NA	NA	NA	NA	NA	NA	NA	NA	1	NA	NA	1	1	NA	NA	NA	1	1	2	1	1	1
scaffold213789_cov43	639	.	T	C	999	.	.	GT:PL:DP:DPR	1	1	0	NA	1	0	0	NA	0	0	NA	0	0	NA	0	0	NA	0	0	1	0	NA	0	0	1	0	0	0	NA	0	1	NA	1	NA	0	0	0	1	1	1	0
scaffold213789_cov43	675	.	T	C	999	.	.	GT:PL:DP:DPR	1	1	0	NA	1	0	0	NA	0	0	NA	0	0	NA	0	0	NA	0	0	1	0	NA	0	0	1	0	0	0	NA	0	1	NA	1	NA	0	0	0	1	1	1	0
scaffold214964_cov23	1678	.	A	C	999	.	.	GT:PL:DP:DPR	1	NA	1	NA	1	1	2	1	2	1	NA	1	1	1	1	1	1	1	1	1	1	2	1	1	NA	1	1	1	1	1	1	1	1	1	1	1	1	1	1	1	1
scaffold214964_cov23	1683	.	T	G	999	.	.	GT:PL:DP:DPR	1	NA	1	NA	1	1	1	1	2	1	NA	1	1	1	1	1	1	1	1	1	1	2	1	1	NA	1	1	1	1	1	1	1	1	1	1	1	1	1	1	1	1
scaffold216190_cov40	182	.	A	G	999	.	.	GT:PL:DP:DPR	0	2	0	NA	1	NA	1	NA	0	0	NA	0	NA	NA	0	1	NA	NA	0	1	0	NA	NA	NA	NA	NA	NA	0	NA	0	1	1	1	NA	0	1	0	1	1	1	0
scaffold216190_cov40	238	.	T	C	999	.	.	GT:PL:DP:DPR	1	0	2	NA	0	NA	0	NA	1	1	NA	1	NA	NA	1	0	NA	NA	1	0	1	NA	NA	NA	NA	NA	NA	1	NA	1	0	0	0	NA	1	0	1	0	0	0	1
scaffold216338_cov49	8492	.	C	T	999	.	.	GT:PL:DP:DPR	1	0	0	1	1	1	1	2	0	1	1	NA	NA	NA	NA	NA	NA	1	NA	1	0	NA	NA	NA	NA	NA	NA	1	NA	NA	NA	NA	0	0	NA	0	1	0	1	0	0
scaffold216338_cov49	8548	.	T	C	999	.	.	GT:PL:DP:DPR	1	0	0	0	0	0	1	0	1	0	0	NA	NA	NA	NA	NA	NA	1	NA	1	1	NA	NA	NA	NA	NA	NA	0	NA	NA	NA	NA	1	1	NA	0	1	0	1	2	0
scaffold218206_cov40	3773	.	T	C	999	.	.	GT:PL:DP:DPR	1	1	1	1	1	1	1	NA	1	1	1	1	NA	1	1	1	1	1	1	1	1	NA	1	1	1	1	1	1	1	1	1	1	1	1	1	1	1	1	1	1	1
scaffold218325_cov19	3403	.	G	A	999	.	.	GT:PL:DP:DPR	0	0	0	NA	0	0	0	0	0	0	0	0	NA	0	0	0	0	0	NA	0	0	0	0	0	0	0	0	0	0	0	0	0	0	0	0	0	0	0	0	0	0
scaffold218325_cov19	3436	.	T	C	999	.	.	GT:PL:DP:DPR	0	0	0	NA	0	0	0	0	0	0	0	0	NA	0	0	0	0	0	NA	0	0	0	0	0	0	0	0	0	0	0	0	0	0	0	0	0	0	0	0	0	0
scaffold219098_cov28	2377	.	G	A	999	.	.	GT:PL:DP:DPR	NA	NA	1	NA	1	2	1	NA	NA	2	NA	1	NA	1	2	2	2	1	1	1	2	NA	NA	2	0	2	2	1	2	2	2	1	2	2	2	1	1	1	2	2	NA
scaffold219776_cov43	310	.	A	C	999	.	.	GT:PL:DP:DPR	0	1	1	1	1	0	NA	1	1	1	1	1	1	1	1	1	1	1	1	0	1	2	1	1	1	1	1	1	1	0	1	1	1	1	1	1	1	1	1	1	1
scaffold220573_cov45	25537	.	C	T	999	.	.	GT:PL:DP:DPR	0	NA	1	0	0	1	1	NA	1	0	NA	1	NA	1	0	0	1	0	1	0	0	0	1	1	0	0	1	1	1	0	0	1	1	1	1	1	0	0	1	1	0
scaffold220747_cov19	6544	.	T	C	999	.	.	GT:PL:DP:DPR	0	NA	0	NA	1	0	NA	NA	NA	NA	NA	0	0	0	1	NA	NA	1	NA	1	1	NA	0	0	1	0	NA	0	NA	NA	0	0	0	NA	NA	0	1	1	0	0	1
scaffold220747_cov19	6546	.	C	T	999	.	.	GT:PL:DP:DPR	1	NA	1	NA	1	1	NA	NA	NA	NA	NA	1	1	1	1	NA	1	1	NA	1	1	NA	1	1	1	1	NA	1	NA	NA	1	1	1	NA	NA	1	1	1	1	1	1
scaffold221348_cov33	1348	.	C	G	999	.	.	GT:PL:DP:DPR	1	1	2	NA	NA	NA	NA	NA	0	0	0	0	NA	NA	NA	1	NA	1	0	0	NA	NA	NA	2	NA	NA	0	0	1	1	NA	1	0	NA	NA	NA	1	0	NA	NA	1
scaffold222012_cov23	266	.	T	A	999	.	.	GT:PL:DP:DPR	0	0	0	0	0	0	0	NA	1	1	1	1	1	1	0	0	1	1	0	1	1	0	1	0	1	1	1	1	1	1	1	0	1	0	1	0	0	1	1	0	0
scaffold222012_cov23	279	.	T	C	999	.	.	GT:PL:DP:DPR	2	1	0	NA	1	1	1	NA	NA	1	1	1	1	1	2	1	0	1	1	1	0	NA	NA	1	1	1	1	0	0	1	1	1	1	1	1	0	NA	1	1	2	1
scaffold222679_cov40	805	.	C	G	999	.	.	GT:PL:DP:DPR	NA	NA	1	1	1	0	NA	0	1	1	0	0	NA	NA	NA	1	0	1	0	0	0	NA	NA	NA	NA	NA	0	NA	NA	1	NA	NA	NA	0	NA	1	1	0	1	1	0
scaffold223501_cov40	3422	.	G	C	999	.	.	GT:PL:DP:DPR	0	NA	1	NA	0	0	NA	NA	NA	0	NA	0	1	NA	NA	0	0	0	NA	0	1	NA	NA	NA	0	1	1	0	1	0	0	0	1	NA	0	0	0	1	0	0	1
scaffold224653_cov46	1887	.	A	C	999	.	.	GT:PL:DP:DPR	1	1	1	1	1	1	1	1	NA	0	NA	0	0	0	1	1	0	0	1	0	0	1	0	1	0	0	0	0	0	0	0	1	0	1	0	1	1	0	0	1	1
scaffold224653_cov46	1889	.	A	G	999	.	.	GT:PL:DP:DPR	0	0	0	0	0	0	0	0	NA	1	1	1	1	1	0	0	1	1	0	1	1	0	1	0	1	1	1	1	0	1	1	0	1	0	1	0	0	1	1	0	0
scaffold224653_cov46	1920	.	C	T	999	.	.	GT:PL:DP:DPR	0	0	0	0	0	0	0	0	NA	1	1	1	1	1	0	0	1	1	0	1	1	0	1	0	1	1	1	1	0	1	1	0	1	0	1	0	0	1	1	0	0
scaffold224711_cov49	16819	.	A	G	999	.	.	GT:PL:DP:DPR	1	NA	1	NA	1	1	NA	NA	1	1	NA	1	NA	NA	1	1	1	1	1	1	1	NA	1	1	1	1	NA	1	1	1	1	1	NA	1	1	1	1	1	1	1	1
scaffold224711_cov49	16885	.	T	A	999	.	.	GT:PL:DP:DPR	1	NA	1	NA	1	1	NA	NA	1	1	NA	1	NA	NA	NA	1	NA	1	NA	1	1	NA	1	1	1	NA	NA	1	NA	1	1	1	NA	NA	1	1	1	1	1	1	1
scaffold224801_cov23	2907	.	T	G	999	.	.	GT:PL:DP:DPR	0	NA	0	NA	0	0	0	0	0	0	NA	0	0	NA	0	0	0	0	NA	NA	0	NA	0	0	0	0	0	0	0	NA	0	0	0	NA	0	0	0	0	0	0	0
scaffold224801_cov23	2973	.	T	A	999	.	.	GT:PL:DP:DPR	0	NA	0	0	0	0	0	0	0	0	NA	0	0	NA	0	0	0	0	0	NA	0	NA	0	0	0	0	0	0	0	NA	0	0	0	NA	0	0	0	0	0	0	0
scaffold225450_cov24	3225	.	G	C	999	.	.	GT:PL:DP:DPR	0	0	0	0	0	0	0	0	NA	0	NA	0	0	0	0	0	0	0	0	0	0	0	0	0	0	NA	NA	0	0	NA	0	0	0	0	0	0	0	0	0	0	0
scaffold225450_cov24	3231	.	G	A	999	.	.	GT:PL:DP:DPR	0	0	0	0	0	0	0	0	NA	0	NA	0	0	0	0	0	0	0	0	0	0	0	0	0	0	NA	NA	0	0	NA	0	0	0	0	0	0	0	0	0	0	0
scaffold225450_cov24	3300	.	C	G	999	.	.	GT:PL:DP:DPR	1	NA	0	NA	1	0	NA	2	NA	1	NA	0	0	NA	1	1	0	1	0	1	1	0	0	0	1	NA	NA	NA	0	NA	1	0	0	NA	0	0	1	1	0	0	1
scaffold225813_cov37	7384	.	C	A	999	.	.	GT:PL:DP:DPR	1	1	1	1	1	1	1	NA	2	1	1	1	NA	NA	1	1	1	2	NA	2	2	1	NA	NA	NA	1	NA	1	1	2	2	1	2	NA	NA	1	1	2	1	1	1
scaffold225913_cov22	2148	.	A	G	999	.	.	GT:PL:DP:DPR	1	2	1	NA	1	2	1	NA	NA	1	NA	2	1	2	1	2	1	2	2	1	1	1	1	1	1	1	NA	1	2	NA	1	1	1	2	2	2	2	1	1	1	2
scaffold226218_cov28	8888	.	T	C	999	.	.	GT:PL:DP:DPR	1	NA	1	NA	0	0	NA	0	0	0	NA	0	NA	1	0	1	0	1	0	0	0	NA	0	1	0	0	0	0	1	1	0	1	0	NA	0	0	1	0	0	0	1
scaffold226218_cov28	8941	.	C	T	999	.	.	GT:PL:DP:DPR	0	NA	0	NA	0	0	NA	0	1	NA	NA	1	NA	0	0	0	1	0	1	1	0	NA	0	0	NA	0	1	1	1	0	0	0	1	NA	0	1	0	1	0	1	1
scaffold226443_cov34	538	.	C	T	999	.	.	GT:PL:DP:DPR	NA	NA	NA	NA	0	1	NA	NA	NA	0	NA	NA	NA	NA	NA	0	NA	0	NA	1	0	NA	NA	NA	NA	NA	1	NA	NA	NA	1	0	NA	1	1	0	0	1	0	0	0
scaffold228040_cov39	9971	.	CA	C	999	.	.	GT:PL:DP:DPR	2	NA	1	NA	2	1	1	NA	NA	NA	0	NA	NA	NA	NA	1	1	NA	1	2	2	1	NA	1	NA	NA	NA	1	1	1	NA	2	2	2	1	2	2	1	2	1	2
scaffold228324_cov32	2763	.	G	T	999	.	.	GT:PL:DP:DPR	0	1	0	NA	0	1	NA	NA	NA	0	NA	0	1	NA	1	0	2	NA	1	1	0	NA	1	NA	0	NA	0	1	1	1	0	1	1	NA	1	1	1	1	0	1	1
scaffold229166_cov54	55	.	A	C	999	.	.	GT:PL:DP:DPR	0	1	0	1	1	0	NA	0	1	0	1	NA	NA	NA	NA	1	1	0	NA	1	0	NA	1	1	NA	NA	NA	1	NA	0	1	1	NA	NA	0	0	1	1	1	1	0
scaffold229166_cov54	58	.	A	G	999	.	.	GT:PL:DP:DPR	0	0	0	1	0	0	NA	0	0	1	0	NA	NA	NA	NA	1	0	0	NA	0	1	NA	1	0	NA	NA	NA	0	NA	1	1	1	NA	NA	1	0	1	1	0	0	1
scaffold229166_cov54	85	.	T	G	999	.	.	GT:PL:DP:DPR	0	0	0	0	0	0	NA	0	0	0	0	NA	NA	NA	NA	0	1	0	NA	1	0	NA	0	0	NA	NA	NA	0	NA	0	0	0	NA	NA	0	1	0	0	0	1	1
scaffold229321_cov38	85	.	T	C	999	.	.	GT:PL:DP:DPR	1	1	1	1	1	1	1	2	1	1	1	1	1	1	1	1	1	1	1	1	1	1	1	1	1	1	2	NA	1	1	1	1	1	1	1	1	1	1	1	1	1
scaffold229989_cov48	11623	.	G	A	999	.	.	GT:PL:DP:DPR	1	NA	0	1	1	0	0	NA	NA	1	1	NA	NA	NA	1	1	0	1	NA	1	1	NA	0	0	NA	NA	NA	0	NA	1	1	0	0	NA	0	0	1	1	0	0	1
scaffold230010_cov38	1614	.	C	A	999	.	.	GT:PL:DP:DPR	1	1	1	1	1	1	1	NA	1	1	2	1	NA	1	1	2	NA	1	1	1	1	1	NA	2	NA	1	NA	1	1	1	1	1	1	1	1	1	2	1	1	1	1
scaffold230019_cov34	339	.	A	C	999	.	.	GT:PL:DP:DPR	NA	1	1	NA	1	1	1	NA	NA	1	2	1	NA	2	NA	1	1	1	1	1	1	NA	1	1	1	2	NA	2	NA	1	1	1	1	1	1	1	1	1	1	1	1
scaffold230174_cov34	1103	.	A	G	999	.	.	GT:PL:DP:DPR	1	NA	1	1	1	NA	1	0	1	1	1	1	NA	0	1	1	1	0	1	1	1	1	1	1	NA	1	2	2	1	1	1	1	1	1	1	1	2	1	2	1	1
scaffold230514_cov36	2046	.	C	A	999	.	.	GT:PL:DP:DPR	0	0	1	NA	0	1	NA	NA	NA	NA	NA	NA	NA	NA	NA	2	1	NA	NA	0	0	NA	0	NA	NA	NA	NA	1	NA	NA	0	NA	NA	NA	NA	0	0	1	0	1	0
scaffold230537_cov28	316	.	C	T	999	.	.	GT:PL:DP:DPR	1	NA	0	NA	NA	1	1	NA	0	1	0	1	NA	1	NA	1	NA	1	NA	0	1	NA	NA	1	0	NA	NA	NA	1	1	1	NA	NA	NA	NA	1	1	1	1	1	1
scaffold230707_cov43	7973	.	A	G	999	.	.	GT:PL:DP:DPR	NA	0	1	NA	0	1	0	NA	0	NA	0	1	NA	NA	1	1	0	1	NA	0	1	NA	1	NA	NA	0	NA	NA	NA	1	1	NA	NA	NA	0	NA	1	1	0	0	0
scaffold230900_cov50	9103	.	T	C	999	.	.	GT:PL:DP:DPR	1	1	1	NA	1	1	1	NA	NA	1	NA	NA	NA	NA	NA	1	1	NA	NA	NA	1	NA	1	1	NA	NA	NA	NA	NA	1	1	1	NA	NA	NA	1	1	1	1	1	1
scaffold230900_cov50	9126	.	A	G	999	.	.	GT:PL:DP:DPR	0	0	0	NA	1	1	1	NA	NA	1	NA	NA	NA	0	NA	0	1	NA	NA	NA	1	NA	1	0	NA	NA	NA	NA	NA	0	1	0	NA	NA	NA	1	0	1	1	1	0
scaffold231175_cov32	4652	.	T	G	999	.	.	GT:PL:DP:DPR	NA	NA	0	0	1	1	NA	NA	1	1	NA	1	NA	NA	NA	0	1	NA	0	1	1	NA	1	NA	NA	NA	NA	1	0	NA	1	NA	1	NA	NA	0	0	1	1	1	0
scaffold232818_cov19	1741	.	G	C	999	.	.	GT:PL:DP:DPR	0	0	0	NA	0	0	NA	NA	NA	0	0	NA	0	0	0	0	0	0	0	0	0	NA	0	0	0	NA	0	0	0	0	0	0	0	NA	0	0	0	0	0	0	0
scaffold232894_cov34	5973	.	G	T	999	.	.	GT:PL:DP:DPR	1	1	1	1	1	1	2	1	1	1	1	1	1	1	1	1	1	1	1	1	1	1	1	1	1	1	1	1	1	1	1	1	1	1	1	1	1	2	1	1	1
scaffold232894_cov34	6045	.	T	G	999	.	.	GT:PL:DP:DPR	1	0	1	1	0	1	0	0	1	0	NA	0	NA	1	0	1	1	1	0	0	0	0	0	1	1	1	0	1	0	1	1	1	0	0	0	1	1	0	1	1	1
scaffold234080_cov50	6168	.	G	A	999	.	.	GT:PL:DP:DPR	0	1	1	0	0	1	2	0	NA	0	NA	1	NA	NA	0	0	NA	0	NA	0	0	0	NA	NA	NA	NA	NA	1	NA	NA	0	NA	NA	NA	1	NA	0	0	1	1	0
scaffold234516_cov41	200	.	G	A	999	.	.	GT:PL:DP:DPR	1	1	0	0	0	0	0	0	0	0	0	0	1	1	1	0	0	0	1	0	0	0	0	0	0	1	0	1	0	0	0	0	0	0	0	0	0	0	1	0	0
scaffold235324_cov35	1398	.	T	A	999	.	.	GT:PL:DP:DPR	NA	1	NA	NA	1	1	NA	NA	2	1	NA	NA	NA	NA	1	1	NA	1	NA	1	1	NA	NA	NA	NA	NA	NA	1	NA	NA	1	1	1	NA	1	1	1	1	1	1	1
scaffold236145_cov23	1722	.	T	C	999	.	.	GT:PL:DP:DPR	2	NA	0	NA	NA	NA	NA	NA	1	NA	NA	NA	NA	NA	NA	2	NA	2	1	2	2	NA	NA	2	NA	1	NA	NA	NA	NA	NA	NA	1	1	2	NA	2	0	2	2	0
scaffold236145_cov23	1778	.	C	A	999	.	.	GT:PL:DP:DPR	0	NA	2	NA	NA	NA	NA	NA	1	NA	NA	NA	NA	NA	NA	0	NA	0	1	0	0	NA	NA	0	NA	1	NA	NA	NA	NA	NA	NA	1	1	0	NA	0	2	0	0	2
scaffold237309_cov19	404	.	G	C	999	.	.	GT:PL:DP:DPR	1	1	1	NA	0	2	1	NA	0	1	NA	2	NA	1	0	1	0	1	0	2	1	NA	2	NA	1	NA	1	1	0	NA	2	1	1	1	NA	2	1	1	0	1	0
scaffold237744_cov18	110	.	C	T	999	.	.	GT:PL:DP:DPR	1	0	0	0	1	0	0	0	0	0	0	0	0	0	0	0	1	0	0	1	0	0	0	0	1	0	0	0	NA	0	1	1	1	1	0	0	0	1	1	1	0
scaffold238058_cov39	3494	.	G	A	999	.	.	GT:PL:DP:DPR	1	NA	0	NA	1	1	NA	NA	NA	1	NA	NA	1	NA	1	1	NA	1	0	1	0	NA	1	1	NA	NA	NA	2	NA	NA	1	2	0	NA	1	1	1	1	1	1	1
scaffold238852_cov39	1978	.	G	A	999	.	.	GT:PL:DP:DPR	1	1	2	NA	1	1	2	NA	2	1	NA	1	NA	NA	1	1	1	1	2	1	2	NA	2	1	NA	2	2	1	NA	1	1	1	2	2	1	1	1	2	1	1	2
scaffold238852_cov39	2030	.	A	G	999	.	.	GT:PL:DP:DPR	1	1	2	1	1	1	1	1	2	1	1	1	2	1	1	1	1	1	2	1	2	1	2	1	1	2	2	1	2	1	1	1	2	2	1	1	1	2	1	1	2
scaffold239036_cov33	1919	.	C	T	999	.	.	GT:PL:DP:DPR	1	1	1	1	1	0	0	0	1	1	NA	2	0	1	2	1	0	1	0	1	1	0	1	0	2	1	1	0	1	1	2	1	1	1	0	2	1	0	1	0	2
scaffold239036_cov33	1925	.	G	C	999	.	.	GT:PL:DP:DPR	2	2	1	2	2	1	1	0	1	2	NA	2	1	2	2	1	1	2	1	2	2	1	2	1	2	2	1	1	1	1	2	2	2	2	1	2	2	1	2	1	2
scaffold239036_cov33	1942	.	C	A	999	.	.	GT:PL:DP:DPR	1	1	0	1	1	1	1	0	0	1	NA	0	1	1	0	1	1	1	1	1	1	1	1	1	0	1	0	1	0	0	0	1	1	1	1	0	1	1	1	1	0
scaffold240212_cov24	162	.	AC	A	999	.	.	GT:PL:DP:DPR	0	0	0	0	0	1	0	0	0	0	0	0	1	0	0	0	0	1	0	0	0	0	1	0	0	0	0	0	0	0	0	0	0	0	0	0	1	0	0	0	0
scaffold241047_cov23	933	.	G	A	999	.	.	GT:PL:DP:DPR	0	0	1	0	0	0	0	NA	0	0	0	0	1	0	0	0	0	0	1	0	1	0	0	0	0	0	0	0	0	0	0	0	0	0	0	0	0	1	0	0	1
scaffold241047_cov23	939	.	T	C	999	.	.	GT:PL:DP:DPR	2	1	1	2	1	1	1	NA	2	1	2	2	1	1	1	1	2	1	2	2	2	1	1	1	1	1	1	2	2	2	2	2	2	2	2	2	2	2	1	1	2
scaffold242670_cov41	5942	.	T	C	999	.	.	GT:PL:DP:DPR	2	NA	1	NA	2	1	NA	NA	1	2	2	1	NA	1	2	2	1	2	1	2	2	NA	1	1	2	NA	NA	1	1	2	2	1	1	1	1	1	2	2	1	1	2
scaffold242789_cov18	404	.	A	G	999	.	.	GT:PL:DP:DPR	1	1	1	2	1	1	1	NA	1	1	NA	1	1	1	1	1	1	1	1	1	2	2	1	1	1	1	1	1	2	1	1	1	1	1	1	1	1	1	1	1	1
scaffold245174_cov25	24	.	A	G	999	.	.	GT:PL:DP:DPR	0	1	1	1	0	0	0	NA	0	0	0	1	1	0	1	1	1	1	1	1	1	0	0	1	0	0	0	0	1	0	1	0	1	0	1	0	0	0	0	0	0
scaffold247149_cov36	8142	.	C	T	999	.	.	GT:PL:DP:DPR	2	1	2	NA	1	2	1	2	2	1	2	NA	1	NA	2	1	1	1	1	2	1	2	NA	1	1	2	NA	2	1	2	2	2	2	NA	2	2	2	2	1	1	1
scaffold249365_cov39	746	.	T	C	999	.	.	GT:PL:DP:DPR	1	0	1	1	1	0	0	NA	1	1	0	0	NA	NA	1	1	0	1	0	0	0	NA	NA	1	NA	0	NA	NA	NA	1	0	1	1	NA	0	1	1	0	1	1	0
scaffold249365_cov39	783	.	C	T	999	.	.	GT:PL:DP:DPR	1	0	1	1	1	0	0	NA	1	1	0	0	NA	NA	1	1	0	1	0	0	0	NA	NA	1	NA	NA	NA	NA	NA	1	0	1	1	NA	0	1	1	0	1	1	0
scaffold249365_cov39	794	.	A	T	999	.	.	GT:PL:DP:DPR	1	2	0	0	1	1	0	NA	0	0	1	0	NA	NA	0	0	NA	0	1	2	1	NA	NA	0	NA	NA	NA	NA	NA	0	2	1	1	NA	0	0	0	2	1	1	1
scaffold249569_cov35	5268	.	C	G	999	.	.	GT:PL:DP:DPR	NA	0	1	0	1	0	1	1	0	0	2	NA	NA	1	0	0	0	1	NA	1	0	NA	0	NA	1	NA	0	1	NA	0	0	1	0	NA	0	1	1	1	0	0	1
scaffold249998_cov37	1979	.	A	G	999	.	.	GT:PL:DP:DPR	0	0	0	1	0	1	1	NA	0	NA	1	1	1	NA	NA	NA	0	1	0	1	1	NA	NA	NA	NA	NA	NA	0	NA	0	1	NA	NA	NA	0	1	0	0	0	1	0
scaffold250114_cov44	415	.	G	T	999	.	.	GT:PL:DP:DPR	1	NA	1	NA	1	1	NA	NA	NA	NA	NA	1	1	1	1	1	1	1	1	1	1	NA	1	1	1	NA	NA	1	1	1	1	1	1	NA	1	1	1	1	1	1	1
scaffold252067_cov44	1458	.	G	C	999	.	.	GT:PL:DP:DPR	1	1	1	NA	1	1	1	0	NA	1	NA	1	NA	NA	1	1	NA	1	1	1	1	1	1	1	1	NA	NA	1	NA	NA	1	1	1	1	NA	1	1	1	1	1	1
scaffold253276_cov25	349	.	G	C	999	.	.	GT:PL:DP:DPR	1	0	1	0	1	0	1	0	0	1	NA	2	NA	NA	0	2	0	2	NA	0	1	NA	0	1	1	0	2	0	NA	0	1	0	NA	NA	0	0	NA	0	1	0	0
scaffold254727_cov20	2618	.	A	T	999	.	.	GT:PL:DP:DPR	NA	NA	NA	NA	1	0	1	NA	0	1	NA	NA	NA	NA	NA	NA	NA	NA	NA	1	0	NA	NA	0	NA	NA	NA	NA	1	NA	NA	NA	1	NA	NA	1	NA	1	0	1	1
scaffold255347_cov41	5330	.	A	T	999	.	.	GT:PL:DP:DPR	0	NA	0	0	0	0	0	0	NA	1	NA	NA	NA	NA	1	1	1	0	0	NA	1	NA	NA	1	NA	NA	NA	0	NA	NA	NA	0	NA	1	NA	0	0	0	1	1	0
scaffold255929_cov44	7488	.	C	T	999	.	.	GT:PL:DP:DPR	NA	NA	0	NA	1	0	NA	NA	NA	2	NA	NA	NA	NA	NA	0	NA	0	NA	2	1	NA	NA	NA	NA	NA	NA	2	NA	0	1	NA	NA	NA	NA	2	0	2	1	1	1
scaffold255929_cov44	7494	.	T	C	999	.	.	GT:PL:DP:DPR	NA	NA	0	NA	1	0	NA	NA	NA	2	NA	NA	NA	NA	NA	0	NA	0	NA	2	1	NA	NA	NA	NA	NA	NA	2	NA	0	1	NA	NA	NA	NA	2	0	2	1	1	1
scaffold256581_cov18	146	.	G	A	999	.	.	GT:PL:DP:DPR	0	0	0	0	1	0	0	NA	0	1	0	1	0	1	0	0	1	0	0	1	0	NA	0	1	0	0	NA	1	0	NA	0	0	1	0	0	0	0	1	0	1	1
scaffold257985_cov17	819	.	G	A	999	.	.	GT:PL:DP:DPR	0	0	0	NA	0	1	1	0	1	1	0	1	1	0	0	0	1	0	1	1	1	0	1	0	NA	0	1	1	NA	0	0	0	1	0	0	1	0	1	1	1	0
scaffold258548_cov39	2484	.	G	A	999	.	.	GT:PL:DP:DPR	1	1	1	0	1	2	2	1	1	1	2	0	NA	NA	0	1	NA	1	NA	1	1	NA	1	NA	0	NA	NA	2	NA	1	0	1	1	1	2	0	1	2	1	2	0
scaffold262231_cov49	2266	.	G	A	999	.	.	GT:PL:DP:DPR	1	NA	0	1	1	1	2	0	0	1	NA	NA	1	1	NA	NA	NA	1	1	1	1	NA	NA	NA	NA	NA	NA	NA	0	NA	0	NA	1	NA	NA	0	1	1	1	1	0
scaffold262255_cov44	5760	.	C	T	999	.	.	GT:PL:DP:DPR	1	NA	NA	NA	NA	2	1	NA	1	2	NA	1	NA	2	1	1	NA	1	NA	1	1	NA	2	1	2	NA	NA	2	2	NA	2	NA	1	NA	1	2	1	2	1	1	2
scaffold262255_cov44	5812	.	C	T	999	.	.	GT:PL:DP:DPR	1	NA	NA	NA	NA	2	1	NA	1	2	NA	1	NA	2	1	1	NA	NA	NA	1	1	NA	2	1	2	NA	NA	2	2	NA	2	NA	1	NA	1	2	1	2	1	1	2
scaffold263094_cov42	8511	.	C	G	999	.	.	GT:PL:DP:DPR	2	NA	1	2	2	2	2	NA	1	1	NA	1	NA	2	NA	1	NA	2	2	2	2	NA	2	2	1	NA	2	2	1	1	1	2	2	2	2	1	2	2	2	2	1
scaffold263094_cov42	8517	.	C	T	999	.	.	GT:PL:DP:DPR	0	NA	1	0	0	0	NA	NA	1	1	NA	1	NA	0	NA	1	NA	0	0	0	0	NA	0	0	1	NA	0	0	1	1	1	0	0	0	0	1	0	0	0	0	1
scaffold263396_cov44	5486	.	T	G	999	.	.	GT:PL:DP:DPR	1	0	1	NA	1	1	NA	NA	NA	1	1	0	NA	NA	NA	1	NA	1	NA	1	1	NA	NA	NA	1	NA	NA	NA	NA	NA	1	NA	1	NA	NA	NA	1	1	1	1	NA
scaffold263396_cov44	5491	.	T	C	999	.	.	GT:PL:DP:DPR	1	0	1	NA	1	1	NA	NA	NA	1	1	0	NA	NA	NA	1	NA	1	NA	1	1	NA	NA	NA	1	NA	NA	NA	NA	NA	1	NA	1	NA	NA	NA	1	1	1	1	NA
scaffold264799_cov48	6713	.	G	A	999	.	.	GT:PL:DP:DPR	1	0	0	1	1	0	NA	NA	1	NA	NA	NA	NA	NA	0	NA	1	1	NA	0	0	NA	NA	1	NA	NA	NA	1	NA	NA	1	1	1	NA	NA	1	0	1	1	1	1
scaffold267050_cov48	427	.	C	G	999	.	.	GT:PL:DP:DPR	1	1	1	1	0	0	1	0	0	0	1	0	0	1	0	1	1	0	1	1	1	0	0	1	1	0	1	0	1	1	0	0	1	1	0	0	1	0	0	1	0
scaffold267180_cov31	350	.	C	T	999	.	.	GT:PL:DP:DPR	0	0	1	0	0	1	NA	0	1	0	0	0	NA	NA	0	0	NA	NA	NA	0	0	NA	NA	NA	0	NA	0	NA	0	1	0	0	NA	NA	NA	0	0	1	0	1	0
scaffold267180_cov31	386	.	G	A	999	.	.	GT:PL:DP:DPR	0	1	0	0	1	0	NA	0	0	1	0	0	NA	NA	1	0	NA	NA	NA	0	1	NA	NA	NA	0	NA	0	NA	0	0	1	0	NA	NA	NA	1	1	0	1	0	1
scaffold268175_cov26	2274	.	A	G	999	.	.	GT:PL:DP:DPR	1	1	NA	1	1	0	0	NA	NA	1	NA	NA	0	1	2	NA	0	1	NA	1	1	0	1	0	2	1	NA	0	NA	NA	2	1	1	1	0	2	1	0	1	0	2
scaffold269291_cov20	552	.	A	G	999	.	.	GT:PL:DP:DPR	1	NA	1	1	1	1	2	1	1	1	NA	1	2	2	2	1	1	1	1	1	1	1	1	2	2	2	1	1	NA	1	1	1	1	NA	2	1	1	1	1	1	1
scaffold269468_cov16	44	.	C	T	999	.	.	GT:PL:DP:DPR	0	0	0	0	1	1	1	NA	0	0	0	NA	NA	NA	0	0	0	0	1	0	1	0	NA	0	0	0	0	NA	NA	NA	0	1	0	0	1	0	1	0	1	0	0
scaffold269468_cov16	59	.	G	A	999	.	.	GT:PL:DP:DPR	0	0	0	0	0	1	0	NA	0	0	0	NA	1	NA	1	0	0	0	NA	0	0	0	NA	0	0	0	0	NA	NA	NA	0	0	0	1	1	1	0	1	1	1	0
scaffold269702_cov36	745	.	C	G	999	.	.	GT:PL:DP:DPR	1	0	1	NA	0	1	0	NA	1	1	NA	NA	1	1	0	1	1	1	0	0	0	NA	NA	NA	NA	NA	1	1	0	1	1	1	1	0	0	1	1	0	1	1	1
scaffold269961_cov19	1125	.	G	C	999	.	.	GT:PL:DP:DPR	NA	0	1	1	NA	1	1	NA	NA	1	NA	1	1	NA	1	1	1	1	1	1	1	NA	2	NA	1	NA	1	1	NA	2	2	1	1	NA	NA	2	NA	1	1	1	1
scaffold271134_cov49	128	.	A	G	999	.	.	GT:PL:DP:DPR	0	0	0	1	0	0	0	0	0	0	0	0	1	NA	0	0	NA	0	0	1	1	NA	1	0	1	0	NA	1	0	1	0	0	1	0	0	0	0	1	0	1	1
scaffold272156_cov32	2446	.	A	C	999	.	.	GT:PL:DP:DPR	1	NA	0	NA	1	1	1	NA	NA	0	NA	NA	NA	1	0	0	1	1	1	1	1	NA	1	1	NA	NA	NA	1	NA	NA	0	1	1	1	1	0	1	1	1	1	0
scaffold273202_cov37	128	.	C	T	999	.	.	GT:PL:DP:DPR	1	1	2	1	2	1	NA	2	1	2	2	2	2	2	2	1	1	2	2	2	2	2	1	2	1	1	2	2	2	2	2	2	2	2	2	1	2	1	2	2	1
scaffold273939_cov50	30585	.	T	A	999	.	.	GT:PL:DP:DPR	1	1	0	1	1	1	NA	0	0	1	NA	0	NA	NA	0	0	NA	1	NA	1	1	NA	1	1	NA	1	0	NA	NA	0	0	1	1	NA	NA	0	1	1	1	1	0
scaffold274353_cov44	4888	.	G	A	999	.	.	GT:PL:DP:DPR	0	0	0	0	0	1	0	NA	NA	1	0	NA	NA	0	NA	1	1	0	NA	0	1	NA	1	NA	0	NA	NA	0	NA	NA	1	0	1	NA	NA	0	0	0	1	1	0
scaffold274905_cov30	1452	.	G	A	999	.	.	GT:PL:DP:DPR	1	1	1	1	1	1	0	NA	1	1	NA	1	1	1	NA	1	1	1	1	1	1	1	1	NA	1	NA	1	1	1	1	1	1	1	1	1	1	1	1	1	1	1
scaffold276589_cov21	625	.	C	G	999	.	.	GT:PL:DP:DPR	1	1	1	1	1	1	1	1	2	1	2	1	2	2	1	1	1	1	1	1	1	1	1	1	1	2	1	1	1	1	1	1	1	1	1	1	1	1	1	1	1
scaffold277907_cov20	179	.	T	C	999	.	.	GT:PL:DP:DPR	1	1	1	1	1	1	0	1	1	1	1	0	1	1	1	1	1	1	0	1	1	NA	1	1	1	NA	1	1	NA	0	1	1	1	1	1	1	1	1	1	1	1
scaffold277907_cov20	210	.	G	A	999	.	.	GT:PL:DP:DPR	1	0	0	0	1	1	1	1	0	1	0	1	1	1	0	1	0	1	1	1	1	NA	1	1	1	NA	1	1	NA	0	1	1	1	1	0	1	1	0	1	1	1
scaffold278628_cov43	12526	.	C	A	999	.	.	GT:PL:DP:DPR	0	0	0	NA	0	0	NA	NA	1	1	NA	NA	1	1	0	0	1	1	0	1	1	0	1	0	NA	1	NA	1	NA	NA	1	0	1	NA	1	0	0	1	1	0	0
scaffold278835_cov49	3029	.	A	G	999	.	.	GT:PL:DP:DPR	1	1	1	NA	1	1	1	2	1	1	1	1	NA	NA	NA	1	1	1	1	1	1	NA	1	2	NA	NA	NA	1	1	1	1	NA	1	1	1	1	1	1	1	1	1
scaffold282216_cov35	1173	.	A	G	999	.	.	GT:PL:DP:DPR	1	NA	1	1	1	1	1	1	1	1	1	1	NA	1	1	1	NA	1	1	1	1	NA	1	1	1	1	NA	1	1	1	1	1	1	NA	1	1	1	1	1	1	1
scaffold282317_cov19	547	.	C	G	999	.	.	GT:PL:DP:DPR	0	0	1	0	0	0	0	0	1	0	NA	0	1	0	0	0	0	0	1	0	1	0	1	0	0	1	1	0	1	0	0	0	1	1	0	0	0	1	0	0	1
scaffold282879_cov28	1196	.	T	A	999	.	.	GT:PL:DP:DPR	2	1	2	NA	1	1	NA	NA	NA	1	NA	NA	NA	NA	2	1	NA	NA	NA	2	1	1	NA	NA	NA	NA	NA	1	1	1	2	1	NA	1	1	1	2	2	2	2	2
scaffold284909_cov43	3210	.	T	C	999	.	.	GT:PL:DP:DPR	1	1	0	1	1	2	2	NA	0	1	NA	0	NA	1	0	NA	NA	1	NA	1	1	NA	1	2	0	1	NA	NA	0	0	0	1	1	1	1	0	1	2	1	2	0
scaffold285926_cov36	5072	.	C	A	999	.	.	GT:PL:DP:DPR	1	1	1	1	0	0	1	0	1	0	1	0	0	NA	0	1	1	0	1	1	1	NA	0	1	1	0	1	0	1	1	0	0	1	1	0	0	1	0	0	1	0
scaffold286374_cov47	16690	.	C	T	999	.	.	GT:PL:DP:DPR	0	NA	0	0	0	1	0	NA	1	1	0	0	NA	NA	1	1	NA	0	NA	0	1	NA	NA	NA	0	NA	NA	0	NA	2	1	NA	NA	NA	NA	0	0	0	1	1	0
scaffold286585_cov30	1346	.	C	G	999	.	.	GT:PL:DP:DPR	0	0	1	NA	0	1	NA	NA	NA	1	NA	1	NA	NA	NA	1	NA	1	1	0	1	1	NA	1	0	1	0	1	0	NA	0	0	0	NA	1	1	1	0	0	0	1
scaffold286585_cov30	1401	.	G	C	999	.	.	GT:PL:DP:DPR	0	NA	1	NA	0	1	NA	NA	NA	1	NA	1	NA	NA	NA	1	NA	1	NA	0	1	1	NA	1	0	NA	NA	1	NA	NA	0	0	0	NA	1	1	1	0	0	0	1
scaffold286585_cov30	1419	.	C	G	999	.	.	GT:PL:DP:DPR	1	NA	NA	NA	1	0	NA	NA	NA	1	NA	0	NA	NA	NA	1	NA	1	NA	0	0	NA	NA	1	0	NA	NA	NA	NA	NA	0	1	1	NA	0	1	1	0	1	1	0
scaffold287055_cov39	573	.	A	C	999	.	.	GT:PL:DP:DPR	0	2	0	0	1	1	1	NA	1	1	NA	1	NA	NA	2	1	1	0	NA	1	2	NA	2	1	NA	NA	NA	0	1	1	1	0	1	2	2	0	0	1	1	1	0
scaffold287055_cov39	574	.	T	A	999	.	.	GT:PL:DP:DPR	1	0	1	1	1	0	1	NA	0	0	NA	1	NA	NA	0	0	0	1	NA	1	0	NA	0	0	NA	NA	NA	1	1	0	0	1	0	0	0	1	1	1	0	0	1
scaffold287876_cov47	558	.	C	T	999	.	.	GT:PL:DP:DPR	1	NA	1	NA	1	1	1	0	0	1	0	NA	0	NA	NA	1	1	1	NA	1	1	NA	NA	1	1	NA	NA	1	NA	1	1	NA	1	NA	1	1	1	1	1	1	1
scaffold287876_cov47	563	.	G	A	999	.	.	GT:PL:DP:DPR	1	NA	1	NA	1	1	1	0	0	1	0	NA	0	NA	NA	1	1	1	NA	1	1	NA	NA	1	1	NA	NA	1	NA	1	1	NA	1	NA	1	1	1	1	1	1	1
scaffold290021_cov18	107	.	T	A	999	.	.	GT:PL:DP:DPR	1	0	0	0	1	0	0	0	1	0	0	0	0	1	0	0	0	0	1	1	1	0	0	0	0	0	0	0	0	1	0	0	1	0	1	1	0	0	1	1	0
scaffold290888_cov44	16142	.	A	T	999	.	.	GT:PL:DP:DPR	2	1	1	1	1	2	1	1	2	1	2	NA	NA	NA	NA	1	NA	1	NA	NA	1	NA	NA	NA	2	NA	NA	NA	NA	1	NA	NA	NA	NA	NA	NA	1	2	1	1	2
scaffold292010_cov28	2342	.	GT	G	999	.	.	GT:PL:DP:DPR	0	0	0	0	1	1	1	0	0	1	0	1	1	0	0	0	1	0	0	0	1	0	0	0	1	1	1	0	0	0	1	0	1	0	0	1	0	0	1	1	0
scaffold294518_cov19	69	.	T	A	999	.	.	GT:PL:DP:DPR	1	2	1	1	2	1	1	1	1	2	1	1	2	1	2	2	2	1	1	1	1	2	2	2	1	2	2	2	1	1	2	2	2	1	2	1	1	1	1	1	2
scaffold295764_cov24	1448	.	A	G	999	.	.	GT:PL:DP:DPR	1	1	1	1	1	1	1	1	1	1	NA	1	1	1	1	1	1	1	1	1	1	1	1	1	1	1	1	1	1	1	1	1	1	1	1	1	1	1	1	1	1
scaffold295909_cov44	6644	.	G	T	999	.	.	GT:PL:DP:DPR	1	NA	1	NA	1	1	NA	NA	1	1	1	1	NA	1	NA	1	NA	1	NA	2	1	NA	1	NA	1	NA	NA	1	NA	1	1	NA	1	1	NA	1	1	1	1	1	1
scaffold296085_cov26	2579	.	A	T	999	.	.	GT:PL:DP:DPR	1	2	1	1	1	1	2	NA	2	2	NA	2	2	2	1	1	2	1	2	2	1	1	1	1	2	1	2	2	2	1	1	1	2	1	1	2	1	2	1	2	2
scaffold296085_cov26	2604	.	A	T	999	.	.	GT:PL:DP:DPR	1	0	1	1	1	1	0	NA	0	0	NA	NA	NA	0	1	1	0	1	0	0	1	NA	1	0	NA	1	0	0	0	1	1	1	0	1	1	0	1	0	1	0	0
scaffold296244_cov31	1849	.	G	T	999	.	.	GT:PL:DP:DPR	0	NA	2	0	1	1	NA	NA	1	1	NA	NA	NA	NA	0	0	NA	0	NA	0	1	NA	NA	0	1	NA	NA	1	2	NA	1	1	1	1	0	1	0	2	0	0	2
scaffold296244_cov31	1870	.	T	C	999	.	.	GT:PL:DP:DPR	1	NA	2	0	1	1	NA	NA	2	1	NA	NA	NA	NA	1	1	NA	1	NA	1	2	NA	NA	1	1	NA	NA	1	2	NA	1	1	2	2	1	1	1	2	1	1	2
scaffold296244_cov31	1879	.	C	A	999	.	.	GT:PL:DP:DPR	1	NA	0	0	0	0	NA	NA	1	0	NA	NA	NA	NA	1	1	NA	1	NA	1	1	NA	NA	1	0	NA	NA	0	0	NA	0	0	1	1	1	0	1	0	1	1	0
scaffold296439_cov37	2882	.	A	G	999	.	.	GT:PL:DP:DPR	0	0	0	1	0	1	1	1	0	1	0	1	NA	NA	NA	NA	NA	0	0	1	1	NA	NA	NA	NA	NA	NA	0	NA	0	1	NA	NA	NA	NA	1	0	0	0	1	0
scaffold296439_cov37	2903	.	T	C	999	.	.	GT:PL:DP:DPR	0	0	0	1	0	1	1	1	0	1	0	1	NA	NA	NA	NA	NA	0	0	1	1	NA	NA	NA	NA	NA	NA	0	NA	0	1	NA	NA	NA	NA	1	0	0	0	1	0
scaffold297495_cov46	699	.	T	G	999	.	.	GT:PL:DP:DPR	NA	1	0	0	0	0	1	0	2	1	NA	NA	1	NA	0	1	1	0	NA	1	0	NA	NA	NA	1	NA	NA	1	1	NA	0	NA	1	NA	NA	1	0	1	0	0	1
scaffold297939_cov40	6722	.	G	A	999	.	.	GT:PL:DP:DPR	1	1	1	0	1	1	1	NA	0	0	0	0	0	0	1	1	0	0	0	0	0	1	0	NA	0	NA	NA	NA	0	0	0	1	0	1	0	1	1	0	0	1	1
scaffold298402_cov20	1299	.	C	G	999	.	.	GT:PL:DP:DPR	2	NA	2	2	2	2	2	2	NA	2	NA	2	NA	NA	NA	2	2	2	NA	2	2	NA	2	NA	NA	2	NA	2	2	NA	2	2	NA	2	2	2	2	2	2	2	2
scaffold298432_cov20	6760	.	G	A	999	.	.	GT:PL:DP:DPR	1	NA	1	NA	1	1	1	1	1	1	NA	1	NA	1	1	1	NA	1	0	1	1	NA	1	NA	NA	NA	NA	1	NA	0	1	1	NA	NA	1	1	1	1	1	1	1
scaffold298432_cov20	6782	.	C	T	999	.	.	GT:PL:DP:DPR	1	NA	1	NA	1	1	1	1	1	1	NA	1	NA	1	1	1	NA	1	0	1	1	NA	1	NA	NA	NA	NA	1	NA	0	1	1	NA	NA	1	1	1	1	1	1	1
scaffold298479_cov45	787	.	C	A	999	.	.	GT:PL:DP:DPR	1	0	2	1	1	0	0	NA	1	1	NA	0	1	0	1	1	0	1	0	0	0	0	0	1	NA	NA	NA	0	0	1	0	1	1	NA	0	1	1	0	1	1	0
scaffold301302_cov42	3165	.	T	A	999	.	.	GT:PL:DP:DPR	1	NA	0	0	1	0	NA	NA	NA	1	NA	NA	NA	NA	1	0	0	1	0	1	1	NA	1	0	1	NA	NA	0	0	0	1	1	1	NA	NA	1	1	0	1	0	1
scaffold301302_cov42	3179	.	C	T	999	.	.	GT:PL:DP:DPR	1	NA	0	1	1	0	0	NA	NA	1	NA	NA	NA	1	1	0	0	1	0	1	1	NA	1	0	1	NA	0	0	0	0	1	1	1	1	0	1	1	0	1	0	1
scaffold303119_cov47	10524	.	T	C	999	.	.	GT:PL:DP:DPR	2	0	2	0	2	0	2	NA	0	2	2	1	NA	NA	NA	NA	NA	1	NA	1	2	NA	NA	NA	NA	NA	NA	1	NA	NA	2	NA	NA	NA	NA	NA	0	1	2	1	0
scaffold303981_cov32	126	.	G	A	999	.	.	GT:PL:DP:DPR	2	1	2	2	2	2	2	2	2	2	1	2	NA	NA	1	2	NA	1	NA	2	2	NA	1	NA	1	1	NA	2	NA	2	2	2	NA	NA	2	2	2	1	1	2	2
scaffold305008_cov35	1714	.	A	G	999	.	.	GT:PL:DP:DPR	1	1	1	0	1	1	1	NA	1	1	NA	1	1	NA	1	1	1	1	1	1	1	NA	1	1	1	1	NA	1	1	1	1	1	1	NA	1	1	1	1	1	1	1
scaffold305008_cov35	1761	.	C	A	999	.	.	GT:PL:DP:DPR	1	1	1	2	1	1	1	NA	1	1	NA	1	1	NA	1	1	1	1	1	1	1	NA	1	1	1	1	1	1	1	1	1	1	1	1	1	1	1	1	1	1	1
scaffold305008_cov35	1765	.	A	C	999	.	.	GT:PL:DP:DPR	1	1	1	2	1	1	1	NA	1	1	NA	1	NA	NA	1	1	1	1	1	1	1	NA	1	1	1	1	1	1	1	1	1	1	1	1	1	1	1	1	1	1	1
scaffold307871_cov38	394	.	A	G	999	.	.	GT:PL:DP:DPR	0	NA	0	0	0	1	0	0	0	0	0	0	NA	NA	1	1	1	NA	NA	0	1	NA	0	NA	NA	0	1	0	NA	1	1	0	1	NA	1	0	0	1	0	1	0
scaffold308176_cov37	396	.	G	A	999	.	.	GT:PL:DP:DPR	NA	0	1	NA	NA	1	NA	NA	0	1	NA	NA	NA	NA	NA	NA	NA	1	NA	0	NA	NA	NA	NA	NA	1	NA	1	NA	NA	1	1	1	NA	0	NA	1	0	1	1	1
scaffold311001_cov20	236	.	A	C	999	.	.	GT:PL:DP:DPR	1	1	1	0	1	1	1	NA	1	1	0	1	NA	NA	NA	1	NA	1	1	1	1	NA	1	1	NA	NA	NA	1	1	1	1	0	NA	NA	1	1	1	1	1	1	1
scaffold311027_cov21	1145	.	C	A	999	.	.	GT:PL:DP:DPR	NA	1	2	NA	0	NA	1	NA	NA	NA	NA	NA	NA	NA	NA	1	2	NA	1	1	1	NA	0	NA	NA	0	1	NA	NA	1	0	NA	2	NA	NA	0	2	0	0	1	NA
scaffold311027_cov21	1150	.	G	A	999	.	.	GT:PL:DP:DPR	NA	1	0	NA	2	NA	1	NA	NA	NA	NA	NA	NA	NA	NA	1	0	NA	1	1	1	NA	1	NA	NA	2	1	NA	NA	1	2	NA	0	NA	NA	2	0	0	2	1	NA
scaffold311027_cov21	1176	.	T	C	999	.	.	GT:PL:DP:DPR	NA	1	2	NA	0	NA	1	NA	NA	NA	NA	NA	NA	NA	NA	1	2	NA	1	1	1	NA	0	NA	NA	NA	1	NA	NA	1	0	NA	2	NA	NA	0	2	0	0	1	NA
scaffold311431_cov42	12858	.	T	C	999	.	.	GT:PL:DP:DPR	1	0	1	NA	1	1	1	NA	NA	1	1	1	NA	NA	1	1	NA	0	NA	1	1	NA	NA	1	1	NA	NA	1	NA	NA	1	NA	1	0	1	1	1	1	1	1	1
scaffold311974_cov50	4320	.	C	A	999	.	.	GT:PL:DP:DPR	0	NA	0	0	0	1	1	1	1	1	0	1	NA	NA	2	1	1	0	NA	1	2	NA	2	NA	0	NA	NA	0	1	1	1	0	NA	NA	NA	0	0	1	1	1	0
scaffold311974_cov50	15202	.	C	A	999	.	.	GT:PL:DP:DPR	1	NA	1	NA	1	0	NA	NA	NA	NA	NA	1	NA	1	0	0	0	1	NA	1	0	NA	0	NA	NA	NA	0	1	1	NA	0	1	0	0	0	1	1	1	0	0	1
scaffold313474_cov21	3192	.	C	T	999	.	.	GT:PL:DP:DPR	NA	1	2	NA	1	1	0	NA	NA	0	NA	0	NA	2	1	1	0	2	0	1	1	NA	1	NA	0	1	NA	0	1	NA	1	NA	0	NA	1	1	1	0	1	1	1
scaffold313474_cov21	3198	.	G	T	999	.	.	GT:PL:DP:DPR	NA	1	2	NA	1	1	1	NA	NA	1	NA	2	NA	1	1	1	1	1	1	1	2	NA	1	NA	1	1	NA	1	1	NA	1	NA	1	NA	1	1	1	1	1	1	1
scaffold313474_cov21	3207	.	G	A	999	.	.	GT:PL:DP:DPR	NA	1	0	NA	1	1	1	NA	NA	1	NA	2	NA	0	1	1	1	0	1	1	1	NA	1	NA	1	1	NA	1	1	NA	1	NA	1	NA	1	1	1	1	1	1	1
scaffold313474_cov21	3210	.	C	T	999	.	.	GT:PL:DP:DPR	NA	1	0	NA	0	0	0	NA	NA	0	NA	0	NA	1	0	1	0	1	0	0	0	NA	0	NA	0	0	NA	0	1	NA	0	NA	0	NA	0	0	1	0	0	0	1
scaffold313553_cov24	3000	.	A	G	999	.	.	GT:PL:DP:DPR	1	1	1	2	1	1	1	1	1	1	1	NA	NA	1	1	1	1	1	1	1	1	1	NA	1	1	NA	1	1	NA	1	1	1	1	1	1	1	1	1	1	1	1
scaffold313765_cov50	16524	.	C	T	999	.	.	GT:PL:DP:DPR	1	NA	1	1	1	1	NA	NA	1	1	NA	0	NA	NA	NA	1	NA	1	NA	1	1	NA	NA	NA	0	NA	NA	NA	NA	NA	1	1	2	NA	1	1	1	0	1	1	1
scaffold314023_cov37	17282	.	C	G	999	.	.	GT:PL:DP:DPR	1	1	0	1	1	0	0	NA	0	1	0	1	0	1	1	0	0	1	0	1	1	0	1	NA	1	1	0	0	0	0	1	1	1	1	0	1	1	0	1	0	1
scaffold314040_cov55	300	.	C	G	999	.	.	GT:PL:DP:DPR	NA	NA	0	NA	1	0	0	NA	0	1	NA	1	NA	1	0	0	NA	0	0	0	0	NA	NA	0	0	NA	NA	NA	NA	NA	1	1	0	NA	0	0	0	0	0	0	1
scaffold318359_cov37	307	.	T	C	999	.	.	GT:PL:DP:DPR	1	1	1	NA	1	1	0	1	1	1	NA	2	1	1	1	1	1	1	1	1	1	1	1	1	1	0	1	1	0	2	1	1	1	1	NA	NA	2	1	1	1	1
scaffold320823_cov48	19553	.	T	C	999	.	.	GT:PL:DP:DPR	1	NA	1	1	1	1	NA	NA	0	0	0	0	NA	NA	NA	1	NA	0	NA	0	0	NA	0	NA	NA	NA	NA	NA	NA	NA	0	1	0	NA	NA	NA	1	0	0	1	1
scaffold320823_cov48	19566	.	C	A	999	.	.	GT:PL:DP:DPR	1	NA	1	1	1	1	NA	NA	0	0	0	0	NA	NA	NA	1	NA	0	NA	0	0	NA	0	NA	NA	NA	NA	NA	NA	NA	0	1	0	NA	NA	1	1	0	0	1	1
scaffold321228_cov39	3094	.	G	A	999	.	.	GT:PL:DP:DPR	2	1	NA	2	2	1	NA	NA	NA	NA	2	1	NA	1	2	2	1	2	NA	2	2	NA	1	1	2	2	NA	0	NA	2	2	1	1	1	1	1	2	2	1	1	NA
scaffold321228_cov39	3125	.	T	A	999	.	.	GT:PL:DP:DPR	0	1	NA	0	0	1	NA	NA	NA	NA	0	1	NA	1	0	0	1	0	NA	0	0	NA	1	1	0	0	NA	2	NA	0	0	1	1	1	1	1	0	0	1	1	0
scaffold326601_cov17	695	.	C	T	999	.	.	GT:PL:DP:DPR	0	0	1	1	1	1	0	0	1	1	0	1	0	1	1	1	0	1	1	1	1	0	1	0	0	0	1	0	0	1	1	1	1	0	0	0	1	1	1	1	0
scaffold329768_cov28	2033	.	G	A	999	.	.	GT:PL:DP:DPR	0	0	0	0	1	1	1	NA	0	1	NA	1	1	0	1	0	1	0	1	1	1	NA	1	0	1	1	1	1	0	0	1	0	1	1	1	1	0	1	1	1	0
scaffold329768_cov28	2047	.	A	T	999	.	.	GT:PL:DP:DPR	1	1	1	1	0	0	0	NA	0	0	NA	0	0	1	0	1	0	1	0	0	0	NA	0	1	0	0	0	0	1	1	0	1	0	0	0	0	1	0	0	0	1
scaffold329768_cov28	2054	.	T	A	999	.	.	GT:PL:DP:DPR	1	1	1	1	0	0	0	NA	0	0	NA	0	0	1	0	1	0	1	0	0	0	NA	0	1	0	0	0	0	1	1	0	1	0	0	0	0	1	0	0	0	1
scaffold330985_cov46	7337	.	T	C	999	.	.	GT:PL:DP:DPR	1	0	NA	1	1	0	NA	NA	0	0	1	1	NA	NA	0	NA	NA	NA	NA	1	0	NA	NA	NA	1	NA	NA	NA	NA	NA	NA	1	NA	0	NA	1	1	1	0	0	1
scaffold331993_cov21	1674	.	G	A	999	.	.	GT:PL:DP:DPR	NA	0	0	0	1	0	0	NA	NA	1	0	NA	NA	NA	1	1	NA	1	NA	0	1	NA	0	NA	NA	NA	NA	NA	NA	NA	1	1	0	0	NA	1	1	0	1	1	0
scaffold331993_cov21	1691	.	G	A	999	.	.	GT:PL:DP:DPR	NA	1	1	1	0	1	1	NA	NA	0	0	NA	NA	NA	0	0	NA	0	NA	1	0	NA	1	NA	NA	NA	NA	NA	NA	NA	0	0	1	1	NA	0	0	1	0	0	1
scaffold332459_cov39	1200	.	C	A	999	.	.	GT:PL:DP:DPR	1	NA	0	1	1	0	NA	NA	NA	1	NA	0	NA	NA	1	1	NA	1	NA	1	1	NA	0	NA	1	NA	NA	NA	0	1	1	0	NA	NA	0	0	NA	1	0	0	1
scaffold334284_cov44	765	.	A	T	999	.	.	GT:PL:DP:DPR	0	0	0	NA	0	1	0	NA	0	0	0	1	NA	NA	0	0	0	0	0	0	1	NA	0	NA	NA	NA	NA	0	NA	NA	NA	NA	0	NA	1	0	0	1	0	0	0
scaffold334284_cov44	786	.	C	T	999	.	.	GT:PL:DP:DPR	0	0	0	NA	0	0	0	NA	0	0	0	0	NA	NA	0	0	0	0	1	1	0	NA	0	NA	NA	NA	NA	0	NA	NA	NA	NA	1	NA	0	0	1	0	0	1	0
scaffold334284_cov44	793	.	G	T	999	.	.	GT:PL:DP:DPR	0	0	0	NA	0	0	0	NA	0	0	0	0	NA	NA	0	0	0	0	0	0	1	NA	0	NA	NA	NA	0	0	NA	NA	NA	NA	0	NA	0	0	1	1	0	1	0
scaffold334284_cov44	852	.	C	T	999	.	.	GT:PL:DP:DPR	0	0	0	NA	1	0	0	NA	1	1	0	NA	NA	NA	NA	0	NA	1	NA	0	0	NA	1	NA	NA	NA	NA	NA	NA	NA	NA	NA	0	NA	NA	0	0	0	0	0	0
scaffold334393_cov22	900	.	A	T	999	.	.	GT:PL:DP:DPR	0	0	0	NA	0	0	NA	NA	NA	1	1	NA	NA	NA	NA	NA	NA	NA	NA	NA	NA	NA	NA	NA	NA	1	1	NA	NA	NA	NA	0	1	0	NA	NA	0	1	1	0	0
scaffold334393_cov22	975	.	G	T	999	.	.	GT:PL:DP:DPR	1	1	1	1	1	1	0	NA	NA	1	0	NA	NA	NA	NA	NA	NA	1	NA	NA	1	NA	NA	NA	NA	1	1	NA	NA	NA	NA	1	1	1	NA	NA	1	1	1	1	1
scaffold334999_cov45	3933	.	C	A	999	.	.	GT:PL:DP:DPR	0	1	1	0	0	1	0	0	1	0	0	1	1	NA	0	0	1	0	1	0	0	0	1	1	0	0	1	1	NA	0	0	1	1	1	1	1	0	0	1	1	0
scaffold336643_cov32	4765	.	G	A	999	.	.	GT:PL:DP:DPR	NA	NA	1	NA	1	0	NA	NA	NA	NA	0	NA	NA	0	NA	NA	0	NA	NA	0	0	NA	0	NA	0	NA	0	NA	0	NA	NA	0	NA	0	0	1	NA	0	0	0	0
scaffold337250_cov28	101	.	A	G	999	.	.	GT:PL:DP:DPR	0	1	0	NA	0	1	1	1	0	1	1	2	1	1	0	0	0	1	0	1	1	1	1	0	1	1	0	0	0	0	1	0	0	0	0	1	0	0	0	1	0
scaffold338685_cov41	480	.	T	G	999	.	.	GT:PL:DP:DPR	2	0	2	0	2	0	NA	1	NA	2	0	0	NA	NA	1	0	0	0	0	1	2	NA	NA	NA	NA	NA	NA	NA	0	0	2	NA	NA	0	NA	0	0	1	2	1	0
scaffold338701_cov33	290	.	G	A	999	.	.	GT:PL:DP:DPR	1	1	NA	1	0	0	1	NA	1	0	NA	0	NA	NA	NA	NA	NA	NA	1	1	NA	NA	0	NA	NA	NA	NA	NA	NA	NA	0	0	NA	NA	NA	0	1	0	0	1	0
scaffold340636_cov43	1162	.	T	C	999	.	.	GT:PL:DP:DPR	0	0	1	0	0	1	0	NA	0	0	0	1	NA	NA	NA	1	0	1	NA	0	1	NA	1	NA	NA	NA	NA	NA	NA	NA	1	NA	NA	NA	NA	0	1	1	0	0	0
scaffold340636_cov43	1193	.	G	T	999	.	.	GT:PL:DP:DPR	0	0	1	0	0	1	0	NA	0	0	0	1	NA	NA	NA	1	0	1	NA	0	1	NA	1	NA	NA	NA	NA	NA	NA	NA	1	NA	NA	NA	NA	0	1	1	0	0	0
scaffold340994_cov46	10827	.	T	C	999	.	.	GT:PL:DP:DPR	0	0	1	NA	0	0	NA	NA	0	1	NA	1	NA	NA	NA	1	NA	NA	NA	0	0	0	0	NA	NA	NA	NA	0	NA	1	NA	NA	NA	NA	NA	NA	0	0	0	0	1
scaffold341399_cov17	663	.	A	C	999	.	.	GT:PL:DP:DPR	1	0	1	0	1	0	NA	1	0	1	0	0	1	NA	1	0	1	0	0	1	1	NA	1	1	1	1	0	1	0	0	1	1	1	0	0	0	0	1	1	1	0
scaffold342274_cov43	13398	.	T	G	999	.	.	GT:PL:DP:DPR	1	1	1	1	1	1	0	1	1	1	1	1	1	1	1	1	1	1	1	1	1	1	1	1	1	1	1	1	1	1	1	1	1	1	1	1	1	1	1	1	1
scaffold342274_cov43	13416	.	C	T	999	.	.	GT:PL:DP:DPR	1	0	1	0	1	0	0	1	1	1	0	0	1	0	1	0	1	0	0	1	1	1	1	1	1	1	0	1	0	0	1	1	1	0	0	0	0	1	1	1	0
scaffold342555_cov38	2432	.	G	C	999	.	.	GT:PL:DP:DPR	0	0	NA	1	1	1	NA	NA	NA	2	NA	NA	2	1	NA	NA	NA	0	NA	0	1	NA	2	0	NA	2	NA	1	NA	NA	1	1	1	0	0	1	0	2	NA	0	2
scaffold344823_cov46	5391	.	C	A	999	.	.	GT:PL:DP:DPR	1	1	1	1	1	1	1	1	2	1	1	NA	NA	NA	1	NA	NA	1	NA	1	1	NA	1	1	NA	NA	NA	NA	1	NA	1	NA	NA	NA	NA	NA	1	1	1	1	1
scaffold345583_cov23	235	.	G	A	999	.	.	GT:PL:DP:DPR	1	1	1	1	1	1	1	1	1	1	NA	0	0	1	1	1	1	1	1	1	1	1	1	1	1	1	0	1	0	1	1	1	0	1	1	1	1	1	1	1	1
scaffold348277_cov37	2388	.	G	T	999	.	.	GT:PL:DP:DPR	0	0	1	0	0	1	1	1	1	0	NA	0	1	0	0	1	1	0	1	0	0	1	0	1	0	0	1	1	1	1	0	0	0	0	1	0	0	1	0	1	0
scaffold348804_cov22	65	.	T	C	999	.	.	GT:PL:DP:DPR	1	1	1	1	1	1	NA	NA	2	1	1	1	NA	1	1	1	NA	1	NA	1	1	NA	1	1	2	1	NA	1	NA	NA	1	2	1	1	2	1	1	1	1	1	1
scaffold348804_cov22	85	.	C	T	999	.	.	GT:PL:DP:DPR	1	0	1	1	1	1	NA	NA	0	1	0	1	NA	1	1	1	NA	0	NA	1	1	NA	1	1	1	1	NA	1	NA	NA	1	1	1	1	1	1	1	1	1	1	0
scaffold348804_cov22	103	.	C	T	999	.	.	GT:PL:DP:DPR	0	0	0	0	0	0	NA	NA	0	0	0	0	NA	0	0	0	NA	0	NA	0	0	NA	0	0	0	0	NA	0	NA	NA	0	0	0	0	0	0	0	0	0	0	0
scaffold349453_cov24	4443	.	C	A	999	.	.	GT:PL:DP:DPR	1	NA	1	0	0	2	0	NA	NA	2	NA	0	NA	NA	1	2	2	1	NA	0	2	NA	2	2	NA	2	NA	NA	NA	NA	2	1	2	NA	2	1	1	0	2	2	1
scaffold350911_cov51	15423	.	T	C	999	.	.	GT:PL:DP:DPR	2	0	1	1	1	1	NA	NA	1	1	NA	1	NA	NA	NA	1	NA	NA	NA	1	1	NA	1	NA	NA	NA	NA	1	1	1	1	NA	NA	NA	1	1	0	1	1	1	1
scaffold350911_cov51	15474	.	G	C	999	.	.	GT:PL:DP:DPR	1	0	1	1	1	1	NA	NA	1	1	NA	1	NA	NA	NA	1	NA	1	NA	1	1	NA	1	NA	NA	1	NA	1	1	1	1	NA	NA	NA	1	1	0	1	1	1	1
scaffold351549_cov47	182	.	C	A	999	.	.	GT:PL:DP:DPR	2	2	2	1	2	NA	2	1	2	2	2	2	NA	NA	2	2	NA	NA	NA	2	2	NA	NA	NA	NA	NA	NA	NA	NA	NA	NA	2	2	NA	1	1	2	2	2	2	2
scaffold351549_cov47	198	.	C	T	999	.	.	GT:PL:DP:DPR	2	2	2	1	2	NA	2	1	2	2	2	2	NA	NA	2	2	NA	NA	NA	2	2	NA	NA	NA	NA	NA	NA	NA	NA	NA	NA	2	2	NA	1	1	2	2	2	2	2
scaffold351608_cov43	8419	.	A	G	999	.	.	GT:PL:DP:DPR	0	NA	1	0	0	1	1	0	NA	0	NA	0	NA	1	0	0	NA	0	1	0	0	NA	1	1	NA	NA	NA	NA	1	0	0	1	1	1	NA	1	0	0	1	1	0
scaffold351608_cov43	8484	.	C	T	999	.	.	GT:PL:DP:DPR	1	NA	0	1	1	0	0	2	NA	1	NA	0	NA	0	1	1	NA	1	0	1	1	NA	0	1	NA	NA	NA	NA	0	1	1	0	0	0	NA	0	1	1	0	0	1
scaffold353587_cov18	285	.	G	A	999	.	.	GT:PL:DP:DPR	2	1	2	2	1	1	1	1	1	2	1	1	1	2	1	1	1	1	1	1	1	1	1	2	1	1	2	1	1	2	1	1	1	1	1	1	1	1	1	1	1
scaffold358416_cov52	941	.	G	A	999	.	.	GT:PL:DP:DPR	0	NA	1	1	0	0	1	0	NA	0	0	0	NA	NA	NA	0	1	0	NA	0	0	NA	0	1	NA	NA	NA	0	NA	1	0	NA	NA	NA	NA	0	1	0	0	1	1
scaffold358605_cov21	364	.	T	C	999	.	.	GT:PL:DP:DPR	1	1	1	1	1	1	1	1	1	2	NA	1	NA	0	1	NA	1	1	0	1	1	NA	1	NA	1	1	NA	1	1	NA	NA	NA	1	NA	NA	0	0	1	1	1	1
scaffold359798_cov18	186	.	G	C	999	.	.	GT:PL:DP:DPR	1	1	1	1	1	1	1	1	1	1	1	1	1	1	1	1	1	1	1	1	1	1	1	1	1	1	1	1	2	1	1	1	1	1	1	1	1	1	1	1	1
scaffold362439_cov30	1243	.	G	A	999	.	.	GT:PL:DP:DPR	0	NA	0	1	0	1	NA	1	NA	1	2	1	NA	NA	0	1	0	1	NA	1	1	1	1	NA	1	NA	NA	0	NA	NA	1	NA	NA	NA	NA	1	0	0	0	1	0
scaffold362439_cov30	1248	.	T	C	999	.	.	GT:PL:DP:DPR	0	NA	0	0	2	0	NA	0	NA	1	0	0	NA	NA	2	0	2	1	NA	0	1	0	0	NA	1	NA	NA	0	NA	NA	0	NA	NA	NA	NA	0	0	0	2	1	2
scaffold366699_cov43	8559	.	C	T	999	.	.	GT:PL:DP:DPR	0	NA	0	1	1	0	1	NA	0	0	0	0	NA	0	1	1	NA	0	1	1	1	NA	1	0	NA	NA	1	1	1	1	1	1	0	NA	0	1	0	0	1	1	0
scaffold366699_cov43	8591	.	T	G	999	.	.	GT:PL:DP:DPR	0	NA	NA	1	1	0	1	NA	0	0	NA	0	NA	0	1	1	NA	0	1	1	1	NA	1	0	NA	NA	1	1	1	1	1	1	0	NA	0	1	0	0	1	1	0
scaffold368298_cov36	1235	.	G	A	999	.	.	GT:PL:DP:DPR	1	NA	0	NA	1	1	NA	NA	0	0	2	1	NA	NA	1	1	NA	1	0	1	1	NA	0	1	NA	NA	NA	NA	0	1	1	0	0	1	NA	1	1	1	1	1	0
scaffold368298_cov36	1242	.	T	C	999	.	.	GT:PL:DP:DPR	1	NA	0	NA	1	1	NA	NA	0	0	2	1	NA	NA	1	1	NA	1	0	1	1	NA	0	1	NA	NA	NA	NA	0	1	1	0	0	1	NA	1	1	1	1	1	0
scaffold368298_cov36	1271	.	C	A	999	.	.	GT:PL:DP:DPR	1	NA	1	NA	0	0	NA	NA	1	1	0	1	NA	NA	0	1	NA	1	1	1	1	NA	1	1	NA	NA	NA	NA	0	1	0	0	1	1	NA	0	1	1	1	1	0
scaffold370527_cov27	1242	.	G	A	999	.	.	GT:PL:DP:DPR	1	NA	0	1	2	NA	NA	NA	1	NA	1	2	NA	1	2	1	1	2	1	1	1	NA	NA	1	1	NA	1	NA	NA	1	2	NA	NA	NA	NA	2	1	2	2	1	2
scaffold372419_cov44	2947	.	C	T	999	.	.	GT:PL:DP:DPR	1	1	0	1	1	1	1	NA	0	1	NA	0	NA	1	0	0	1	1	1	1	1	NA	1	1	0	NA	0	1	0	0	0	1	0	0	1	0	1	1	1	1	0
scaffold373317_cov39	402	.	G	A	999	.	.	GT:PL:DP:DPR	0	NA	1	NA	0	1	NA	1	NA	NA	1	NA	NA	NA	0	1	1	0	NA	0	NA	NA	0	NA	0	NA	NA	NA	1	NA	0	0	NA	NA	1	0	0	1	0	1	0
scaffold374801_cov16	83	.	C	T	999	.	.	GT:PL:DP:DPR	2	2	2	1	2	1	1	NA	2	2	2	2	1	NA	NA	2	1	2	NA	1	2	NA	NA	NA	NA	NA	NA	NA	2	2	1	2	NA	NA	NA	2	1	1	2	1	1
scaffold379823_cov50	2153	.	A	T	999	.	.	GT:PL:DP:DPR	NA	NA	0	NA	0	1	1	NA	NA	1	NA	1	NA	NA	0	0	0	1	0	1	1	NA	1	0	NA	NA	NA	NA	0	NA	1	NA	0	NA	0	NA	0	0	0	1	0
scaffold379949_cov24	2439	.	G	C	999	.	.	GT:PL:DP:DPR	NA	0	NA	NA	0	0	0	0	NA	NA	NA	0	NA	0	0	0	0	NA	NA	NA	0	NA	0	NA	0	NA	NA	NA	NA	0	0	NA	NA	NA	NA	0	0	0	0	0	0
scaffold379949_cov24	2457	.	T	C	999	.	.	GT:PL:DP:DPR	NA	0	NA	NA	2	0	0	2	NA	NA	NA	2	NA	2	2	0	0	NA	NA	NA	2	NA	2	NA	NA	NA	NA	NA	NA	0	2	NA	NA	NA	NA	0	2	0	2	2	0
scaffold380776_cov42	1141	.	A	C	999	.	.	GT:PL:DP:DPR	0	1	1	NA	0	1	0	NA	2	1	NA	2	NA	NA	1	NA	NA	NA	NA	NA	2	NA	NA	NA	NA	1	NA	2	NA	NA	2	NA	NA	NA	1	0	0	1	1	0	0
scaffold382077_cov34	4834	.	G	A	999	.	.	GT:PL:DP:DPR	1	NA	1	NA	1	1	NA	NA	2	1	1	1	NA	1	1	NA	NA	1	1	1	1	NA	1	NA	1	NA	NA	1	NA	1	1	1	1	1	1	1	2	1	1	1	1
scaffold382077_cov34	4867	.	C	T	999	.	.	GT:PL:DP:DPR	1	NA	1	NA	1	1	NA	NA	0	0	0	0	0	0	1	NA	NA	0	1	0	0	NA	0	NA	0	NA	NA	0	NA	0	0	1	0	1	0	1	0	0	0	1	1
scaffold382077_cov34	4870	.	C	T	999	.	.	GT:PL:DP:DPR	1	NA	1	NA	1	1	NA	NA	0	0	0	0	0	0	1	NA	NA	0	1	0	0	NA	0	NA	0	NA	NA	0	NA	0	0	1	0	1	0	1	0	0	0	1	1
scaffold385780_cov37	1474	.	G	A	999	.	.	GT:PL:DP:DPR	0	0	1	NA	0	1	1	1	1	0	2	0	NA	0	0	1	1	0	1	0	0	NA	0	0	0	NA	1	1	0	1	0	0	0	NA	NA	0	0	1	0	1	0
scaffold386386_cov56	3820	.	G	A	999	.	.	GT:PL:DP:DPR	0	NA	1	NA	0	1	1	0	1	1	NA	NA	1	1	NA	1	NA	NA	1	0	0	NA	NA	1	NA	NA	1	1	1	NA	1	1	1	NA	1	1	NA	0	1	1	1
scaffold387889_cov31	316	.	A	T	999	.	.	GT:PL:DP:DPR	2	1	NA	0	2	0	1	NA	NA	1	0	NA	NA	1	NA	NA	NA	0	NA	0	1	0	1	NA	NA	NA	NA	NA	NA	NA	1	NA	NA	NA	NA	1	NA	NA	2	1	2
scaffold387889_cov31	319	.	T	C	999	.	.	GT:PL:DP:DPR	2	1	NA	0	2	0	1	NA	NA	1	0	NA	NA	1	NA	NA	NA	0	NA	0	1	0	1	NA	NA	NA	NA	NA	NA	NA	1	NA	NA	NA	NA	1	NA	NA	2	1	2
scaffold388534_cov18	9120	.	C	T	999	.	.	GT:PL:DP:DPR	0	NA	0	0	0	0	0	NA	0	0	NA	0	NA	NA	NA	0	0	0	NA	0	0	NA	NA	NA	0	0	NA	0	NA	0	0	0	0	NA	NA	0	0	0	0	0	0
scaffold389320_cov48	8282	.	C	A	999	.	.	GT:PL:DP:DPR	2	2	1	2	2	1	2	1	2	2	2	1	2	2	1	1	2	1	2	2	1	NA	1	2	2	2	2	1	NA	1	1	2	2	1	2	2	1	1	2	2	2
scaffold390183_cov27	118	.	G	T	999	.	.	GT:PL:DP:DPR	0	0	1	0	1	0	0	0	0	0	1	1	NA	NA	NA	0	1	1	1	0	0	NA	0	0	NA	NA	NA	0	NA	0	1	NA	0	NA	1	0	0	0	1	1	0
scaffold391072_cov25	295	.	C	T	999	.	.	GT:PL:DP:DPR	1	1	1	1	1	1	1	1	1	1	1	1	1	1	1	1	1	1	1	1	1	1	1	1	1	1	1	1	1	1	1	1	1	1	1	1	1	1	1	1	1
scaffold391961_cov34	2650	.	C	G	999	.	.	GT:PL:DP:DPR	0	2	0	0	0	1	NA	NA	0	0	NA	1	0	NA	0	0	NA	0	1	2	1	NA	1	0	2	1	1	1	NA	0	2	0	0	NA	1	0	0	2	0	0	1
scaffold392284_cov46	7323	.	A	G	999	.	.	GT:PL:DP:DPR	0	1	0	NA	1	0	1	0	1	1	0	0	1	1	1	0	1	1	NA	0	1	NA	0	1	1	0	NA	0	1	0	0	0	0	0	0	0	0	0	1	1	1
scaffold392285_cov27	121	.	G	A	999	.	.	GT:PL:DP:DPR	0	NA	NA	0	0	1	1	NA	0	0	NA	0	NA	NA	NA	0	NA	0	NA	0	0	NA	0	NA	0	NA	NA	1	NA	0	0	NA	NA	NA	0	0	1	0	1	1	0
scaffold392848_cov20	8793	.	T	C	999	.	.	GT:PL:DP:DPR	0	NA	0	0	0	0	0	0	0	0	0	0	NA	NA	0	0	NA	0	NA	0	0	NA	0	0	NA	0	NA	NA	NA	0	NA	NA	0	0	NA	0	0	0	0	0	0
scaffold392848_cov20	8836	.	T	G	999	.	.	GT:PL:DP:DPR	0	NA	0	0	0	0	0	0	0	0	0	0	NA	NA	0	0	NA	0	NA	0	0	NA	0	0	NA	0	NA	NA	NA	NA	NA	NA	NA	NA	NA	0	0	0	0	0	0
scaffold394465_cov24	1013	.	T	G	999	.	.	GT:PL:DP:DPR	1	1	1	2	1	1	1	NA	1	1	0	1	1	1	1	1	1	1	1	1	1	NA	1	1	1	1	1	1	1	1	1	1	1	1	1	1	1	1	1	1	1
scaffold396394_cov37	363	.	G	C	999	.	.	GT:PL:DP:DPR	0	0	0	0	1	1	NA	NA	1	1	0	1	NA	NA	NA	0	1	0	NA	1	2	0	1	0	NA	NA	NA	1	0	NA	1	NA	1	NA	1	1	0	1	1	1	0
scaffold398745_cov26	33	.	G	T	999	.	.	GT:PL:DP:DPR	NA	2	NA	NA	0	NA	1	2	0	NA	NA	2	NA	NA	1	2	0	1	1	2	1	NA	1	1	2	1	NA	NA	NA	NA	NA	2	NA	NA	NA	2	NA	2	NA	NA	1
scaffold398745_cov26	79	.	T	G	999	.	.	GT:PL:DP:DPR	NA	0	NA	NA	2	NA	1	0	2	NA	NA	0	NA	NA	1	0	2	1	1	0	1	NA	1	1	0	1	NA	NA	NA	NA	NA	1	NA	NA	NA	0	NA	0	NA	NA	1
scaffold402796_cov28	1909	.	C	G	999	.	.	GT:PL:DP:DPR	1	1	1	1	1	1	1	NA	1	1	1	1	NA	1	1	1	1	1	1	1	1	NA	1	NA	1	1	1	1	1	1	1	1	NA	0	0	1	0	1	1	1	1
scaffold403052_cov20	59	.	C	T	999	.	.	GT:PL:DP:DPR	1	0	1	0	0	1	1	0	0	0	0	0	NA	1	0	0	NA	0	NA	0	1	NA	0	0	0	NA	NA	0	1	1	0	0	1	NA	0	0	0	1	1	0	1
scaffold403052_cov20	88	.	C	T	999	.	.	GT:PL:DP:DPR	0	0	0	0	0	0	0	0	1	0	0	0	NA	0	0	1	NA	0	NA	0	0	NA	0	0	NA	NA	NA	0	0	0	0	0	1	NA	0	0	0	0	1	0	0
scaffold404511_cov17	21	.	T	G	999	.	.	GT:PL:DP:DPR	1	0	1	1	1	1	1	0	0	1	1	0	NA	0	1	1	1	1	1	1	1	NA	1	1	0	0	0	0	0	0	1	1	1	1	1	1	1	0	1	1	1
scaffold404511_cov17	32	.	G	A	999	.	.	GT:PL:DP:DPR	0	1	1	0	1	1	0	0	0	0	0	1	NA	1	0	0	1	0	0	0	0	NA	1	0	1	1	1	0	0	0	0	0	1	1	0	1	1	0	0	1	0
scaffold410384_cov38	846	.	G	A	999	.	.	GT:PL:DP:DPR	0	0	0	0	1	0	0	0	0	0	0	0	NA	0	0	1	0	0	NA	1	0	0	1	0	0	1	NA	1	NA	0	1	1	0	NA	0	1	0	0	0	0	0
scaffold410384_cov38	873	.	A	C	999	.	.	GT:PL:DP:DPR	1	NA	1	0	0	1	1	NA	NA	1	1	1	NA	NA	0	1	NA	1	NA	NA	0	1	NA	NA	NA	NA	NA	0	NA	NA	0	0	1	NA	1	0	0	1	0	0	1
scaffold410384_cov38	874	.	G	T	999	.	.	GT:PL:DP:DPR	1	NA	1	0	0	1	1	NA	NA	1	1	1	NA	NA	0	1	NA	0	NA	NA	0	1	NA	NA	NA	NA	NA	0	NA	NA	0	0	1	NA	1	0	0	1	0	0	1
scaffold415745_cov34	2403	.	G	A	999	.	.	GT:PL:DP:DPR	1	NA	NA	NA	1	0	NA	NA	NA	NA	NA	NA	NA	1	NA	0	NA	NA	NA	1	0	NA	0	0	1	NA	NA	NA	NA	NA	0	1	NA	NA	0	1	1	1	0	0	1
scaffold415745_cov34	2436	.	T	C	999	.	.	GT:PL:DP:DPR	2	0	NA	NA	1	1	1	NA	NA	0	NA	1	NA	2	NA	1	NA	2	NA	1	0	NA	0	1	2	NA	1	2	NA	NA	1	2	NA	NA	0	2	2	1	1	1	2
scaffold420664_cov27	83	.	A	G	999	.	.	GT:PL:DP:DPR	1	NA	1	NA	1	1	1	NA	1	1	NA	1	1	NA	1	1	1	1	1	1	1	NA	NA	1	1	NA	NA	1	NA	1	1	NA	1	1	1	1	1	1	1	1	1
scaffold421966_cov51	2189	.	G	A	999	.	.	GT:PL:DP:DPR	1	NA	1	NA	1	1	1	NA	1	1	1	NA	NA	NA	1	1	NA	1	NA	NA	1	NA	NA	NA	NA	NA	NA	1	NA	NA	NA	NA	NA	NA	NA	1	1	1	1	1	1
scaffold421966_cov51	2241	.	C	T	999	.	.	GT:PL:DP:DPR	0	NA	1	NA	0	1	1	NA	1	0	0	NA	NA	NA	0	0	NA	0	NA	NA	0	NA	NA	NA	NA	NA	NA	1	NA	NA	NA	NA	NA	NA	NA	1	0	0	1	1	0
scaffold421966_cov51	2246	.	G	A	999	.	.	GT:PL:DP:DPR	0	NA	1	NA	0	1	1	NA	0	0	0	NA	NA	NA	NA	0	NA	0	NA	NA	0	NA	NA	NA	NA	NA	NA	1	NA	NA	NA	NA	NA	NA	NA	1	0	0	1	1	0
scaffold430704_cov50	2324	.	T	C	999	.	.	GT:PL:DP:DPR	1	0	0	NA	0	0	1	1	1	0	0	1	NA	NA	1	NA	0	1	NA	1	1	NA	0	2	NA	NA	NA	0	NA	0	0	NA	NA	1	1	0	1	0	1	1	0
scaffold430889_cov43	1359	.	A	G	999	.	.	GT:PL:DP:DPR	1	NA	1	NA	1	0	NA	NA	0	0	NA	1	1	NA	0	0	0	1	NA	1	0	NA	0	0	1	0	NA	1	1	NA	0	1	0	0	0	1	1	1	0	0	1
scaffold430889_cov43	1402	.	C	G	999	.	.	GT:PL:DP:DPR	1	1	1	NA	1	1	0	NA	1	1	NA	1	1	NA	1	1	1	1	NA	1	1	NA	1	1	1	1	1	1	1	NA	1	1	1	1	1	1	1	1	1	1	1
scaffold434880_cov29	2586	.	A	T	999	.	.	GT:PL:DP:DPR	1	1	1	NA	NA	1	1	NA	0	1	NA	1	NA	NA	NA	1	NA	1	NA	1	1	1	1	1	NA	NA	NA	NA	NA	1	1	NA	NA	NA	1	1	1	1	1	1	1
scaffold436253_cov18	77	.	T	C	999	.	.	GT:PL:DP:DPR	1	2	1	1	2	1	1	1	1	1	1	1	1	2	1	1	1	1	2	1	1	2	1	1	1	2	1	2	1	1	1	1	2	2	2	1	1	1	1	1	2
scaffold436791_cov30	3124	.	A	G	999	.	.	GT:PL:DP:DPR	1	0	0	NA	1	0	0	1	0	1	NA	0	NA	NA	1	1	0	1	0	1	1	NA	0	0	1	NA	0	0	0	1	1	0	0	0	0	0	1	1	0	0	1
scaffold439794_cov46	871	.	T	G	999	.	.	GT:PL:DP:DPR	1	NA	1	1	1	0	1	NA	0	0	NA	1	NA	1	0	0	NA	1	2	1	0	NA	0	0	1	NA	NA	1	1	0	0	1	NA	0	NA	1	1	1	0	0	1
scaffold440687_cov46	181	.	A	G	999	.	.	GT:PL:DP:DPR	2	2	1	1	2	1	2	1	1	1	1	1	1	1	1	1	1	1	2	1	2	1	2	1	2	2	1	1	2	1	1	1	2	2	1	1	2	2	1	1	1
scaffold442317_cov24	585	.	G	A	999	.	.	GT:PL:DP:DPR	0	0	0	0	0	0	0	NA	1	1	NA	1	NA	1	0	0	1	1	0	1	1	0	1	0	1	NA	1	1	1	1	1	0	1	0	1	0	0	1	1	0	0
scaffold442317_cov24	621	.	G	C	999	.	.	GT:PL:DP:DPR	0	1	1	0	0	1	0	NA	0	0	NA	1	NA	0	1	1	0	1	0	0	1	1	1	0	0	NA	0	1	0	1	1	0	0	1	0	0	1	0	0	0	0
scaffold442317_cov24	624	.	G	A	999	.	.	GT:PL:DP:DPR	1	1	1	1	1	1	1	NA	0	0	NA	1	NA	0	1	1	0	1	1	0	1	1	1	NA	0	NA	0	1	0	1	1	1	0	1	0	1	1	0	0	1	1
scaffold442317_cov24	636	.	G	A	999	.	.	GT:PL:DP:DPR	0	0	0	NA	0	0	0	NA	1	1	NA	1	NA	1	0	0	1	1	0	1	1	0	1	0	1	NA	1	1	1	1	1	0	1	0	1	0	0	1	1	0	0
scaffold447096_cov51	33	.	T	C	999	.	.	GT:PL:DP:DPR	2	1	1	2	2	2	2	NA	1	1	2	2	2	NA	2	2	2	2	2	1	1	1	2	1	2	1	2	1	2	NA	1	1	1	2	2	2	1	1	2	2	2
scaffold447096_cov51	49	.	C	A	999	.	.	GT:PL:DP:DPR	1	1	1	2	2	2	2	1	1	1	2	2	2	NA	2	2	2	2	2	1	2	1	1	1	2	1	2	1	2	NA	2	1	1	2	2	2	1	1	2	2	2
scaffold448102_cov35	116	.	C	A	999	.	.	GT:PL:DP:DPR	1	1	1	2	1	1	1	1	2	2	1	1	1	1	1	1	1	1	1	1	1	NA	1	1	1	NA	NA	1	NA	NA	1	NA	1	1	1	1	1	1	1	1	1
scaffold448102_cov35	117	.	T	G	999	.	.	GT:PL:DP:DPR	1	1	1	2	1	1	1	2	2	2	1	1	1	1	1	1	1	1	1	1	1	NA	1	1	1	NA	NA	1	NA	NA	1	NA	1	1	1	1	1	1	1	1	1
scaffold448801_cov26	198	.	C	A	999	.	.	GT:PL:DP:DPR	2	NA	2	NA	NA	1	2	2	1	NA	NA	NA	NA	NA	NA	1	1	2	NA	2	NA	NA	NA	1	2	1	NA	2	NA	1	1	NA	1	NA	NA	2	2	2	1	1	2
scaffold449338_cov38	1817	.	C	G	999	.	.	GT:PL:DP:DPR	0	0	1	0	0	1	1	NA	NA	0	NA	0	NA	0	0	1	1	0	NA	0	0	NA	0	1	NA	0	NA	1	1	NA	0	0	0	0	1	0	0	1	0	1	0
scaffold450154_cov45	542	.	G	A	999	.	.	GT:PL:DP:DPR	1	1	0	1	1	0	NA	NA	2	2	NA	1	2	2	0	0	NA	1	1	2	1	NA	1	NA	2	2	NA	1	2	1	1	NA	2	NA	2	1	0	1	2	1	1
scaffold450952_cov46	5290	.	T	C	999	.	.	GT:PL:DP:DPR	2	1	1	NA	2	0	NA	0	NA	1	NA	0	NA	1	1	1	1	1	NA	1	0	0	0	1	1	0	0	0	1	1	1	2	2	1	0	1	1	1	2	2	0
scaffold452147_cov39	664	.	A	G	999	.	.	GT:PL:DP:DPR	2	1	1	NA	2	1	NA	NA	1	2	NA	1	NA	1	2	2	1	2	1	2	2	2	1	NA	NA	NA	NA	1	1	NA	2	1	1	1	1	1	2	2	1	1	2
scaffold452147_cov39	709	.	T	G	999	.	.	GT:PL:DP:DPR	1	1	1	NA	1	1	NA	NA	1	1	NA	1	NA	1	1	1	1	1	1	1	1	1	1	1	NA	NA	NA	1	1	1	1	1	1	1	1	1	1	1	1	1	1
scaffold454338_cov43	1239	.	C	A	999	.	.	GT:PL:DP:DPR	1	1	2	NA	1	1	NA	2	NA	1	NA	NA	NA	1	NA	NA	NA	1	2	1	2	NA	NA	NA	NA	NA	NA	NA	NA	NA	NA	NA	NA	NA	NA	1	NA	2	1	1	2
scaffold457047_cov31	114	.	A	C	999	.	.	GT:PL:DP:DPR	1	1	1	2	1	1	1	1	1	1	1	1	2	1	2	2	1	1	1	1	1	1	1	1	1	1	1	1	2	1	1	1	1	1	1	1	1	1	1	1	1
scaffold459715_cov25	33	.	C	T	999	.	.	GT:PL:DP:DPR	1	2	1	1	1	1	2	NA	1	1	2	1	NA	2	NA	2	2	1	2	1	2	NA	2	2	2	2	NA	1	NA	2	1	2	2	2	1	1	1	1	1	2	2
scaffold459715_cov25	73	.	C	T	999	.	.	GT:PL:DP:DPR	1	2	1	1	1	1	2	NA	1	1	2	1	NA	2	NA	2	2	1	2	1	2	NA	2	2	2	2	2	1	NA	2	1	2	2	2	1	1	1	1	1	1	2
scaffold466544_cov47	1258	.	T	C	999	.	.	GT:PL:DP:DPR	0	1	0	NA	2	1	1	NA	0	2	0	0	1	0	2	1	0	1	NA	1	1	NA	2	0	NA	2	NA	2	1	1	2	2	0	NA	1	2	0	1	2	1	1
scaffold471178_cov42	4544	.	G	A	999	.	.	GT:PL:DP:DPR	0	2	1	NA	0	1	1	0	1	0	NA	1	NA	NA	0	0	NA	0	1	0	0	NA	1	NA	NA	NA	1	1	1	0	0	1	NA	NA	1	1	0	0	1	1	0
scaffold471251_cov27	133	.	G	T	999	.	.	GT:PL:DP:DPR	NA	NA	1	NA	1	2	NA	NA	2	1	1	1	NA	1	1	NA	NA	1	1	1	1	NA	NA	1	NA	NA	NA	1	NA	NA	1	1	1	1	1	NA	1	2	1	1	NA
scaffold471811_cov50	1126	.	T	C	999	.	.	GT:PL:DP:DPR	1	NA	1	1	1	1	NA	NA	1	1	1	NA	NA	NA	1	1	NA	1	1	1	1	NA	NA	1	1	NA	1	1	NA	1	1	NA	1	1	NA	1	1	1	1	1	1
scaffold471811_cov50	1156	.	T	C	999	.	.	GT:PL:DP:DPR	2	NA	2	1	1	2	NA	NA	2	2	2	NA	NA	NA	1	1	NA	2	1	1	1	NA	NA	NA	NA	NA	1	1	NA	1	1	NA	NA	2	NA	1	2	2	1	1	2
scaffold472682_cov44	84	.	T	C	999	.	.	GT:PL:DP:DPR	1	NA	0	NA	0	NA	NA	NA	0	0	NA	0	NA	0	NA	0	0	0	NA	0	0	NA	NA	NA	0	NA	NA	NA	NA	NA	0	0	NA	NA	0	1	1	0	0	1	0
scaffold475208_cov20	141	.	G	T	999	.	.	GT:PL:DP:DPR	0	0	0	0	0	0	1	0	1	0	NA	1	1	1	NA	0	1	0	1	1	0	0	NA	0	1	NA	NA	1	1	0	0	0	1	NA	1	1	0	1	0	1	1
scaffold475208_cov20	173	.	A	T	999	.	.	GT:PL:DP:DPR	0	0	0	0	0	0	1	NA	1	0	NA	1	1	1	NA	0	1	0	1	1	0	0	NA	0	1	NA	NA	1	1	0	0	0	1	NA	NA	1	0	1	0	1	1
scaffold476533_cov22	1412	.	C	A	999	.	.	GT:PL:DP:DPR	2	2	2	NA	NA	NA	NA	NA	0	0	1	0	NA	2	NA	1	0	2	0	0	NA	NA	NA	2	0	NA	NA	0	1	2	NA	2	0	NA	NA	0	2	0	NA	NA	1
scaffold481226_cov16	134	.	T	G	999	.	.	GT:PL:DP:DPR	0	1	0	0	1	0	0	0	1	0	NA	0	NA	NA	NA	0	0	0	0	1	0	NA	1	NA	0	NA	1	0	NA	0	0	0	0	0	0	1	0	0	0	1	0
scaffold481455_cov16	57	.	G	A	999	.	.	GT:PL:DP:DPR	0	1	0	0	0	0	0	NA	1	0	0	1	0	NA	0	1	NA	0	NA	1	0	NA	0	0	0	0	1	1	0	0	0	0	1	NA	0	1	0	1	0	0	1
scaffold484926_cov25	977	.	G	A	999	.	.	GT:PL:DP:DPR	0	1	0	0	0	1	NA	NA	NA	0	NA	NA	NA	NA	NA	0	0	0	0	1	1	NA	NA	NA	NA	1	NA	0	NA	NA	1	NA	NA	NA	0	0	0	1	0	0	0
scaffold484926_cov25	989	.	C	T	999	.	.	GT:PL:DP:DPR	1	0	0	1	0	1	NA	NA	NA	0	NA	NA	NA	NA	NA	0	0	0	NA	1	0	NA	NA	NA	NA	NA	NA	0	NA	NA	0	NA	NA	NA	0	1	0	0	0	0	0
scaffold484926_cov25	995	.	T	C	999	.	.	GT:PL:DP:DPR	0	0	0	0	0	0	NA	NA	NA	0	NA	NA	NA	NA	NA	0	0	0	NA	0	0	NA	NA	NA	NA	NA	NA	0	NA	NA	0	NA	NA	NA	1	0	0	1	0	1	0
scaffold484926_cov25	1015	.	A	G	999	.	.	GT:PL:DP:DPR	1	0	1	0	1	0	NA	NA	NA	0	NA	NA	NA	NA	NA	1	1	0	NA	1	1	NA	NA	NA	NA	NA	NA	1	NA	NA	0	NA	NA	NA	0	0	0	1	0	1	0
scaffold485529_cov35	2319	.	C	G	999	.	.	GT:PL:DP:DPR	NA	0	1	1	0	0	NA	NA	NA	NA	NA	NA	NA	NA	0	1	NA	0	1	1	1	NA	NA	1	NA	0	NA	NA	NA	1	0	0	NA	NA	NA	0	1	0	0	1	0
scaffold485714_cov58	1143	.	G	T	999	.	.	GT:PL:DP:DPR	0	0	1	1	NA	1	1	0	1	NA	1	1	NA	NA	NA	NA	NA	NA	NA	0	1	NA	NA	NA	NA	NA	1	NA	NA	1	0	0	NA	NA	1	1	1	0	0	0	1
scaffold489083_cov22	527	.	G	A	999	.	.	GT:PL:DP:DPR	0	0	0	0	0	0	0	NA	NA	1	NA	NA	0	0	1	1	NA	0	0	0	1	NA	0	1	0	1	NA	0	0	1	1	0	1	1	0	0	0	0	1	1	0
scaffold489083_cov22	537	.	C	T	999	.	.	GT:PL:DP:DPR	0	1	0	0	0	0	0	NA	NA	0	NA	NA	0	NA	0	0	NA	0	1	1	1	NA	1	0	1	0	NA	1	1	0	1	0	0	1	1	0	0	1	0	0	1
scaffold491704_cov23	114	.	C	T	999	.	.	GT:PL:DP:DPR	1	0	1	0	1	1	0	NA	0	0	0	0	0	0	0	1	0	0	1	0	0	NA	0	0	0	0	0	0	0	0	0	1	0	0	0	1	1	0	0	0	0
scaffold492440_cov16	1204	.	CT	C	999	.	.	GT:PL:DP:DPR	NA	0	NA	NA	2	NA	1	NA	NA	NA	NA	NA	NA	NA	2	1	NA	2	NA	1	1	NA	NA	0	NA	NA	NA	NA	NA	1	2	NA	NA	NA	2	2	NA	2	2	1	2
scaffold495885_cov21	164	.	C	T	999	.	.	GT:PL:DP:DPR	0	0	0	0	0	0	NA	NA	NA	0	NA	0	0	0	NA	0	0	0	0	0	0	NA	0	0	0	0	NA	0	0	0	0	0	NA	0	0	0	0	0	0	0	0
scaffold497666_cov28	48	.	C	T	999	.	.	GT:PL:DP:DPR	0	1	0	0	0	0	1	NA	NA	1	NA	2	NA	1	0	0	NA	0	NA	1	0	0	NA	0	1	0	NA	1	1	0	0	0	NA	NA	0	1	0	1	0	1	1
scaffold497666_cov28	49	.	T	A	999	.	.	GT:PL:DP:DPR	0	1	0	0	0	0	1	NA	NA	1	NA	2	NA	1	0	0	NA	0	NA	1	0	0	NA	0	1	0	NA	1	1	0	0	0	NA	NA	0	1	0	1	0	1	1
scaffold500229_cov23	1251	.	C	G	999	.	.	GT:PL:DP:DPR	0	NA	0	NA	0	0	NA	NA	0	0	NA	NA	NA	NA	0	0	0	0	NA	0	0	NA	0	0	NA	NA	NA	0	0	NA	0	0	0	0	0	0	0	0	0	0	0
scaffold500235_cov42	7593	.	A	G	999	.	.	GT:PL:DP:DPR	1	0	1	1	1	0	0	NA	1	1	NA	0	NA	NA	NA	1	0	2	0	0	0	NA	NA	1	NA	0	NA	0	NA	1	0	NA	1	0	0	1	1	0	1	1	0
scaffold503854_cov18	113	.	T	C	999	.	.	GT:PL:DP:DPR	1	1	1	2	1	1	1	NA	1	1	NA	1	1	NA	1	1	1	1	1	1	1	NA	1	1	1	NA	1	NA	1	NA	1	1	1	1	1	1	1	1	1	1	1
scaffold508108_cov46	2593	.	G	A	999	.	.	GT:PL:DP:DPR	0	NA	2	0	0	1	NA	NA	NA	0	NA	1	2	0	1	2	1	0	1	0	0	1	0	1	1	0	2	1	2	NA	1	0	0	0	1	1	0	1	0	1	1
scaffold508410_cov16	100	.	C	T	999	.	.	GT:PL:DP:DPR	0	0	1	0	1	1	0	0	1	1	1	1	1	0	0	1	1	1	1	1	0	0	1	1	1	0	0	0	0	0	1	1	1	1	1	1	1	0	1	1	1
scaffold510319_cov17	162	.	T	C	999	.	.	GT:PL:DP:DPR	1	2	1	2	1	1	1	2	1	1	1	1	1	1	1	1	NA	1	2	1	1	2	1	1	2	NA	1	1	2	1	1	1	1	NA	2	1	1	1	1	1	1
scaffold511394_cov19	101	.	T	C	999	.	.	GT:PL:DP:DPR	1	1	1	2	1	1	1	2	1	1	2	1	1	1	1	1	1	1	1	2	1	1	1	1	1	1	1	1	1	1	1	1	1	1	1	1	1	2	1	1	1
scaffold513051_cov17	1664	.	T	C	999	.	.	GT:PL:DP:DPR	NA	NA	1	NA	0	0	NA	NA	NA	NA	NA	1	NA	NA	NA	NA	0	1	NA	0	1	NA	NA	NA	NA	NA	NA	1	NA	NA	0	NA	NA	NA	NA	NA	1	1	0	1	0
scaffold514627_cov25	2481	.	G	T	999	.	.	GT:PL:DP:DPR	0	0	0	NA	0	2	2	NA	0	2	NA	2	1	1	NA	0	NA	2	0	NA	1	NA	1	0	NA	1	NA	NA	NA	NA	NA	0	NA	NA	0	0	0	0	0	1	0
scaffold519770_cov43	2232	.	T	G	999	.	.	GT:PL:DP:DPR	2	1	2	1	0	NA	1	NA	NA	0	NA	NA	NA	NA	0	NA	NA	0	NA	1	1	NA	NA	NA	NA	NA	NA	NA	NA	NA	0	NA	NA	NA	NA	0	2	0	0	1	NA
scaffold519770_cov43	2302	.	T	C	999	.	.	GT:PL:DP:DPR	2	1	2	1	0	NA	1	NA	NA	0	NA	NA	NA	NA	NA	NA	NA	NA	NA	1	1	NA	NA	NA	NA	NA	NA	NA	NA	NA	0	NA	NA	NA	NA	0	2	0	0	1	NA
scaffold521792_cov24	135	.	G	A	999	.	.	GT:PL:DP:DPR	1	2	2	1	2	1	1	2	1	2	1	1	NA	1	2	1	NA	2	NA	2	2	NA	NA	NA	1	NA	NA	2	NA	2	1	NA	NA	2	2	NA	2	1	1	1	1
scaffold524265_cov32	1036	.	C	T	999	.	.	GT:PL:DP:DPR	1	1	1	NA	1	1	0	NA	0	0	NA	0	NA	NA	NA	1	NA	0	NA	0	0	NA	0	1	NA	NA	NA	0	NA	0	0	NA	0	0	0	1	1	0	0	1	1
scaffold524265_cov32	1058	.	C	T	999	.	.	GT:PL:DP:DPR	1	1	1	NA	1	1	0	NA	0	0	NA	0	NA	NA	NA	1	NA	0	NA	0	0	NA	0	1	NA	NA	NA	0	NA	0	0	NA	0	0	0	1	1	0	0	1	1
scaffold524422_cov53	500	.	G	A	999	.	.	GT:PL:DP:DPR	0	0	0	0	0	0	0	NA	0	0	0	0	NA	0	NA	0	0	0	0	0	0	NA	NA	0	NA	NA	NA	0	NA	0	0	0	NA	NA	NA	0	1	1	0	0	0
scaffold525648_cov45	1141	.	T	C	999	.	.	GT:PL:DP:DPR	0	1	0	NA	0	1	1	NA	0	1	NA	1	NA	NA	0	0	0	1	0	1	1	NA	NA	0	1	NA	NA	0	NA	NA	1	0	0	NA	NA	1	0	0	0	1	0
scaffold526926_cov26	281	.	C	G	999	.	.	GT:PL:DP:DPR	2	NA	2	2	1	1	1	1	2	2	2	NA	NA	2	2	1	2	2	2	2	2	1	1	2	2	2	NA	2	2	NA	1	1	2	1	1	2	2	1	1	2	1
scaffold527948_cov39	11381	.	G	C	999	.	.	GT:PL:DP:DPR	1	0	NA	1	1	0	0	NA	NA	1	1	0	NA	0	1	1	NA	1	0	1	1	NA	0	0	1	NA	0	0	NA	1	1	0	0	0	0	0	1	1	0	0	1
scaffold529314_cov41	1261	.	A	C	999	.	.	GT:PL:DP:DPR	0	0	0	NA	NA	1	NA	0	0	NA	0	0	NA	NA	NA	0	NA	1	NA	NA	1	NA	NA	NA	1	NA	1	0	NA	1	0	0	0	0	NA	NA	1	1	0	1	0
scaffold529314_cov41	1262	.	A	T	999	.	.	GT:PL:DP:DPR	0	0	0	NA	NA	1	NA	0	0	NA	0	0	NA	NA	NA	NA	NA	1	NA	NA	1	NA	NA	NA	1	NA	1	0	NA	1	NA	0	0	0	NA	NA	1	1	0	1	0
scaffold529314_cov41	1263	.	A	G	999	.	.	GT:PL:DP:DPR	0	0	0	NA	NA	1	NA	0	0	NA	0	0	NA	NA	NA	0	NA	1	NA	NA	1	NA	NA	NA	1	NA	1	0	NA	1	NA	0	0	0	NA	NA	1	1	0	1	0
scaffold530910_cov46	4919	.	A	G	999	.	.	GT:PL:DP:DPR	1	2	1	2	1	1	NA	1	1	NA	NA	1	NA	1	1	1	1	1	1	1	1	1	1	1	1	1	1	1	1	1	1	1	1	1	1	1	1	1	1	1	1
scaffold530910_cov46	4937	.	C	G	999	.	.	GT:PL:DP:DPR	1	0	0	0	1	1	NA	1	0	NA	NA	0	NA	0	1	1	0	0	1	0	0	1	0	1	0	0	0	0	0	0	0	1	0	1	0	1	1	0	0	1	1
scaffold531023_cov18	239	.	T	C	999	.	.	GT:PL:DP:DPR	1	0	1	0	1	0	0	0	1	0	0	0	1	1	1	0	0	0	0	1	1	0	1	1	0	0	0	0	0	0	0	0	0	0	0	0	0	1	0	1	0
scaffold531143_cov44	265	.	AC	ACC	999	.	.	GT:PL:DP:DPR	1	0	1	NA	1	0	1	0	NA	1	0	1	0	NA	0	1	0	1	NA	0	1	NA	0	1	1	NA	1	NA	NA	NA	1	0	NA	NA	0	0	NA	0	1	0	0
scaffold531143_cov44	2255	.	C	T	999	.	.	GT:PL:DP:DPR	1	0	1	NA	1	0	1	NA	1	1	0	NA	NA	0	1	0	NA	0	0	1	1	NA	1	NA	1	1	0	1	0	NA	1	1	1	NA	0	0	0	1	1	1	0
scaffold531820_cov28	1274	.	A	G	999	.	.	GT:PL:DP:DPR	0	NA	0	1	0	1	0	0	0	NA	NA	1	NA	1	NA	1	NA	1	1	0	0	NA	0	0	0	0	1	0	NA	NA	0	0	0	NA	NA	1	1	0	0	0	1
scaffold531820_cov28	1283	.	G	A	999	.	.	GT:PL:DP:DPR	1	NA	1	1	1	1	1	0	1	NA	NA	2	NA	1	NA	2	NA	2	1	0	0	NA	0	1	0	0	2	0	NA	NA	1	0	0	NA	NA	1	1	0	1	0	1
scaffold531820_cov28	1327	.	A	G	999	.	.	GT:PL:DP:DPR	1	NA	1	0	1	0	1	NA	1	NA	NA	0	NA	0	NA	0	NA	0	0	1	1	NA	NA	1	1	NA	0	NA	NA	NA	1	1	NA	NA	NA	0	0	1	1	1	0
scaffold533684_cov17	351	.	A	G	999	.	.	GT:PL:DP:DPR	0	0	0	0	1	0	0	1	1	0	0	0	0	0	0	0	0	1	1	1	0	0	0	0	0	0	0	1	0	0	0	0	0	0	1	0	0	0	0	0	0
scaffold534282_cov47	3128	.	G	T	999	.	.	GT:PL:DP:DPR	0	1	0	0	0	1	0	0	NA	1	0	0	NA	0	1	1	NA	0	NA	0	1	NA	1	1	0	NA	NA	0	0	NA	1	0	1	1	NA	0	0	0	1	1	0
scaffold534522_cov28	1934	.	G	A	999	.	.	GT:PL:DP:DPR	1	1	0	1	0	2	1	1	1	1	2	2	NA	1	1	0	1	1	2	1	2	2	1	NA	1	NA	2	NA	1	1	1	NA	0	1	NA	0	1	1	0	0	2
scaffold534522_cov28	1982	.	G	C	999	.	.	GT:PL:DP:DPR	0	1	0	0	1	0	1	1	0	0	0	0	0	1	0	1	1	0	0	1	0	0	1	0	1	0	0	0	1	0	1	1	1	1	0	1	0	1	1	1	0
scaffold535989_cov16	1022	.	G	T	999	.	.	GT:PL:DP:DPR	NA	0	0	0	0	0	NA	0	0	0	0	0	NA	NA	0	0	NA	NA	NA	0	0	NA	0	NA	NA	NA	NA	0	NA	0	0	0	0	NA	0	NA	0	0	0	0	0
scaffold537746_cov29	1230	.	C	T	999	.	.	GT:PL:DP:DPR	1	0	0	NA	0	0	1	NA	1	0	0	1	0	NA	2	1	0	1	1	1	1	NA	0	NA	NA	0	0	0	0	0	0	0	1	1	1	0	1	0	1	1	0
scaffold541959_cov44	8393	.	T	A	999	.	.	GT:PL:DP:DPR	2	1	2	2	NA	2	NA	2	1	1	2	2	NA	NA	1	2	NA	NA	NA	2	1	NA	2	NA	1	NA	NA	2	1	2	2	NA	2	NA	2	2	2	2	1	1	1
scaffold542631_cov31	33	.	G	A	999	.	.	GT:PL:DP:DPR	1	1	2	1	2	1	NA	2	1	1	1	2	NA	NA	1	1	NA	1	1	1	1	NA	1	2	1	NA	NA	1	NA	2	1	1	1	NA	2	1	1	1	1	1	1
scaffold544820_cov24	785	.	A	T	999	.	.	GT:PL:DP:DPR	0	NA	1	0	NA	1	1	NA	1	0	0	0	NA	NA	NA	0	0	0	0	0	0	NA	0	0	0	0	0	1	1	0	0	0	0	0	1	0	0	1	0	1	1
scaffold544952_cov41	1482	.	C	T	999	.	.	GT:PL:DP:DPR	1	0	0	1	1	0	0	1	0	1	0	0	NA	NA	1	1	0	1	0	1	1	NA	0	0	1	NA	NA	0	0	1	1	0	0	0	0	0	1	1	0	0	1
scaffold551097_cov17	849	.	T	G	999	.	.	GT:PL:DP:DPR	1	1	1	1	1	1	1	1	1	1	NA	1	NA	1	1	1	1	1	1	1	1	1	1	1	1	1	1	1	1	1	1	1	1	1	1	1	1	1	1	1	1
scaffold551097_cov17	865	.	G	T	999	.	.	GT:PL:DP:DPR	0	0	0	0	0	1	0	0	0	1	NA	1	NA	0	1	1	0	0	0	0	1	1	1	1	0	0	1	0	0	1	0	0	1	0	0	0	0	1	1	0	0
scaffold551097_cov17	872	.	C	T	999	.	.	GT:PL:DP:DPR	1	1	1	1	1	1	1	0	0	1	NA	1	NA	0	1	1	1	1	0	1	1	1	1	1	1	0	0	1	1	1	0	1	1	1	1	1	1	1	1	0	1
scaffold558543_cov24	227	.	G	A	999	.	.	GT:PL:DP:DPR	1	1	1	1	1	1	1	1	1	1	1	1	2	1	1	1	1	1	1	1	1	2	1	1	1	1	1	1	1	1	1	2	1	1	1	1	1	1	1	1	1
scaffold561264_cov41	2183	.	A	T	999	.	.	GT:PL:DP:DPR	0	2	0	0	1	1	1	1	1	1	0	1	0	0	2	1	1	0	1	1	2	1	2	1	0	1	1	0	1	1	1	0	1	2	2	0	0	1	1	1	0
scaffold562188_cov35	4394	.	T	C	999	.	.	GT:PL:DP:DPR	1	2	1	1	1	1	1	NA	NA	1	NA	1	NA	1	1	1	1	1	1	1	1	NA	1	1	1	NA	NA	1	1	1	1	1	1	1	1	1	1	1	1	1	1
scaffold562188_cov35	4406	.	C	T	999	.	.	GT:PL:DP:DPR	1	0	0	1	1	0	0	NA	NA	1	NA	0	NA	0	1	1	0	1	0	1	1	NA	0	0	1	NA	NA	0	0	1	1	0	0	0	0	0	1	1	0	0	1
scaffold562188_cov35	4415	.	G	A	999	.	.	GT:PL:DP:DPR	1	0	1	1	1	1	1	NA	NA	1	NA	1	NA	1	1	1	1	1	1	1	1	NA	1	1	1	NA	NA	1	1	1	1	1	1	1	1	1	1	1	1	1	1
scaffold563671_cov30	1171	.	A	G	999	.	.	GT:PL:DP:DPR	NA	NA	1	1	0	0	0	0	0	NA	1	0	NA	NA	0	1	NA	NA	NA	0	0	NA	0	1	NA	NA	NA	NA	NA	NA	0	1	NA	NA	0	0	1	0	0	NA	1
scaffold563671_cov30	1177	.	C	T	999	.	.	GT:PL:DP:DPR	1	NA	1	1	1	1	0	1	0	NA	0	0	NA	NA	1	0	NA	NA	NA	0	1	NA	1	1	NA	NA	NA	NA	NA	NA	1	1	0	NA	1	0	1	0	1	NA	0
scaffold563671_cov30	1200	.	G	A	999	.	.	GT:PL:DP:DPR	2	NA	2	2	1	1	1	1	0	NA	2	1	NA	NA	1	2	NA	NA	NA	1	1	NA	1	2	NA	NA	NA	NA	NA	NA	1	2	1	NA	1	1	2	1	1	NA	2
scaffold564736_cov47	5642	.	A	C	999	.	.	GT:PL:DP:DPR	1	0	1	NA	1	0	1	NA	0	0	2	1	1	NA	NA	0	0	1	1	1	0	NA	0	NA	0	NA	NA	1	1	0	0	0	0	0	0	1	1	1	0	0	1
scaffold564736_cov47	5651	.	T	C	999	.	.	GT:PL:DP:DPR	1	0	1	NA	1	0	1	NA	0	0	2	1	1	NA	NA	0	0	1	1	1	0	NA	0	NA	0	NA	NA	1	1	0	0	0	0	0	0	1	1	1	0	0	1
scaffold568292_cov36	5582	.	C	G	999	.	.	GT:PL:DP:DPR	1	1	1	0	1	1	1	NA	1	1	NA	1	1	1	1	1	1	1	1	1	1	NA	1	1	1	1	1	1	1	1	1	1	1	1	1	1	1	1	1	1	1
scaffold578348_cov18	170	.	A	C	999	.	.	GT:PL:DP:DPR	2	2	2	NA	1	1	1	NA	1	1	1	2	NA	1	NA	1	NA	1	2	2	1	NA	2	2	NA	NA	NA	1	NA	2	2	2	1	1	1	2	2	1	2	1	2
scaffold578853_cov28	129	.	A	G	999	.	.	GT:PL:DP:DPR	1	2	2	NA	1	2	NA	1	2	1	NA	2	NA	NA	NA	NA	NA	NA	NA	1	1	NA	NA	NA	NA	NA	NA	2	NA	NA	NA	2	2	NA	NA	2	1	1	2	2	1
scaffold587714_cov16	75	.	AGG	AG	999	.	.	GT:PL:DP:DPR	0	0	1	NA	0	1	1	0	1	1	NA	1	NA	0	1	1	0	1	1	0	1	1	1	1	0	1	1	1	0	NA	0	0	0	0	1	1	1	0	0	0	1
scaffold591260_cov16	203	.	A	G	999	.	.	GT:PL:DP:DPR	1	1	1	1	1	1	1	1	1	1	1	1	2	1	1	1	1	1	1	1	1	1	1	1	1	1	1	1	1	1	1	1	1	1	2	1	1	1	1	1	1
scaffold592904_cov16	32	.	T	A	999	.	.	GT:PL:DP:DPR	1	1	1	2	1	2	1	1	1	2	1	2	1	1	1	1	NA	2	2	1	1	1	NA	1	1	2	2	2	NA	NA	1	2	1	2	1	1	1	1	1	1	1
scaffold592904_cov16	88	.	A	G	999	.	.	GT:PL:DP:DPR	1	2	1	NA	1	2	1	NA	NA	2	1	2	1	NA	1	2	NA	2	2	1	1	NA	NA	1	NA	2	NA	NA	NA	NA	1	NA	1	NA	2	1	1	2	2	1	1
scaffold597017_cov32	994	.	A	G	999	.	.	GT:PL:DP:DPR	2	0	1	0	1	0	1	0	NA	0	2	2	0	NA	0	2	NA	1	0	0	1	1	NA	NA	1	0	NA	0	0	NA	1	0	0	0	0	0	0	0	1	0	0
scaffold599531_cov47	91	.	G	A	999	.	.	GT:PL:DP:DPR	1	1	0	1	1	1	0	0	0	1	1	1	0	0	0	0	1	1	0	1	1	1	0	1	0	0	0	1	0	0	0	1	0	0	0	1	1	0	1	1	0
scaffold600646_cov48	5734	.	T	G	999	.	.	GT:PL:DP:DPR	1	NA	1	1	2	1	2	2	1	1	0	2	NA	NA	2	1	0	1	2	2	2	0	NA	1	1	1	NA	1	2	1	NA	1	1	2	NA	1	1	2	1	1	1
scaffold600956_cov29	154	.	C	T	999	.	.	GT:PL:DP:DPR	1	0	0	0	1	0	1	0	1	1	2	NA	NA	NA	0	1	NA	1	0	0	0	1	0	1	0	NA	1	0	NA	0	1	0	0	0	0	0	0	0	1	0	0
scaffold613621_cov36	373	.	C	T	999	.	.	GT:PL:DP:DPR	1	NA	0	2	1	1	1	2	0	0	NA	1	NA	NA	1	1	NA	1	0	1	1	1	NA	NA	1	0	NA	1	0	1	1	0	0	1	1	NA	1	1	1	1	0
scaffold613621_cov36	415	.	A	G	999	.	.	GT:PL:DP:DPR	0	NA	1	0	0	0	0	0	1	1	NA	0	NA	NA	0	0	NA	0	1	0	0	0	NA	NA	0	1	NA	0	1	0	0	1	1	0	0	NA	0	0	0	0	1
scaffold616489_cov39	3279	.	G	T	999	.	.	GT:PL:DP:DPR	1	NA	0	NA	1	0	NA	NA	0	1	NA	1	NA	NA	1	0	NA	1	NA	1	1	NA	0	NA	1	NA	0	0	0	0	1	NA	1	NA	NA	1	1	0	1	0	1
scaffold616489_cov39	3292	.	G	A	999	.	.	GT:PL:DP:DPR	1	NA	0	NA	1	1	NA	NA	0	0	NA	0	NA	NA	0	0	NA	1	NA	1	1	NA	2	NA	0	NA	0	1	0	0	0	NA	1	NA	NA	0	1	1	1	1	0
scaffold616489_cov39	3296	.	T	A	999	.	.	GT:PL:DP:DPR	2	NA	0	NA	2	1	NA	NA	0	1	NA	1	NA	NA	1	0	NA	2	NA	2	2	NA	2	NA	1	NA	0	1	0	0	1	NA	2	NA	1	1	2	1	2	1	1
scaffold616489_cov39	3346	.	A	G	999	.	.	GT:PL:DP:DPR	0	NA	1	NA	0	1	NA	NA	1	0	NA	0	NA	NA	0	1	NA	0	NA	0	0	NA	0	NA	0	NA	1	1	1	1	0	NA	0	NA	1	0	0	1	0	1	0
scaffold619157_cov16	111	.	A	G	999	.	.	GT:PL:DP:DPR	1	2	1	1	2	1	1	1	2	1	1	2	2	2	1	1	2	1	2	1	2	1	1	2	1	1	2	2	1	1	1	1	2	1	1	1	1	1	1	1	1
scaffold619230_cov40	2422	.	G	A	999	.	.	GT:PL:DP:DPR	1	0	1	1	1	2	2	1	NA	0	NA	0	2	1	0	2	2	1	2	0	1	NA	1	2	0	1	1	2	1	1	0	1	1	0	2	0	1	1	1	2	0
scaffold619230_cov40	2480	.	G	A	999	.	.	GT:PL:DP:DPR	0	0	1	0	0	0	0	1	NA	1	NA	1	0	0	1	0	0	0	0	1	0	NA	0	0	1	0	1	0	1	1	1	0	0	1	0	1	0	1	0	0	1
scaffold620502_cov20	156	.	A	T	999	.	.	GT:PL:DP:DPR	1	0	1	0	1	1	1	1	0	NA	NA	NA	1	1	NA	1	1	1	NA	1	1	NA	1	NA	1	1	NA	1	1	1	1	1	1	NA	1	1	1	1	1	1	1
scaffold620502_cov20	191	.	G	A	999	.	.	GT:PL:DP:DPR	1	0	1	0	1	1	1	1	0	NA	NA	NA	1	1	NA	1	1	1	NA	1	1	NA	1	NA	1	1	NA	1	1	1	1	1	1	NA	1	1	1	1	1	1	1
scaffold621419_cov48	490	.	C	A	999	.	.	GT:PL:DP:DPR	1	1	1	NA	2	2	NA	NA	2	NA	NA	NA	NA	NA	NA	NA	NA	NA	1	1	1	NA	NA	1	NA	NA	NA	2	NA	NA	NA	2	NA	NA	NA	2	1	2	2	1	2
scaffold622129_cov27	392	.	G	A	999	.	.	GT:PL:DP:DPR	2	NA	2	2	2	1	1	NA	2	2	1	NA	NA	NA	1	2	NA	1	NA	1	NA	NA	1	NA	NA	NA	NA	1	NA	NA	1	NA	NA	NA	1	1	2	1	2	2	2
scaffold622129_cov27	393	.	T	C	999	.	.	GT:PL:DP:DPR	2	NA	2	2	2	1	1	NA	2	2	1	NA	NA	NA	1	2	NA	1	NA	1	NA	NA	1	NA	NA	NA	NA	1	NA	NA	1	NA	NA	NA	1	1	2	1	2	2	2
scaffold624057_cov26	194	.	G	A	999	.	.	GT:PL:DP:DPR	1	NA	2	2	1	2	NA	NA	2	2	2	NA	2	0	2	2	0	2	NA	0	2	NA	NA	2	NA	NA	NA	2	0	2	0	1	2	NA	NA	2	2	0	1	1	2
scaffold624111_cov51	317	.	T	A	999	.	.	GT:PL:DP:DPR	2	1	1	NA	1	2	1	NA	NA	2	NA	NA	NA	2	NA	2	NA	2	NA	1	1	NA	1	2	2	NA	NA	2	NA	NA	2	2	2	NA	NA	2	2	1	2	2	1
scaffold626732_cov23	123	.	C	A	999	.	.	GT:PL:DP:DPR	2	2	2	2	2	2	2	2	1	1	1	1	NA	1	2	2	1	1	2	1	1	NA	1	2	1	NA	NA	1	1	1	1	2	1	2	1	2	2	1	1	2	2
scaffold626732_cov23	183	.	C	T	999	.	.	GT:PL:DP:DPR	0	0	1	0	0	1	0	1	0	0	0	0	NA	0	1	1	0	1	0	0	1	NA	1	0	0	NA	NA	1	0	1	1	0	0	1	0	0	1	1	0	0	0
scaffold631094_cov37	20	.	G	A	999	.	.	GT:PL:DP:DPR	NA	2	1	NA	NA	0	NA	NA	NA	NA	NA	1	NA	NA	0	2	NA	1	NA	1	0	NA	0	NA	NA	NA	NA	NA	NA	NA	NA	1	NA	NA	0	NA	1	1	0	0	2
scaffold631094_cov37	59	.	G	A	999	.	.	GT:PL:DP:DPR	NA	0	0	NA	NA	0	NA	NA	NA	NA	NA	1	1	NA	NA	1	NA	0	NA	1	0	NA	0	NA	NA	NA	NA	1	NA	NA	NA	0	NA	NA	NA	NA	0	1	0	0	1
scaffold636503_cov16	70	.	G	A	999	.	.	GT:PL:DP:DPR	2	2	2	1	2	2	1	1	2	2	2	2	2	1	2	2	1	2	2	2	2	2	1	1	2	2	2	2	2	2	2	2	2	2	2	2	2	2	2	1	2
scaffold651986_cov36	541	.	T	G	999	.	.	GT:PL:DP:DPR	1	NA	1	1	2	0	2	2	NA	0	1	NA	NA	1	NA	0	NA	1	NA	2	NA	NA	NA	NA	1	NA	NA	1	2	NA	0	1	NA	NA	NA	1	2	2	0	0	1
scaffold655075_cov24	133	.	G	T	999	.	.	GT:PL:DP:DPR	0	0	0	1	1	0	1	NA	1	0	NA	NA	NA	1	1	1	0	0	0	1	1	NA	1	1	NA	NA	NA	1	NA	0	1	NA	0	NA	1	1	1	1	1	1	1
scaffold659903_cov35	1723	.	C	T	999	.	.	GT:PL:DP:DPR	1	1	1	NA	1	1	1	1	1	1	1	1	1	1	1	1	1	1	1	1	1	0	1	1	1	0	0	1	1	1	1	1	1	1	1	1	1	1	1	1	1
scaffold670153_cov15	160	.	C	T	999	.	.	GT:PL:DP:DPR	1	1	0	NA	1	0	0	NA	0	1	0	0	0	NA	1	0	0	1	0	1	1	0	1	0	0	1	NA	0	NA	1	1	1	0	1	0	1	1	0	1	0	0
scaffold673802_cov31	34	.	G	A	999	.	.	GT:PL:DP:DPR	0	0	0	0	0	0	0	0	0	1	0	1	0	0	0	0	0	0	0	0	0	0	0	0	0	0	0	0	0	1	0	0	0	0	0	1	0	0	0	0	0
scaffold677239_cov19	210	.	G	A	999	.	.	GT:PL:DP:DPR	0	0	0	0	0	0	0	0	0	0	0	0	0	0	0	0	0	0	0	0	0	NA	0	0	0	0	0	0	0	0	0	0	0	0	0	0	0	0	0	0	0
scaffold677239_cov19	216	.	C	A	999	.	.	GT:PL:DP:DPR	0	0	0	0	0	0	0	0	0	0	0	0	0	0	0	0	0	0	0	0	0	NA	0	0	0	0	0	0	0	0	0	0	0	0	0	0	0	0	0	0	0
scaffold684772_cov38	3414	.	G	T	999	.	.	GT:PL:DP:DPR	0	1	1	0	0	1	1	NA	1	0	0	NA	NA	NA	NA	0	NA	0	NA	0	0	NA	1	NA	0	NA	NA	NA	NA	NA	NA	NA	1	NA	NA	1	0	0	1	1	0
scaffold684772_cov38	3458	.	G	A	999	.	.	GT:PL:DP:DPR	1	1	1	1	1	1	1	NA	1	1	1	NA	NA	NA	NA	1	NA	1	NA	1	1	NA	1	NA	1	NA	NA	NA	NA	NA	NA	NA	1	NA	NA	NA	1	1	1	1	1
scaffold686474_cov49	2205	.	C	T	999	.	.	GT:PL:DP:DPR	1	0	NA	1	0	1	0	0	1	1	2	NA	NA	NA	0	1	NA	1	0	0	0	NA	NA	NA	NA	NA	NA	NA	NA	NA	NA	NA	1	NA	0	1	1	0	1	1	1
scaffold686474_cov49	2222	.	T	A	999	.	.	GT:PL:DP:DPR	1	0	NA	1	0	1	0	0	1	1	2	NA	NA	NA	0	1	NA	1	0	0	0	NA	NA	NA	NA	NA	NA	NA	NA	NA	NA	NA	1	NA	0	1	1	0	1	1	1
scaffold691809_cov17	447	.	C	T	999	.	.	GT:PL:DP:DPR	NA	NA	0	0	1	0	0	NA	NA	0	NA	0	NA	1	NA	1	1	1	NA	NA	0	NA	0	0	NA	NA	0	0	1	NA	1	0	0	0	1	NA	NA	0	NA	1	0
scaffold691809_cov17	448	.	G	A	999	.	.	GT:PL:DP:DPR	NA	NA	0	0	1	0	0	NA	NA	0	NA	0	NA	0	NA	0	0	NA	NA	NA	0	NA	0	0	NA	NA	0	0	0	NA	0	1	0	1	0	NA	NA	1	NA	1	0
scaffold691809_cov17	505	.	C	T	999	.	.	GT:PL:DP:DPR	NA	NA	0	1	0	1	0	NA	NA	1	NA	1	NA	0	NA	0	NA	NA	NA	NA	0	NA	0	0	NA	NA	1	1	NA	NA	0	0	0	0	0	NA	NA	1	NA	0	1
scaffold696295_cov27	49	.	G	A	999	.	.	GT:PL:DP:DPR	0	0	1	0	0	0	0	0	0	0	0	0	0	0	1	1	0	1	0	0	1	0	1	0	0	0	0	1	0	1	0	0	0	1	0	0	1	1	0	1	0
scaffold703625_cov43	192	.	A	G	999	.	.	GT:PL:DP:DPR	2	NA	1	NA	1	1	NA	NA	1	1	NA	1	NA	1	NA	1	NA	NA	NA	1	1	NA	NA	NA	NA	NA	1	NA	1	1	1	1	1	NA	1	1	1	1	1	1	1
scaffold704849_cov29	694	.	A	C	999	.	.	GT:PL:DP:DPR	0	NA	1	1	1	0	1	1	0	NA	NA	1	NA	1	NA	0	0	1	NA	1	NA	NA	NA	NA	NA	NA	NA	0	1	NA	NA	NA	NA	NA	NA	1	1	1	0	0	1
scaffold721870_cov40	4612	.	A	G	999	.	.	GT:PL:DP:DPR	1	NA	0	1	1	0	NA	NA	0	1	1	0	NA	NA	NA	1	0	0	0	1	2	1	NA	0	NA	NA	0	0	0	1	1	0	0	NA	0	0	1	1	0	0	1
scaffold722730_cov35	3572	.	G	A	999	.	.	GT:PL:DP:DPR	0	NA	0	NA	0	1	1	NA	0	1	NA	1	NA	1	0	0	0	1	NA	1	1	NA	1	0	NA	NA	NA	0	0	NA	1	0	0	0	0	1	0	0	0	1	0
scaffold732681_cov36	211	.	T	A	999	.	.	GT:PL:DP:DPR	1	2	1	1	1	1	1	1	1	1	1	2	2	1	1	1	1	1	1	1	2	1	1	1	2	1	1	1	1	1	1	1	1	1	1	1	1	1	1	1	1
scaffold744148_cov38	1246	.	A	C	999	.	.	GT:PL:DP:DPR	1	NA	1	NA	0	0	NA	NA	2	0	0	0	NA	NA	NA	1	NA	0	NA	1	1	0	0	1	NA	NA	1	NA	NA	1	0	0	1	1	0	0	1	0	0	1	0
scaffold752205_cov18	310	.	A	T	999	.	.	GT:PL:DP:DPR	1	NA	1	NA	1	1	NA	NA	NA	2	NA	NA	NA	1	NA	NA	NA	1	1	1	1	NA	1	1	1	NA	NA	1	NA	NA	1	1	1	NA	NA	1	1	1	1	1	1
scaffold752205_cov18	334	.	C	A	999	.	.	GT:PL:DP:DPR	1	NA	1	NA	1	0	NA	NA	NA	0	NA	NA	NA	1	NA	NA	NA	1	1	1	0	NA	0	0	1	NA	NA	1	NA	NA	0	1	0	NA	0	1	1	1	0	0	1
scaffold755098_cov26	32	.	T	C	999	.	.	GT:PL:DP:DPR	2	2	2	2	2	2	2	1	2	2	2	2	2	2	2	2	2	2	2	2	2	2	1	2	2	2	2	2	2	2	2	2	2	2	2	2	2	2	2	1	2
scaffold758189_cov30	125	.	T	G	999	.	.	GT:PL:DP:DPR	1	2	2	1	2	2	2	1	1	2	NA	2	NA	2	2	2	2	2	2	2	2	NA	2	1	1	NA	2	2	2	NA	2	2	2	2	2	2	2	1	1	2	1
scaffold759486_cov51	1480	.	C	T	999	.	.	GT:PL:DP:DPR	0	0	1	0	0	1	1	NA	NA	NA	1	0	NA	NA	0	1	NA	0	NA	0	0	1	0	NA	0	NA	NA	1	NA	1	0	0	0	0	1	0	0	1	0	1	0
scaffold759486_cov51	1517	.	C	G	999	.	.	GT:PL:DP:DPR	1	1	0	1	1	1	0	NA	NA	NA	1	0	NA	NA	0	0	NA	1	NA	1	1	1	1	1	0	NA	NA	1	NA	0	0	1	1	1	1	0	1	1	1	1	0
scaffold759486_cov51	1555	.	G	A	999	.	.	GT:PL:DP:DPR	0	0	1	0	0	1	NA	NA	NA	NA	1	0	NA	NA	0	NA	NA	0	NA	0	0	NA	0	NA	0	NA	NA	NA	NA	1	0	0	NA	0	NA	0	0	1	0	1	0
scaffold770265_cov39	1586	.	AC	A	999	.	.	GT:PL:DP:DPR	1	NA	1	1	1	1	NA	NA	1	1	NA	1	NA	NA	NA	NA	NA	1	NA	1	1	NA	1	NA	NA	NA	NA	1	1	NA	1	1	2	1	1	1	1	1	1	1	1
scaffold774220_cov36	89	.	G	A	999	.	.	GT:PL:DP:DPR	NA	1	NA	NA	0	0	NA	1	NA	1	NA	2	1	NA	0	1	NA	2	NA	2	0	NA	0	NA	0	NA	NA	1	2	NA	0	NA	0	NA	0	0	NA	1	2	0	1
scaffold778801_cov46	3469	.	A	T	999	.	.	GT:PL:DP:DPR	1	0	1	NA	1	1	1	NA	1	NA	NA	NA	NA	1	NA	1	NA	1	1	1	1	NA	NA	1	NA	1	NA	1	1	1	1	1	NA	NA	1	1	1	1	1	1	1
scaffold794283_cov44	298	.	G	T	999	.	.	GT:PL:DP:DPR	1	1	NA	1	1	1	1	0	0	1	1	NA	NA	NA	NA	0	1	1	NA	1	1	NA	NA	NA	NA	1	NA	1	NA	NA	NA	1	1	NA	NA	0	1	1	1	1	0
scaffold794283_cov44	318	.	C	T	999	.	.	GT:PL:DP:DPR	1	1	NA	1	1	1	0	0	0	1	0	NA	NA	NA	NA	0	0	1	NA	1	1	NA	NA	NA	NA	1	NA	0	NA	NA	NA	1	1	NA	NA	1	1	0	1	0	2
scaffold794493_cov48	690	.	A	G	999	.	.	GT:PL:DP:DPR	1	0	1	NA	1	1	NA	NA	NA	1	1	1	1	NA	1	1	1	1	NA	1	1	NA	1	1	1	1	NA	1	1	NA	1	1	1	NA	1	1	1	1	1	1	1
scaffold794493_cov48	705	.	A	G	999	.	.	GT:PL:DP:DPR	1	1	1	NA	1	1	NA	NA	NA	1	1	1	1	NA	1	1	1	1	NA	1	1	NA	1	1	1	1	NA	1	1	NA	1	1	1	NA	1	1	1	1	1	1	1
scaffold796614_cov29	377	.	G	A	999	.	.	GT:PL:DP:DPR	0	0	0	0	1	0	0	NA	0	0	0	0	NA	NA	NA	0	NA	1	0	1	1	NA	0	NA	NA	NA	0	0	NA	NA	0	1	0	NA	0	NA	0	0	0	1	0
scaffold805497_cov20	166	.	A	T	999	.	.	GT:PL:DP:DPR	0	1	0	1	0	1	0	0	0	0	0	1	0	0	0	1	0	1	1	0	0	0	0	0	1	0	0	0	1	1	0	0	0	1	1	1	1	0	0	0	1
scaffold815310_cov29	1275	.	A	G	999	.	.	GT:PL:DP:DPR	NA	NA	1	NA	1	0	0	NA	1	0	NA	NA	NA	NA	NA	1	NA	NA	NA	0	0	NA	0	NA	0	NA	NA	NA	NA	NA	NA	2	1	1	NA	0	1	1	1	0	1
scaffold816308_cov39	417	.	A	G	999	.	.	GT:PL:DP:DPR	2	NA	1	NA	1	1	0	NA	NA	1	NA	NA	NA	NA	1	1	1	1	1	1	1	NA	1	1	1	NA	1	NA	NA	NA	1	1	1	1	NA	1	1	1	1	1	1
scaffold824857_cov43	122	.	C	T	999	.	.	GT:PL:DP:DPR	0	0	0	1	0	0	0	0	0	0	0	0	0	0	0	0	0	0	1	0	0	0	0	0	1	0	0	0	0	0	0	0	0	0	0	0	1	0	0	1	0
scaffold828676_cov16	184	.	A	G	999	.	.	GT:PL:DP:DPR	1	0	1	NA	0	0	1	0	1	0	1	0	NA	NA	0	1	0	0	0	0	1	NA	0	1	1	0	NA	0	1	0	0	0	1	0	0	0	1	0	0	1	0
scaffold828676_cov16	230	.	C	G	999	.	.	GT:PL:DP:DPR	0	0	0	NA	0	1	0	0	0	0	0	1	NA	NA	1	0	0	1	0	0	0	NA	0	0	0	0	0	1	0	0	1	1	0	0	1	1	0	1	1	0	1
scaffold837577_cov16	52	.	G	A	999	.	.	GT:PL:DP:DPR	1	NA	1	NA	1	0	NA	NA	1	1	NA	NA	1	NA	1	1	NA	1	0	0	0	NA	0	1	0	NA	NA	0	0	1	0	1	1	NA	NA	1	1	0	1	1	0
scaffold841674_cov18	124	.	T	C	999	.	.	GT:PL:DP:DPR	1	2	2	1	2	1	2	NA	2	2	NA	2	NA	2	2	2	2	2	NA	2	1	2	1	2	NA	2	NA	2	NA	1	2	2	2	NA	2	1	1	1	2	2	2
scaffold841674_cov18	182	.	A	G	999	.	.	GT:PL:DP:DPR	1	2	1	1	2	1	1	NA	2	1	2	2	NA	2	2	2	2	1	2	2	1	2	1	2	NA	1	NA	2	NA	1	1	1	2	NA	1	1	1	1	2	2	2
scaffold865106_cov28	465	.	C	T	999	.	.	GT:PL:DP:DPR	1	NA	1	1	1	1	NA	NA	NA	1	1	1	NA	1	NA	1	NA	1	1	1	1	NA	NA	NA	NA	NA	NA	1	0	1	1	NA	NA	NA	NA	1	1	1	1	1	1
scaffold875155_cov23	33	.	T	C	999	.	.	GT:PL:DP:DPR	1	1	2	2	1	1	1	NA	NA	1	NA	1	NA	2	NA	1	2	1	2	1	1	1	1	NA	1	NA	NA	1	1	NA	2	1	1	NA	1	1	1	1	2	1	2
scaffold880860_cov53	114	.	T	G	999	.	.	GT:PL:DP:DPR	0	NA	0	NA	0	0	1	NA	0	0	NA	1	NA	NA	0	NA	0	NA	NA	1	1	NA	NA	0	NA	NA	NA	1	1	0	1	NA	NA	1	1	0	0	1	0	0	1
scaffold880860_cov53	124	.	T	G	999	.	.	GT:PL:DP:DPR	0	NA	0	NA	0	0	1	NA	0	0	NA	0	NA	NA	0	NA	1	NA	NA	1	1	NA	NA	0	NA	NA	NA	1	1	0	0	NA	NA	0	1	0	0	1	0	0	1
scaffold881518_cov45	575	.	C	G	999	.	.	GT:PL:DP:DPR	1	2	2	1	1	2	2	2	2	1	2	2	2	2	1	1	2	1	2	1	1	1	2	2	1	1	NA	2	2	1	1	2	2	2	2	2	1	1	2	2	1
scaffold881518_cov45	632	.	C	A	999	.	.	GT:PL:DP:DPR	1	0	0	1	1	0	0	0	0	1	0	0	0	0	1	1	0	1	0	1	1	1	0	0	1	1	NA	0	0	1	1	0	0	0	0	0	1	1	0	0	1
scaffold887527_cov19	144	.	A	G	999	.	.	GT:PL:DP:DPR	1	2	2	1	1	2	2	2	2	1	1	1	1	1	1	2	1	2	1	1	1	2	2	2	2	1	2	1	1	1	1	1	2	2	2	1	2	1	1	2	2
scaffold889079_cov43	1266	.	A	G	999	.	.	GT:PL:DP:DPR	0	0	1	0	0	1	NA	1	0	0	NA	1	0	NA	NA	1	0	1	0	0	1	NA	1	NA	0	0	0	1	NA	1	1	0	0	NA	0	NA	1	1	0	0	0
scaffold897066_cov20	423	.	C	G	999	.	.	GT:PL:DP:DPR	1	1	0	1	1	0	0	0	0	1	0	1	0	1	1	0	0	1	0	1	1	NA	1	0	1	1	0	0	0	0	1	1	1	1	0	1	1	0	1	0	1
scaffold928241_cov16	775	.	C	T	999	.	.	GT:PL:DP:DPR	NA	NA	NA	NA	0	0	NA	NA	0	0	NA	NA	NA	NA	NA	NA	0	0	NA	0	0	NA	NA	0	0	NA	NA	0	NA	NA	0	0	NA	NA	NA	0	0	0	0	0	0
scaffold946192_cov28	128	.	C	A	999	.	.	GT:PL:DP:DPR	2	1	2	NA	2	2	NA	NA	2	1	2	NA	2	2	NA	2	NA	1	NA	2	1	NA	2	NA	NA	1	NA	NA	NA	2	NA	NA	NA	NA	2	2	2	2	2	1	2
scaffold975980_cov32	68	.	A	C	999	.	.	GT:PL:DP:DPR	1	2	1	2	1	1	1	2	2	1	1	1	2	1	1	1	1	1	2	1	1	2	1	2	1	1	1	1	1	1	1	1	1	1	1	1	1	1	1	1	1
scaffold1008165_cov16	37	.	C	T	999	.	.	GT:PL:DP:DPR	0	0	0	0	0	0	1	1	0	0	1	0	0	0	1	0	0	0	1	0	0	0	0	1	0	0	0	0	1	1	1	0	0	1	0	0	0	0	0	0	0
scaffold1008749_cov45	2322	.	T	C	999	.	.	GT:PL:DP:DPR	1	1	1	1	1	1	1	1	1	1	1	1	1	1	1	1	1	1	1	1	1	1	1	1	1	1	1	1	1	1	1	1	1	1	1	1	1	1	1	1	1
scaffold1016056_cov18	17	.	C	T	999	.	.	GT:PL:DP:DPR	0	NA	0	0	0	0	1	NA	0	0	1	0	NA	1	1	1	1	1	NA	1	1	NA	1	0	1	0	NA	1	1	0	0	1	1	0	0	1	0	1	1	1	1
scaffold1016056_cov18	91	.	G	A	999	.	.	GT:PL:DP:DPR	0	NA	0	0	0	0	0	NA	0	0	NA	0	NA	1	0	0	0	0	NA	1	0	NA	0	0	0	0	NA	1	1	0	0	0	0	0	0	1	1	0	0	1	1
scaffold1026869_cov22	30	.	A	G	999	.	.	GT:PL:DP:DPR	NA	NA	0	NA	0	NA	NA	NA	NA	NA	NA	0	NA	NA	NA	0	NA	0	NA	0	0	NA	NA	NA	NA	NA	NA	NA	NA	NA	1	NA	NA	NA	NA	NA	0	0	0	0	NA
scaffold1048652_cov27	84	.	C	T	999	.	.	GT:PL:DP:DPR	NA	NA	0	NA	1	0	NA	NA	NA	2	0	1	NA	NA	1	0	NA	1	0	1	1	NA	1	NA	1	NA	NA	0	NA	1	1	NA	0	1	0	1	1	0	1	0	1
scaffold1066590_cov16	127	.	A	G	999	.	.	GT:PL:DP:DPR	2	1	2	2	2	2	2	1	2	2	2	2	2	2	2	2	2	1	2	2	2	2	1	1	2	2	2	2	2	2	2	1	2	2	2	1	2	2	2	1	1
scaffold1078721_cov48	665	.	A	G	999	.	.	GT:PL:DP:DPR	1	1	1	1	1	1	1	NA	NA	1	NA	1	NA	NA	NA	1	NA	1	NA	1	1	NA	NA	1	NA	NA	NA	1	1	NA	1	1	1	NA	1	1	1	1	1	1	1
scaffold1078721_cov48	680	.	C	T	999	.	.	GT:PL:DP:DPR	0	0	0	0	0	0	0	NA	NA	1	NA	NA	NA	NA	NA	0	NA	1	NA	1	1	NA	NA	0	NA	NA	NA	1	1	NA	1	0	NA	NA	1	NA	0	1	1	0	0
scaffold1118645_cov47	29216	.	C	T	999	.	.	GT:PL:DP:DPR	0	1	0	NA	1	0	1	NA	0	0	0	0	NA	NA	1	1	NA	0	NA	1	1	NA	1	NA	NA	NA	NA	NA	1	1	1	1	NA	0	NA	NA	0	0	1	1	0
scaffold1118844_cov38	3794	.	T	C	999	.	.	GT:PL:DP:DPR	1	1	0	2	1	0	0	0	0	1	0	1	NA	1	1	0	NA	1	0	1	1	0	1	NA	1	1	NA	0	NA	0	1	2	1	1	0	1	1	0	1	0	1
scaffold1118859_cov34	2589	.	C	T	999	.	.	GT:PL:DP:DPR	1	2	1	NA	1	2	NA	NA	NA	2	NA	1	NA	NA	NA	2	2	1	1	1	2	NA	NA	2	1	NA	NA	1	1	NA	2	1	2	2	2	1	1	1	2	2	1
scaffold1118859_cov34	2610	.	C	G	999	.	.	GT:PL:DP:DPR	1	2	1	NA	1	2	NA	NA	NA	2	NA	1	NA	NA	NA	2	2	1	1	1	2	NA	NA	2	1	NA	NA	1	1	2	2	1	2	2	2	1	1	1	2	2	1
scaffold1119098_cov47	16602	.	G	A	999	.	.	GT:PL:DP:DPR	0	NA	0	NA	1	1	1	NA	1	1	0	1	0	0	2	1	1	0	1	1	2	1	2	1	0	1	1	0	NA	1	1	0	1	2	2	0	0	1	1	1	0
scaffold1119098_cov47	20031	.	T	C	999	.	.	GT:PL:DP:DPR	0	NA	0	NA	1	1	NA	1	NA	1	NA	1	NA	NA	2	1	NA	0	NA	1	2	NA	NA	NA	0	1	NA	0	NA	1	1	0	1	NA	2	0	0	1	1	1	0
scaffold1119133_cov35	4770	.	G	A	999	.	.	GT:PL:DP:DPR	NA	NA	1	1	1	1	1	NA	NA	1	NA	1	NA	1	1	1	1	1	1	1	1	NA	2	1	NA	NA	1	1	NA	1	1	1	1	NA	1	1	1	1	1	1	1
scaffold1119133_cov35	4826	.	C	G	999	.	.	GT:PL:DP:DPR	NA	NA	0	1	1	0	0	NA	NA	1	NA	1	NA	1	1	0	0	1	0	1	1	NA	0	0	NA	NA	0	0	NA	0	1	1	1	NA	0	1	1	0	1	0	1
scaffold1120907_cov51	62	.	G	A	999	.	.	GT:PL:DP:DPR	1	0	1	0	1	0	NA	1	1	1	0	0	NA	NA	1	0	NA	0	NA	1	1	1	1	NA	1	1	NA	1	0	0	1	1	1	NA	0	0	0	1	1	1	0
scaffold1123101_cov43	1051	.	A	G	999	.	.	GT:PL:DP:DPR	1	NA	1	NA	NA	1	NA	NA	2	NA	1	1	NA	NA	NA	1	NA	1	NA	1	2	NA	NA	NA	NA	NA	NA	1	NA	1	1	1	1	1	1	1	NA	1	1	1	1
scaffold1123101_cov43	1150	.	A	G	999	.	.	GT:PL:DP:DPR	2	2	2	2	2	2	2	NA	1	1	NA	1	NA	NA	2	2	1	1	2	1	1	NA	1	NA	1	1	NA	1	1	1	1	2	1	NA	1	2	2	1	1	2	2
scaffold1123208_cov28	118	.	C	A	999	.	.	GT:PL:DP:DPR	2	2	2	NA	1	2	NA	NA	2	2	NA	2	NA	1	2	2	2	2	NA	2	1	1	2	NA	1	NA	NA	1	1	NA	1	1	1	NA	2	1	1	1	2	2	2
scaffold1123439_cov46	20485	.	C	T	999	.	.	GT:PL:DP:DPR	1	1	1	NA	1	1	NA	1	NA	0	NA	1	NA	1	0	1	1	1	NA	1	1	NA	NA	1	1	NA	NA	1	NA	NA	1	1	1	NA	1	1	1	1	1	1	1
scaffold1124499_cov33	5825	.	G	A	999	.	.	GT:PL:DP:DPR	2	NA	2	NA	2	1	2	NA	NA	2	NA	1	NA	1	2	1	2	1	1	2	2	NA	2	2	2	2	NA	2	1	1	2	2	2	1	1	1	1	2	2	2	1
scaffold1124499_cov33	5834	.	C	T	999	.	.	GT:PL:DP:DPR	0	NA	0	NA	0	1	NA	NA	NA	0	NA	1	NA	1	0	1	0	1	1	0	0	NA	0	0	0	0	NA	0	1	1	0	0	0	1	1	1	1	0	0	0	1
scaffold1124499_cov33	5837	.	G	A	999	.	.	GT:PL:DP:DPR	0	NA	0	NA	0	1	NA	NA	NA	0	NA	1	NA	1	0	1	0	1	1	0	0	NA	0	0	0	0	NA	0	1	1	0	0	0	1	1	1	1	0	0	0	1
scaffold1124657_cov60	1863	.	C	T	999	.	.	GT:PL:DP:DPR	1	2	1	NA	2	1	NA	NA	1	1	NA	2	NA	1	2	1	1	1	2	2	2	NA	2	1	1	1	1	1	2	1	1	1	1	NA	2	1	1	2	1	1	1
scaffold1124657_cov60	1884	.	C	T	999	.	.	GT:PL:DP:DPR	1	0	1	NA	1	0	NA	NA	0	0	NA	1	NA	1	0	0	0	1	NA	1	0	NA	0	0	1	0	0	1	1	0	0	1	0	NA	0	1	1	1	0	0	1
scaffold1124906_cov45	3451	.	A	G	999	.	.	GT:PL:DP:DPR	1	NA	1	1	1	1	1	1	NA	1	NA	0	NA	1	1	1	1	1	1	1	1	NA	1	1	1	NA	1	1	1	1	1	1	1	1	1	1	1	1	1	1	1
scaffold1124934_cov55	27	.	G	A	999	.	.	GT:PL:DP:DPR	1	1	1	1	1	1	1	1	1	1	2	1	NA	1	1	1	NA	1	NA	1	1	1	1	1	NA	NA	1	1	1	NA	1	1	2	NA	2	1	1	1	1	1	1
scaffold1124934_cov55	45	.	G	A	999	.	.	GT:PL:DP:DPR	1	0	1	1	1	0	0	0	1	1	0	0	NA	0	1	1	NA	1	NA	0	0	0	0	1	NA	NA	0	0	0	NA	0	1	0	NA	0	1	1	0	1	1	0
scaffold1126238_cov44	4718	.	A	G	999	.	.	GT:PL:DP:DPR	1	1	1	NA	1	1	1	1	NA	1	NA	NA	NA	NA	NA	1	0	1	NA	0	1	NA	NA	NA	1	1	1	NA	NA	NA	1	1	NA	NA	1	1	1	1	1	1	1
scaffold1126238_cov44	10158	.	C	T	999	.	.	GT:PL:DP:DPR	1	1	1	1	1	1	1	1	1	1	1	1	1	1	1	1	1	1	1	1	1	1	1	1	1	1	1	1	1	1	1	1	1	1	1	1	1	1	1	1	1
scaffold1126238_cov44	10242	.	G	A	999	.	.	GT:PL:DP:DPR	0	1	0	0	1	0	1	0	1	1	0	0	1	1	0	1	1	0	1	0	1	0	0	1	0	0	0	0	1	0	0	1	0	0	1	1	0	0	0	1	1
scaffold1126305_cov36	5625	.	T	C	999	.	.	GT:PL:DP:DPR	1	1	1	NA	2	1	1	NA	1	2	NA	1	1	1	NA	2	1	2	1	2	2	NA	1	1	NA	NA	1	1	1	2	2	1	1	1	1	1	2	2	1	1	2
scaffold1126305_cov36	5667	.	T	C	999	.	.	GT:PL:DP:DPR	0	NA	1	NA	0	1	1	NA	1	0	NA	NA	1	1	NA	0	1	0	1	0	0	NA	1	1	NA	NA	1	0	1	NA	0	1	1	1	1	1	0	0	1	1	0
scaffold1126429_cov43	5974	.	G	A	999	.	.	GT:PL:DP:DPR	1	1	1	NA	1	1	NA	2	0	1	1	1	NA	NA	1	1	NA	1	1	1	1	NA	1	NA	1	NA	NA	1	NA	NA	1	NA	NA	1	NA	1	1	1	1	1	1
scaffold1126599_cov36	5953	.	T	G	999	.	.	GT:PL:DP:DPR	1	1	1	2	0	0	NA	NA	1	0	NA	0	0	1	0	1	1	0	1	1	1	NA	0	1	1	1	NA	0	1	NA	0	0	1	NA	0	0	1	0	0	1	0
scaffold1126605_cov39	3603	.	C	T	999	.	.	GT:PL:DP:DPR	0	0	0	0	0	0	1	NA	0	0	0	0	1	0	0	1	0	1	0	0	0	0	0	1	1	0	0	0	0	0	0	0	0	NA	0	0	0	0	1	0	1
scaffold1126650_cov46	35645	.	T	C	999	.	.	GT:PL:DP:DPR	0	1	NA	NA	1	0	1	NA	NA	0	NA	0	NA	NA	NA	1	NA	NA	1	1	1	NA	NA	NA	NA	NA	NA	1	1	NA	1	NA	NA	NA	NA	1	0	0	1	1	0
scaffold1126762_cov34	2610	.	A	C	999	.	.	GT:PL:DP:DPR	1	NA	1	1	1	0	1	1	0	0	NA	1	1	1	0	0	0	1	1	1	0	NA	0	0	1	NA	NA	1	1	0	0	1	0	NA	0	1	1	1	0	0	1
scaffold1126868_cov35	662	.	A	G	999	.	.	GT:PL:DP:DPR	1	2	0	0	1	1	1	0	0	1	0	1	0	2	1	1	1	1	0	1	0	1	0	1	1	0	0	1	0	1	1	1	0	0	1	1	1	0	1	1	0
scaffold1126870_cov46	3927	.	T	C	999	.	.	GT:PL:DP:DPR	1	1	1	NA	1	1	1	NA	NA	0	NA	0	NA	NA	NA	NA	NA	0	1	0	0	NA	0	1	0	0	NA	NA	0	NA	0	1	0	NA	0	1	1	0	0	1	1
scaffold1127124_cov35	1299	.	C	T	999	.	.	GT:PL:DP:DPR	1	0	1	NA	1	0	NA	NA	NA	1	NA	0	1	NA	NA	1	0	1	NA	0	0	NA	0	NA	NA	NA	NA	NA	0	1	0	NA	1	NA	0	1	1	0	1	1	0
scaffold1127124_cov35	1308	.	C	T	999	.	.	GT:PL:DP:DPR	1	0	1	NA	1	0	NA	NA	NA	1	NA	0	1	NA	NA	1	0	1	NA	0	0	NA	0	NA	NA	NA	NA	NA	0	1	0	NA	1	NA	0	1	1	0	1	1	0
scaffold1127552_cov43	1602	.	T	G	999	.	.	GT:PL:DP:DPR	1	NA	1	1	1	1	NA	1	1	NA	1	1	NA	1	NA	1	NA	1	NA	1	1	NA	1	1	1	NA	NA	1	NA	1	1	NA	NA	NA	NA	1	1	1	1	0	1
scaffold1127653_cov40	5280	.	C	T	999	.	.	GT:PL:DP:DPR	1	1	2	NA	1	2	NA	NA	2	1	NA	NA	NA	NA	0	2	NA	NA	NA	1	1	NA	1	NA	1	1	NA	NA	NA	2	1	1	1	1	NA	1	1	2	1	2	1
scaffold1127653_cov40	5286	.	C	A	999	.	.	GT:PL:DP:DPR	1	1	0	NA	1	1	NA	NA	0	1	NA	NA	NA	NA	0	0	NA	NA	NA	1	1	NA	1	NA	0	1	NA	NA	NA	0	0	1	1	1	NA	0	1	2	1	2	0
scaffold1127684_cov35	1678	.	G	C	999	.	.	GT:PL:DP:DPR	1	1	1	NA	0	2	NA	2	0	1	NA	2	NA	NA	0	1	0	1	0	2	1	NA	2	NA	NA	NA	NA	NA	NA	NA	2	1	1	NA	1	2	1	1	0	1	0
scaffold1128942_cov39	1889	.	C	T	999	.	.	GT:PL:DP:DPR	1	2	1	1	2	1	2	2	1	1	NA	2	1	1	2	1	1	2	2	2	2	2	2	1	1	1	1	1	2	1	1	1	1	2	2	1	1	2	1	1	1
scaffold1129019_cov40	5033	.	G	A	999	.	.	GT:PL:DP:DPR	0	1	0	NA	NA	2	1	NA	0	NA	2	1	0	NA	1	1	2	1	0	0	0	NA	0	1	NA	0	0	NA	NA	NA	2	NA	0	0	1	2	1	0	1	1	0
scaffold1129019_cov40	5090	.	G	A	999	.	.	GT:PL:DP:DPR	0	0	2	NA	0	0	0	0	1	NA	0	0	NA	NA	0	0	0	0	1	0	1	0	2	0	NA	2	2	0	NA	NA	0	0	1	1	0	0	0	2	0	0	2
scaffold1129197_cov31	1356	.	G	T	999	.	.	GT:PL:DP:DPR	NA	1	1	NA	0	0	NA	NA	1	0	NA	0	NA	1	NA	NA	NA	0	NA	1	1	NA	0	1	1	NA	NA	0	NA	NA	0	0	1	1	NA	0	1	0	0	1	0
scaffold1129203_cov39	1032	.	G	A	999	.	.	GT:PL:DP:DPR	1	NA	NA	1	0	0	1	NA	NA	0	NA	NA	NA	NA	0	1	1	0	NA	1	1	NA	0	1	NA	NA	2	0	1	1	0	NA	1	1	0	0	1	0	0	1	0
scaffold1129533_cov35	1199	.	T	C	999	.	.	GT:PL:DP:DPR	NA	NA	2	NA	2	2	NA	NA	1	2	0	1	1	NA	NA	2	1	1	NA	1	1	NA	NA	2	NA	NA	NA	1	NA	NA	1	NA	NA	2	1	2	2	1	1	2	2
scaffold1129533_cov35	1208	.	G	A	999	.	.	GT:PL:DP:DPR	NA	NA	2	NA	1	1	NA	NA	0	0	0	1	0	NA	NA	2	0	1	NA	0	1	NA	NA	1	NA	NA	NA	1	NA	NA	0	NA	NA	2	0	1	2	1	0	2	1
scaffold1129533_cov35	1217	.	T	C	999	.	.	GT:PL:DP:DPR	NA	NA	0	NA	0	0	NA	NA	1	0	2	1	NA	NA	NA	0	1	1	NA	1	1	NA	NA	0	NA	NA	NA	1	NA	NA	1	NA	NA	0	1	0	0	1	1	0	0
scaffold1129533_cov35	1220	.	A	C	999	.	.	GT:PL:DP:DPR	NA	NA	0	NA	0	0	NA	NA	1	0	2	1	NA	NA	NA	0	1	1	NA	0	1	NA	NA	0	NA	NA	NA	1	NA	NA	1	NA	NA	0	1	0	0	1	1	0	0
scaffold1129658_cov32	2229	.	A	G	999	.	.	GT:PL:DP:DPR	1	NA	2	NA	1	1	2	NA	2	2	2	2	NA	NA	1	2	2	1	NA	2	1	1	NA	0	2	NA	2	2	NA	1	1	2	2	NA	1	2	1	2	1	1	2
scaffold1129691_cov39	742	.	T	C	999	.	.	GT:PL:DP:DPR	NA	NA	1	NA	0	2	NA	NA	2	2	NA	NA	NA	NA	2	2	2	1	NA	0	2	2	NA	2	NA	NA	2	1	NA	2	2	1	2	2	NA	1	1	0	2	2	1
scaffold1130516_cov39	2986	.	A	G	999	.	.	GT:PL:DP:DPR	1	1	1	NA	1	1	2	NA	NA	1	NA	1	NA	NA	1	1	NA	1	NA	1	1	NA	1	NA	0	1	NA	NA	NA	1	1	NA	1	NA	NA	1	1	1	1	1	1
scaffold1130616_cov45	1099	.	T	A	999	.	.	GT:PL:DP:DPR	1	NA	1	1	2	0	NA	2	0	0	2	2	NA	1	NA	0	0	1	2	NA	1	0	NA	NA	1	NA	0	NA	NA	0	0	0	0	NA	NA	1	1	2	0	0	1
scaffold1131882_cov69	140	.	C	T	999	.	.	GT:PL:DP:DPR	0	NA	1	0	0	1	1	0	1	0	0	1	NA	NA	NA	0	NA	0	NA	0	NA	NA	NA	1	NA	NA	NA	NA	NA	NA	1	NA	NA	NA	1	NA	0	0	1	1	0
scaffold1132115_cov94	113	.	G	T	999	.	.	GT:PL:DP:DPR	NA	NA	0	NA	0	0	NA	NA	0	0	0	NA	NA	NA	NA	0	0	0	0	0	0	NA	0	NA	NA	NA	NA	0	NA	NA	0	0	0	NA	NA	0	0	0	0	0	0
scaffold1132467_cov86	85	.	A	G	999	.	.	GT:PL:DP:DPR	0	0	0	0	0	0	0	1	NA	0	NA	NA	NA	NA	NA	1	NA	NA	0	NA	2	1	NA	0	0	NA	0	NA	NA	1	NA	0	0	1	NA	0	1	2	0	1	0
scaffold1132467_cov86	121	.	G	C	999	.	.	GT:PL:DP:DPR	0	0	0	0	1	1	1	0	NA	0	NA	NA	NA	NA	NA	0	NA	NA	1	NA	0	0	NA	0	1	NA	0	NA	NA	0	NA	0	1	0	NA	0	0	0	1	0	0
scaffold1132467_cov86	127	.	C	T	999	.	.	GT:PL:DP:DPR	0	0	0	0	1	1	1	0	NA	0	NA	NA	NA	NA	NA	0	NA	NA	1	NA	0	0	NA	0	1	NA	0	NA	NA	0	NA	0	1	0	NA	0	0	0	1	0	0
scaffold1132608_cov80	309	.	A	G	999	.	.	GT:PL:DP:DPR	1	0	1	NA	2	2	0	2	1	1	NA	1	NA	NA	2	0	NA	1	1	1	2	NA	2	1	1	NA	NA	NA	NA	NA	2	NA	NA	2	NA	1	1	1	2	2	0
scaffold1134066_cov75	137	.	A	G	999	.	.	GT:PL:DP:DPR	1	0	NA	NA	NA	1	NA	0	0	0	0	NA	NA	NA	NA	NA	NA	NA	NA	0	0	NA	NA	NA	NA	NA	NA	NA	NA	NA	NA	NA	NA	NA	NA	0	0	0	0	0	0
scaffold1134066_cov75	150	.	C	T	999	.	.	GT:PL:DP:DPR	0	0	NA	NA	NA	0	NA	1	1	0	0	NA	NA	NA	NA	NA	NA	NA	NA	0	0	NA	NA	NA	NA	NA	NA	NA	NA	NA	NA	NA	NA	NA	NA	0	0	0	0	1	0
scaffold1134066_cov75	161	.	C	A	999	.	.	GT:PL:DP:DPR	1	0	NA	NA	NA	1	NA	0	0	0	0	NA	NA	NA	NA	NA	NA	NA	NA	0	0	NA	NA	NA	NA	NA	NA	NA	NA	NA	NA	NA	NA	NA	NA	0	0	0	0	0	0
scaffold1134350_cov53	1405	.	A	G	999	.	.	GT:PL:DP:DPR	0	0	1	0	1	0	0	NA	0	1	NA	NA	NA	NA	NA	NA	NA	NA	NA	0	1	NA	NA	NA	NA	NA	NA	0	NA	0	NA	0	0	NA	0	0	0	0	1	0	0
scaffold1134350_cov53	1428	.	A	G	999	.	.	GT:PL:DP:DPR	0	0	1	0	1	0	0	NA	0	1	NA	NA	NA	NA	NA	NA	NA	NA	NA	0	1	NA	NA	1	NA	NA	NA	0	NA	0	NA	0	0	NA	0	0	0	0	1	0	0
scaffold1136265_cov83	286	.	A	G	999	.	.	GT:PL:DP:DPR	NA	NA	1	NA	0	1	NA	0	1	1	1	0	1	1	0	1	1	1	0	0	0	NA	0	0	1	NA	1	1	0	1	1	1	1	NA	0	1	1	0	1	1	1
scaffold1140078_cov69	140	.	C	T	999	.	.	GT:PL:DP:DPR	0	NA	NA	NA	0	1	NA	NA	NA	0	NA	1	NA	NA	NA	1	NA	1	NA	0	0	NA	NA	NA	NA	NA	NA	0	NA	NA	0	NA	0	NA	1	1	1	0	0	0	1
scaffold1143667_cov75	537	.	G	A	999	.	.	GT:PL:DP:DPR	1	0	0	1	1	0	0	0	0	1	2	0	0	0	0	1	0	1	0	1	1	1	0	0	1	0	NA	0	NA	1	1	0	0	0	0	0	1	1	0	0	1
scaffold1143667_cov75	617	.	G	A	999	.	.	GT:PL:DP:DPR	1	1	1	0	1	1	1	1	1	1	NA	1	NA	1	1	1	1	1	1	1	1	1	1	1	1	1	NA	1	NA	1	1	1	1	NA	1	1	1	1	1	1	1
scaffold1143667_cov75	632	.	C	T	999	.	.	GT:PL:DP:DPR	1	0	0	1	1	0	NA	0	0	0	NA	0	NA	0	0	1	0	1	0	1	1	1	0	0	1	0	NA	0	NA	1	0	0	0	NA	0	0	1	1	0	0	1
scaffold1155132_cov43	1497	.	G	A	999	.	.	GT:PL:DP:DPR	0	0	0	NA	1	1	NA	1	NA	1	NA	1	NA	0	1	0	1	0	NA	2	1	NA	1	0	1	NA	1	1	NA	0	1	0	1	1	1	1	0	1	1	1	0
scaffold1155132_cov43	1563	.	T	A	999	.	.	GT:PL:DP:DPR	0	0	1	NA	1	1	NA	1	NA	0	NA	0	NA	NA	1	0	NA	1	NA	0	1	NA	1	1	0	NA	NA	0	NA	1	1	1	0	1	1	0	1	0	1	1	0
scaffold1158051_cov45	1880	.	C	T	999	.	.	GT:PL:DP:DPR	1	NA	1	0	0	1	NA	NA	1	1	NA	0	NA	1	0	1	1	1	NA	0	0	NA	0	1	1	0	1	1	0	1	1	1	1	NA	0	1	1	0	1	1	1
scaffold1158051_cov45	1963	.	T	C	999	.	.	GT:PL:DP:DPR	1	NA	1	2	2	1	NA	NA	1	NA	NA	NA	NA	0	2	1	NA	1	NA	NA	2	NA	NA	0	1	NA	1	1	2	1	0	0	NA	NA	2	1	1	2	1	1	1
scaffold1161231_cov72	144	.	G	A	999	.	.	GT:PL:DP:DPR	1	NA	1	1	1	1	1	1	1	1	NA	1	1	1	1	1	1	1	1	1	1	1	2	1	1	1	1	1	1	1	1	1	1	1	1	1	1	1	1	1	1
scaffold1161291_cov48	334	.	C	A	999	.	.	GT:PL:DP:DPR	0	NA	2	NA	1	1	0	NA	NA	0	NA	0	0	2	1	0	0	2	NA	1	1	NA	1	NA	NA	1	NA	0	NA	NA	1	2	NA	1	1	1	0	0	1	1	0
scaffold1161291_cov48	379	.	C	T	999	.	.	GT:PL:DP:DPR	0	NA	0	NA	1	1	1	NA	NA	1	NA	1	1	0	1	0	0	0	NA	1	1	NA	1	NA	NA	1	NA	1	NA	NA	1	0	NA	1	1	1	0	1	1	1	0
scaffold1162541_cov77	179	.	G	A	999	.	.	GT:PL:DP:DPR	0	0	1	1	0	1	1	NA	1	1	NA	1	NA	NA	1	1	NA	NA	NA	0	1	NA	1	NA	NA	NA	NA	1	NA	NA	0	NA	0	0	NA	1	1	0	0	0	1
scaffold1164111_cov51	690	.	C	T	999	.	.	GT:PL:DP:DPR	0	1	0	NA	0	1	1	1	0	2	1	NA	NA	NA	NA	0	NA	1	NA	1	1	NA	NA	NA	NA	NA	NA	NA	NA	0	1	0	0	NA	0	1	0	0	0	1	0
scaffold1167187_cov86	174	.	C	A	999	.	.	GT:PL:DP:DPR	1	2	2	1	1	2	2	1	2	1	1	2	2	2	1	1	2	1	2	1	1	1	2	2	1	1	2	2	2	1	1	2	2	2	2	2	1	1	2	2	1
scaffold1167798_cov69	24	.	C	A	999	.	.	GT:PL:DP:DPR	0	0	1	1	0	1	0	0	0	0	0	0	NA	NA	NA	0	NA	1	NA	1	1	NA	NA	1	1	NA	NA	0	0	NA	1	1	0	0	NA	1	0	0	1	1	0
scaffold1167798_cov69	32	.	G	A	999	.	.	GT:PL:DP:DPR	1	0	0	0	0	0	1	1	1	1	0	1	NA	NA	0	1	NA	0	NA	0	0	NA	NA	0	0	NA	1	1	0	0	0	0	0	0	NA	0	0	1	0	0	1
[truncated: 335 more columns]
