# Supplementary material for: Decoupled maternal and zygotic genetic effects shape the evolution of development
Source: eLife. 2018 Sep 10;7:e37143. doi: 10.7554/eLife.37143 (PMC6168281; doi:10.7554/eLife.37143)
Supplement: Supplementary file 3. — The directory includes R scripts for each of the four steps of map construction detailed in the Materials and Methods, and a perl script required for step 2. The directory also includes data files called by the R scripts. [file elife-37143-supp3.zip › FileS3.MapConstruction/FilteredSNPs.read.depths.txt]

#CHROM	POS	ID	REF	ALT	QUAL	FILTER	INFO	FORMAT	F1_Male1_sorted.bam	F1_Male2_sorted.bam	F1_Male3_sorted.bam	F1_Male4_sorted.bam	F1_Male5_sorted.bam	F1_Male6_sorted.bam	F1_Male7_sorted.bam	F1_Male8_sorted.bam	F1_Male9_sorted.bam	F1_Male10_sorted.bam	F1_Male11_sorted.bam	F1_Male12_sorted.bam	F1_Male13_sorted.bam	F1_Male14_sorted.bam	F1_Male15_sorted.bam	F1_Male16_sorted.bam	F1_Male17_sorted.bam	F1_Male18_sorted.bam	F1_Male19_sorted.bam	F1_Male20_sorted.bam	F1_Male21_sorted.bam	F1_Male22_sorted.bam	F1_Male23_sorted.bam	F1_Male24_sorted.bam	F1_Male25_sorted.bam	F1_Male26_sorted.bam	F1_Male27_sorted.bam	F1_Male28_sorted.bam	F1_Male29_sorted.bam	F1_Male30_sorted.bam	F1_Male31_sorted.bam	F1_Male32_sorted.bam	F1_Male33_sorted.bam	F1_Male34_sorted.bam	F1_Male35_sorted.bam	F1_Male36_sorted.bam	F1_Male37_sorted.bam	F1_Male38_sorted.bam	F1_Male39_sorted.bam	F1_Male40_sorted.bam	F1_Male41_sorted.bam
scaffold138_cov19	1521	.	T	G	999	.	.	GT:PL:DP:DPR	18	14	7	15	19	26	15	3	23	31	28	17	7	3	11	24	13	14	8	19	20	1	2	14	7	6	2	6	7	9	20	14	7	12	18	30	24	33	43	34	35
scaffold138_cov19	1535	.	A	C	999	.	.	GT:PL:DP:DPR	18	16	8	18	23	29	16	4	28	32	28	19	7	5	12	27	15	16	8	21	24	1	3	15	8	7	3	8	8	10	24	16	8	13	23	38	29	34	48	37	38
scaffold839_cov28	941	.	T	C	999	.	.	GT:PL:DP:DPR	131	101	144	85	167	230	94	83	128	184	141	127	20	44	73	139	47	149	53	168	194	37	92	72	44	34	33	122	46	96	167	93	75	54	87	119	228	249	249	248	249
scaffold839_cov28	983	.	G	A	999	.	.	GT:PL:DP:DPR	113	92	131	66	149	186	70	67	105	150	116	109	17	40	61	120	39	129	38	149	164	29	86	66	35	24	27	100	34	76	145	77	61	51	72	105	192	225	207	223	214
scaffold1086_cov49	51594	.	T	C	999	.	.	GT:PL:DP:DPR	18	26	18	14	26	15	7	1	12	17	1	14	7	18	25	10	6	27	5	52	50	0	12	20	13	12	9	6	9	2	33	15	10	16	9	31	46	9	41	20	29
scaffold1154_cov46	1440	.	C	G	999	.	.	GT:PL:DP:DPR	18	22	16	13	20	21	12	12	14	11	23	8	4	5	3	11	1	9	13	11	8	1	7	2	5	3	3	13	3	6	11	8	4	2	8	8	23	22	27	30	35
scaffold1158_cov21	14511	.	C	G	999	.	.	GT:PL:DP:DPR	10	10	9	15	14	13	5	3	3	13	0	11	9	6	3	6	2	3	1	8	21	0	0	9	5	13	4	4	4	2	7	8	10	8	13	5	8	27	16	24	8
scaffold1471_cov36	874	.	G	C	999	.	.	GT:PL:DP:DPR	17	4	6	4	22	12	3	1	12	19	3	10	6	2	3	8	9	7	2	19	15	4	5	6	3	7	4	7	2	4	11	9	9	2	7	17	9	33	16	23	17
scaffold1577_cov40	6140	.	C	A	999	.	.	GT:PL:DP:DPR	24	12	25	6	16	46	10	11	1	13	0	9	5	11	14	27	9	10	3	30	23	2	9	7	13	9	2	14	8	14	13	15	17	10	15	17	37	64	39	45	49
scaffold1577_cov40	6145	.	G	A	999	.	.	GT:PL:DP:DPR	24	12	25	6	16	46	10	11	1	13	0	9	5	11	14	27	9	10	3	30	23	2	9	7	13	9	2	14	8	14	13	15	17	10	15	17	37	64	39	44	49
scaffold1577_cov40	6226	.	T	C	999	.	.	GT:PL:DP:DPR	22	6	21	4	15	41	6	10	1	12	0	6	4	7	11	25	8	10	3	22	19	2	8	6	11	9	2	12	7	12	11	14	14	8	12	15	34	58	39	39	44
scaffold1600_cov26	807	.	T	C	999	.	.	GT:PL:DP:DPR	32	18	9	12	20	34	22	15	29	41	6	24	14	5	12	14	11	16	11	21	31	4	14	15	6	6	6	8	5	7	24	12	19	9	15	25	18	77	38	48	24
scaffold1743_cov31	698	.	C	T	999	.	.	GT:PL:DP:DPR	20	12	19	4	19	21	1	2	21	9	0	18	9	6	6	19	10	18	15	35	37	7	15	7	6	3	1	23	5	9	26	9	11	9	23	29	30	63	47	40	30
scaffold1813_cov37	9740	.	T	C	999	.	.	GT:PL:DP:DPR	31	18	43	37	42	40	15	6	19	31	2	11	7	4	27	24	8	26	6	39	32	4	10	8	26	7	5	14	7	14	55	16	16	7	16	16	43	119	38	57	67
scaffold2218_cov30	1028	.	C	G	999	.	.	GT:PL:DP:DPR	5	6	17	3	23	7	3	3	12	9	2	15	4	5	11	4	14	14	3	9	20	0	12	10	6	6	5	9	7	7	22	5	8	5	15	3	6	30	48	16	12
scaffold2218_cov30	1033	.	A	G	999	.	.	GT:PL:DP:DPR	7	6	31	3	28	21	3	3	12	9	2	15	4	5	20	9	14	14	6	9	20	0	12	17	6	6	5	9	7	7	22	13	8	7	15	12	24	30	48	35	33
scaffold2218_cov30	1109	.	G	T	999	.	.	GT:PL:DP:DPR	5	5	31	3	28	21	3	3	12	7	2	12	4	5	17	9	13	13	6	9	20	0	12	16	6	6	4	8	6	6	20	12	7	7	13	11	22	29	41	31	30
scaffold2443_cov21	3021	.	G	A	999	.	.	GT:PL:DP:DPR	3	6	19	11	25	41	6	0	24	6	0	4	6	2	6	15	7	19	7	25	24	7	10	12	8	9	2	5	14	12	15	17	12	17	9	21	17	73	24	37	12
scaffold2443_cov21	3094	.	A	G	999	.	.	GT:PL:DP:DPR	4	7	25	15	31	41	7	0	27	6	4	4	7	4	9	20	9	20	8	27	26	7	11	12	10	13	4	5	15	14	19	19	13	20	10	22	19	77	24	46	14
scaffold2515_cov31	1143	.	C	T	999	.	.	GT:PL:DP:DPR	3	19	32	6	16	33	1	9	7	5	0	6	6	9	9	8	8	9	4	14	16	8	13	3	3	7	1	6	14	13	13	4	11	4	17	12	14	32	31	14	26
scaffold2908_cov34	5895	.	CAAAAA	CAAAAAA	999	.	.	GT:PL:DP:DPR	8	2	15	5	17	18	18	6	8	9	4	17	2	4	6	7	5	9	11	11	11	3	9	6	9	3	6	7	9	11	12	4	3	3	7	8	9	26	27	11	24
scaffold3080_cov39	10191	.	T	A	999	.	.	GT:PL:DP:DPR	4	6	18	3	18	14	12	1	19	7	0	4	4	1	4	4	3	3	8	17	16	4	6	11	6	5	1	9	6	6	6	7	11	6	5	8	8	16	26	27	23
scaffold3184_cov20	269	.	C	A	999	.	.	GT:PL:DP:DPR	34	17	29	23	20	25	43	18	25	20	2	24	9	14	5	14	13	17	10	24	21	6	3	18	16	14	14	9	4	19	22	10	11	15	11	19	43	31	34	46	29
scaffold3213_cov19	4587	.	T	C	999	.	.	GT:PL:DP:DPR	20	24	4	1	15	4	5	2	0	15	0	4	2	8	13	3	4	12	2	18	18	0	5	9	9	7	2	7	3	3	9	10	13	15	10	16	35	12	41	20	16
scaffold3635_cov38	3241	.	G	C	999	.	.	GT:PL:DP:DPR	42	64	33	21	105	49	28	3	58	43	7	13	35	18	24	36	29	64	24	60	33	22	40	31	33	36	12	34	21	32	61	25	15	25	49	51	47	180	148	83	88
scaffold4637_cov45	2083	.	G	A	999	.	.	GT:PL:DP:DPR	33	14	34	6	44	49	8	0	19	31	32	23	17	10	18	32	15	31	8	57	65	8	14	15	19	12	13	19	6	12	26	17	24	13	23	32	15	57	54	78	35
scaffold4871_cov39	1367	.	T	C	999	.	.	GT:PL:DP:DPR	8	2	1	1	14	7	6	0	5	15	1	10	6	7	11	7	7	18	12	9	15	4	2	6	3	8	3	5	5	4	6	6	7	2	8	14	5	5	7	17	6
scaffold5052_cov46	28267	.	T	G	999	.	.	GT:PL:DP:DPR	32	21	22	13	46	37	17	6	19	16	14	33	4	5	11	11	12	19	16	32	38	1	16	4	10	6	13	13	10	9	16	6	8	9	10	10	21	112	66	40	45
scaffold5662_cov42	4046	.	C	A	999	.	.	GT:PL:DP:DPR	12	12	8	10	12	29	14	1	11	18	15	10	3	1	5	7	5	11	5	8	27	0	2	5	10	9	8	11	1	9	25	6	11	4	6	17	3	44	35	30	24
scaffold5662_cov42	4073	.	A	C	999	.	.	GT:PL:DP:DPR	12	12	8	10	12	29	14	1	11	16	15	10	3	1	5	7	5	11	4	8	27	0	2	5	10	9	8	11	1	8	25	6	11	4	6	17	3	44	34	30	24
scaffold5868_cov31	228	.	G	A	999	.	.	GT:PL:DP:DPR	25	6	44	28	74	53	20	4	12	41	3	20	22	37	19	40	25	68	27	59	52	13	33	17	19	20	27	22	18	24	63	28	19	21	35	67	54	105	68	94	61
scaffold6113_cov47	14649	.	T	C	999	.	.	GT:PL:DP:DPR	14	10	8	7	25	11	7	0	9	5	0	11	1	2	4	7	5	10	3	9	18	1	5	5	5	8	2	11	3	2	9	9	4	2	3	12	14	45	13	11	8
scaffold6113_cov47	14712	.	T	C	999	.	.	GT:PL:DP:DPR	14	10	9	8	26	11	7	0	9	6	0	15	1	3	6	8	6	10	4	9	19	2	4	5	8	8	2	12	2	3	8	10	4	2	3	14	15	46	13	11	8
scaffold6200_cov32	8703	.	G	A	999	.	.	GT:PL:DP:DPR	12	6	9	12	8	4	6	11	12	18	11	3	2	5	4	11	3	7	5	21	8	2	3	6	7	2	5	6	2	5	10	6	4	1	7	3	16	35	15	9	17
scaffold6598_cov43	1042	.	C	T	999	.	.	GT:PL:DP:DPR	46	23	41	10	54	33	11	14	37	21	8	14	6	15	21	35	15	22	6	59	58	3	22	11	17	7	14	25	14	7	28	29	14	17	7	36	34	130	76	69	62
scaffold6598_cov43	1045	.	C	T	999	.	.	GT:PL:DP:DPR	46	24	41	12	53	32	12	17	37	21	8	12	6	16	21	35	15	22	7	59	59	3	22	10	17	7	15	25	14	7	28	29	15	17	7	35	35	130	76	68	62
scaffold6656_cov39	10872	.	A	G	999	.	.	GT:PL:DP:DPR	10	3	24	7	32	50	7	16	26	25	22	26	9	9	13	10	10	30	3	4	15	10	18	9	14	10	2	27	6	5	25	14	18	12	17	13	28	71	55	20	51
scaffold6656_cov39	10893	.	A	C	999	.	.	GT:PL:DP:DPR	10	3	24	7	30	50	6	16	26	25	23	26	9	9	13	10	10	30	2	5	15	9	19	10	14	10	2	26	6	5	25	14	18	12	17	12	30	72	56	19	51
scaffold6774_cov23	1027	.	A	T	999	.	.	GT:PL:DP:DPR	32	29	40	19	40	37	16	9	21	24	11	18	8	8	8	22	13	39	11	19	55	12	8	10	18	5	15	15	9	8	22	7	3	7	14	16	27	47	56	40	38
scaffold6841_cov29	179	.	C	A	999	.	.	GT:PL:DP:DPR	8	9	14	5	25	19	18	5	10	15	21	8	2	5	7	12	0	16	6	25	28	3	9	8	1	3	5	7	6	6	15	14	7	3	4	9	22	75	15	32	23
scaffold6897_cov43	7859	.	C	T	999	.	.	GT:PL:DP:DPR	7	6	14	0	22	43	8	3	9	11	0	6	5	11	7	12	4	13	1	20	16	2	10	10	5	1	1	12	1	5	12	9	5	6	8	13	22	72	16	23	20
scaffold6932_cov46	38312	.	C	G	999	.	.	GT:PL:DP:DPR	19	5	14	3	29	15	18	13	5	26	20	4	5	2	9	6	4	18	11	23	22	6	8	9	15	3	7	5	6	11	19	5	12	5	13	23	27	34	50	31	27
scaffold6932_cov46	38354	.	T	G	999	.	.	GT:PL:DP:DPR	19	5	14	3	29	17	18	13	5	27	20	4	5	2	9	6	4	18	13	22	22	6	8	9	15	3	7	6	6	11	19	5	12	5	13	23	27	35	51	31	28
scaffold7311_cov18	134	.	G	C	999	.	.	GT:PL:DP:DPR	26	23	26	16	32	34	12	3	19	20	17	20	3	5	11	20	5	17	10	12	39	10	10	16	9	8	3	18	12	11	27	7	11	14	9	23	18	58	22	32	17
scaffold7444_cov38	4735	.	G	A	999	.	.	GT:PL:DP:DPR	17	9	13	1	11	18	1	13	1	32	32	4	0	5	12	0	1	14	6	24	24	2	5	8	7	3	13	12	9	1	12	9	2	9	7	4	11	22	25	31	15
scaffold7860_cov41	27056	.	A	G	999	.	.	GT:PL:DP:DPR	37	18	20	17	40	53	12	11	11	42	20	13	15	13	8	22	12	25	11	31	35	6	10	29	15	8	7	21	19	12	36	13	14	15	25	23	30	78	47	69	61
scaffold7860_cov41	27099	.	C	T	999	.	.	GT:PL:DP:DPR	30	18	19	11	38	45	6	6	10	39	18	12	13	13	7	19	12	23	11	27	31	6	10	26	14	6	2	20	15	7	26	11	9	12	24	22	22	73	42	62	54
scaffold7996_cov41	3234	.	C	G	999	.	.	GT:PL:DP:DPR	22	22	50	6	22	24	4	8	3	6	6	6	3	19	11	15	4	3	7	17	33	6	11	7	15	11	12	9	10	4	22	3	8	3	4	20	12	59	42	42	19
scaffold8058_cov43	1011	.	A	G	999	.	.	GT:PL:DP:DPR	9	12	17	14	10	14	4	10	15	7	33	9	3	1	3	2	2	10	3	9	5	5	8	5	0	0	2	5	4	6	5	2	12	2	10	11	10	43	18	24	12
scaffold8780_cov49	24019	.	C	T	999	.	.	GT:PL:DP:DPR	26	40	59	34	102	88	15	5	19	33	4	16	13	17	35	22	20	20	22	35	73	11	32	14	14	17	12	14	34	8	38	51	33	26	20	57	27	108	86	117	74
scaffold8873_cov41	6115	.	A	G	999	.	.	GT:PL:DP:DPR	9	28	19	0	11	15	5	0	13	11	0	1	2	4	10	16	4	13	7	22	25	1	11	4	6	7	4	19	2	8	11	3	9	12	12	14	16	29	43	20	33
scaffold8873_cov41	6160	.	A	T	999	.	.	GT:PL:DP:DPR	9	6	19	0	11	15	5	0	13	11	0	1	2	4	10	16	7	12	7	21	26	1	11	4	6	7	4	19	2	8	10	3	9	12	12	14	16	29	42	20	33
scaffold9024_cov38	4761	.	C	T	999	.	.	GT:PL:DP:DPR	22	6	22	0	10	30	20	3	17	9	3	7	6	8	7	5	12	7	8	11	17	1	8	10	4	1	3	21	6	3	9	12	12	6	21	12	23	16	39	49	22
scaffold9075_cov36	618	.	T	A	999	.	.	GT:PL:DP:DPR	5	3	8	3	29	34	2	5	12	10	0	7	6	5	1	15	3	29	1	17	20	2	4	9	8	1	2	8	10	8	6	19	10	5	13	20	12	51	26	23	22
scaffold9075_cov36	2431	.	A	C	999	.	.	GT:PL:DP:DPR	78	14	9	20	71	85	7	9	0	26	0	15	2	15	17	35	27	45	4	69	44	8	7	15	29	1	10	21	9	16	48	31	28	11	23	64	24	58	100	87	49
scaffold9075_cov36	2487	.	G	A	999	.	.	GT:PL:DP:DPR	77	14	9	20	71	85	7	9	0	26	0	15	2	15	17	35	28	45	4	67	44	8	7	15	29	1	5	21	9	16	47	31	28	11	23	64	24	58	101	86	49
scaffold9132_cov33	3480	.	C	T	999	.	.	GT:PL:DP:DPR	31	18	31	3	46	34	5	5	4	20	7	10	2	9	13	19	10	38	5	28	34	6	16	19	8	7	5	15	9	5	23	19	12	10	16	28	11	77	34	55	21
scaffold9132_cov33	3483	.	C	G	999	.	.	GT:PL:DP:DPR	31	18	30	3	48	34	5	5	4	22	7	10	2	9	13	19	10	39	5	28	34	7	17	19	9	7	5	15	9	5	23	19	12	10	16	28	13	79	34	55	21
scaffold9169_cov34	1774	.	G	T	999	.	.	GT:PL:DP:DPR	31	21	26	13	39	35	13	21	33	17	14	19	8	7	11	14	11	18	11	29	23	10	14	9	10	11	4	12	10	12	29	21	15	14	28	17	13	60	66	62	41
scaffold9169_cov34	1782	.	T	C	999	.	.	GT:PL:DP:DPR	31	22	26	13	40	35	13	21	32	17	14	19	8	7	11	14	11	18	11	30	23	10	14	9	11	10	4	12	10	12	28	22	15	14	28	17	13	62	66	62	38
scaffold9169_cov34	1785	.	C	A	999	.	.	GT:PL:DP:DPR	30	22	26	13	40	34	13	21	33	18	14	19	8	7	11	15	11	18	11	31	23	10	14	9	11	12	4	12	10	12	28	22	15	14	28	17	13	62	67	62	41
scaffold9190_cov46	51815	.	C	T	999	.	.	GT:PL:DP:DPR	23	13	22	8	8	19	4	0	7	6	23	5	7	13	3	11	3	10	11	16	24	0	1	8	10	5	13	6	3	6	6	8	13	10	1	12	14	44	26	54	27
scaffold9335_cov37	10170	.	A	T	999	.	.	GT:PL:DP:DPR	20	2	11	8	10	17	8	4	6	8	5	10	4	1	5	9	7	13	2	17	14	3	10	4	4	4	4	6	0	5	9	8	6	4	6	2	6	45	37	33	35
scaffold9641_cov39	1600	.	G	A	999	.	.	GT:PL:DP:DPR	23	6	28	3	31	28	15	8	4	16	8	21	1	11	23	22	12	32	6	48	42	7	9	7	19	4	5	12	11	18	27	17	6	13	13	26	50	136	63	54	31
scaffold9848_cov24	5750	.	G	A	999	.	.	GT:PL:DP:DPR	75	35	62	57	47	38	37	78	48	59	41	41	17	24	28	54	32	37	33	55	43	27	20	35	35	14	39	29	29	37	65	26	28	27	22	41	78	96	79	35	105
scaffold9848_cov24	5757	.	C	T	999	.	.	GT:PL:DP:DPR	69	35	60	55	47	38	37	76	48	58	41	40	14	24	27	54	29	36	33	55	38	26	20	35	34	14	38	29	28	37	65	26	28	27	22	39	77	96	78	35	103
scaffold10010_cov32	3929	.	C	T	999	.	.	GT:PL:DP:DPR	24	8	23	5	18	53	16	6	17	3	1	7	3	3	12	10	7	14	6	12	46	5	19	17	1	10	14	19	6	4	19	17	9	6	23	24	22	22	41	34	24
scaffold10027_cov44	2914	.	G	C	999	.	.	GT:PL:DP:DPR	15	20	22	4	61	21	2	4	7	13	7	9	4	22	7	16	23	26	7	47	29	2	2	4	22	9	0	8	10	10	36	30	28	20	7	18	14	127	40	80	29
scaffold10050_cov37	218	.	C	T	999	.	.	GT:PL:DP:DPR	5	3	12	3	29	24	6	1	3	7	14	14	1	8	9	13	4	10	5	18	16	4	11	9	10	5	2	9	5	7	15	10	13	4	15	26	13	33	23	42	20
scaffold10187_cov39	8590	.	C	T	999	.	.	GT:PL:DP:DPR	12	8	21	12	23	16	9	2	12	23	12	9	6	11	8	12	8	17	2	22	31	7	18	11	10	10	6	5	8	2	15	11	10	7	10	18	33	44	24	35	9
scaffold10359_cov38	3160	.	C	T	999	.	.	GT:PL:DP:DPR	29	12	14	6	34	39	4	2	14	14	7	9	6	7	11	12	8	8	18	23	28	3	23	15	12	8	7	16	6	3	8	11	10	7	22	25	13	39	40	21	18
scaffold10854_cov45	15087	.	G	C	999	.	.	GT:PL:DP:DPR	16	12	25	1	35	37	7	10	1	8	0	12	1	14	12	17	6	13	10	37	44	6	6	10	11	2	8	12	8	4	15	18	10	8	22	22	27	57	14	44	21
scaffold11022_cov46	6422	.	C	T	999	.	.	GT:PL:DP:DPR	2	2	14	8	14	16	3	0	0	10	6	13	2	3	4	3	2	14	2	24	14	3	8	0	3	4	1	5	4	2	7	5	5	3	6	10	18	63	11	41	15
scaffold11070_cov35	2159	.	C	T	999	.	.	GT:PL:DP:DPR	15	12	19	9	14	21	7	5	13	23	0	8	4	3	3	13	9	8	9	9	40	6	1	8	7	5	4	18	10	12	19	8	8	7	7	10	10	12	64	40	27
scaffold11125_cov47	16884	.	G	A	999	.	.	GT:PL:DP:DPR	9	11	16	4	19	11	3	0	13	19	9	15	0	4	1	3	6	7	2	19	13	1	10	2	6	5	9	7	5	6	8	3	8	1	11	10	17	22	27	33	16
scaffold11129_cov46	3649	.	C	T	999	.	.	GT:PL:DP:DPR	8	14	28	2	18	30	11	2	9	5	9	10	6	12	12	7	4	13	4	14	37	2	7	6	1	6	7	18	13	2	13	11	17	7	19	12	18	50	53	45	19
scaffold11514_cov36	4652	.	A	G	999	.	.	GT:PL:DP:DPR	9	2	12	6	19	17	14	1	8	13	9	13	3	5	7	12	1	13	8	20	14	2	3	5	7	4	5	10	8	9	9	3	7	2	4	14	14	27	26	26	26
scaffold11602_cov40	1935	.	A	T	999	.	.	GT:PL:DP:DPR	21	26	13	17	24	43	15	18	16	27	17	44	1	10	7	31	7	29	9	23	32	4	10	13	6	4	11	9	9	13	35	7	13	7	13	27	31	36	37	52	51
scaffold12263_cov39	3147	.	A	G	999	.	.	GT:PL:DP:DPR	15	17	10	10	17	68	10	10	7	24	32	20	8	7	11	7	11	23	7	13	17	7	12	11	15	2	6	13	5	13	20	17	3	3	17	16	28	39	35	51	28
scaffold12263_cov39	3190	.	G	A	999	.	.	GT:PL:DP:DPR	15	17	10	10	20	69	11	10	7	26	33	20	8	7	11	8	12	23	7	14	17	7	12	11	14	2	6	14	6	13	21	17	5	3	17	16	28	39	38	52	29
scaffold12263_cov39	3200	.	T	C	999	.	.	GT:PL:DP:DPR	15	17	10	10	20	69	11	10	7	26	33	20	8	7	11	8	12	23	7	14	17	7	12	11	14	2	6	14	6	13	21	17	5	3	17	16	28	39	38	52	29
scaffold12390_cov42	9124	.	A	T	999	.	.	GT:PL:DP:DPR	19	17	28	8	28	31	12	3	4	18	0	6	3	3	4	11	3	11	4	6	19	8	6	8	13	6	8	7	3	7	15	9	11	13	9	4	20	27	14	15	15
scaffold13277_cov47	2807	.	C	A	999	.	.	GT:PL:DP:DPR	14	6	35	28	54	46	8	3	20	21	5	22	11	10	22	28	2	32	26	28	50	11	20	9	26	11	16	17	7	6	18	14	13	14	11	21	26	49	47	57	46
scaffold14136_cov20	3857	.	T	G	999	.	.	GT:PL:DP:DPR	12	5	25	0	16	51	4	4	10	5	0	8	2	8	6	14	12	27	10	39	27	1	9	14	7	3	10	11	9	11	27	9	17	5	5	17	24	65	20	31	29
scaffold14382_cov41	3523	.	A	G	999	.	.	GT:PL:DP:DPR	12	8	3	4	19	18	5	7	15	14	4	7	5	7	2	14	8	5	2	15	16	2	4	5	5	7	5	8	6	2	6	7	9	5	9	14	11	37	13	29	35
scaffold14617_cov45	5346	.	G	T	999	.	.	GT:PL:DP:DPR	1	12	12	1	15	13	4	2	7	9	2	9	6	6	7	16	6	19	10	22	17	5	11	15	10	5	4	15	2	4	26	10	11	7	5	11	12	14	17	18	8
scaffold14688_cov40	7165	.	C	G	999	.	.	GT:PL:DP:DPR	14	8	10	3	20	24	7	0	12	15	4	16	4	9	5	11	3	15	3	11	16	1	4	6	2	5	5	7	7	2	10	15	9	4	3	7	16	34	14	31	29
scaffold15456_cov38	6773	.	C	A	999	.	.	GT:PL:DP:DPR	62	60	59	12	47	49	19	25	24	20	34	34	12	9	13	20	10	36	10	28	46	7	21	20	14	9	12	23	11	13	20	12	6	7	21	25	31	103	100	77	56
scaffold16381_cov49	1445	.	T	C	999	.	.	GT:PL:DP:DPR	9	3	8	9	9	10	5	15	15	13	13	12	1	2	2	8	8	23	5	16	4	1	1	5	8	7	2	0	5	8	12	14	7	5	2	13	23	2	33	17	23
scaffold16564_cov49	5477	.	C	T	999	.	.	GT:PL:DP:DPR	24	21	29	7	43	19	10	8	19	29	8	14	3	5	11	23	8	15	7	14	35	3	16	16	15	6	9	5	13	11	12	15	7	0	10	22	33	53	18	73	30
scaffold16569_cov46	12204	.	T	G	999	.	.	GT:PL:DP:DPR	20	17	29	5	39	19	21	3	25	29	8	7	8	7	5	7	14	13	10	22	40	1	16	4	12	9	5	13	2	6	21	6	17	6	7	14	22	66	26	56	29
scaffold16569_cov46	12234	.	G	T	999	.	.	GT:PL:DP:DPR	20	17	29	5	38	19	21	3	25	29	8	7	7	7	5	7	13	13	10	22	40	1	16	4	12	9	5	13	2	6	21	6	17	6	7	14	22	66	26	56	29
scaffold17086_cov42	11859	.	G	A	999	.	.	GT:PL:DP:DPR	23	7	31	6	18	24	5	1	8	16	15	28	11	5	21	9	6	31	3	17	20	0	8	15	19	9	4	3	14	12	20	16	8	14	24	25	39	62	23	56	55
scaffold17086_cov42	11872	.	G	T	999	.	.	GT:PL:DP:DPR	19	7	29	6	19	22	4	1	6	14	13	27	11	5	21	10	6	30	3	18	18	0	8	15	16	8	4	3	10	12	19	13	8	13	25	24	38	61	22	55	50
scaffold17094_cov42	7685	.	C	T	999	.	.	GT:PL:DP:DPR	19	3	17	17	67	7	5	2	1	19	0	18	4	4	13	26	8	47	7	14	48	6	12	7	14	10	0	14	8	14	33	15	7	3	6	12	19	85	36	59	55
scaffold17094_cov42	7689	.	G	A	999	.	.	GT:PL:DP:DPR	19	3	17	17	68	7	5	2	1	19	0	18	4	4	12	26	8	47	8	14	50	7	12	7	14	12	0	14	8	14	34	15	7	3	6	12	20	85	37	58	55
scaffold17094_cov42	7692	.	C	T	999	.	.	GT:PL:DP:DPR	19	3	17	17	70	7	5	2	1	19	0	18	4	4	13	26	8	47	8	14	50	7	12	7	14	12	0	14	8	15	34	14	7	3	6	12	20	85	37	58	54
scaffold17205_cov44	4476	.	C	T	999	.	.	GT:PL:DP:DPR	3	12	8	7	24	17	3	4	5	9	9	6	8	2	5	9	1	7	2	9	13	2	5	7	10	4	5	12	3	8	7	5	10	10	6	7	13	13	34	12	22
scaffold17490_cov39	3480	.	C	T	999	.	.	GT:PL:DP:DPR	37	36	23	10	29	35	9	8	9	32	11	16	15	3	10	13	12	26	11	24	31	2	17	13	5	3	14	15	6	21	12	11	17	10	12	12	26	82	49	32	31
scaffold17805_cov38	32436	.	T	C	999	.	.	GT:PL:DP:DPR	5	9	18	10	8	15	19	4	16	11	10	9	4	6	5	13	4	8	3	4	11	4	4	2	4	7	3	5	4	6	8	7	4	6	10	11	13	30	15	15	9
scaffold17945_cov41	4761	.	C	T	999	.	.	GT:PL:DP:DPR	12	10	17	17	15	4	5	9	7	10	0	12	0	3	7	1	4	10	1	20	16	2	11	1	7	5	2	4	9	6	18	3	6	5	2	22	22	38	27	12	26
scaffold17945_cov41	4772	.	T	G	999	.	.	GT:PL:DP:DPR	12	10	20	18	15	5	5	9	7	10	0	14	0	3	7	1	4	11	1	21	19	2	12	2	8	5	2	4	9	6	21	5	6	7	2	22	23	39	27	11	29
scaffold18167_cov39	2891	.	C	A	999	.	.	GT:PL:DP:DPR	17	16	11	12	11	28	2	1	2	21	10	7	12	2	17	20	16	23	9	22	21	3	16	28	11	7	7	13	10	13	22	11	12	6	15	17	40	96	39	45	36
scaffold18584_cov40	2942	.	G	T	999	.	.	GT:PL:DP:DPR	8	17	3	3	12	19	13	7	1	18	8	15	3	4	2	2	3	11	5	14	11	5	9	8	16	9	5	8	3	8	15	7	7	6	10	9	22	55	36	18	30
scaffold18775_cov37	2291	.	T	C	999	.	.	GT:PL:DP:DPR	12	12	6	3	27	10	6	3	11	8	0	8	2	9	10	6	5	15	7	13	13	2	8	7	5	5	5	11	4	4	17	15	6	8	8	5	9	56	13	30	26
scaffold18775_cov37	2357	.	T	C	999	.	.	GT:PL:DP:DPR	13	12	6	3	29	11	6	3	11	8	0	9	2	9	10	7	6	15	9	13	13	2	8	8	5	4	5	12	4	4	19	15	8	8	10	5	9	56	14	31	26
scaffold19014_cov28	246	.	C	A	999	.	.	GT:PL:DP:DPR	2	4	10	2	9	10	1	3	5	17	5	9	3	0	2	16	7	6	3	50	17	4	8	0	7	0	4	8	3	5	6	4	13	4	6	44	6	74	11	21	39
scaffold19269_cov43	7671	.	A	G	999	.	.	GT:PL:DP:DPR	7	4	17	10	13	30	7	3	12	10	7	15	1	6	8	13	5	12	13	14	30	4	7	5	8	4	6	18	11	9	10	5	6	7	15	16	19	67	31	20	31
scaffold19379_cov37	2546	.	G	A	999	.	.	GT:PL:DP:DPR	13	10	7	18	20	19	3	2	4	15	2	3	9	3	4	12	8	9	9	39	20	6	13	7	15	1	10	7	3	11	15	10	11	2	7	16	23	22	32	27	16
scaffold19379_cov37	2558	.	G	A	999	.	.	GT:PL:DP:DPR	13	10	7	18	20	18	3	2	4	15	2	3	9	3	4	12	8	9	9	39	20	6	13	7	15	1	10	7	3	11	15	10	11	2	7	16	23	23	32	27	16
scaffold19419_cov46	12569	.	C	A	999	.	.	GT:PL:DP:DPR	14	13	12	11	14	16	0	2	6	4	1	7	3	4	3	7	4	5	4	10	29	2	3	5	7	5	4	7	1	2	6	6	5	2	16	15	15	5	27	13	10
scaffold19882_cov19	648	.	T	C	999	.	.	GT:PL:DP:DPR	44	21	34	4	56	45	11	2	13	23	14	18	15	12	19	17	17	23	7	32	44	3	42	37	17	15	2	19	10	11	14	8	20	16	43	50	29	84	62	54	27
scaffold19959_cov39	23489	.	A	C	999	.	.	GT:PL:DP:DPR	26	13	14	15	11	14	11	12	43	3	34	3	0	1	10	13	8	3	8	18	20	1	5	6	5	2	5	9	4	13	7	5	12	6	2	6	22	22	12	41	23
scaffold20554_cov50	754	.	C	A	999	.	.	GT:PL:DP:DPR	8	3	13	9	17	19	7	4	5	19	1	9	1	0	10	9	2	10	5	10	22	1	2	5	7	2	2	10	4	6	6	7	1	6	2	3	17	29	19	23	15
scaffold20771_cov44	2551	.	A	G	999	.	.	GT:PL:DP:DPR	27	9	37	15	70	40	8	2	17	54	3	15	18	15	13	21	13	28	14	60	37	7	15	18	19	13	14	21	16	9	34	24	21	13	16	29	40	89	59	95	35
scaffold20790_cov50	4020	.	C	A	999	.	.	GT:PL:DP:DPR	17	5	27	5	22	18	3	3	5	11	4	9	9	5	13	21	10	18	7	17	25	6	9	14	6	5	10	15	5	7	32	17	14	13	14	18	29	84	58	35	28
scaffold20790_cov50	4277	.	C	A	999	.	.	GT:PL:DP:DPR	29	16	29	2	57	40	14	9	14	4	0	23	6	7	14	33	11	34	10	25	61	1	12	13	16	5	6	24	10	11	21	33	19	7	28	25	52	70	71	53	46
scaffold20790_cov50	4280	.	A	G	999	.	.	GT:PL:DP:DPR	29	16	29	2	56	40	14	9	14	4	0	19	6	7	14	33	11	33	10	26	60	1	12	12	16	5	6	23	10	11	21	31	19	7	28	22	51	71	71	48	46
scaffold20907_cov38	5115	.	G	T	999	.	.	GT:PL:DP:DPR	18	18	20	8	23	19	10	14	0	15	0	23	3	9	7	11	2	12	5	13	30	8	4	9	6	5	12	15	8	10	21	7	5	6	9	36	25	38	22	23	27
scaffold21885_cov37	1167	.	C	T	999	.	.	GT:PL:DP:DPR	20	11	15	3	41	37	9	0	18	19	1	11	6	6	12	7	11	24	2	24	28	1	6	4	4	2	2	15	4	3	11	16	6	10	10	7	13	54	30	28	19
scaffold21885_cov37	1239	.	G	T	999	.	.	GT:PL:DP:DPR	18	11	13	2	41	36	4	0	18	19	1	11	6	7	12	7	9	28	2	24	29	1	5	4	3	2	2	14	3	3	8	15	5	10	10	7	14	52	30	24	16
scaffold22039_cov39	13434	.	C	T	999	.	.	GT:PL:DP:DPR	4	8	19	4	11	27	2	11	14	15	14	17	1	3	6	10	5	8	8	14	21	1	12	0	3	4	8	9	5	5	20	7	6	2	10	11	3	20	24	10	26
scaffold22039_cov39	13480	.	A	T	999	.	.	GT:PL:DP:DPR	4	8	19	4	9	27	2	6	14	15	14	16	1	3	6	9	4	8	8	14	21	1	11	0	3	4	8	8	4	5	20	6	6	2	10	10	3	19	23	10	26
scaffold22094_cov37	9179	.	C	G	999	.	.	GT:PL:DP:DPR	12	8	17	10	9	20	7	0	0	9	11	7	3	1	7	9	17	14	0	14	19	5	6	21	4	2	1	3	7	12	16	5	9	7	13	11	33	32	33	41	26
scaffold22154_cov36	637	.	T	C	999	.	.	GT:PL:DP:DPR	9	3	8	9	24	7	9	9	2	8	16	10	6	8	5	4	3	3	5	9	21	0	12	3	5	4	2	7	8	5	11	6	6	7	7	12	20	33	43	17	18
scaffold22616_cov44	13265	.	T	C	999	.	.	GT:PL:DP:DPR	14	0	7	8	34	19	10	8	6	10	24	15	4	8	8	7	3	24	6	22	19	1	5	3	7	0	1	13	8	8	12	17	4	3	1	13	13	54	11	15	49
scaffold22826_cov44	49287	.	C	A	999	.	.	GT:PL:DP:DPR	14	5	19	9	11	17	19	10	5	23	6	6	0	1	8	3	3	7	4	11	7	1	5	6	3	2	3	9	8	3	12	8	10	1	6	10	14	44	16	8	23
scaffold22974_cov35	6976	.	C	T	999	.	.	GT:PL:DP:DPR	14	12	16	15	33	46	5	1	24	15	9	21	11	14	12	8	1	18	14	21	21	5	18	8	5	5	5	14	2	8	33	15	6	13	5	22	19	54	33	38	14
scaffold22974_cov35	7041	.	T	A	999	.	.	GT:PL:DP:DPR	14	12	16	13	35	46	5	1	24	17	9	21	11	14	12	8	1	18	15	23	23	6	18	8	5	7	5	13	2	8	31	16	6	15	5	26	20	54	35	38	14
scaffold23286_cov43	26549	.	G	A	999	.	.	GT:PL:DP:DPR	35	17	34	4	31	30	8	11	12	15	0	1	5	3	9	18	7	23	6	19	30	2	10	18	10	2	5	9	6	10	26	18	11	3	21	17	31	97	42	48	44
scaffold23379_cov48	8861	.	C	T	999	.	.	GT:PL:DP:DPR	25	8	7	6	39	18	7	8	2	7	14	12	3	5	11	15	10	12	12	18	17	1	8	5	5	7	0	10	7	7	10	8	8	5	7	6	20	38	37	19	29
scaffold23386_cov48	2886	.	C	T	999	.	.	GT:PL:DP:DPR	1	16	28	5	23	15	2	8	15	7	0	13	0	9	8	10	4	9	10	4	29	5	7	9	7	6	1	18	13	10	21	10	3	5	2	13	25	70	20	22	26
scaffold23386_cov48	2949	.	G	C	999	.	.	GT:PL:DP:DPR	5	21	32	12	27	17	6	9	15	12	0	17	0	15	10	12	7	9	13	7	38	5	8	11	11	9	1	22	17	12	23	10	6	6	6	17	32	80	31	29	41
scaffold23548_cov35	3264	.	G	A	999	.	.	GT:PL:DP:DPR	18	4	39	1	54	38	9	7	8	13	16	15	2	4	17	19	11	43	14	41	48	3	10	17	17	11	8	18	9	12	25	15	22	11	23	29	19	108	91	44	31
scaffold23548_cov35	3292	.	A	T	999	.	.	GT:PL:DP:DPR	18	4	41	1	55	38	9	7	8	13	16	15	3	4	17	19	11	43	14	41	48	3	10	17	17	12	8	18	9	12	25	15	23	11	23	30	19	111	92	45	32
scaffold23800_cov45	2681	.	C	T	999	.	.	GT:PL:DP:DPR	11	15	16	11	7	28	8	3	5	11	6	3	4	2	5	8	10	21	4	12	23	0	4	3	8	3	2	11	6	0	20	11	6	6	8	12	20	52	32	24	11
scaffold23800_cov45	2737	.	C	T	999	.	.	GT:PL:DP:DPR	11	16	17	12	8	28	8	4	5	13	6	4	4	2	5	8	11	22	6	13	23	0	4	3	8	4	2	12	6	0	20	11	5	6	9	10	19	53	34	23	11
scaffold23800_cov45	2738	.	G	T	999	.	.	GT:PL:DP:DPR	11	16	17	12	8	28	8	4	5	13	6	4	5	2	5	8	11	22	6	13	23	0	4	3	8	4	2	12	6	0	20	11	5	6	9	10	19	53	34	23	11
scaffold24281_cov25	790	.	C	T	999	.	.	GT:PL:DP:DPR	162	112	249	67	254	253	70	24	92	190	17	83	57	83	194	211	97	228	104	255	251	42	127	157	149	121	59	162	113	123	254	139	95	93	164	232	253	256	252	252	258
scaffold24579_cov44	9853	.	G	A	999	.	.	GT:PL:DP:DPR	82	55	65	44	103	99	48	36	52	87	44	55	19	23	44	60	25	77	34	73	91	15	40	47	19	34	23	68	22	34	80	42	48	45	41	59	109	226	127	164	123
scaffold25325_cov47	4910	.	G	A	999	.	.	GT:PL:DP:DPR	20	14	44	5	56	41	2	0	20	12	13	2	9	17	14	26	17	42	10	52	76	11	18	20	17	3	10	12	10	3	19	19	8	11	2	20	48	131	38	87	25
scaffold25586_cov38	9167	.	A	C	999	.	.	GT:PL:DP:DPR	12	9	5	10	21	10	9	3	1	8	0	2	1	0	9	14	9	14	6	17	30	0	1	4	4	2	5	15	18	22	19	8	14	3	10	27	21	59	31	37	34
scaffold25586_cov38	9168	.	T	A	999	.	.	GT:PL:DP:DPR	12	9	5	10	21	10	9	3	1	8	0	2	1	0	9	14	9	14	6	17	29	0	1	5	4	2	5	15	18	22	19	8	14	3	10	27	21	59	31	37	34
scaffold25893_cov44	40950	.	G	A	999	.	.	GT:PL:DP:DPR	2	13	6	7	9	14	14	1	6	7	3	4	5	3	6	9	0	19	3	8	11	3	8	2	4	1	0	12	3	4	16	9	11	4	2	1	14	40	19	31	23
scaffold25950_cov20	4251	.	T	A	999	.	.	GT:PL:DP:DPR	11	0	13	4	27	9	3	0	1	9	5	9	2	3	2	3	4	14	2	14	18	0	7	0	1	2	3	10	2	2	10	3	6	2	5	6	17	20	19	25	4
scaffold25982_cov45	2035	.	G	A	999	.	.	GT:PL:DP:DPR	9	0	25	1	21	23	3	0	6	13	5	12	2	9	12	3	5	15	2	38	36	1	9	4	8	3	3	10	5	9	7	23	7	8	14	49	17	65	52	33	34
scaffold26178_cov36	16391	.	A	G	999	.	.	GT:PL:DP:DPR	9	13	18	1	23	25	7	8	8	9	7	15	7	7	10	12	8	15	3	11	26	6	6	8	17	5	5	9	4	7	23	13	5	16	14	12	27	59	33	27	15
scaffold26307_cov22	3330	.	T	C	999	.	.	GT:PL:DP:DPR	11	3	18	4	1	6	3	1	2	9	0	1	3	2	7	7	1	7	3	8	10	4	3	2	4	1	2	5	1	0	8	1	2	0	0	13	6	18	7	12	10
scaffold27046_cov49	5749	.	C	T	999	.	.	GT:PL:DP:DPR	11	15	11	6	14	21	5	10	10	15	9	11	3	6	6	11	5	9	6	10	14	1	3	2	7	8	4	6	8	10	11	6	3	7	9	9	22	26	24	16	20
scaffold27344_cov46	4925	.	A	G	999	.	.	GT:PL:DP:DPR	22	5	26	21	35	24	7	22	18	11	10	13	4	2	8	19	10	17	3	23	44	12	10	13	14	7	7	16	12	8	15	12	9	11	12	29	23	46	32	41	27
scaffold27492_cov45	3847	.	C	T	999	.	.	GT:PL:DP:DPR	19	8	6	9	22	12	3	9	22	10	2	4	1	0	4	3	1	9	5	12	17	1	5	2	5	1	0	6	8	5	9	3	6	4	5	3	17	40	15	13	15
scaffold28031_cov43	7403	.	G	T	999	.	.	GT:PL:DP:DPR	34	4	17	9	26	10	7	2	10	9	0	12	4	5	7	12	3	12	5	15	19	4	13	12	4	4	8	15	6	4	13	8	5	7	9	17	20	35	20	32	25
scaffold28031_cov43	7443	.	G	T	999	.	.	GT:PL:DP:DPR	35	5	26	11	30	16	16	2	17	12	4	20	4	7	9	12	5	16	6	18	22	4	16	15	5	5	12	16	10	8	14	16	11	12	12	21	23	41	29	40	30
scaffold28031_cov43	7472	.	G	A	999	.	.	GT:PL:DP:DPR	35	5	26	11	30	16	15	2	17	12	4	19	4	7	9	12	5	16	6	18	22	4	16	15	6	5	11	16	10	8	14	16	11	12	12	21	25	41	29	39	31
scaffold28442_cov18	4230	.	T	C	999	.	.	GT:PL:DP:DPR	9	1	28	0	12	18	2	3	0	19	0	4	0	5	8	16	4	6	6	16	14	0	10	9	3	2	6	9	8	13	16	7	7	3	8	13	6	29	20	10	23
scaffold28442_cov18	4996	.	C	T	999	.	.	GT:PL:DP:DPR	12	2	0	9	17	8	7	2	7	15	4	22	2	3	16	13	6	14	4	29	16	5	9	11	12	4	3	9	4	12	7	7	8	1	2	19	25	72	39	36	25
scaffold29522_cov19	18007	.	G	T	999	.	.	GT:PL:DP:DPR	13	0	8	8	12	14	3	11	4	17	0	4	5	5	4	13	4	12	1	12	11	2	7	4	2	1	11	15	4	6	10	10	7	10	2	11	11	40	15	17	13
scaffold29734_cov44	7190	.	C	A	999	.	.	GT:PL:DP:DPR	15	3	16	8	21	13	2	0	3	6	1	3	4	6	16	12	3	10	6	31	37	4	8	2	13	4	6	7	3	7	9	3	11	3	4	17	12	45	12	32	25
scaffold30194_cov28	3224	.	G	A	999	.	.	GT:PL:DP:DPR	7	7	5	18	11	21	19	12	14	16	18	12	5	3	6	5	8	5	8	12	17	3	6	10	11	3	4	9	3	2	9	8	7	6	15	20	12	22	16	18	22
scaffold30752_cov43	3773	.	T	C	999	.	.	GT:PL:DP:DPR	13	8	24	9	50	51	7	6	26	23	18	13	4	12	16	13	8	29	8	38	18	9	16	8	11	8	5	13	10	8	29	31	17	5	9	11	20	67	28	37	31
scaffold30752_cov43	13692	.	G	A	999	.	.	GT:PL:DP:DPR	27	10	31	5	28	53	5	10	14	12	7	9	4	7	4	16	5	25	4	31	37	9	5	13	9	4	7	14	8	14	29	16	14	2	15	21	32	46	38	35	28
scaffold30752_cov43	16176	.	T	A	999	.	.	GT:PL:DP:DPR	25	9	20	8	43	21	8	9	15	29	6	20	6	2	14	18	14	19	14	31	39	11	25	14	14	8	13	15	13	10	38	16	14	6	38	24	32	62	50	114	46
scaffold30752_cov43	23879	.	T	C	999	.	.	GT:PL:DP:DPR	19	11	16	9	21	47	5	1	12	22	3	8	6	4	12	17	11	17	9	25	40	3	17	9	2	8	2	11	7	8	36	12	9	5	16	17	19	42	32	47	21
scaffold30752_cov43	24695	.	A	C	999	.	.	GT:PL:DP:DPR	14	16	23	4	18	23	9	4	8	16	5	12	6	6	12	18	8	5	11	22	29	3	8	3	3	9	6	14	6	4	17	13	9	7	10	9	14	40	22	28	23
scaffold30963_cov36	3754	.	T	C	999	.	.	GT:PL:DP:DPR	19	14	14	4	10	19	11	0	8	7	3	18	6	2	9	12	9	3	2	13	14	4	5	2	2	9	5	8	5	7	13	15	5	2	4	10	14	29	10	14	19
scaffold31021_cov42	4107	.	T	C	999	.	.	GT:PL:DP:DPR	39	22	19	5	27	38	8	4	20	32	7	34	4	7	13	6	4	19	12	41	21	0	9	12	5	10	10	17	5	10	13	11	17	9	11	15	15	64	25	27	32
scaffold31021_cov42	4108	.	G	T	999	.	.	GT:PL:DP:DPR	39	22	19	5	27	37	8	4	20	32	7	34	4	6	13	5	4	19	12	41	21	0	9	12	5	10	10	17	5	10	13	10	17	8	11	15	15	64	26	27	31
scaffold31077_cov50	13257	.	G	C	999	.	.	GT:PL:DP:DPR	51	7	55	11	55	47	19	0	18	16	34	40	17	13	19	21	32	47	16	70	62	11	23	25	35	16	15	28	31	36	58	21	41	15	27	47	58	79	70	119	56
scaffold31343_cov27	2621	.	C	A	999	.	.	GT:PL:DP:DPR	10	0	29	0	51	19	1	0	18	1	4	4	6	7	1	10	0	12	6	18	36	2	3	6	6	2	4	13	3	3	9	3	13	6	12	13	17	36	19	37	17
scaffold31343_cov27	2639	.	G	A	999	.	.	GT:PL:DP:DPR	15	2	29	2	53	22	2	5	18	1	8	7	6	9	4	10	0	15	7	21	36	3	5	7	6	6	6	17	3	4	11	5	15	6	12	14	19	36	20	38	19
scaffold31343_cov27	2651	.	G	A	999	.	.	GT:PL:DP:DPR	15	2	31	2	52	22	2	5	18	1	8	7	6	10	4	10	0	18	7	20	36	4	6	8	6	6	6	18	3	4	12	4	15	6	12	14	21	36	20	38	19
scaffold31465_cov17	477	.	G	A	999	.	.	GT:PL:DP:DPR	12	21	6	0	9	4	1	1	4	7	9	22	1	7	1	8	11	23	8	6	6	10	11	14	8	4	9	7	4	5	6	19	10	3	5	13	17	18	4	13	14
scaffold31465_cov17	515	.	G	A	999	.	.	GT:PL:DP:DPR	11	21	6	0	9	4	1	1	4	7	9	22	1	7	1	8	11	21	8	6	6	10	10	15	8	4	4	7	4	5	6	21	7	3	3	13	16	21	4	13	13
scaffold31551_cov31	5056	.	T	A	999	.	.	GT:PL:DP:DPR	14	4	23	7	6	34	5	0	18	18	0	5	4	2	4	5	3	9	4	16	14	3	10	6	4	7	4	5	6	2	8	4	5	12	10	9	6	26	23	48	20
scaffold31689_cov36	4770	.	T	C	999	.	.	GT:PL:DP:DPR	18	7	26	7	7	15	6	9	27	9	16	12	2	6	1	8	5	5	7	13	17	2	1	6	8	5	9	2	9	17	3	7	10	9	3	5	15	9	16	37	9
scaffold31789_cov46	69503	.	G	A	999	.	.	GT:PL:DP:DPR	14	5	11	2	9	15	2	2	15	12	8	2	4	5	4	13	1	15	3	16	19	2	12	7	7	4	4	8	8	8	21	7	7	7	4	14	9	30	15	32	16
scaffold31951_cov18	338	.	C	G	999	.	.	GT:PL:DP:DPR	69	54	76	15	117	62	13	17	59	62	2	12	37	34	55	19	33	21	6	67	146	13	46	47	11	40	12	40	11	9	54	59	51	19	30	57	59	246	115	224	37
scaffold31965_cov38	6570	.	T	G	999	.	.	GT:PL:DP:DPR	8	13	7	4	12	31	6	1	22	9	1	5	2	4	5	4	5	13	9	3	8	0	8	7	3	6	6	4	2	6	6	3	4	4	7	6	3	20	15	15	14
scaffold31965_cov38	6639	.	G	A	999	.	.	GT:PL:DP:DPR	12	14	12	9	13	36	13	1	28	10	2	6	9	6	8	11	7	13	12	10	11	5	11	11	4	7	9	5	3	10	11	8	5	9	9	9	7	25	21	29	20
scaffold32141_cov49	6887	.	C	A	999	.	.	GT:PL:DP:DPR	19	7	14	25	13	35	19	8	18	14	13	13	7	8	9	6	0	9	9	17	13	5	1	8	3	3	2	8	5	11	9	9	5	7	9	9	26	25	23	28	50
scaffold32141_cov49	6934	.	C	T	999	.	.	GT:PL:DP:DPR	19	7	14	26	13	35	20	8	18	14	13	13	7	8	9	7	0	9	9	17	13	5	1	8	3	3	2	8	6	11	10	9	5	7	9	9	27	25	24	29	52
scaffold32420_cov43	4903	.	G	A	999	.	.	GT:PL:DP:DPR	17	14	38	3	29	32	10	11	29	20	3	3	6	12	3	16	11	8	20	47	56	0	9	19	18	3	6	6	14	19	12	6	36	22	9	9	37	81	42	55	22
scaffold32543_cov46	7892	.	G	A	999	.	.	GT:PL:DP:DPR	38	34	67	34	54	65	23	22	12	31	19	22	11	15	28	23	24	44	8	31	31	5	21	15	15	14	4	19	14	33	49	20	20	7	21	24	46	130	83	75	86
scaffold33014_cov38	6119	.	C	T	999	.	.	GT:PL:DP:DPR	17	6	43	3	40	15	17	2	13	21	10	10	7	6	15	18	10	15	19	10	23	16	11	10	12	4	8	10	5	22	14	20	7	12	17	17	58	47	34	38	52
scaffold33765_cov32	1354	.	C	T	999	.	.	GT:PL:DP:DPR	65	26	19	10	22	28	7	1	39	34	15	37	5	2	9	9	13	9	14	17	31	5	8	15	9	7	7	30	17	9	13	12	22	3	11	5	43	87	25	52	34
scaffold33954_cov56	103	.	A	T	999	.	.	GT:PL:DP:DPR	34	32	39	9	70	89	34	27	35	46	19	29	12	10	33	65	23	55	28	74	64	8	32	16	17	16	11	31	17	35	68	29	27	16	26	49	86	229	116	100	78
scaffold34149_cov43	11320	.	C	T	999	.	.	GT:PL:DP:DPR	17	24	22	7	21	31	12	3	11	18	8	15	6	6	7	10	6	11	10	24	27	6	11	6	5	4	1	10	7	8	15	11	13	9	7	14	27	49	28	51	24
scaffold34149_cov43	11323	.	C	T	999	.	.	GT:PL:DP:DPR	17	24	21	6	21	30	12	3	11	18	7	15	6	6	7	10	5	11	10	24	25	6	11	6	5	4	1	10	7	8	15	11	13	9	7	14	25	49	28	51	24
scaffold34856_cov38	2299	.	T	C	999	.	.	GT:PL:DP:DPR	18	10	40	9	29	39	28	6	16	25	3	23	2	11	18	11	5	17	10	12	42	4	12	19	7	14	10	25	9	14	30	9	9	7	11	20	34	64	59	44	31
scaffold34856_cov38	2726	.	T	C	999	.	.	GT:PL:DP:DPR	11	2	28	5	15	23	5	5	13	3	17	7	2	13	3	12	4	17	5	11	2	3	1	2	8	8	3	12	7	11	9	11	9	1	0	12	23	34	37	24	39
scaffold34856_cov38	2750	.	T	C	999	.	.	GT:PL:DP:DPR	18	2	33	8	17	23	11	6	13	3	24	9	3	14	3	13	5	24	8	14	2	5	1	5	16	9	5	14	7	12	12	11	10	1	0	16	26	36	40	27	44
scaffold34856_cov38	8948	.	G	A	999	.	.	GT:PL:DP:DPR	24	5	27	8	30	33	8	2	26	30	9	6	9	5	25	10	15	18	11	13	26	7	6	8	21	10	11	14	3	10	17	4	11	10	12	17	16	39	23	33	28
scaffold34856_cov38	8966	.	G	A	999	.	.	GT:PL:DP:DPR	27	5	29	11	33	40	14	4	27	31	13	7	12	5	27	10	18	19	10	18	36	10	7	9	24	10	15	14	6	10	17	6	11	13	15	17	18	48	29	37	28
scaffold35193_cov41	12715	.	A	G	999	.	.	GT:PL:DP:DPR	9	5	11	10	23	15	2	2	13	7	0	2	5	6	3	9	4	18	12	28	15	2	9	6	7	4	2	15	7	11	15	11	3	12	19	19	11	27	50	38	23
scaffold35236_cov44	4181	.	T	C	999	.	.	GT:PL:DP:DPR	25	26	23	8	19	20	18	10	13	4	34	9	3	6	3	11	7	9	14	14	27	0	8	12	3	7	5	6	15	4	13	7	10	5	4	7	24	40	23	59	19
scaffold35596_cov36	5279	.	C	T	999	.	.	GT:PL:DP:DPR	25	11	37	3	44	36	25	0	15	30	15	24	5	9	7	15	2	31	6	21	44	9	12	9	20	7	1	23	12	8	15	10	2	8	8	36	19	76	44	49	9
scaffold35785_cov35	175	.	A	G	999	.	.	GT:PL:DP:DPR	93	46	90	30	129	155	27	13	33	67	14	42	34	38	46	72	29	79	27	51	107	19	30	54	34	20	28	41	16	27	61	72	63	36	97	84	90	209	132	208	120
scaffold36264_cov23	2036	.	T	C	999	.	.	GT:PL:DP:DPR	2	1	23	2	9	9	2	0	5	6	1	2	6	1	5	9	1	10	5	11	10	2	3	2	7	4	2	3	1	4	8	0	3	3	3	2	14	26	6	15	10
scaffold36264_cov23	2148	.	T	C	999	.	.	GT:PL:DP:DPR	13	22	39	7	12	45	14	4	21	10	0	13	5	11	6	12	10	14	16	18	17	2	19	14	4	3	4	21	12	4	28	22	20	12	19	31	11	60	98	43	20
scaffold36479_cov39	19429	.	A	C	999	.	.	GT:PL:DP:DPR	16	8	29	11	26	36	13	5	10	14	14	21	19	17	9	13	12	24	14	30	38	4	17	11	14	5	7	11	10	10	25	23	29	12	18	28	24	60	67	68	29
scaffold36773_cov20	2817	.	C	G	999	.	.	GT:PL:DP:DPR	23	11	22	19	8	23	19	24	20	23	25	14	10	5	11	4	9	8	8	11	9	4	9	9	10	8	7	12	6	7	12	12	9	5	6	14	23	33	14	25	23
scaffold36956_cov42	1122	.	A	C	999	.	.	GT:PL:DP:DPR	14	43	2	13	27	76	13	6	11	12	11	14	5	14	15	11	20	10	20	47	52	4	27	6	19	16	12	16	12	2	25	13	16	24	20	19	14	113	53	17	18
scaffold37622_cov39	19824	.	T	C	999	.	.	GT:PL:DP:DPR	7	3	6	9	18	16	5	7	20	11	0	9	6	2	10	11	8	15	8	13	20	3	2	3	8	3	3	13	2	0	5	2	6	6	12	6	12	26	23	22	9
scaffold37622_cov39	19864	.	GAA	GA	999	.	.	GT:PL:DP:DPR	7	3	6	9	18	16	5	7	20	10	0	9	6	2	10	11	8	15	8	13	20	3	2	3	8	3	3	13	2	0	5	2	4	7	12	6	12	26	23	22	9
scaffold37675_cov46	1436	.	T	C	999	.	.	GT:PL:DP:DPR	25	13	15	9	24	4	20	13	13	23	2	10	2	9	8	20	6	18	1	9	11	7	21	3	4	7	1	9	10	9	25	3	8	13	16	9	26	26	31	21	26
scaffold37855_cov43	126	.	T	A	999	.	.	GT:PL:DP:DPR	18	12	7	19	16	11	23	9	30	15	54	26	2	6	4	10	6	7	5	6	15	4	5	3	10	6	4	8	6	8	7	7	5	8	6	5	23	18	20	14	13
scaffold38329_cov46	4296	.	G	A	999	.	.	GT:PL:DP:DPR	2	2	18	11	18	19	4	2	8	12	7	2	3	0	7	5	0	7	8	12	26	3	2	4	7	0	3	8	5	4	8	9	3	5	13	15	23	21	23	38	11
scaffold38329_cov46	4319	.	C	T	999	.	.	GT:PL:DP:DPR	2	2	16	11	15	19	4	2	8	12	7	2	2	0	6	5	0	7	8	12	26	3	2	4	7	0	3	8	4	4	8	9	3	5	13	15	23	20	22	37	10
scaffold38329_cov46	8605	.	C	A	999	.	.	GT:PL:DP:DPR	9	2	26	3	20	13	8	2	3	9	8	10	3	2	11	6	6	24	7	23	18	2	9	3	7	9	5	4	2	9	13	8	10	5	21	4	29	62	36	31	23
scaffold38520_cov29	956	.	C	A	999	.	.	GT:PL:DP:DPR	38	45	75	46	49	90	28	32	76	113	22	93	17	27	39	57	33	79	16	133	75	10	40	27	34	19	23	78	26	71	99	28	28	18	42	59	44	249	220	130	178
scaffold38520_cov29	1025	.	T	A	999	.	.	GT:PL:DP:DPR	30	27	63	31	37	75	18	25	71	80	16	74	15	19	34	44	27	62	11	114	64	8	34	21	24	17	16	59	18	49	83	22	20	14	34	46	35	218	172	100	131
scaffold38860_cov39	12230	.	A	G	999	.	.	GT:PL:DP:DPR	8	6	16	16	35	48	26	0	13	26	17	3	3	3	13	37	8	30	14	31	52	2	20	17	13	9	1	17	13	19	26	13	10	3	11	25	22	91	53	83	44
scaffold38860_cov39	12257	.	A	G	999	.	.	GT:PL:DP:DPR	8	6	16	16	35	48	26	0	13	26	17	3	3	3	13	36	8	30	14	31	52	2	20	17	13	9	1	17	13	19	26	13	10	3	11	25	22	91	52	82	44
scaffold38874_cov43	20403	.	C	T	999	.	.	GT:PL:DP:DPR	19	24	20	4	11	30	8	15	16	32	18	14	6	5	11	7	7	15	13	20	29	3	12	10	10	4	3	13	3	21	17	11	11	12	9	24	33	79	58	48	45
scaffold38880_cov24	32	.	A	G	999	.	.	GT:PL:DP:DPR	15	4	10	2	18	11	16	0	19	12	7	13	2	11	8	6	14	13	5	8	21	2	17	6	11	2	5	18	7	9	12	8	12	9	22	11	17	26	6	28	13
scaffold39081_cov36	3151	.	C	T	999	.	.	GT:PL:DP:DPR	16	3	9	8	10	14	11	3	6	4	7	18	3	3	3	8	8	3	8	14	15	4	2	10	5	5	11	5	10	6	15	2	8	9	4	6	14	32	30	21	20
scaffold39108_cov44	5569	.	A	G	999	.	.	GT:PL:DP:DPR	18	13	20	12	8	4	4	1	4	10	9	7	0	12	8	5	6	5	3	10	14	0	5	4	4	0	7	6	4	7	3	8	5	5	2	9	11	26	32	12	15
scaffold39294_cov29	5043	.	C	G	999	.	.	GT:PL:DP:DPR	39	24	30	7	66	69	8	2	19	27	6	22	7	10	33	15	21	19	23	36	81	8	29	24	21	13	7	27	12	11	36	25	32	35	32	34	33	81	89	102	25
scaffold39334_cov44	16684	.	GTT	GT	999	.	.	GT:PL:DP:DPR	34	14	19	9	19	38	7	3	12	7	2	8	2	1	8	7	2	7	3	18	21	7	5	14	2	3	3	6	6	4	8	9	8	6	9	13	18	49	20	30	20
scaffold39452_cov37	19262	.	A	C	999	.	.	GT:PL:DP:DPR	49	9	29	7	50	55	2	0	11	27	0	16	23	9	13	24	15	32	15	56	52	2	21	26	12	8	22	18	18	8	18	28	20	6	6	21	36	115	48	55	37
scaffold39452_cov37	19303	.	G	C	999	.	.	GT:PL:DP:DPR	48	9	28	7	50	55	2	0	11	26	0	16	23	9	13	21	14	32	15	55	51	2	20	25	12	8	22	18	18	8	18	27	18	6	6	21	35	109	47	53	37
scaffold39837_cov20	22143	.	C	A	999	.	.	GT:PL:DP:DPR	20	20	8	2	12	8	9	1	7	23	7	3	4	6	12	11	1	8	6	28	17	4	13	4	15	7	0	7	1	14	11	24	4	1	7	15	9	18	43	26	24
scaffold40598_cov45	15447	.	C	A	999	.	.	GT:PL:DP:DPR	26	9	17	2	23	33	6	1	0	14	2	8	3	8	10	13	3	14	10	19	26	2	2	10	6	7	7	10	5	10	18	3	9	8	9	26	15	64	36	46	16
scaffold40598_cov45	15468	.	T	A	999	.	.	GT:PL:DP:DPR	26	9	18	2	24	34	6	1	0	14	2	8	3	8	10	14	3	14	11	19	26	2	2	10	6	7	7	10	5	10	19	3	9	8	9	26	15	64	36	46	16
scaffold40613_cov35	6532	.	A	G	999	.	.	GT:PL:DP:DPR	12	14	11	10	15	20	6	19	24	11	21	10	7	9	6	11	6	15	1	17	9	3	10	5	6	7	4	7	7	11	16	6	13	9	18	22	25	23	40	22	21
scaffold40682_cov25	7864	.	A	G	999	.	.	GT:PL:DP:DPR	12	14	13	3	16	6	16	11	3	14	8	9	8	8	11	5	3	13	3	12	12	3	7	8	5	3	4	8	7	6	14	6	6	9	9	9	26	45	20	19	26
scaffold40832_cov46	3974	.	A	G	999	.	.	GT:PL:DP:DPR	17	5	14	5	17	37	2	7	10	19	7	7	5	3	12	13	14	19	12	32	44	0	15	17	9	13	3	12	6	11	37	5	9	10	9	10	32	94	36	74	41
scaffold40832_cov46	4051	.	T	C	999	.	.	GT:PL:DP:DPR	20	5	15	8	22	41	2	8	19	29	8	9	8	6	16	21	19	24	19	36	47	5	16	19	10	16	3	18	8	15	43	7	9	12	11	15	41	100	45	76	49
scaffold40948_cov47	4739	.	T	C	999	.	.	GT:PL:DP:DPR	23	13	20	8	14	11	17	3	6	16	1	5	2	3	4	9	4	12	7	9	19	6	12	3	13	5	1	7	9	4	10	5	2	7	12	12	16	43	14	24	17
scaffold41354_cov42	4023	.	C	G	999	.	.	GT:PL:DP:DPR	30	32	26	7	48	40	14	15	9	11	9	13	7	9	25	20	13	34	13	35	47	5	22	18	15	17	6	19	6	18	22	26	8	12	9	16	32	100	63	60	39
scaffold41354_cov42	4037	.	T	C	999	.	.	GT:PL:DP:DPR	30	33	26	7	47	39	14	15	8	11	10	12	7	9	25	20	13	34	13	36	46	5	22	18	15	17	6	20	6	18	22	26	8	12	9	17	32	100	62	60	39
scaffold42192_cov26	830	.	T	C	999	.	.	GT:PL:DP:DPR	65	27	63	21	69	91	14	7	14	40	31	35	9	22	26	39	8	55	31	48	79	8	47	20	17	19	10	27	18	20	34	38	29	18	26	52	60	174	87	83	84
scaffold42665_cov46	1134	.	C	T	999	.	.	GT:PL:DP:DPR	14	25	16	6	11	22	4	0	12	6	4	6	5	3	12	8	8	18	1	13	12	3	7	2	15	9	3	5	12	10	11	8	7	6	9	19	14	70	48	45	24
scaffold42880_cov23	9487	.	A	T	999	.	.	GT:PL:DP:DPR	23	15	38	3	48	60	15	0	8	14	12	26	4	8	5	14	14	13	12	6	21	13	27	18	11	7	6	35	18	9	15	45	23	11	29	42	15	52	40	57	20
scaffold42880_cov23	9534	.	A	C	999	.	.	GT:PL:DP:DPR	23	16	40	4	49	60	20	3	9	20	12	31	4	11	7	15	14	13	12	9	22	19	27	22	12	8	8	38	21	10	20	48	25	12	29	44	18	55	42	62	22
scaffold43197_cov41	12141	.	A	G	999	.	.	GT:PL:DP:DPR	19	6	22	11	15	29	12	13	9	8	2	12	1	6	3	14	3	13	8	14	9	5	9	5	7	7	4	8	2	2	18	10	9	2	7	12	18	39	23	32	26
scaffold43217_cov41	4923	.	C	A	999	.	.	GT:PL:DP:DPR	14	8	11	4	18	20	3	3	5	1	0	3	3	2	8	9	6	5	5	8	11	0	3	5	3	2	2	5	0	6	7	2	6	3	10	5	11	20	21	21	13
scaffold43407_cov43	13220	.	G	C	999	.	.	GT:PL:DP:DPR	36	17	50	14	40	46	9	4	23	25	1	16	3	18	15	13	22	41	15	59	54	8	20	18	26	8	17	24	14	17	42	18	20	15	15	50	25	131	105	89	35
scaffold43407_cov43	13244	.	C	G	999	.	.	GT:PL:DP:DPR	35	17	50	14	38	46	9	4	22	25	1	16	3	18	15	12	22	41	15	57	51	8	19	18	26	8	17	25	13	17	41	18	20	15	15	49	25	127	103	87	36
scaffold43523_cov48	5344	.	G	A	999	.	.	GT:PL:DP:DPR	5	18	18	16	12	20	20	2	12	10	5	18	2	5	3	9	4	4	2	15	17	4	9	5	6	10	4	5	6	8	15	5	6	3	6	5	11	38	30	15	12
scaffold44015_cov49	5073	.	A	C	999	.	.	GT:PL:DP:DPR	14	1	27	26	19	37	18	3	15	34	26	12	6	7	16	20	4	16	19	23	28	8	14	5	7	11	11	12	5	10	17	7	12	4	9	41	19	41	43	33	27
scaffold44015_cov49	5085	.	C	G	999	.	.	GT:PL:DP:DPR	14	1	27	26	19	37	18	3	15	33	26	12	5	7	16	20	4	16	19	23	28	8	14	5	7	11	11	12	5	10	17	7	12	4	9	41	19	41	43	33	27
scaffold44352_cov42	6260	.	G	A	999	.	.	GT:PL:DP:DPR	34	11	30	18	40	40	8	12	30	17	1	10	5	4	18	36	8	23	13	29	49	5	19	12	8	9	11	16	14	11	29	13	13	9	9	23	25	50	35	58	33
scaffold44352_cov42	6550	.	G	A	999	.	.	GT:PL:DP:DPR	25	19	53	20	36	19	8	10	30	22	3	17	3	16	16	25	18	28	22	36	28	6	22	13	17	24	16	29	12	4	31	11	17	9	27	30	23	64	54	39	39
scaffold44465_cov45	199	.	A	G	999	.	.	GT:PL:DP:DPR	14	14	17	18	17	16	6	9	22	10	14	10	9	10	7	16	0	5	1	15	26	3	15	4	11	3	10	6	3	13	12	3	2	3	12	7	20	33	30	27	7
scaffold44740_cov41	5098	.	T	C	999	.	.	GT:PL:DP:DPR	8	24	15	8	5	0	7	0	11	11	9	3	7	8	1	12	4	13	7	13	0	3	0	7	15	1	3	11	4	2	3	9	5	2	1	17	14	31	1	0	53
scaffold44961_cov42	15286	.	G	A	999	.	.	GT:PL:DP:DPR	28	13	12	7	26	27	1	4	15	14	0	2	4	8	7	24	14	12	6	9	6	3	4	11	19	4	1	17	7	5	18	11	16	8	12	16	22	31	15	45	23
scaffold44961_cov42	15336	.	C	G	999	.	.	GT:PL:DP:DPR	25	11	9	7	23	25	0	1	14	8	0	1	5	8	7	17	11	11	5	7	5	3	4	10	18	4	0	10	7	4	12	11	11	6	12	14	21	30	16	35	19
scaffold45336_cov46	14548	.	C	T	999	.	.	GT:PL:DP:DPR	13	4	16	4	38	53	12	18	5	25	8	17	9	11	9	16	16	14	9	27	20	7	18	20	20	12	13	21	12	17	38	14	14	12	13	23	23	67	70	33	29
scaffold45514_cov43	20303	.	G	A	999	.	.	GT:PL:DP:DPR	13	3	20	19	21	17	5	6	6	16	31	15	1	2	7	10	4	14	6	9	12	4	6	4	8	4	2	17	6	5	24	8	7	5	5	14	16	49	14	45	26
scaffold45630_cov40	4828	.	C	T	999	.	.	GT:PL:DP:DPR	16	16	15	19	28	37	20	22	11	15	24	11	5	9	9	10	6	14	4	26	15	9	12	10	12	3	10	6	7	2	16	17	10	6	8	16	11	49	42	27	28
scaffold45630_cov40	4840	.	A	T	999	.	.	GT:PL:DP:DPR	19	19	16	21	28	40	24	22	11	17	32	11	5	9	10	13	7	14	4	27	15	9	12	11	12	2	10	7	7	3	16	19	10	7	8	18	11	51	45	28	31
scaffold45630_cov40	4879	.	T	C	999	.	.	GT:PL:DP:DPR	19	20	16	21	29	40	25	22	11	18	32	11	5	9	10	13	7	15	4	28	15	9	13	11	12	3	10	7	6	3	18	19	10	7	8	18	12	52	45	29	32
scaffold46049_cov38	3586	.	T	C	999	.	.	GT:PL:DP:DPR	18	33	17	14	36	45	21	7	30	34	20	19	12	9	13	27	10	25	14	27	24	6	27	18	19	11	10	16	5	25	26	15	22	13	12	28	37	91	36	58	43
scaffold46158_cov38	10994	.	T	C	999	.	.	GT:PL:DP:DPR	12	5	13	14	18	21	7	9	2	12	2	2	3	7	3	9	4	13	7	11	22	3	9	6	5	6	1	7	7	2	9	10	6	2	8	4	23	45	36	24	9
scaffold46401_cov35	2847	.	C	G	999	.	.	GT:PL:DP:DPR	20	25	39	10	34	31	22	8	10	35	25	22	10	4	13	20	12	26	21	31	23	8	11	8	10	7	8	21	14	9	21	10	10	17	11	22	22	95	46	65	43
scaffold46423_cov25	350	.	C	A	999	.	.	GT:PL:DP:DPR	12	6	6	15	12	11	8	5	12	11	2	11	1	3	5	5	4	12	3	11	22	1	5	3	0	5	3	9	5	1	9	9	4	6	2	10	24	30	38	19	13
scaffold46423_cov25	364	.	T	G	999	.	.	GT:PL:DP:DPR	12	6	6	14	13	11	8	5	12	11	2	11	1	3	5	5	4	12	3	11	22	1	5	3	0	5	3	9	5	1	9	9	4	6	2	10	24	30	37	19	12
scaffold46600_cov48	1043	.	A	C	999	.	.	GT:PL:DP:DPR	53	26	48	41	100	81	14	5	21	120	25	76	23	15	16	54	5	33	8	76	58	15	13	10	38	16	20	32	19	50	80	46	24	45	44	76	68	151	75	102	15
scaffold46600_cov48	1070	.	T	A	999	.	.	GT:PL:DP:DPR	53	26	48	41	99	80	14	5	21	119	25	76	21	14	15	54	5	33	8	75	58	15	13	10	38	16	20	30	19	49	80	44	23	44	44	75	68	151	75	101	15
scaffold46600_cov48	1128	.	C	T	999	.	.	GT:PL:DP:DPR	44	9	37	32	88	60	11	0	16	95	9	59	13	12	15	45	3	11	6	69	42	9	8	7	29	10	11	27	14	36	62	41	11	31	31	60	52	131	55	85	9
scaffold46886_cov39	2946	.	C	G	999	.	.	GT:PL:DP:DPR	7	4	15	1	23	16	14	4	4	13	2	3	1	1	6	10	7	14	7	14	9	5	10	2	4	3	7	10	2	5	15	7	7	0	5	4	17	46	9	31	39
scaffold46886_cov39	2976	.	T	C	999	.	.	GT:PL:DP:DPR	8	3	17	1	21	16	14	4	4	14	2	3	1	1	6	10	7	15	7	14	9	5	10	3	4	3	10	11	4	5	16	7	7	1	5	4	19	47	12	31	40
scaffold47400_cov36	4340	.	G	A	999	.	.	GT:PL:DP:DPR	13	20	17	2	13	15	11	3	17	33	14	7	2	6	6	15	8	10	7	11	30	7	10	7	10	2	10	7	12	12	8	15	7	12	5	20	14	35	27	30	21
scaffold47400_cov36	4354	.	C	T	999	.	.	GT:PL:DP:DPR	13	20	18	2	12	15	11	3	17	33	14	7	2	6	6	15	8	10	7	12	30	7	11	8	10	2	10	7	12	12	8	15	7	12	5	20	14	36	27	31	21
scaffold47400_cov36	4360	.	C	T	999	.	.	GT:PL:DP:DPR	13	20	18	2	12	14	11	3	17	33	14	7	2	6	6	15	8	10	7	12	30	7	11	8	10	2	10	7	12	12	8	15	7	12	5	20	14	36	27	31	21
scaffold47488_cov30	2813	.	C	T	999	.	.	GT:PL:DP:DPR	15	21	23	29	29	52	25	13	11	13	7	13	1	5	11	11	8	1	13	19	6	4	2	8	5	5	0	3	6	2	16	18	6	9	11	18	20	24	21	54	66
scaffold48191_cov50	24485	.	T	C	999	.	.	GT:PL:DP:DPR	15	17	15	15	23	27	14	13	25	15	6	9	6	7	13	22	10	28	6	34	44	5	14	15	8	4	10	14	8	14	24	17	8	6	9	18	31	69	65	70	61
scaffold48417_cov48	2221	.	G	T	999	.	.	GT:PL:DP:DPR	25	22	37	10	26	43	14	6	3	12	1	4	9	1	14	21	5	11	7	14	21	10	6	12	2	5	10	15	5	4	24	16	4	2	8	18	31	32	32	91	31
scaffold48500_cov44	6552	.	C	T	999	.	.	GT:PL:DP:DPR	74	19	82	43	45	89	32	24	32	50	2	44	17	29	61	60	32	39	26	73	100	5	27	32	36	16	7	42	21	31	58	39	38	27	24	50	80	223	126	152	73
scaffold48544_cov19	1304	.	T	C	999	.	.	GT:PL:DP:DPR	39	34	47	20	65	53	33	13	47	65	46	25	6	18	17	21	16	30	24	45	61	13	31	14	10	17	17	50	11	29	23	25	19	14	22	26	71	105	68	75	48
scaffold48714_cov38	2266	.	G	A	999	.	.	GT:PL:DP:DPR	12	8	19	6	32	17	2	7	16	24	0	12	7	14	8	8	12	11	14	57	40	4	6	2	5	6	8	16	8	8	26	11	13	16	11	29	23	63	36	73	21
scaffold48714_cov38	2287	.	A	C	999	.	.	GT:PL:DP:DPR	12	8	19	6	32	17	2	7	16	24	0	13	7	14	8	8	12	11	14	59	39	4	7	2	5	6	8	16	8	8	26	11	12	16	12	29	23	61	36	69	21
scaffold48798_cov42	5361	.	A	G	999	.	.	GT:PL:DP:DPR	4	10	25	11	22	32	4	1	11	8	10	6	2	6	6	5	2	14	16	18	26	2	19	3	8	11	5	9	4	7	13	2	4	13	14	5	14	51	12	25	31
scaffold49267_cov51	543	.	A	C	999	.	.	GT:PL:DP:DPR	15	4	9	11	28	26	7	6	14	8	11	16	5	9	12	12	9	15	5	19	19	3	13	14	15	9	6	19	8	6	27	7	8	5	12	12	9	26	35	33	37
scaffold49267_cov51	10462	.	C	A	999	.	.	GT:PL:DP:DPR	46	23	97	27	84	86	26	19	24	20	23	31	7	23	27	39	5	44	17	53	109	16	40	18	29	19	9	26	18	26	43	39	24	28	30	38	56	105	94	133	61
scaffold49732_cov36	7095	.	G	A	999	.	.	GT:PL:DP:DPR	15	10	20	5	34	18	9	1	7	17	0	15	7	6	5	8	9	16	3	32	33	1	11	7	16	6	7	13	7	10	20	6	19	7	13	27	17	65	35	54	24
scaffold49732_cov36	7104	.	G	C	999	.	.	GT:PL:DP:DPR	14	10	20	5	34	17	9	0	7	16	0	15	7	5	5	8	9	15	3	31	32	1	11	7	16	6	6	12	7	10	20	6	19	7	13	27	17	65	35	54	24
scaffold50367_cov41	17295	.	A	C	999	.	.	GT:PL:DP:DPR	27	5	43	15	52	28	11	3	29	27	12	7	9	3	27	24	12	17	15	27	18	6	16	22	13	7	9	8	5	7	22	19	14	5	11	38	35	47	58	75	43
scaffold50367_cov41	17311	.	G	A	999	.	.	GT:PL:DP:DPR	28	5	43	15	53	28	11	3	29	27	12	7	9	3	27	24	12	17	15	27	18	6	16	22	13	7	9	8	5	7	22	19	14	5	11	38	35	47	58	75	43
scaffold50811_cov45	3350	.	G	A	999	.	.	GT:PL:DP:DPR	14	21	7	14	16	18	12	8	29	23	7	13	4	7	8	16	6	15	4	12	18	8	9	6	9	2	3	4	4	12	10	6	13	4	8	11	14	33	30	25	31
scaffold50811_cov45	3368	.	T	C	999	.	.	GT:PL:DP:DPR	16	20	7	14	16	12	11	8	28	20	7	9	4	6	6	14	5	13	4	12	16	5	9	5	8	2	3	4	3	11	9	6	13	3	7	11	10	30	30	19	28
scaffold50884_cov41	1545	.	T	C	999	.	.	GT:PL:DP:DPR	3	5	8	11	22	29	6	5	25	42	6	8	4	6	9	17	16	7	13	19	24	3	6	16	6	2	6	6	16	21	17	19	19	12	15	23	39	66	43	27	25
scaffold50958_cov39	425	.	C	T	999	.	.	GT:PL:DP:DPR	10	10	11	15	13	12	0	5	10	8	9	7	3	3	3	7	5	9	9	12	17	3	10	6	3	2	0	16	6	4	6	5	1	4	6	13	20	25	15	31	13
scaffold51095_cov25	1950	.	G	T	999	.	.	GT:PL:DP:DPR	15	12	26	1	31	31	2	1	12	22	17	12	5	6	6	13	8	18	13	22	25	1	18	13	4	13	12	11	6	15	15	15	18	7	21	17	23	53	34	38	23
scaffold51095_cov25	1951	.	C	G	999	.	.	GT:PL:DP:DPR	15	12	26	1	31	30	2	1	11	22	17	12	5	6	6	13	8	18	13	22	25	1	17	13	4	13	12	11	6	15	15	15	18	7	21	16	22	52	34	38	23
scaffold51225_cov46	969	.	G	A	999	.	.	GT:PL:DP:DPR	30	7	14	15	23	42	11	11	29	2	13	17	4	3	4	11	9	15	11	22	23	10	8	16	6	6	3	16	7	10	11	6	5	13	7	12	7	35	11	16	10
scaffold51298_cov32	2799	.	G	A	999	.	.	GT:PL:DP:DPR	24	19	40	12	63	19	14	13	29	28	12	25	8	12	12	19	16	27	12	21	35	9	11	19	21	8	7	10	10	15	14	19	14	13	18	26	27	55	51	53	22
scaffold51459_cov20	330	.	A	C	999	.	.	GT:PL:DP:DPR	16	6	17	14	29	26	10	3	8	34	36	16	9	6	8	15	9	19	5	12	20	9	9	5	11	2	7	16	12	15	16	7	8	10	7	13	32	70	38	35	37
scaffold52108_cov39	1354	.	C	T	999	.	.	GT:PL:DP:DPR	6	0	19	4	23	26	6	1	6	7	10	14	0	5	0	3	0	5	5	8	11	3	13	9	1	5	1	9	2	1	15	2	23	9	10	12	9	41	29	31	11
scaffold52108_cov39	1362	.	A	C	999	.	.	GT:PL:DP:DPR	6	0	19	4	23	26	6	1	6	7	10	14	0	5	0	3	0	5	5	8	11	3	13	9	1	5	1	9	2	1	15	2	23	9	10	12	9	41	29	31	11
scaffold52464_cov44	33152	.	A	G	999	.	.	GT:PL:DP:DPR	36	24	36	22	56	47	12	5	27	11	13	32	18	11	19	16	14	32	15	35	62	6	35	26	9	12	11	24	19	24	32	28	24	15	20	33	62	95	48	59	37
scaffold52473_cov42	2205	.	C	A	999	.	.	GT:PL:DP:DPR	16	23	16	18	36	29	17	7	10	21	0	20	7	13	11	31	20	26	14	34	26	8	18	11	14	15	6	20	9	10	25	22	18	16	23	36	30	82	95	65	40
scaffold53029_cov40	2601	.	C	T	999	.	.	GT:PL:DP:DPR	23	15	19	10	4	17	7	15	10	16	6	5	2	0	4	12	5	14	9	11	13	4	12	8	5	4	3	2	2	6	2	15	3	2	6	4	18	33	28	27	23
scaffold53029_cov40	2624	.	T	A	999	.	.	GT:PL:DP:DPR	23	15	19	10	4	17	7	15	10	16	6	5	2	0	4	12	5	14	9	11	13	4	12	8	5	4	3	2	2	6	2	15	3	2	6	4	18	33	28	27	23
scaffold53029_cov40	2649	.	T	C	999	.	.	GT:PL:DP:DPR	23	14	19	10	4	17	7	15	10	16	5	5	2	0	4	12	5	14	9	11	13	4	12	8	5	4	3	2	2	5	2	15	3	2	6	4	18	33	28	27	23
scaffold53208_cov45	2439	.	T	A	999	.	.	GT:PL:DP:DPR	21	6	16	8	12	18	6	8	12	1	9	11	3	8	6	11	5	8	10	13	21	6	2	5	4	10	6	9	6	8	7	6	13	6	5	14	20	39	28	22	17
scaffold53466_cov20	2826	.	C	T	999	.	.	GT:PL:DP:DPR	19	15	17	20	13	39	14	3	13	22	16	22	6	5	7	10	8	13	16	11	25	4	10	13	9	7	1	14	11	7	19	11	14	7	9	19	39	57	44	41	40
scaffold53661_cov47	4784	.	T	C	999	.	.	GT:PL:DP:DPR	19	6	23	16	20	37	14	4	17	23	5	5	5	6	12	14	8	19	17	21	60	1	10	7	9	3	6	19	19	11	17	11	5	8	5	28	30	57	44	68	24
scaffold53661_cov47	4851	.	G	A	999	.	.	GT:PL:DP:DPR	20	11	25	17	20	37	20	4	19	23	8	6	5	6	12	18	10	20	18	25	61	1	12	11	11	4	7	25	21	12	21	13	5	9	5	32	35	58	47	76	24
scaffold53884_cov40	10549	.	A	C	999	.	.	GT:PL:DP:DPR	11	5	18	3	21	13	4	7	18	12	0	2	7	2	11	9	3	17	4	25	31	4	12	7	10	10	1	7	2	5	24	10	9	9	6	2	6	51	37	25	10
scaffold53996_cov27	1767	.	G	A	999	.	.	GT:PL:DP:DPR	20	7	39	11	27	14	11	6	15	21	16	8	2	7	11	12	9	20	10	14	5	2	11	3	9	3	1	15	8	4	7	7	7	11	12	18	16	36	44	46	40
scaffold53996_cov27	1788	.	A	G	999	.	.	GT:PL:DP:DPR	21	7	39	11	28	14	11	10	15	21	18	8	3	7	11	14	9	20	10	15	5	2	12	3	9	3	1	16	8	5	8	7	7	11	12	17	16	37	43	48	40
scaffold53996_cov27	1791	.	C	T	999	.	.	GT:PL:DP:DPR	21	7	39	11	28	14	11	10	15	21	18	8	3	7	11	14	9	20	11	15	5	2	12	3	9	3	1	16	8	5	8	8	7	10	12	18	16	37	44	48	40
scaffold54520_cov31	3064	.	G	A	999	.	.	GT:PL:DP:DPR	5	13	16	5	18	38	1	3	5	14	7	1	7	7	6	8	12	15	9	32	23	4	13	14	5	5	7	13	7	11	21	12	9	9	14	27	38	50	36	66	26
scaffold54624_cov40	13059	.	G	A	999	.	.	GT:PL:DP:DPR	12	10	15	5	47	39	12	11	8	15	10	5	10	5	11	24	7	11	5	22	41	4	11	10	5	8	5	11	7	14	25	16	17	3	12	28	16	92	50	43	46
scaffold54624_cov40	13092	.	A	C	999	.	.	GT:PL:DP:DPR	9	11	14	5	43	37	7	10	12	15	10	5	9	4	10	22	8	11	4	21	38	4	10	10	5	6	5	10	7	12	24	15	16	3	10	28	13	81	48	42	41
scaffold54624_cov40	13608	.	C	G	999	.	.	GT:PL:DP:DPR	13	24	15	1	8	9	12	4	4	14	0	15	7	2	6	5	13	14	4	23	14	3	1	10	7	7	2	5	1	6	4	7	0	10	7	9	13	39	18	29	16
scaffold55533_cov28	1930	.	C	G	999	.	.	GT:PL:DP:DPR	13	23	15	1	45	26	13	4	11	13	2	12	20	13	17	15	7	26	9	35	18	8	8	5	7	19	5	14	8	14	14	8	17	7	17	34	23	58	76	65	18
scaffold55533_cov28	1933	.	A	G	999	.	.	GT:PL:DP:DPR	13	23	15	1	45	25	8	4	11	13	2	12	20	13	15	14	7	26	9	35	19	8	8	5	7	17	5	14	8	14	14	8	16	7	16	34	19	57	76	64	18
scaffold55685_cov43	9328	.	AG	AGG	999	.	.	GT:PL:DP:DPR	6	10	26	15	23	25	2	1	5	9	10	12	6	6	7	14	4	22	6	38	21	1	11	7	1	3	8	13	7	5	20	11	17	3	10	10	7	75	21	10	25
scaffold56155_cov39	17442	.	A	G	999	.	.	GT:PL:DP:DPR	43	22	61	34	36	50	5	0	27	5	8	18	5	13	10	19	17	36	16	42	49	12	35	3	29	20	10	20	5	16	49	19	17	18	15	20	50	89	64	81	48
scaffold56155_cov39	17481	.	T	G	999	.	.	GT:PL:DP:DPR	48	26	62	34	36	52	5	4	28	8	8	20	6	16	12	22	23	36	20	43	49	17	36	4	29	21	11	28	5	16	57	24	18	18	17	20	53	105	72	82	51
scaffold56402_cov47	4765	.	A	G	999	.	.	GT:PL:DP:DPR	8	19	24	12	28	44	9	2	8	20	2	24	6	12	17	20	14	13	13	30	14	1	14	9	10	14	6	14	11	10	16	13	14	15	5	14	42	82	41	56	30
scaffold56744_cov44	4163	.	G	A	999	.	.	GT:PL:DP:DPR	29	13	10	0	37	30	5	10	4	18	4	15	7	7	8	7	11	15	7	24	28	3	4	10	10	9	1	8	6	7	5	10	9	9	15	17	11	54	31	39	25
scaffold56758_cov43	6561	.	C	G	999	.	.	GT:PL:DP:DPR	17	6	33	6	19	12	14	6	25	23	0	5	3	1	8	11	11	6	2	16	16	4	1	7	10	5	7	9	2	2	13	7	9	5	1	4	4	41	39	45	9
scaffold56887_cov44	1498	.	T	G	999	.	.	GT:PL:DP:DPR	5	12	13	2	24	32	8	2	7	9	0	12	8	14	9	11	11	18	7	21	41	5	11	9	8	13	3	15	12	9	20	10	13	4	24	28	23	89	51	41	26
scaffold57412_cov40	3939	.	C	A	999	.	.	GT:PL:DP:DPR	4	35	23	0	55	78	14	2	4	17	2	20	8	14	6	11	9	30	6	33	22	4	15	12	18	6	10	12	14	9	26	15	9	6	10	28	37	75	41	79	45
scaffold57412_cov40	3947	.	C	T	999	.	.	GT:PL:DP:DPR	5	35	23	0	58	84	15	2	7	19	2	21	7	14	8	13	9	31	6	32	22	4	14	14	19	6	10	15	14	9	29	16	9	6	11	30	43	79	46	80	46
scaffold57554_cov30	239	.	G	C	999	.	.	GT:PL:DP:DPR	18	22	41	4	133	65	22	7	27	21	2	47	18	13	25	37	21	50	30	52	96	4	32	21	45	17	17	23	16	14	43	34	26	40	42	58	38	164	91	95	76
scaffold57554_cov30	292	.	G	T	999	.	.	GT:PL:DP:DPR	12	19	37	4	100	59	15	6	26	13	2	40	16	13	22	36	20	47	23	37	58	4	21	21	35	14	15	16	15	14	25	33	23	31	34	43	37	100	58	72	73
scaffold57719_cov33	3478	.	C	T	999	.	.	GT:PL:DP:DPR	12	5	24	15	20	18	4	7	9	9	15	4	3	5	11	16	6	16	8	10	18	11	3	11	12	7	4	9	8	9	12	15	12	4	9	14	20	43	28	34	25
scaffold57719_cov33	3484	.	C	A	999	.	.	GT:PL:DP:DPR	13	5	24	14	20	18	4	7	9	9	15	4	3	5	11	16	6	16	8	10	18	11	3	11	13	7	4	8	8	9	12	15	12	4	9	14	20	43	28	34	25
scaffold58571_cov42	3159	.	T	C	999	.	.	GT:PL:DP:DPR	16	15	21	0	1	21	2	0	6	10	2	7	1	7	5	8	6	15	2	6	12	0	8	6	14	6	7	11	5	7	15	9	12	3	3	18	24	24	34	26	15
scaffold58571_cov42	3172	.	C	T	999	.	.	GT:PL:DP:DPR	16	15	21	0	1	21	2	0	6	10	2	7	1	7	5	8	6	15	2	6	12	0	7	6	14	6	8	11	5	7	15	10	12	3	3	18	24	24	35	27	14
scaffold58675_cov39	6003	.	G	C	999	.	.	GT:PL:DP:DPR	3	3	9	3	14	17	7	1	10	6	1	9	6	5	9	5	8	3	3	7	19	3	7	5	16	3	0	3	5	5	2	10	6	9	4	9	2	21	15	20	7
scaffold58675_cov39	6054	.	T	G	999	.	.	GT:PL:DP:DPR	5	3	11	3	15	17	10	1	13	8	3	10	5	5	10	5	10	4	4	7	21	4	7	7	16	5	0	3	6	5	2	11	6	10	4	12	2	24	17	21	7
scaffold58819_cov39	7608	.	T	G	999	.	.	GT:PL:DP:DPR	9	50	8	8	14	28	16	3	9	17	16	15	3	5	5	9	4	5	5	19	22	6	14	4	2	2	2	3	4	4	9	3	8	7	18	7	22	67	15	23	24
scaffold59089_cov22	1837	.	G	C	999	.	.	GT:PL:DP:DPR	29	3	21	7	35	12	2	2	8	21	17	8	1	4	10	6	4	20	3	27	23	2	16	5	5	9	2	5	12	14	17	7	8	4	3	19	19	64	28	51	27
scaffold59089_cov22	1857	.	G	T	999	.	.	GT:PL:DP:DPR	29	3	21	7	35	12	2	2	8	21	17	8	1	4	10	6	4	20	3	27	23	2	16	5	5	9	2	5	12	14	16	7	8	4	3	19	19	64	28	51	27
scaffold59857_cov38	7873	.	A	G	999	.	.	GT:PL:DP:DPR	22	7	18	18	28	36	11	6	13	22	0	11	7	2	9	20	9	22	6	41	35	7	14	12	8	4	4	11	9	16	22	7	21	10	8	21	34	78	43	37	38
scaffold60072_cov29	1626	.	C	T	999	.	.	GT:PL:DP:DPR	25	3	32	11	32	56	13	3	8	23	11	19	8	9	20	16	19	21	10	30	22	2	18	10	17	9	13	13	13	13	21	12	14	14	10	34	30	67	57	45	38
scaffold60072_cov29	1647	.	A	C	999	.	.	GT:PL:DP:DPR	24	3	31	11	32	56	13	3	8	23	11	17	8	9	20	16	19	20	10	30	22	2	18	10	17	8	12	13	13	13	21	12	14	14	10	34	30	67	56	43	37
scaffold60179_cov44	2545	.	A	G	999	.	.	GT:PL:DP:DPR	4	0	9	5	23	26	1	2	10	5	9	2	1	2	9	8	5	11	9	15	20	1	5	1	2	1	0	7	2	4	15	9	7	2	5	10	24	35	13	14	21
scaffold60179_cov44	2555	.	T	C	999	.	.	GT:PL:DP:DPR	4	0	9	5	23	26	1	2	10	5	9	2	1	2	9	8	5	11	9	15	20	1	5	1	2	1	0	7	2	4	15	9	7	2	5	10	24	36	13	15	21
scaffold60777_cov39	9448	.	C	T	999	.	.	GT:PL:DP:DPR	7	27	18	1	19	36	13	14	4	14	10	12	1	8	13	14	1	11	5	12	16	2	10	8	7	6	6	3	2	5	6	12	2	14	0	9	17	28	26	27	26
scaffold60796_cov32	3689	.	A	G	999	.	.	GT:PL:DP:DPR	26	15	52	30	55	34	10	2	31	33	0	36	12	14	18	23	19	30	19	33	29	10	20	15	21	12	4	22	16	10	35	18	14	17	20	43	24	75	62	27	42
scaffold61017_cov24	2681	.	C	G	999	.	.	GT:PL:DP:DPR	15	5	40	9	31	50	7	7	17	32	16	16	4	5	40	52	8	50	18	33	63	12	11	5	13	10	5	13	18	23	55	35	5	18	29	23	56	106	81	71	20
scaffold61017_cov24	2697	.	G	A	999	.	.	GT:PL:DP:DPR	8	4	36	5	24	47	7	5	10	22	15	10	3	4	33	45	7	50	14	32	58	12	11	4	13	6	4	12	15	19	48	31	5	10	24	22	45	90	69	58	18
scaffold61017_cov24	2699	.	G	A	999	.	.	GT:PL:DP:DPR	9	4	36	5	24	46	7	5	10	18	15	10	3	4	32	46	7	48	13	30	58	12	11	4	12	5	4	12	15	19	48	31	5	9	24	21	45	90	69	58	18
scaffold61116_cov45	7460	.	C	A	999	.	.	GT:PL:DP:DPR	8	4	33	3	16	41	7	3	11	4	7	8	3	3	9	7	14	10	7	17	37	2	14	5	6	4	7	10	6	19	16	9	10	7	10	12	25	40	33	25	36
scaffold61374_cov20	995	.	C	T	999	.	.	GT:PL:DP:DPR	15	11	34	39	61	43	32	5	17	44	0	14	13	5	4	3	21	18	7	62	64	7	42	24	25	17	8	37	3	5	41	17	29	10	17	49	45	135	81	135	53
scaffold61634_cov26	1518	.	A	G	999	.	.	GT:PL:DP:DPR	11	12	5	16	15	11	17	7	7	19	12	13	4	11	5	7	0	16	8	13	18	1	6	3	5	5	0	6	5	4	12	6	7	0	1	4	9	15	13	28	15
scaffold61849_cov30	1251	.	T	C	999	.	.	GT:PL:DP:DPR	23	0	19	8	18	43	7	5	5	28	0	18	6	8	17	19	12	17	5	56	42	10	9	11	8	10	10	11	16	8	18	13	13	6	24	21	24	80	38	77	40
scaffold61849_cov30	1314	.	C	T	999	.	.	GT:PL:DP:DPR	23	4	24	11	19	52	10	5	13	35	6	18	9	10	20	23	12	20	6	59	44	14	9	13	8	12	14	11	20	10	20	15	17	7	29	25	30	92	45	94	46
scaffold62300_cov38	2214	.	A	G	999	.	.	GT:PL:DP:DPR	6	1	13	4	19	28	7	2	14	15	0	10	7	2	9	9	5	23	2	20	41	3	7	9	8	2	7	9	2	9	11	3	9	5	5	11	10	23	22	42	13
scaffold63760_cov28	2896	.	G	C	999	.	.	GT:PL:DP:DPR	14	9	16	8	36	29	8	4	6	12	17	11	5	5	11	12	5	7	11	17	22	4	10	5	8	4	2	5	9	11	7	6	6	6	10	11	34	39	42	40	33
scaffold63760_cov28	2904	.	C	T	999	.	.	GT:PL:DP:DPR	14	9	16	8	36	29	8	4	6	12	17	11	5	5	11	12	5	7	11	17	22	4	10	5	8	4	2	5	9	11	7	6	6	6	10	11	34	39	42	39	33
scaffold63760_cov28	2970	.	C	T	999	.	.	GT:PL:DP:DPR	9	3	12	8	36	28	6	4	7	12	17	7	4	2	11	5	3	6	7	15	20	3	6	5	5	4	2	4	7	9	5	4	5	6	10	11	31	37	32	32	33
scaffold64004_cov43	420	.	A	T	999	.	.	GT:PL:DP:DPR	17	17	6	9	12	30	10	0	3	8	10	10	5	1	11	15	14	18	9	9	21	1	11	3	6	1	1	12	6	12	17	9	6	5	1	22	11	19	45	55	37
scaffold65144_cov51	960	.	T	G	999	.	.	GT:PL:DP:DPR	13	22	13	3	18	9	10	10	12	15	6	7	3	2	1	11	9	13	4	20	17	4	5	6	7	4	2	7	2	8	21	16	10	14	7	5	17	66	57	32	16
scaffold65144_cov51	989	.	C	A	999	.	.	GT:PL:DP:DPR	14	24	15	8	26	10	9	12	12	15	8	7	3	2	0	11	10	12	4	19	17	4	5	6	11	4	2	7	4	8	24	19	12	14	9	6	18	73	61	34	19
scaffold65144_cov51	1016	.	G	A	999	.	.	GT:PL:DP:DPR	14	24	15	8	26	10	10	12	12	15	8	7	4	2	0	11	10	13	4	21	18	4	5	6	11	4	2	7	4	8	24	19	12	14	9	6	18	73	61	39	19
scaffold65238_cov30	170	.	C	T	999	.	.	GT:PL:DP:DPR	11	5	49	17	46	72	2	4	13	20	9	11	13	11	17	39	18	42	10	59	89	8	20	12	23	13	14	39	10	29	51	18	36	15	18	42	37	111	105	116	51
scaffold65238_cov30	173	.	G	C	999	.	.	GT:PL:DP:DPR	12	5	49	17	47	72	2	5	21	20	9	11	13	11	17	39	18	44	10	59	94	8	20	13	23	14	14	39	10	32	52	17	36	15	18	43	41	119	115	116	53
scaffold65238_cov30	218	.	C	A	999	.	.	GT:PL:DP:DPR	12	10	51	18	61	81	9	8	29	32	9	19	17	13	23	45	20	48	14	62	102	9	22	16	23	18	16	45	16	37	55	19	42	17	19	45	41	128	131	126	73
scaffold65758_cov49	4966	.	A	G	999	.	.	GT:PL:DP:DPR	7	8	8	2	22	23	4	0	9	14	0	6	4	4	8	7	2	7	6	31	14	3	7	7	10	6	0	16	3	9	13	16	9	6	2	13	28	55	40	17	18
scaffold65758_cov49	5007	.	A	G	999	.	.	GT:PL:DP:DPR	10	11	13	7	30	29	8	4	14	21	2	11	8	4	12	10	6	15	13	41	20	7	9	11	13	11	1	21	5	10	17	21	13	8	6	13	39	71	53	29	30
scaffold65861_cov23	823	.	A	G	999	.	.	GT:PL:DP:DPR	11	11	5	15	28	15	27	12	13	15	19	15	3	3	11	26	4	7	16	26	29	4	10	15	8	5	3	16	11	10	16	6	7	4	13	23	21	45	26	32	33
scaffold65881_cov45	879	.	G	A	999	.	.	GT:PL:DP:DPR	5	7	32	9	15	34	3	1	4	5	5	5	3	5	13	14	3	14	5	14	25	5	13	9	6	12	4	17	6	11	11	6	3	6	8	21	16	31	28	19	17
scaffold66066_cov49	6912	.	G	A	999	.	.	GT:PL:DP:DPR	11	10	30	1	24	34	12	0	0	17	0	17	6	11	17	23	16	13	11	29	28	4	16	7	12	13	5	14	10	13	33	17	17	13	7	23	11	90	52	55	56
scaffold66066_cov49	6992	.	C	G	999	.	.	GT:PL:DP:DPR	10	10	30	1	23	34	11	0	0	16	0	9	6	12	12	21	15	13	11	26	25	4	14	7	12	11	5	13	8	11	28	17	15	11	7	22	11	87	49	52	51
scaffold66564_cov44	6888	.	A	G	999	.	.	GT:PL:DP:DPR	10	3	44	12	34	38	5	7	14	16	16	19	15	10	18	31	3	21	4	40	30	9	15	6	20	14	7	20	6	10	23	11	16	6	6	38	44	83	25	43	29
scaffold66564_cov44	6933	.	T	C	999	.	.	GT:PL:DP:DPR	10	3	45	13	30	39	5	7	14	16	16	19	16	10	18	31	3	21	4	40	30	10	15	6	20	14	7	21	6	10	23	11	16	6	7	38	45	83	25	43	30
scaffold66778_cov25	5754	.	A	T	999	.	.	GT:PL:DP:DPR	10	3	4	11	14	8	9	11	11	17	20	2	0	3	3	5	5	5	4	4	15	7	6	3	4	2	2	3	4	8	7	5	6	6	2	6	8	37	16	12	22
scaffold66778_cov25	5773	.	A	G	999	.	.	GT:PL:DP:DPR	10	3	4	11	14	8	9	11	11	17	20	2	0	3	3	5	5	5	4	4	12	7	6	3	4	2	2	3	4	8	7	5	6	6	2	6	8	37	16	12	22
scaffold67163_cov40	6258	.	A	G	999	.	.	GT:PL:DP:DPR	23	6	12	3	45	26	10	2	9	17	0	4	2	9	4	24	9	18	12	22	41	5	11	7	2	3	3	14	5	12	13	13	6	2	13	17	21	84	69	38	42
scaffold67163_cov40	6298	.	C	T	999	.	.	GT:PL:DP:DPR	23	6	19	3	44	26	10	2	9	16	0	9	2	9	4	24	9	18	12	22	40	5	11	7	7	3	2	14	8	12	21	13	6	2	13	30	20	82	69	38	42
scaffold67660_cov41	2222	.	C	T	999	.	.	GT:PL:DP:DPR	21	26	32	29	51	9	11	21	50	54	29	22	2	11	14	11	8	21	7	31	10	7	7	15	18	1	8	16	8	23	19	26	10	4	12	18	7	74	25	31	28
scaffold67660_cov41	2236	.	A	C	999	.	.	GT:PL:DP:DPR	21	25	32	29	50	9	10	21	49	54	29	22	2	11	14	11	8	21	7	31	10	7	7	15	18	1	8	16	8	23	19	26	10	4	13	18	7	74	25	29	28
scaffold67777_cov37	3191	.	C	T	999	.	.	GT:PL:DP:DPR	26	26	7	5	39	14	8	3	13	3	2	11	5	7	10	12	4	12	10	14	16	1	12	4	4	5	11	9	0	5	11	6	6	8	2	18	17	20	20	54	21
scaffold67777_cov37	3265	.	C	T	999	.	.	GT:PL:DP:DPR	27	28	11	12	41	14	8	4	10	9	20	11	5	10	10	15	5	15	11	14	19	1	13	4	5	6	15	13	1	9	13	7	7	11	3	19	19	22	20	65	24
scaffold67840_cov46	15766	.	G	A	999	.	.	GT:PL:DP:DPR	37	15	36	32	39	38	8	21	25	25	12	14	6	5	14	26	5	19	8	27	36	1	11	18	6	6	4	26	4	9	17	6	16	8	19	23	25	91	49	58	44
scaffold67840_cov46	15819	.	G	A	999	.	.	GT:PL:DP:DPR	36	12	31	28	32	32	5	10	19	22	11	12	5	5	12	24	4	18	6	24	30	1	8	18	7	6	3	16	4	8	13	4	13	6	15	22	23	81	46	45	41
scaffold68038_cov20	11743	.	G	A	999	.	.	GT:PL:DP:DPR	25	28	20	24	39	22	8	11	1	13	14	9	2	5	15	8	8	16	4	15	52	3	14	8	9	9	3	9	6	7	24	15	7	13	7	32	25	35	47	34	51
scaffold68461_cov44	1569	.	T	C	999	.	.	GT:PL:DP:DPR	10	18	25	6	33	42	7	3	11	11	0	3	8	11	15	12	9	16	4	18	43	4	20	9	7	6	13	16	7	11	23	9	9	6	17	18	25	89	39	69	35
scaffold68461_cov44	1637	.	G	A	999	.	.	GT:PL:DP:DPR	10	18	25	11	34	45	8	1	12	12	1	3	9	11	19	12	10	17	6	20	44	4	20	9	10	7	13	20	8	11	26	11	10	6	20	19	25	96	43	70	36
scaffold68586_cov28	1070	.	C	G	999	.	.	GT:PL:DP:DPR	41	12	35	2	50	43	8	8	6	34	6	16	16	4	14	18	9	29	10	31	26	3	11	9	20	7	11	13	11	14	21	19	9	12	13	23	15	42	49	53	31
scaffold68586_cov28	1082	.	G	A	999	.	.	GT:PL:DP:DPR	41	12	35	2	50	43	8	9	6	34	6	16	16	4	14	18	9	29	10	31	26	3	11	9	20	7	11	13	11	14	21	19	9	12	13	23	15	42	49	53	31
scaffold68790_cov41	5877	.	A	C	999	.	.	GT:PL:DP:DPR	10	7	26	16	8	32	22	6	25	15	9	26	4	2	11	14	10	26	5	12	23	2	7	6	23	4	8	7	11	16	38	3	9	5	17	31	16	51	47	58	53
scaffold69009_cov47	15701	.	G	A	999	.	.	GT:PL:DP:DPR	10	1	8	0	20	38	6	2	8	19	1	9	1	9	5	16	12	11	2	27	24	4	7	7	7	6	5	18	10	5	8	2	2	5	10	14	17	56	32	30	45
scaffold69009_cov47	15740	.	T	G	999	.	.	GT:PL:DP:DPR	13	1	8	0	19	38	6	1	11	19	1	8	1	9	5	16	12	11	2	27	24	4	7	7	7	6	5	18	9	5	8	2	2	5	10	14	17	55	32	30	45
scaffold69009_cov47	15764	.	G	A	999	.	.	GT:PL:DP:DPR	13	1	8	0	17	38	6	1	11	18	1	8	1	9	5	15	12	10	2	27	24	4	7	6	7	5	3	18	9	5	8	2	1	5	10	14	17	54	32	30	44
scaffold69143_cov37	1177	.	C	G	999	.	.	GT:PL:DP:DPR	8	19	22	7	13	18	7	1	22	13	0	6	3	1	6	14	3	8	1	17	8	2	13	8	4	6	3	6	1	5	7	6	13	5	13	8	12	48	49	34	14
scaffold69143_cov37	1239	.	A	G	999	.	.	GT:PL:DP:DPR	9	25	27	14	15	27	15	3	28	15	11	12	4	1	6	16	5	10	2	19	14	3	15	13	5	7	5	9	4	6	9	8	18	8	15	10	15	49	61	42	20
scaffold69143_cov37	1257	.	G	A	999	.	.	GT:PL:DP:DPR	9	25	26	14	15	27	15	3	28	15	11	12	4	1	6	16	5	10	2	18	14	3	15	13	5	7	5	9	4	6	9	8	18	8	15	10	15	49	62	42	21
scaffold69143_cov37	3212	.	C	T	999	.	.	GT:PL:DP:DPR	21	10	24	9	16	25	26	4	18	17	45	13	8	6	9	6	3	8	9	28	23	9	9	11	5	9	6	11	6	7	17	0	12	7	4	9	24	28	34	22	14
scaffold69143_cov37	3235	.	T	C	999	.	.	GT:PL:DP:DPR	21	10	24	9	16	25	26	4	18	17	45	13	8	5	9	5	3	8	8	28	23	9	9	10	5	9	6	11	6	6	17	0	12	7	4	9	24	27	35	22	14
scaffold69143_cov37	3468	.	T	A	999	.	.	GT:PL:DP:DPR	18	12	13	11	23	33	12	9	9	21	26	11	5	7	10	14	10	16	3	23	21	7	10	6	13	13	11	10	10	17	27	16	8	10	21	14	10	72	38	29	36
scaffold69143_cov37	5003	.	T	C	999	.	.	GT:PL:DP:DPR	10	12	13	6	12	20	4	1	12	23	12	7	2	6	8	6	10	15	3	18	13	6	6	6	8	7	9	5	5	15	14	7	7	10	12	18	14	43	31	27	22
scaffold69143_cov37	5015	.	C	A	999	.	.	GT:PL:DP:DPR	12	12	13	7	13	22	4	1	17	24	12	10	2	8	8	6	10	16	3	19	13	6	6	7	8	7	11	6	5	15	14	7	8	10	12	19	16	44	31	27	25
scaffold69534_cov36	6156	.	C	T	999	.	.	GT:PL:DP:DPR	19	22	29	15	87	33	5	14	9	24	15	28	8	19	16	20	18	33	13	32	35	6	12	11	19	20	3	16	13	18	33	21	23	8	22	28	46	117	83	53	68
scaffold69534_cov36	6180	.	T	C	999	.	.	GT:PL:DP:DPR	19	21	30	13	84	34	5	11	9	24	15	22	8	19	16	20	19	33	12	32	35	6	12	9	19	20	2	16	9	18	32	20	23	8	21	28	41	116	82	53	66
scaffold69654_cov40	16822	.	G	A	999	.	.	GT:PL:DP:DPR	19	18	10	6	14	42	11	7	0	25	1	16	6	13	12	16	7	35	10	20	52	2	11	20	14	1	1	32	4	10	30	12	8	8	12	30	21	72	27	48	25
scaffold69654_cov40	16893	.	G	A	999	.	.	GT:PL:DP:DPR	19	17	8	4	12	39	8	7	0	25	1	15	4	10	11	15	7	31	9	18	42	1	10	19	14	3	1	29	4	8	27	11	6	6	11	29	21	65	25	47	23
scaffold69866_cov40	8613	.	G	A	999	.	.	GT:PL:DP:DPR	13	14	29	9	23	36	10	2	9	29	4	6	3	1	5	9	4	16	4	13	24	4	9	7	5	5	11	9	15	2	19	9	3	4	12	19	17	52	27	37	26
scaffold69866_cov40	8681	.	C	T	999	.	.	GT:PL:DP:DPR	12	12	26	8	16	34	10	2	5	31	0	4	2	1	5	8	3	15	3	13	24	4	6	6	5	5	11	9	15	2	9	6	3	3	11	16	15	51	24	36	23
scaffold70023_cov27	1317	.	T	G	999	.	.	GT:PL:DP:DPR	14	28	5	1	23	21	9	8	13	5	12	4	0	0	7	15	1	16	1	18	22	6	3	13	4	3	4	7	3	8	11	5	14	3	7	6	13	18	46	55	11
scaffold70023_cov27	1327	.	G	A	999	.	.	GT:PL:DP:DPR	14	28	5	1	23	21	9	8	13	5	12	4	0	0	7	15	1	16	1	18	22	6	3	13	4	3	4	7	3	8	11	5	14	3	7	6	13	18	46	55	11
scaffold70318_cov34	11433	.	T	G	999	.	.	GT:PL:DP:DPR	9	9	7	7	27	8	2	3	2	1	0	4	3	3	5	13	8	12	5	12	19	0	12	4	6	8	6	2	3	6	4	7	12	0	7	7	9	15	20	26	1
scaffold70686_cov38	5909	.	C	A	999	.	.	GT:PL:DP:DPR	16	6	12	8	12	22	16	1	9	9	7	15	6	3	13	12	6	8	9	15	27	6	3	6	4	2	3	21	7	2	11	9	22	6	14	17	17	47	48	28	23
scaffold70720_cov47	5347	.	A	C	999	.	.	GT:PL:DP:DPR	10	27	13	10	22	23	7	1	9	22	9	17	4	5	13	15	3	25	8	23	8	7	18	13	11	9	13	10	6	6	14	13	8	6	16	10	21	56	31	33	14
scaffold70720_cov47	5348	.	G	T	999	.	.	GT:PL:DP:DPR	10	27	13	10	22	23	7	1	9	22	8	17	4	5	12	15	3	25	8	23	8	7	16	13	11	8	13	10	6	6	14	13	8	6	16	10	21	55	31	33	13
scaffold70976_cov36	3384	.	A	G	999	.	.	GT:PL:DP:DPR	23	4	24	2	35	62	8	0	8	14	0	18	13	4	11	16	12	32	8	39	28	4	8	9	8	5	8	10	11	6	31	19	15	2	19	15	15	87	37	59	21
scaffold70976_cov36	3402	.	C	A	999	.	.	GT:PL:DP:DPR	24	5	26	8	36	62	15	0	10	17	1	19	14	5	9	18	15	34	9	38	34	4	9	11	8	6	9	16	14	7	35	22	17	4	20	23	16	93	36	63	25
scaffold71712_cov38	4831	.	C	A	999	.	.	GT:PL:DP:DPR	8	7	19	4	25	11	10	3	15	13	6	8	6	8	8	10	13	5	6	12	23	3	8	5	6	3	9	8	2	11	16	5	8	8	14	23	18	39	26	28	15
scaffold72414_cov41	12084	.	C	T	999	.	.	GT:PL:DP:DPR	26	15	16	24	13	18	3	11	7	10	0	16	2	2	7	3	5	17	0	8	14	2	4	13	5	5	2	7	1	10	5	5	8	4	5	3	5	31	10	16	15
scaffold72595_cov42	17109	.	A	G	999	.	.	GT:PL:DP:DPR	34	43	61	32	76	30	14	24	8	27	16	24	4	16	12	15	12	38	16	57	21	2	11	16	29	9	12	30	22	8	25	33	9	6	9	48	60	122	54	46	45
scaffold72897_cov47	23144	.	C	T	999	.	.	GT:PL:DP:DPR	20	12	9	13	20	12	9	8	4	20	24	5	3	10	5	22	4	17	2	14	36	14	8	4	10	0	6	4	4	3	27	12	2	2	11	13	11	20	35	17	5
scaffold73032_cov44	12744	.	C	T	999	.	.	GT:PL:DP:DPR	14	8	21	8	26	39	15	14	12	28	0	18	3	14	6	23	10	22	11	29	33	9	8	4	11	12	18	13	16	15	21	21	12	2	18	13	40	40	28	46	16
scaffold73085_cov45	1126	.	G	A	999	.	.	GT:PL:DP:DPR	19	7	47	4	47	47	3	6	20	17	13	39	12	7	26	11	12	24	8	35	51	10	14	16	12	4	9	12	12	9	35	17	10	12	36	29	31	85	69	62	54
scaffold73093_cov46	30599	.	C	A	999	.	.	GT:PL:DP:DPR	13	5	18	10	17	14	7	1	10	10	2	6	3	4	4	6	9	21	4	19	14	3	11	9	14	9	3	3	2	8	21	11	4	7	15	4	14	22	32	24	13
scaffold73093_cov46	30649	.	G	A	999	.	.	GT:PL:DP:DPR	18	5	18	10	17	14	7	1	11	10	2	6	3	4	4	6	9	21	4	21	14	3	20	9	14	9	3	3	2	8	21	11	4	7	16	6	15	22	32	25	13
scaffold73119_cov20	1289	.	A	C	999	.	.	GT:PL:DP:DPR	12	0	23	5	26	8	5	0	22	12	7	3	2	2	3	6	2	10	2	7	13	0	6	10	6	8	8	7	2	5	2	8	7	1	3	2	14	24	21	6	10
scaffold73119_cov20	1290	.	C	T	999	.	.	GT:PL:DP:DPR	12	0	23	5	26	8	5	0	22	12	7	3	2	2	3	6	2	10	2	7	13	0	6	10	6	8	8	7	2	5	2	8	7	0	3	2	14	24	21	6	10
scaffold73427_cov47	3173	.	C	T	999	.	.	GT:PL:DP:DPR	50	31	22	2	26	39	9	12	20	17	5	12	9	4	4	10	2	17	7	18	10	10	15	7	8	13	7	17	9	12	25	17	8	16	24	24	26	49	61	18	21
scaffold74460_cov51	8741	.	A	T	999	.	.	GT:PL:DP:DPR	37	18	29	3	13	10	9	8	10	8	3	5	1	2	5	5	6	13	2	20	12	2	6	4	7	6	1	14	8	1	14	8	9	1	2	9	8	35	8	14	9
scaffold74822_cov46	7380	.	C	A	999	.	.	GT:PL:DP:DPR	10	7	7	6	11	18	14	9	5	18	11	6	2	2	11	8	6	10	11	11	25	5	7	5	3	6	3	8	2	5	13	9	8	9	7	20	10	36	43	22	22
scaffold75161_cov32	763	.	A	C	999	.	.	GT:PL:DP:DPR	17	7	12	13	28	18	11	2	9	11	32	10	2	3	13	4	5	8	7	5	17	8	5	1	7	2	6	4	5	2	15	11	5	1	17	7	12	35	33	37	23
scaffold75551_cov44	10605	.	G	A	999	.	.	GT:PL:DP:DPR	33	28	29	19	39	35	24	4	8	35	15	6	14	9	23	19	5	21	26	25	17	7	9	8	21	11	12	12	14	12	23	14	21	7	8	22	37	86	19	41	30
scaffold75656_cov29	66	.	T	C	999	.	.	GT:PL:DP:DPR	8	1	10	6	13	12	11	2	9	16	26	13	0	8	7	7	8	7	4	13	14	3	9	7	3	3	1	3	10	2	6	7	12	10	5	7	19	32	21	16	16
scaffold75790_cov29	3916	.	C	T	999	.	.	GT:PL:DP:DPR	20	13	14	5	36	12	5	4	28	13	2	13	8	3	13	29	14	21	10	39	32	0	12	14	9	9	3	22	6	9	12	14	7	14	8	13	30	102	62	25	28
scaffold75810_cov35	380	.	T	C	999	.	.	GT:PL:DP:DPR	8	0	20	3	9	28	18	0	9	35	7	22	15	4	15	11	17	6	14	26	17	4	3	4	17	0	5	20	13	2	19	5	7	3	6	25	14	103	20	54	48
scaffold75810_cov35	412	.	A	T	999	.	.	GT:PL:DP:DPR	9	0	19	3	9	23	20	0	9	34	5	21	15	4	14	10	17	6	12	26	15	4	2	3	18	0	7	20	13	2	16	5	6	2	7	22	13	97	19	50	50
scaffold76047_cov44	4973	.	A	G	999	.	.	GT:PL:DP:DPR	31	17	23	5	31	23	10	2	3	18	0	8	7	11	12	21	12	17	12	27	51	5	13	13	11	5	8	17	10	8	22	16	4	10	21	23	19	75	25	28	19
scaffold76047_cov44	13888	.	T	A	999	.	.	GT:PL:DP:DPR	11	15	34	13	13	39	20	11	40	27	26	13	1	4	9	14	10	19	10	15	21	3	9	5	10	5	7	15	6	8	16	7	12	9	3	14	21	46	37	30	45
scaffold76259_cov50	10872	.	A	G	999	.	.	GT:PL:DP:DPR	30	11	25	17	24	63	24	11	19	32	9	4	6	12	13	22	15	24	14	32	44	4	6	6	3	8	3	17	13	4	19	13	6	7	13	11	21	76	41	52	41
scaffold76259_cov50	10899	.	C	A	999	.	.	GT:PL:DP:DPR	30	11	27	17	24	64	24	11	19	32	9	4	6	11	12	21	15	23	14	31	44	4	6	6	3	8	2	17	13	4	19	14	6	7	12	11	22	74	40	52	42
scaffold76523_cov49	441	.	C	G	999	.	.	GT:PL:DP:DPR	14	1	21	6	19	20	15	7	5	27	2	11	1	5	5	7	5	23	13	24	38	2	13	12	9	12	5	10	3	7	18	5	9	13	9	18	27	68	64	38	46
scaffold76523_cov49	442	.	A	G	999	.	.	GT:PL:DP:DPR	14	1	21	6	19	20	15	7	5	27	2	11	1	5	5	7	5	23	13	24	38	2	13	12	9	12	5	10	3	7	17	5	9	13	9	18	27	68	64	38	46
scaffold77131_cov48	1037	.	C	T	999	.	.	GT:PL:DP:DPR	24	13	8	12	10	13	11	12	26	7	31	21	1	3	5	10	6	5	4	10	10	2	8	3	10	8	5	9	3	6	17	2	2	8	9	9	16	20	20	18	23
scaffold77819_cov42	7301	.	G	C	999	.	.	GT:PL:DP:DPR	6	6	19	7	19	19	6	7	11	9	15	6	2	6	8	14	11	15	6	13	12	4	9	4	7	4	10	4	5	8	14	20	12	6	12	14	19	41	22	53	20
scaffold78270_cov48	3085	.	G	A	999	.	.	GT:PL:DP:DPR	21	2	20	10	33	15	5	1	24	20	2	10	5	9	12	9	9	21	2	19	12	7	27	2	11	10	7	20	7	9	7	6	12	17	3	8	19	44	10	22	35
scaffold78828_cov37	1776	.	C	A	999	.	.	GT:PL:DP:DPR	27	11	20	8	28	30	14	21	10	31	28	18	10	9	8	4	9	16	9	22	24	0	13	6	10	2	7	13	5	9	32	17	10	8	5	23	22	67	63	46	23
scaffold78936_cov43	528	.	C	A	999	.	.	GT:PL:DP:DPR	62	28	86	26	91	41	28	13	52	23	42	60	17	25	44	37	18	75	26	67	91	14	33	32	38	23	17	43	25	22	46	38	36	15	29	31	41	138	119	123	90
scaffold79009_cov42	21477	.	C	G	999	.	.	GT:PL:DP:DPR	26	17	19	6	32	49	10	1	12	14	1	5	1	4	17	24	11	26	3	27	28	1	10	11	9	6	2	14	8	10	17	9	16	6	8	15	26	109	49	49	18
scaffold79076_cov39	2821	.	G	A	999	.	.	GT:PL:DP:DPR	34	12	27	5	43	36	28	18	25	24	10	10	8	4	22	23	12	37	16	25	52	8	13	16	16	7	11	15	13	13	29	26	13	11	10	32	38	98	75	45	35
scaffold79163_cov40	322	.	G	A	999	.	.	GT:PL:DP:DPR	5	9	15	2	13	19	7	0	1	15	0	1	3	1	4	9	2	12	8	16	18	0	9	6	2	5	4	11	2	1	6	10	5	5	3	12	8	40	32	27	15
scaffold79163_cov40	382	.	A	C	999	.	.	GT:PL:DP:DPR	5	9	15	2	13	19	7	0	1	15	0	1	3	1	4	9	2	12	8	16	18	0	9	6	2	5	4	11	2	1	5	10	5	5	3	13	8	40	33	27	15
scaffold79186_cov35	2830	.	G	A	999	.	.	GT:PL:DP:DPR	5	13	6	6	9	21	6	4	7	12	10	8	6	4	3	11	4	14	2	30	40	3	11	3	9	5	3	11	5	1	19	4	8	3	11	21	15	42	24	27	11
scaffold80037_cov39	7390	.	C	T	999	.	.	GT:PL:DP:DPR	17	30	25	6	78	32	9	2	3	11	0	6	9	15	8	15	16	8	4	39	41	6	12	10	20	14	3	20	22	12	44	21	24	17	19	18	21	172	68	100	23
scaffold80037_cov39	7407	.	G	C	999	.	.	GT:PL:DP:DPR	19	37	28	6	78	34	8	2	3	11	0	8	10	16	10	16	18	14	4	46	42	6	12	9	21	14	3	24	23	12	57	26	26	18	17	23	23	181	74	111	27
scaffold80037_cov39	7430	.	C	T	999	.	.	GT:PL:DP:DPR	19	37	29	6	78	34	9	2	3	11	0	8	10	14	10	16	18	14	4	47	43	6	12	10	21	14	3	24	23	12	57	27	26	18	19	23	23	180	74	113	27
scaffold80636_cov20	536	.	T	C	999	.	.	GT:PL:DP:DPR	34	3	69	15	48	77	4	5	9	43	2	25	12	7	38	59	21	37	14	44	89	13	31	21	12	7	14	35	11	24	60	36	15	15	37	45	46	133	75	84	57
scaffold81014_cov43	4800	.	A	G	999	.	.	GT:PL:DP:DPR	19	1	16	14	18	23	6	0	13	9	0	13	3	3	6	14	7	16	8	8	13	2	5	11	7	0	1	8	5	10	10	2	9	5	5	22	14	27	36	22	31
scaffold81014_cov43	4844	.	G	C	999	.	.	GT:PL:DP:DPR	14	1	17	12	17	18	6	0	11	8	0	7	3	3	5	11	4	14	7	6	11	2	4	7	6	0	1	6	4	8	8	2	5	3	4	13	12	22	25	19	24
scaffold81475_cov33	1354	.	A	G	999	.	.	GT:PL:DP:DPR	5	2	11	2	14	20	8	1	10	12	0	9	0	5	0	7	2	9	3	4	11	1	4	10	4	5	2	8	4	4	7	3	3	5	1	6	16	32	40	33	10
scaffold81529_cov40	3974	.	A	G	999	.	.	GT:PL:DP:DPR	5	31	11	0	70	34	0	0	24	11	1	21	8	11	17	17	21	38	9	39	41	3	19	27	13	11	3	13	6	18	21	20	23	21	20	28	43	86	55	39	33
scaffold81529_cov40	4012	.	G	A	999	.	.	GT:PL:DP:DPR	3	21	10	0	65	34	0	0	19	11	1	18	7	11	17	17	19	34	8	37	40	3	18	26	11	11	3	12	5	15	20	20	21	19	17	24	35	81	51	35	30
scaffold82258_cov39	3104	.	G	A	999	.	.	GT:PL:DP:DPR	17	21	16	7	16	13	15	6	1	10	10	6	3	1	7	6	4	5	7	9	16	8	7	7	4	3	2	9	2	5	11	2	2	3	7	7	23	26	24	24	14
scaffold82534_cov41	1317	.	T	C	999	.	.	GT:PL:DP:DPR	16	7	36	17	29	16	8	7	15	14	8	22	13	12	17	19	14	29	16	27	29	0	18	21	19	15	14	17	17	6	11	22	17	7	23	31	37	101	39	47	40
scaffold83887_cov37	10057	.	G	T	999	.	.	GT:PL:DP:DPR	14	11	26	9	23	23	6	3	16	34	1	6	7	8	11	10	8	22	9	19	32	4	1	6	18	10	6	18	6	14	28	11	16	7	16	7	15	67	48	56	34
scaffold83887_cov37	10072	.	C	T	999	.	.	GT:PL:DP:DPR	12	11	27	7	23	23	6	3	16	32	1	6	5	8	9	9	8	22	9	18	29	4	1	5	16	10	6	18	4	14	28	11	14	7	16	7	15	63	46	53	33
scaffold84011_cov39	6915	.	A	G	999	.	.	GT:PL:DP:DPR	16	13	8	19	13	9	17	6	13	12	14	10	4	5	3	13	9	4	3	21	21	5	4	9	7	1	2	5	3	6	12	4	5	7	9	22	15	28	33	22	19
scaffold84296_cov29	789	.	C	A	999	.	.	GT:PL:DP:DPR	136	57	126	75	155	247	114	36	51	84	45	94	31	46	44	70	50	119	51	163	185	35	78	71	64	28	41	96	64	48	89	74	65	48	64	117	168	248	215	226	204
scaffold84323_cov45	11293	.	T	G	999	.	.	GT:PL:DP:DPR	20	24	8	6	34	25	9	5	7	18	3	27	5	13	14	14	12	33	9	35	16	4	4	10	12	4	3	14	3	11	24	25	3	5	24	21	26	44	70	43	20
scaffold85947_cov20	1285	.	G	A	999	.	.	GT:PL:DP:DPR	50	36	52	45	54	128	26	13	53	57	25	29	12	18	53	59	23	52	9	76	110	11	23	24	39	22	9	44	20	45	87	24	43	27	15	84	73	243	105	135	129
scaffold86108_cov45	481	.	GA	G	999	.	.	GT:PL:DP:DPR	11	9	17	3	13	8	8	9	19	16	0	12	4	5	3	7	1	7	4	9	19	1	6	5	5	9	3	5	2	3	13	3	8	7	6	11	16	28	20	19	11
scaffold86178_cov36	3760	.	G	A	999	.	.	GT:PL:DP:DPR	11	27	27	4	36	46	12	11	36	14	0	14	2	2	6	15	2	12	7	6	26	2	14	15	11	4	6	12	5	7	16	6	13	9	19	37	54	45	32	40	30
scaffold86178_cov36	3763	.	G	C	999	.	.	GT:PL:DP:DPR	11	27	27	4	39	54	12	17	38	14	0	14	2	2	6	15	2	14	8	6	29	2	15	17	11	4	6	12	5	7	16	9	14	9	22	37	55	54	32	41	32
scaffold87555_cov24	2131	.	C	A	999	.	.	GT:PL:DP:DPR	13	17	18	13	13	14	1	17	17	15	16	7	0	6	6	9	7	13	8	12	13	2	14	5	4	7	6	3	10	1	15	11	8	3	17	13	14	19	22	28	16
scaffold87919_cov49	15907	.	C	T	999	.	.	GT:PL:DP:DPR	25	7	12	5	29	29	7	9	12	3	24	9	2	2	7	7	5	9	6	25	13	3	12	11	4	10	4	8	2	2	9	4	10	8	8	6	16	55	15	26	22
scaffold88117_cov50	32586	.	A	G	999	.	.	GT:PL:DP:DPR	11	4	12	10	7	20	6	1	5	8	1	8	5	5	6	5	4	14	2	1	11	2	6	8	6	7	3	7	0	3	11	2	12	3	5	11	7	7	31	56	15
scaffold88117_cov50	32666	.	T	C	999	.	.	GT:PL:DP:DPR	13	4	15	12	7	23	9	1	8	11	1	8	5	6	6	10	5	14	3	3	13	4	8	9	6	12	3	7	0	5	15	2	13	4	8	13	9	8	34	64	18
scaffold88219_cov37	2328	.	A	G	999	.	.	GT:PL:DP:DPR	9	2	11	5	6	14	3	3	5	5	18	5	0	5	6	11	3	18	12	5	28	6	13	11	3	1	5	9	2	7	8	10	8	8	6	15	18	6	9	37	12
scaffold88219_cov37	2331	.	T	C	999	.	.	GT:PL:DP:DPR	9	2	11	4	6	14	3	3	5	5	18	5	0	5	7	11	3	18	12	4	28	6	13	11	3	1	5	9	2	7	8	10	8	8	6	15	18	6	9	35	12
scaffold89573_cov45	2335	.	G	A	999	.	.	GT:PL:DP:DPR	13	11	18	10	24	50	15	5	6	6	0	21	4	11	9	21	13	19	3	36	50	3	11	15	13	10	0	14	13	25	11	2	6	9	15	8	17	50	30	23	33
scaffold89661_cov45	5784	.	T	C	999	.	.	GT:PL:DP:DPR	13	5	6	3	5	14	7	0	6	13	7	14	12	3	14	10	4	3	1	8	20	0	5	7	13	1	7	9	8	4	12	6	12	8	12	16	23	33	9	12	5
scaffold90078_cov51	6553	.	C	T	999	.	.	GT:PL:DP:DPR	13	6	10	5	18	13	11	6	12	9	7	16	4	10	4	8	4	8	5	16	25	3	9	10	8	1	3	13	9	7	12	26	8	11	29	34	12	74	27	42	15
scaffold90078_cov51	6566	.	C	T	999	.	.	GT:PL:DP:DPR	13	6	10	4	18	13	11	6	12	9	7	16	4	10	4	8	4	8	5	16	25	3	9	9	8	1	3	13	9	7	12	26	8	11	29	34	12	74	27	42	15
scaffold90078_cov51	6632	.	A	G	999	.	.	GT:PL:DP:DPR	12	5	8	4	16	13	9	2	8	9	4	16	3	10	4	7	4	7	3	15	22	2	8	8	6	1	2	10	9	5	10	24	6	4	26	23	11	70	26	38	11
scaffold90082_cov31	2976	.	G	T	999	.	.	GT:PL:DP:DPR	6	9	9	10	15	27	3	1	6	28	12	20	2	12	11	8	8	19	7	16	16	4	10	6	6	8	5	9	8	16	28	5	14	8	9	24	22	40	50	36	22
scaffold90174_cov45	11366	.	C	T	999	.	.	GT:PL:DP:DPR	41	21	27	18	25	60	26	15	15	29	37	15	12	22	21	34	18	16	21	17	23	9	24	28	8	17	12	34	9	22	13	27	35	23	26	46	42	45	90	94	25
scaffold90174_cov45	12356	.	T	A	999	.	.	GT:PL:DP:DPR	23	12	33	4	33	34	5	5	2	13	11	3	4	11	14	26	9	35	11	37	39	1	11	10	10	12	5	19	9	20	24	15	15	18	15	30	32	69	35	75	45
scaffold90740_cov49	16105	.	A	G	999	.	.	GT:PL:DP:DPR	15	43	26	25	25	29	14	6	5	14	21	17	7	9	7	10	13	11	11	17	28	8	13	12	10	3	4	8	5	9	14	13	8	8	11	15	27	39	35	37	25
scaffold91158_cov34	780	.	T	C	999	.	.	GT:PL:DP:DPR	23	26	29	5	24	38	9	2	10	26	6	22	15	8	16	11	9	32	10	21	58	1	13	15	22	11	10	20	12	20	30	15	21	10	25	25	32	119	49	68	39
scaffold91158_cov34	817	.	A	G	999	.	.	GT:PL:DP:DPR	23	26	29	5	28	39	10	2	10	26	6	23	14	9	16	6	9	33	8	21	58	1	13	15	23	11	10	20	12	20	30	12	21	11	25	16	29	119	50	70	39
scaffold91287_cov36	749	.	A	G	999	.	.	GT:PL:DP:DPR	12	5	11	4	13	19	4	3	4	13	2	17	5	7	2	10	10	12	9	12	10	0	16	6	4	2	2	11	7	4	5	11	10	5	2	12	2	31	15	46	12
scaffold91287_cov36	3797	.	G	C	999	.	.	GT:PL:DP:DPR	35	2	25	11	30	29	4	4	8	26	13	11	9	14	14	19	12	45	2	30	51	3	13	15	10	6	5	22	9	7	19	24	16	11	21	26	21	72	55	53	45
scaffold91287_cov36	3800	.	A	G	999	.	.	GT:PL:DP:DPR	35	2	26	11	30	29	4	4	8	26	13	11	9	14	14	18	12	43	2	30	51	3	13	15	10	6	5	22	9	7	19	24	16	11	21	26	21	71	55	51	45
scaffold91287_cov36	3863	.	G	A	999	.	.	GT:PL:DP:DPR	20	13	27	7	21	20	9	1	2	20	5	7	2	1	11	19	6	23	7	29	44	5	3	7	7	9	3	7	3	6	12	21	12	6	11	16	13	50	37	37	27
scaffold91287_cov36	6699	.	C	T	999	.	.	GT:PL:DP:DPR	14	8	34	13	26	46	16	2	19	5	16	11	7	7	10	13	7	24	5	31	34	3	16	4	6	7	5	5	9	4	11	8	12	5	17	26	16	44	48	52	25
scaffold91287_cov36	7844	.	C	T	999	.	.	GT:PL:DP:DPR	18	17	15	5	27	44	8	5	0	20	14	23	10	9	19	19	11	17	11	19	25	3	13	9	11	9	10	23	15	8	19	14	4	19	12	17	13	47	52	46	27
scaffold91287_cov36	7848	.	A	C	999	.	.	GT:PL:DP:DPR	18	16	15	5	25	43	8	5	0	20	14	24	10	9	19	19	11	17	11	19	25	3	14	9	11	8	10	23	15	8	19	14	4	20	12	17	13	46	52	46	27
scaffold91287_cov36	9256	.	C	T	999	.	.	GT:PL:DP:DPR	35	7	19	13	51	40	10	15	7	31	0	17	3	12	22	24	16	33	6	34	55	7	18	20	23	15	6	20	11	15	25	15	19	12	18	34	49	107	67	53	65
scaffold91287_cov36	9338	.	G	A	999	.	.	GT:PL:DP:DPR	20	5	28	8	58	43	7	5	8	41	0	23	5	18	14	31	10	29	6	26	57	10	13	17	18	11	7	21	6	13	29	15	19	12	17	41	48	111	64	83	53
scaffold91287_cov36	12439	.	T	A	999	.	.	GT:PL:DP:DPR	20	12	10	6	15	13	2	1	17	6	2	6	1	3	2	7	3	6	0	6	11	2	3	5	7	2	2	9	3	5	8	3	3	7	5	3	8	34	9	24	18
scaffold91287_cov36	13434	.	C	T	999	.	.	GT:PL:DP:DPR	2	8	15	6	10	19	0	2	0	14	8	8	0	4	8	8	7	12	6	16	12	4	7	8	10	2	3	7	3	9	8	5	10	6	8	6	16	44	21	27	10
scaffold91287_cov36	13533	.	T	C	999	.	.	GT:PL:DP:DPR	14	2	28	12	52	36	10	15	20	18	7	16	6	11	17	23	7	25	7	29	43	6	20	17	14	13	8	17	10	12	27	13	21	4	7	20	27	45	33	66	39
scaffold91287_cov36	14544	.	T	A	999	.	.	GT:PL:DP:DPR	15	4	24	10	57	58	9	8	5	21	5	17	10	6	7	14	14	25	13	24	49	8	1	16	13	8	4	12	9	5	44	13	7	6	17	14	34	90	55	24	44
scaffold91287_cov36	15638	.	T	A	999	.	.	GT:PL:DP:DPR	21	18	30	6	54	54	8	8	12	16	9	24	11	8	14	30	19	30	8	26	57	6	10	19	26	14	8	29	10	16	30	21	18	12	11	48	26	128	69	69	53
scaffold91287_cov36	15653	.	T	C	999	.	.	GT:PL:DP:DPR	20	11	29	6	54	53	8	8	12	16	9	24	11	5	14	29	19	29	8	26	55	6	10	19	25	14	8	25	10	16	30	21	18	12	12	47	26	127	68	67	52
scaffold91287_cov36	22562	.	C	T	999	.	.	GT:PL:DP:DPR	26	7	30	35	67	42	13	16	35	28	5	38	11	3	10	14	4	18	9	25	41	9	13	13	9	6	2	24	10	13	41	12	14	14	25	36	18	69	48	40	23
scaffold91465_cov22	811	.	TCC	TC	999	.	.	GT:PL:DP:DPR	22	7	20	17	23	20	7	15	8	16	13	12	4	8	11	7	7	23	4	14	24	1	10	9	3	3	5	16	11	7	25	11	11	3	7	9	25	46	29	40	17
scaffold91582_cov43	15230	.	A	C	999	.	.	GT:PL:DP:DPR	17	10	22	7	17	29	9	8	13	3	9	5	5	4	4	15	11	17	2	28	33	5	14	11	9	4	7	19	6	2	12	5	8	13	15	12	22	38	31	24	37
scaffold91882_cov30	4218	.	T	A	999	.	.	GT:PL:DP:DPR	29	46	38	6	68	54	22	19	23	61	20	22	8	20	23	24	15	39	15	38	52	15	25	16	22	12	10	20	16	17	38	31	24	15	34	40	48	147	72	79	50
scaffold92419_cov43	10076	.	C	G	999	.	.	GT:PL:DP:DPR	10	0	18	8	33	24	5	12	14	9	4	4	1	4	9	11	6	11	2	14	26	2	15	8	3	7	2	9	4	9	11	19	11	8	5	5	9	46	25	31	20
scaffold93370_cov46	3722	.	C	T	999	.	.	GT:PL:DP:DPR	9	9	23	9	23	13	21	15	13	33	16	16	6	6	8	13	2	17	7	26	22	0	19	4	12	9	2	12	4	9	10	12	11	6	11	24	51	29	20	37	36
scaffold93376_cov33	862	.	C	T	999	.	.	GT:PL:DP:DPR	3	15	11	0	7	27	7	3	11	22	2	5	1	4	13	22	9	2	8	24	21	0	3	13	7	3	3	11	6	12	15	3	5	11	8	10	18	74	24	27	28
scaffold93376_cov33	917	.	C	T	999	.	.	GT:PL:DP:DPR	3	15	11	0	7	27	7	3	11	22	2	5	1	4	13	21	9	2	8	24	20	0	3	13	8	3	3	11	6	12	15	3	4	11	7	10	18	73	23	27	28
scaffold93801_cov47	9778	.	C	T	999	.	.	GT:PL:DP:DPR	4	5	6	1	15	19	16	2	10	27	9	1	1	5	7	8	4	8	8	13	39	1	8	3	11	4	4	6	7	10	6	7	11	4	10	7	8	69	19	27	24
scaffold93888_cov46	8871	.	T	C	999	.	.	GT:PL:DP:DPR	18	6	16	13	12	20	8	5	5	3	0	9	6	4	18	13	3	26	18	20	27	2	13	4	9	3	5	16	5	9	14	18	7	9	13	16	11	83	27	26	27
scaffold93888_cov46	8894	.	A	G	999	.	.	GT:PL:DP:DPR	18	6	16	13	12	20	9	5	5	3	0	9	6	4	18	13	3	26	18	20	27	2	13	4	9	3	5	16	5	9	14	18	7	9	13	15	10	83	27	26	27
scaffold93979_cov44	195	.	T	C	999	.	.	GT:PL:DP:DPR	14	16	13	7	20	22	6	6	13	15	0	16	5	9	9	21	7	15	11	17	23	3	9	9	5	4	7	10	5	4	26	13	9	3	11	23	28	38	26	29	28
scaffold95314_cov47	14005	.	T	C	999	.	.	GT:PL:DP:DPR	14	7	29	7	34	38	20	3	29	17	6	10	11	17	8	23	17	34	13	27	29	13	13	14	23	4	4	8	6	18	29	14	12	7	19	24	14	85	40	80	32
scaffold95314_cov47	14065	.	C	T	999	.	.	GT:PL:DP:DPR	18	12	31	8	35	44	20	5	30	22	6	16	14	18	11	26	18	33	14	28	33	13	14	20	25	5	5	10	11	18	30	16	12	7	23	26	15	87	41	84	38
scaffold95314_cov47	61422	.	T	C	999	.	.	GT:PL:DP:DPR	21	18	30	29	48	57	18	7	30	58	37	34	18	20	23	42	16	28	18	54	59	9	12	19	35	15	20	25	14	23	42	28	30	17	29	31	76	101	67	62	104
scaffold95314_cov47	61470	.	A	T	999	.	.	GT:PL:DP:DPR	21	18	30	26	47	57	17	7	30	58	34	33	18	20	23	42	15	28	17	54	59	9	10	19	34	15	20	24	14	23	40	27	30	16	27	31	75	100	67	61	104
scaffold95390_cov40	3511	.	C	T	999	.	.	GT:PL:DP:DPR	6	7	17	11	16	20	13	7	3	11	9	0	1	4	7	13	4	9	4	10	8	2	5	5	2	2	1	7	8	4	11	7	8	2	1	12	10	37	26	18	20
scaffold95542_cov30	537	.	G	A	999	.	.	GT:PL:DP:DPR	34	13	16	13	44	38	6	2	5	20	5	18	7	5	11	16	8	27	4	12	42	5	14	7	9	10	6	8	7	6	21	12	10	10	12	18	22	48	33	48	18
scaffold95724_cov42	4735	.	C	G	999	.	.	GT:PL:DP:DPR	17	12	20	2	24	41	2	0	0	3	8	15	1	7	10	14	7	23	7	11	16	4	4	13	8	5	10	9	5	5	8	15	5	4	13	7	28	41	25	18	13
scaffold95724_cov42	4738	.	C	T	999	.	.	GT:PL:DP:DPR	17	12	20	2	24	41	2	0	0	3	8	15	1	7	10	14	8	23	7	11	16	4	4	14	8	5	10	9	5	5	8	15	5	4	13	7	27	41	25	18	13
scaffold96132_cov40	3071	.	C	G	999	.	.	GT:PL:DP:DPR	29	16	35	23	72	41	3	5	17	13	7	22	4	19	22	27	6	22	7	45	40	6	16	24	15	9	2	21	13	18	19	16	24	12	17	31	24	106	53	68	38
scaffold98996_cov26	1076	.	C	T	999	.	.	GT:PL:DP:DPR	15	35	35	3	47	17	4	8	5	37	0	11	9	11	21	13	7	0	2	30	22	7	10	8	9	12	15	7	6	7	21	2	5	5	12	13	10	46	39	69	41
scaffold99407_cov42	1898	.	G	C	999	.	.	GT:PL:DP:DPR	15	7	28	6	62	31	11	2	1	8	13	9	13	7	13	11	18	40	10	41	30	4	6	12	11	4	2	22	5	6	25	11	7	4	10	22	28	89	30	61	22
scaffold99810_cov43	1653	.	G	A	999	.	.	GT:PL:DP:DPR	27	8	42	20	41	61	9	6	17	14	1	43	13	9	26	37	18	20	24	66	80	9	30	17	16	20	11	30	12	13	36	39	19	30	16	58	54	106	64	96	68
scaffold100676_cov36	3030	.	C	T	999	.	.	GT:PL:DP:DPR	9	8	11	2	15	19	7	7	4	14	0	1	2	3	6	8	4	16	7	28	17	4	14	6	10	9	11	12	7	5	11	7	8	4	13	15	30	29	24	17	30
scaffold100676_cov36	3058	.	T	G	999	.	.	GT:PL:DP:DPR	9	8	15	2	16	20	7	7	4	14	0	2	2	4	6	11	4	16	7	26	18	4	14	6	10	12	11	11	7	5	11	7	8	4	13	15	30	29	25	17	30
scaffold100774_cov21	4233	.	A	C	999	.	.	GT:PL:DP:DPR	15	11	11	3	6	13	17	9	17	6	2	26	1	3	8	8	2	6	5	15	18	1	6	11	3	1	0	3	6	2	5	1	12	5	3	2	18	17	20	18	17
scaffold100774_cov21	4234	.	G	T	999	.	.	GT:PL:DP:DPR	15	11	11	3	6	13	17	9	17	6	2	26	1	3	8	8	2	6	5	15	18	1	6	10	3	1	0	3	6	2	5	1	12	5	3	2	18	17	21	17	17
scaffold100896_cov50	19561	.	G	A	999	.	.	GT:PL:DP:DPR	8	0	4	6	20	23	0	8	3	11	5	2	1	3	3	11	6	8	2	9	9	0	6	4	1	1	1	9	3	8	7	2	5	0	3	13	16	26	30	13	10
scaffold101379_cov34	2613	.	GAAAA	GAAA	999	.	.	GT:PL:DP:DPR	10	16	17	21	22	25	11	16	4	8	6	17	5	2	9	6	3	16	7	25	21	4	11	1	4	5	6	8	7	7	17	8	4	1	6	20	11	60	42	28	19
scaffold101747_cov44	10443	.	T	C	999	.	.	GT:PL:DP:DPR	0	17	7	1	26	31	9	6	0	18	7	8	2	5	5	8	3	20	16	19	22	1	6	9	15	11	5	7	12	13	6	8	7	3	10	13	18	24	35	40	15
scaffold102690_cov34	2673	.	C	T	999	.	.	GT:PL:DP:DPR	17	12	6	16	36	8	8	3	12	7	8	3	2	3	3	5	0	12	2	7	17	6	6	10	11	4	0	10	4	3	12	6	13	8	6	4	4	34	29	16	18
scaffold104533_cov46	6957	.	C	A	999	.	.	GT:PL:DP:DPR	15	12	21	7	12	43	4	2	2	9	3	16	4	4	10	12	11	22	4	37	26	7	11	14	25	7	6	17	14	7	26	13	6	20	20	31	30	60	24	49	33
scaffold104533_cov46	6969	.	C	A	999	.	.	GT:PL:DP:DPR	15	12	21	7	12	43	4	2	2	9	3	16	4	4	10	12	11	22	4	37	26	7	11	14	25	7	6	17	14	7	26	12	6	19	18	31	30	60	24	49	33
scaffold104533_cov46	7011	.	C	T	999	.	.	GT:PL:DP:DPR	15	12	21	7	11	42	4	2	2	9	3	16	4	4	10	12	11	22	4	36	26	7	11	14	23	7	6	17	14	7	26	12	6	18	19	30	29	60	23	48	32
scaffold104533_cov46	7023	.	C	G	999	.	.	GT:PL:DP:DPR	14	11	18	7	11	43	1	1	0	9	3	15	4	3	10	11	11	22	4	33	25	7	10	14	22	7	6	15	12	7	23	12	6	17	19	29	29	60	22	46	31
scaffold105153_cov46	7694	.	C	G	999	.	.	GT:PL:DP:DPR	7	3	22	2	49	11	3	3	4	10	2	3	7	1	5	10	10	11	6	7	27	1	10	2	2	11	15	9	14	6	7	11	8	8	8	14	17	71	26	27	36
scaffold105457_cov21	3971	.	T	A	999	.	.	GT:PL:DP:DPR	19	4	12	2	13	13	2	0	0	3	6	7	5	3	4	8	2	5	4	4	6	0	10	1	2	6	1	4	2	2	10	7	6	2	10	8	15	25	10	21	9
scaffold105457_cov21	3979	.	C	G	999	.	.	GT:PL:DP:DPR	19	4	12	2	13	13	2	0	0	3	6	7	5	3	4	9	2	5	4	4	6	0	10	2	2	6	1	4	2	2	10	7	6	2	11	8	15	26	11	21	9
scaffold105457_cov21	3984	.	A	G	999	.	.	GT:PL:DP:DPR	19	4	12	2	13	13	2	0	0	3	6	7	5	3	4	9	2	5	4	4	6	0	10	2	2	6	1	4	2	2	10	7	6	2	11	8	15	26	11	21	9
scaffold105457_cov21	3990	.	C	A	999	.	.	GT:PL:DP:DPR	19	4	12	2	13	13	2	0	0	3	6	7	5	3	4	9	2	5	4	4	6	0	10	2	2	6	1	4	2	2	10	7	6	2	11	8	15	26	11	21	9
scaffold105634_cov42	14131	.	A	C	999	.	.	GT:PL:DP:DPR	3	4	17	2	26	34	0	2	1	17	1	16	3	6	5	9	4	22	8	15	11	2	5	5	8	11	2	10	3	8	25	11	5	6	13	9	14	53	40	27	15
scaffold105792_cov47	18324	.	G	A	999	.	.	GT:PL:DP:DPR	4	1	6	7	15	24	4	9	2	16	1	6	4	5	6	7	5	18	2	21	16	7	13	11	6	2	0	17	5	8	10	6	8	8	9	10	23	27	16	27	40
scaffold105879_cov30	1360	.	C	G	999	.	.	GT:PL:DP:DPR	13	15	13	3	14	12	5	2	2	14	2	8	4	6	11	11	9	23	14	26	13	10	13	7	7	9	8	5	7	1	5	5	9	19	13	12	14	72	14	36	14
scaffold106087_cov45	8256	.	G	C	999	.	.	GT:PL:DP:DPR	28	13	26	5	34	12	8	12	11	24	6	7	11	3	15	19	9	23	5	26	36	6	18	9	13	7	10	21	9	12	31	15	10	11	17	12	36	66	36	55	25
scaffold106185_cov29	3894	.	G	T	999	.	.	GT:PL:DP:DPR	5	1	19	3	43	50	11	5	6	24	5	5	2	3	25	12	4	13	7	15	24	2	13	10	6	8	13	10	2	5	28	10	12	22	27	29	12	77	70	36	6
scaffold106236_cov42	4968	.	A	T	999	.	.	GT:PL:DP:DPR	8	0	7	0	0	0	7	14	31	0	0	6	1	0	4	7	0	15	15	17	30	0	9	4	0	5	8	0	7	0	0	0	13	15	9	0	12	19	40	30	26
scaffold106263_cov45	5123	.	G	A	999	.	.	GT:PL:DP:DPR	9	2	13	1	17	7	8	1	4	14	5	4	7	7	14	17	4	24	10	24	31	3	7	7	12	7	5	9	8	4	17	12	3	7	16	14	23	79	16	17	20
scaffold106513_cov42	4474	.	A	G	999	.	.	GT:PL:DP:DPR	16	3	20	8	28	31	18	3	6	23	0	12	7	7	20	16	7	25	18	18	20	0	17	12	2	1	6	16	9	8	39	11	7	11	15	20	25	64	29	52	29
scaffold107079_cov51	72429	.	C	A	999	.	.	GT:PL:DP:DPR	15	13	17	12	18	23	10	5	9	22	2	10	2	7	5	11	3	10	6	14	22	4	12	8	6	2	6	9	6	10	12	6	13	5	7	12	15	25	35	22	26
scaffold107673_cov33	2024	.	G	A	999	.	.	GT:PL:DP:DPR	25	16	33	9	20	56	11	11	13	21	21	19	10	5	12	29	19	9	13	18	17	13	6	13	8	6	7	29	7	11	21	14	8	2	24	22	22	111	35	81	28
scaffold107724_cov34	551	.	C	T	999	.	.	GT:PL:DP:DPR	15	17	11	11	13	30	12	11	10	25	0	11	3	11	8	12	7	21	1	15	25	5	13	5	8	5	3	19	7	3	15	19	8	18	12	18	14	27	34	31	32
scaffold107880_cov29	5133	.	A	C	999	.	.	GT:PL:DP:DPR	10	5	14	8	29	9	7	8	13	6	14	7	3	4	2	10	3	4	8	14	10	3	1	8	8	9	10	6	7	6	14	6	13	4	7	19	10	29	35	21	15
scaffold108612_cov49	851	.	CT	CTT	999	.	.	GT:PL:DP:DPR	17	9	18	13	33	13	5	4	15	20	14	10	4	7	5	6	9	15	9	6	26	2	5	8	12	2	7	25	6	11	16	3	6	2	7	14	22	56	49	36	12
scaffold108642_cov20	9616	.	C	A	999	.	.	GT:PL:DP:DPR	7	5	9	6	21	24	2	3	3	8	16	5	0	1	5	7	6	7	1	13	16	5	6	4	0	4	3	7	1	5	8	9	0	7	11	10	9	15	8	44	11
scaffold108642_cov20	9622	.	C	T	999	.	.	GT:PL:DP:DPR	7	5	9	6	21	24	2	3	3	8	16	5	0	1	5	7	6	7	1	13	16	5	6	4	0	4	3	7	1	5	8	9	0	7	11	11	9	15	8	44	11
scaffold108851_cov46	19576	.	A	G	999	.	.	GT:PL:DP:DPR	11	5	19	28	25	32	8	4	30	19	16	12	4	4	4	10	1	17	9	13	25	3	5	6	14	7	0	8	2	3	15	12	7	5	10	7	22	76	31	12	27
scaffold108851_cov46	19608	.	G	T	999	.	.	GT:PL:DP:DPR	11	6	19	28	26	30	8	4	30	19	16	12	4	4	4	10	1	17	9	13	25	3	5	6	14	7	0	8	2	3	15	12	7	5	10	7	23	76	31	12	28
scaffold108954_cov43	2138	.	C	T	999	.	.	GT:PL:DP:DPR	9	17	15	7	30	38	12	3	12	19	8	16	0	10	14	19	11	19	10	36	27	0	14	10	7	4	7	7	5	14	9	18	15	7	10	33	22	73	17	43	23
scaffold108954_cov43	2144	.	A	G	999	.	.	GT:PL:DP:DPR	5	16	14	7	30	34	12	3	12	17	8	16	0	8	12	18	8	19	7	36	27	0	14	10	5	4	6	7	4	8	9	18	15	6	9	33	22	69	15	43	21
scaffold109288_cov42	1351	.	A	G	999	.	.	GT:PL:DP:DPR	13	8	22	13	12	19	0	3	25	8	28	3	3	3	3	11	4	10	5	2	3	0	2	8	5	3	8	12	2	12	13	7	8	2	1	13	10	19	31	43	20
scaffold110421_cov19	607	.	G	T	999	.	.	GT:PL:DP:DPR	39	49	70	35	85	134	26	25	53	43	33	37	19	9	31	38	28	45	34	44	75	13	25	24	19	29	11	23	10	20	41	33	41	32	38	42	52	157	69	153	44
scaffold110786_cov25	1477	.	C	T	999	.	.	GT:PL:DP:DPR	13	4	5	7	11	10	10	1	8	10	0	15	3	5	5	9	6	17	6	14	23	5	5	8	10	3	11	8	2	9	9	1	4	8	5	8	17	32	30	28	21
scaffold111214_cov46	12193	.	G	T	999	.	.	GT:PL:DP:DPR	13	3	4	10	7	32	3	2	11	7	8	6	6	1	6	3	3	3	11	12	9	3	2	1	1	4	4	2	4	3	10	9	4	8	2	20	6	30	13	8	14
scaffold111243_cov50	1623	.	G	A	999	.	.	GT:PL:DP:DPR	27	21	33	30	33	30	6	10	21	24	12	24	4	8	14	12	11	14	7	28	33	7	14	15	9	13	11	16	13	15	18	19	26	6	28	16	18	66	45	48	35
scaffold111535_cov47	1079	.	G	C	999	.	.	GT:PL:DP:DPR	3	21	5	5	15	14	8	6	20	19	16	12	0	1	3	8	9	9	1	17	19	5	4	6	8	3	4	16	5	12	17	9	11	1	12	5	22	27	23	22	19
scaffold111535_cov47	1138	.	G	C	999	.	.	GT:PL:DP:DPR	3	21	3	5	13	9	8	3	20	15	16	12	0	1	2	6	7	7	1	16	14	4	2	4	6	1	4	10	2	8	14	8	7	1	11	4	17	26	20	17	15
scaffold111572_cov25	330	.	T	C	136.296	.	.	GT:PL:DP:DPR	44	5	57	14	51	88	11	0	8	42	13	28	20	10	20	40	20	49	18	23	73	11	13	23	21	19	13	37	8	14	30	18	24	8	31	57	51	73	70	89	63
scaffold111572_cov25	385	.	T	C	60.8868	.	.	GT:PL:DP:DPR	44	4	54	14	47	85	11	0	6	37	4	23	18	10	18	40	18	43	17	20	68	8	10	20	18	18	12	33	8	14	30	17	22	8	30	55	49	69	66	84	61
scaffold112528_cov32	2164	.	G	A	999	.	.	GT:PL:DP:DPR	13	2	10	7	22	16	6	9	7	13	0	12	6	11	11	0	6	13	6	31	29	7	3	4	1	1	8	10	4	2	14	9	7	10	6	10	10	19	37	58	6
scaffold112528_cov32	3078	.	A	C	999	.	.	GT:PL:DP:DPR	12	0	23	7	33	16	11	6	0	29	52	11	4	9	4	3	4	32	20	29	36	8	9	20	4	11	10	14	13	13	17	34	14	9	19	12	20	14	43	97	20
scaffold113759_cov48	5986	.	C	A	999	.	.	GT:PL:DP:DPR	6	0	12	4	14	12	5	0	11	8	12	6	2	1	4	4	4	14	7	14	10	1	3	2	5	1	3	10	5	7	9	10	5	7	12	13	12	22	16	18	8
scaffold115786_cov46	21785	.	T	C	999	.	.	GT:PL:DP:DPR	15	7	7	2	25	18	5	1	15	4	1	5	15	8	5	6	5	17	4	6	2	4	10	8	11	3	4	7	3	0	7	14	12	3	3	15	10	23	28	31	21
scaffold116181_cov42	13003	.	T	G	999	.	.	GT:PL:DP:DPR	5	6	8	12	6	13	11	5	8	12	18	7	4	0	2	15	3	5	6	11	2	2	8	3	8	0	0	11	3	1	3	1	0	0	1	4	6	33	9	14	15
scaffold116181_cov42	13004	.	T	C	999	.	.	GT:PL:DP:DPR	5	6	8	12	6	13	11	6	8	12	18	7	4	0	2	15	3	6	6	11	2	2	8	3	8	0	0	11	3	1	3	1	0	0	1	4	6	33	9	14	15
scaffold116181_cov42	13011	.	T	C	999	.	.	GT:PL:DP:DPR	11	6	11	14	6	20	11	8	8	12	18	7	4	1	3	15	3	8	6	11	7	3	14	3	8	1	0	11	3	5	5	6	0	1	8	4	8	33	15	17	15
scaffold116263_cov40	2126	.	T	C	999	.	.	GT:PL:DP:DPR	11	1	13	0	36	25	13	9	21	10	8	14	6	5	10	12	7	22	7	19	51	4	15	10	7	14	5	7	14	4	14	17	2	9	8	15	25	47	29	29	37
scaffold116263_cov40	2156	.	C	T	999	.	.	GT:PL:DP:DPR	11	1	13	0	36	26	13	10	22	10	8	14	6	5	10	12	8	22	7	20	51	4	15	10	7	14	5	7	15	4	14	17	2	9	8	15	25	47	29	29	37
scaffold116368_cov33	566	.	T	A	999	.	.	GT:PL:DP:DPR	11	0	15	8	17	16	8	0	18	8	3	3	2	5	6	12	1	14	0	19	28	1	5	8	9	3	0	13	3	14	13	11	20	6	6	14	26	37	19	27	12
scaffold116488_cov30	7002	.	G	T	999	.	.	GT:PL:DP:DPR	17	3	25	8	20	4	20	11	13	26	31	18	6	7	1	8	2	14	6	23	10	3	9	8	12	9	3	17	11	7	6	10	7	3	17	9	39	56	14	22	29
scaffold117074_cov47	11408	.	A	T	999	.	.	GT:PL:DP:DPR	26	6	26	6	67	31	47	20	24	29	5	5	15	14	28	31	14	45	23	45	64	7	19	20	26	12	9	28	17	18	39	36	16	11	32	23	44	129	64	70	83
scaffold117123_cov40	436	.	C	T	999	.	.	GT:PL:DP:DPR	10	8	19	1	3	11	17	4	4	20	20	6	0	6	6	10	5	7	7	4	7	1	3	7	3	5	1	10	3	6	6	13	11	3	8	4	15	39	23	16	14
scaffold117123_cov40	440	.	C	T	999	.	.	GT:PL:DP:DPR	10	8	19	1	3	11	17	4	4	20	20	6	0	6	6	10	5	7	7	4	7	1	3	6	3	5	1	10	3	6	6	13	11	3	8	4	14	39	23	16	14
scaffold117128_cov46	2118	.	A	G	999	.	.	GT:PL:DP:DPR	5	21	20	8	12	7	15	11	22	11	8	6	7	1	3	7	4	11	9	10	16	4	13	6	11	1	9	8	7	8	9	10	5	1	9	2	11	35	11	15	15
scaffold118076_cov22	5733	.	C	T	999	.	.	GT:PL:DP:DPR	5	6	3	11	14	4	5	10	6	5	12	14	1	4	7	4	3	5	3	19	13	2	8	5	2	5	3	1	0	2	2	3	7	3	6	5	19	12	23	10	7
scaffold118285_cov47	10499	.	C	T	999	.	.	GT:PL:DP:DPR	26	14	25	2	19	27	11	14	41	20	2	32	3	9	25	16	10	21	5	17	32	7	25	19	16	5	5	13	13	11	31	11	14	7	13	17	20	76	65	64	54
scaffold118594_cov32	126	.	C	T	999	.	.	GT:PL:DP:DPR	2	12	6	0	40	32	15	10	26	15	4	14	8	7	10	13	20	4	10	46	47	3	13	9	14	19	8	21	6	7	32	5	18	11	15	40	10	71	49	45	20
scaffold118749_cov35	2153	.	G	A	999	.	.	GT:PL:DP:DPR	14	27	14	8	25	11	6	7	18	4	7	14	2	4	5	10	6	17	6	14	14	5	9	6	5	6	0	10	3	5	13	6	11	7	5	5	21	25	32	24	14
scaffold119044_cov18	12136	.	T	C	999	.	.	GT:PL:DP:DPR	4	4	9	2	12	18	2	7	1	4	0	5	1	8	6	4	4	7	4	12	10	5	2	9	7	6	3	4	0	2	5	7	4	2	10	19	1	42	7	18	3
scaffold119787_cov19	822	.	G	A	999	.	.	GT:PL:DP:DPR	30	7	28	21	13	41	14	3	11	15	56	7	2	9	2	12	6	20	7	13	14	6	4	7	12	6	2	16	10	10	13	5	13	5	6	24	36	30	24	39	47
scaffold119787_cov19	826	.	G	T	999	.	.	GT:PL:DP:DPR	30	7	28	21	12	41	14	3	11	15	56	7	2	9	2	12	6	20	7	13	14	6	4	7	12	6	2	16	10	10	13	5	13	5	6	24	36	30	24	39	47
scaffold119818_cov47	4276	.	C	T	999	.	.	GT:PL:DP:DPR	15	29	19	9	14	13	17	16	5	24	19	10	3	5	11	9	5	13	4	18	26	5	12	8	14	12	4	10	7	14	23	5	12	7	6	9	22	63	33	41	21
scaffold119864_cov45	195	.	A	G	999	.	.	GT:PL:DP:DPR	16	9	17	12	49	35	22	2	9	20	2	14	11	12	12	12	8	18	13	32	66	1	16	13	14	5	9	23	9	11	22	18	20	10	16	28	31	34	30	36	23
scaffold120078_cov44	3270	.	T	G	999	.	.	GT:PL:DP:DPR	16	11	19	7	15	13	17	8	11	5	13	14	4	12	9	6	13	14	9	14	29	6	6	6	11	11	7	20	6	15	19	14	16	6	15	14	17	30	35	31	16
scaffold120826_cov35	1921	.	C	T	999	.	.	GT:PL:DP:DPR	17	4	14	6	12	25	1	3	6	12	0	8	3	1	6	12	4	8	3	9	10	0	1	4	2	1	6	12	7	11	15	6	19	1	13	4	12	42	19	45	13
scaffold121493_cov22	1367	.	C	A	999	.	.	GT:PL:DP:DPR	7	10	16	4	15	13	8	0	10	17	13	14	4	5	16	4	3	16	2	14	28	2	4	8	10	13	2	9	8	11	9	15	11	11	5	15	28	25	25	60	22
scaffold121493_cov22	1400	.	C	T	999	.	.	GT:PL:DP:DPR	7	10	15	4	13	12	8	0	9	17	11	12	4	5	16	3	3	12	2	14	25	2	3	8	8	12	2	10	8	12	9	13	11	12	4	15	28	25	24	57	22
scaffold121526_cov36	10482	.	G	A	999	.	.	GT:PL:DP:DPR	12	4	13	1	23	16	13	0	0	19	0	4	1	4	9	9	3	7	5	13	27	1	6	9	2	12	3	15	10	2	13	12	2	3	12	11	8	44	31	54	11
scaffold121526_cov36	10507	.	A	T	999	.	.	GT:PL:DP:DPR	12	4	13	1	24	16	13	0	0	19	0	4	1	4	9	9	3	7	5	13	27	1	6	9	2	12	3	15	10	2	13	12	2	3	12	11	8	44	31	53	11
scaffold121897_cov51	118	.	C	G	999	.	.	GT:PL:DP:DPR	121	97	82	29	133	119	44	28	74	76	37	54	15	43	35	54	44	90	35	75	75	21	46	57	30	24	16	41	39	32	56	36	64	48	55	80	119	242	160	173	100
scaffold121923_cov37	1105	.	G	A	999	.	.	GT:PL:DP:DPR	12	9	11	0	16	10	1	1	10	10	0	5	6	5	12	7	0	23	7	14	16	2	5	6	10	7	12	8	0	3	17	11	5	0	5	14	10	52	25	43	10
scaffold122226_cov35	25256	.	G	A	999	.	.	GT:PL:DP:DPR	13	9	10	4	35	25	13	0	0	2	0	3	5	1	4	19	7	22	8	16	18	2	6	5	9	9	6	10	7	6	20	10	10	7	17	21	8	81	47	40	12
scaffold122226_cov35	25289	.	G	C	999	.	.	GT:PL:DP:DPR	13	9	10	4	35	25	13	0	0	2	0	3	5	1	3	17	7	22	8	15	18	2	7	5	9	9	5	9	7	6	20	10	10	7	16	21	8	81	47	40	10
scaffold122226_cov35	25334	.	A	C	999	.	.	GT:PL:DP:DPR	12	8	10	4	34	23	11	0	0	1	0	3	5	1	3	15	7	21	7	13	14	2	7	3	6	9	4	8	7	5	17	10	10	7	14	19	6	78	43	36	9
scaffold122238_cov44	3874	.	G	A	999	.	.	GT:PL:DP:DPR	7	14	15	0	16	27	10	7	15	9	4	5	1	6	3	8	3	6	7	13	21	5	6	10	5	1	0	10	8	7	8	3	2	3	8	21	16	27	20	25	14
scaffold122802_cov46	786	.	T	G	999	.	.	GT:PL:DP:DPR	17	11	6	26	29	19	26	11	17	12	4	16	5	6	13	11	5	11	10	40	61	6	11	4	10	12	10	18	16	30	26	14	12	6	19	17	28	58	70	44	17
scaffold122945_cov33	6171	.	A	G	999	.	.	GT:PL:DP:DPR	11	14	18	0	24	30	3	2	8	7	0	7	9	4	7	14	12	13	3	18	11	0	16	12	2	10	5	9	9	8	24	16	10	10	8	14	25	57	21	39	32
scaffold122945_cov33	6188	.	G	A	999	.	.	GT:PL:DP:DPR	11	14	21	0	25	30	3	2	8	7	0	7	10	4	7	15	11	13	3	18	11	0	16	13	2	10	5	9	9	10	24	16	10	10	8	15	25	58	21	40	32
scaffold123665_cov39	10074	.	T	C	999	.	.	GT:PL:DP:DPR	21	29	12	11	31	30	15	7	3	17	12	23	9	11	7	10	13	13	11	25	40	11	7	10	6	8	8	10	1	6	19	3	12	8	6	10	32	59	49	49	36
scaffold124096_cov20	170	.	G	A	999	.	.	GT:PL:DP:DPR	23	12	26	17	40	15	21	3	26	7	24	11	6	5	7	23	6	14	7	24	24	14	16	2	17	0	18	15	10	10	11	7	11	7	9	21	18	53	57	57	26
scaffold124096_cov20	261	.	G	A	999	.	.	GT:PL:DP:DPR	27	18	33	25	45	18	27	10	33	24	38	19	6	6	7	29	8	15	12	36	28	15	21	4	20	2	25	21	11	12	14	14	16	13	13	24	27	70	85	68	41
scaffold125596_cov16	545	.	T	C	999	.	.	GT:PL:DP:DPR	88	65	138	41	157	172	56	28	114	118	97	93	24	32	69	78	43	74	43	97	127	27	52	77	55	36	32	60	49	28	110	67	72	52	66	116	133	233	206	241	87
scaffold125765_cov46	18754	.	G	A	999	.	.	GT:PL:DP:DPR	24	10	24	3	22	15	14	1	8	7	19	7	16	9	5	13	7	13	7	7	6	5	8	2	4	6	2	17	4	10	12	14	5	13	9	11	15	47	25	44	13
scaffold125765_cov46	18760	.	G	A	999	.	.	GT:PL:DP:DPR	24	10	24	3	22	15	14	1	8	7	19	7	16	9	5	13	7	13	7	7	6	5	8	2	4	6	2	17	4	10	12	14	5	13	9	11	15	47	25	44	13
scaffold126693_cov28	205	.	G	C	999	.	.	GT:PL:DP:DPR	10	17	0	10	26	24	8	5	5	26	2	18	8	13	11	18	10	11	7	21	20	2	13	7	4	17	0	7	12	8	9	6	1	10	7	13	3	6	30	24	30
scaffold126693_cov28	235	.	C	A	999	.	.	GT:PL:DP:DPR	10	17	0	10	26	24	8	5	6	27	2	18	8	14	11	18	10	11	7	21	21	2	13	7	4	17	0	7	12	8	9	6	1	10	8	13	3	6	30	24	30
scaffold128057_cov35	1202	.	A	G	999	.	.	GT:PL:DP:DPR	10	6	12	6	21	23	5	11	27	22	11	21	0	5	13	12	12	11	4	15	20	5	16	8	12	8	3	4	0	7	15	12	9	12	14	13	5	67	56	40	21
scaffold128057_cov35	1256	.	G	A	999	.	.	GT:PL:DP:DPR	11	6	13	6	22	24	5	11	28	23	11	23	0	5	14	13	12	13	4	15	24	5	18	9	12	8	3	5	0	8	15	14	10	12	14	14	6	68	56	41	22
scaffold128493_cov43	1313	.	A	T	999	.	.	GT:PL:DP:DPR	10	7	19	12	31	33	2	9	9	14	13	16	6	3	19	18	8	17	4	27	25	3	15	24	11	8	8	14	1	19	26	8	17	6	14	18	31	67	66	40	42
scaffold128605_cov43	5867	.	A	G	999	.	.	GT:PL:DP:DPR	28	20	18	27	27	38	12	7	53	29	7	30	6	6	8	20	9	23	14	28	36	9	15	10	15	9	6	32	9	12	32	19	8	11	9	18	43	81	53	37	40
scaffold128784_cov39	4324	.	T	C	999	.	.	GT:PL:DP:DPR	43	21	51	19	41	43	29	12	29	13	13	29	2	9	19	19	16	39	22	53	25	16	11	17	21	8	7	25	13	7	16	22	13	12	24	33	45	121	75	67	86
scaffold128784_cov39	4347	.	T	C	999	.	.	GT:PL:DP:DPR	43	21	51	11	36	45	24	7	16	12	11	26	2	7	18	14	7	32	19	48	22	12	9	17	17	7	6	23	11	6	14	17	7	9	21	27	40	116	74	59	71
scaffold128784_cov39	4352	.	C	T	999	.	.	GT:PL:DP:DPR	42	21	47	11	34	45	23	7	16	12	11	26	2	7	18	14	7	31	19	48	22	12	9	15	17	7	6	22	11	6	13	17	5	9	20	26	37	115	74	59	71
scaffold129451_cov19	5806	.	G	T	999	.	.	GT:PL:DP:DPR	3	12	14	3	7	13	6	3	9	12	5	19	4	0	5	9	4	14	5	11	31	0	7	3	3	3	1	3	3	10	9	5	6	0	6	10	7	35	16	40	8
scaffold129588_cov39	1428	.	C	T	999	.	.	GT:PL:DP:DPR	5	6	18	4	6	6	14	7	6	5	2	5	2	1	7	14	4	6	3	10	15	4	9	5	4	1	1	7	4	4	9	3	3	8	8	8	8	29	30	17	10
scaffold130688_cov21	2153	.	T	G	999	.	.	GT:PL:DP:DPR	22	0	22	7	30	29	4	16	33	15	0	12	9	7	16	23	18	22	17	37	51	8	24	9	14	24	11	22	11	19	33	29	24	38	40	25	36	95	83	81	64
scaffold130688_cov21	2174	.	T	G	999	.	.	GT:PL:DP:DPR	22	0	22	7	30	29	4	16	33	15	0	12	9	7	16	23	18	22	17	37	51	8	24	9	14	24	11	22	11	19	33	29	24	38	40	25	36	95	83	81	64
scaffold131169_cov36	16805	.	G	A	999	.	.	GT:PL:DP:DPR	12	15	16	8	42	38	6	4	8	5	2	22	1	11	10	16	9	27	16	26	59	2	10	9	10	15	0	15	9	9	41	24	12	14	8	20	36	94	55	52	21
scaffold131169_cov36	16850	.	A	G	999	.	.	GT:PL:DP:DPR	12	15	16	8	42	38	6	4	8	5	2	22	2	12	12	16	9	27	16	27	62	2	10	8	10	17	0	16	10	9	42	24	12	15	8	20	36	94	56	52	22
scaffold131894_cov42	8081	.	G	A	999	.	.	GT:PL:DP:DPR	21	5	10	7	18	14	7	1	14	8	0	4	3	2	20	14	5	15	5	14	18	2	8	5	6	5	6	6	3	6	14	7	4	7	5	22	17	40	17	17	10
scaffold131894_cov42	8085	.	A	T	999	.	.	GT:PL:DP:DPR	21	5	12	11	18	14	7	1	14	9	0	4	3	3	19	15	5	15	9	14	18	2	8	5	6	5	6	6	3	8	19	7	4	8	5	23	17	41	18	17	10
scaffold132206_cov20	355	.	A	C	999	.	.	GT:PL:DP:DPR	124	59	112	32	143	169	48	47	90	102	67	82	20	27	66	75	48	106	16	125	160	18	53	59	32	33	35	65	25	50	140	67	45	41	37	104	130	250	249	233	200
scaffold132303_cov29	70	.	A	C	999	.	.	GT:PL:DP:DPR	25	11	26	11	46	37	6	5	13	22	4	11	1	9	9	24	13	24	15	54	24	5	20	12	13	14	7	20	16	13	28	38	25	11	13	11	60	70	31	59	33
scaffold132303_cov29	90	.	G	T	999	.	.	GT:PL:DP:DPR	32	11	26	11	49	37	6	5	13	22	4	11	1	9	9	24	13	24	15	55	24	6	20	12	16	14	7	20	19	16	28	38	25	11	13	11	60	70	31	61	33
scaffold132303_cov29	96	.	C	G	999	.	.	GT:PL:DP:DPR	32	11	26	11	49	37	6	5	13	22	4	11	1	9	9	24	13	24	15	55	24	6	20	12	16	14	7	20	19	16	29	38	25	11	13	11	60	70	31	61	33
scaffold132357_cov32	118	.	A	G	999	.	.	GT:PL:DP:DPR	10	5	6	14	6	7	7	11	11	6	10	9	1	3	1	6	7	4	8	11	10	0	6	9	9	7	4	6	11	2	5	10	9	7	7	5	22	14	8	14	17
scaffold132430_cov22	2236	.	A	C	999	.	.	GT:PL:DP:DPR	18	3	16	10	19	20	9	10	20	9	15	6	4	2	8	9	7	11	4	15	13	5	6	5	11	5	1	13	9	5	17	4	7	4	8	9	20	73	38	21	25
scaffold132430_cov22	2252	.	A	C	999	.	.	GT:PL:DP:DPR	18	3	16	10	19	20	9	10	20	9	15	6	4	2	7	9	7	11	4	15	13	5	6	5	11	5	1	12	9	5	17	4	7	4	8	9	20	72	38	21	25
scaffold132430_cov22	2320	.	T	G	999	.	.	GT:PL:DP:DPR	18	3	15	10	18	20	9	10	20	9	15	6	4	2	7	9	7	11	4	15	11	5	6	5	11	5	1	11	9	5	14	4	7	4	8	8	18	70	38	20	24
scaffold132430_cov22	2324	.	T	G	999	.	.	GT:PL:DP:DPR	18	3	15	10	19	20	9	10	20	9	15	6	4	2	7	9	7	11	4	15	11	5	6	5	11	5	1	11	9	5	14	4	7	4	8	8	19	71	38	20	24
scaffold132788_cov42	1340	.	A	T	999	.	.	GT:PL:DP:DPR	12	0	11	3	16	15	4	1	12	11	11	18	5	5	9	5	5	7	7	6	24	3	8	5	7	1	2	5	3	4	14	2	9	4	7	23	19	13	21	16	17
scaffold132788_cov42	2465	.	C	T	999	.	.	GT:PL:DP:DPR	13	6	42	20	35	43	20	3	25	15	1	11	8	14	9	17	6	11	9	20	36	9	14	14	19	17	9	14	12	22	14	10	9	9	15	28	15	83	69	60	39
scaffold132788_cov42	4645	.	C	A	999	.	.	GT:PL:DP:DPR	14	5	20	17	10	27	11	5	13	12	18	10	5	3	3	4	5	16	12	15	8	7	5	12	4	4	1	9	4	14	21	5	12	4	8	16	19	24	26	24	17
scaffold132788_cov42	4910	.	G	A	999	.	.	GT:PL:DP:DPR	4	1	16	0	43	26	13	4	10	18	0	19	6	14	13	11	11	24	10	21	28	0	9	9	13	10	4	13	9	14	30	8	6	15	12	17	27	85	37	57	32
scaffold132788_cov42	5316	.	C	G	999	.	.	GT:PL:DP:DPR	16	2	26	9	17	14	6	0	0	3	0	15	3	8	6	10	10	20	13	13	16	3	9	1	3	8	1	9	7	6	7	6	2	5	8	17	19	46	28	17	37
scaffold135192_cov16	426	.	G	C	999	.	.	GT:PL:DP:DPR	102	39	98	44	129	156	57	36	72	90	63	56	18	23	39	72	27	74	29	93	185	16	79	51	37	42	22	74	26	75	89	45	37	34	53	67	118	254	220	221	123
scaffold135401_cov45	1106	.	C	G	999	.	.	GT:PL:DP:DPR	35	14	24	14	13	51	5	0	29	18	16	12	9	8	17	8	11	9	3	12	18	4	5	8	7	12	7	11	6	7	24	8	16	5	10	11	26	39	43	28	53
scaffold135401_cov45	1164	.	A	G	999	.	.	GT:PL:DP:DPR	35	14	24	14	17	51	5	0	29	19	17	12	9	8	17	8	12	9	3	13	18	4	5	8	7	12	7	11	6	7	25	9	16	5	10	11	27	45	43	29	53
scaffold137294_cov34	14931	.	C	T	999	.	.	GT:PL:DP:DPR	35	25	6	2	20	47	0	6	21	17	0	19	1	6	17	10	4	12	3	13	32	1	5	11	8	20	7	6	2	10	18	15	23	3	2	11	17	42	32	43	13
scaffold137294_cov34	14966	.	C	A	999	.	.	GT:PL:DP:DPR	32	25	6	2	20	47	0	6	21	17	0	19	1	6	17	10	4	12	3	13	32	1	5	11	8	23	8	6	2	10	22	15	23	3	2	11	17	42	32	43	13
scaffold137744_cov34	6169	.	T	G	999	.	.	GT:PL:DP:DPR	18	22	27	2	26	44	5	6	4	22	5	24	3	9	13	47	14	32	11	27	66	3	24	19	16	8	10	8	14	17	24	13	7	17	12	19	28	99	49	38	22
scaffold137744_cov34	6205	.	C	A	999	.	.	GT:PL:DP:DPR	18	22	28	2	26	45	5	6	4	22	5	21	3	10	14	48	14	32	12	27	69	3	24	19	16	8	10	8	14	17	24	13	7	16	12	19	29	100	47	39	21
scaffold137744_cov34	6226	.	C	T	999	.	.	GT:PL:DP:DPR	18	22	28	2	26	45	5	6	4	23	5	23	3	11	15	49	14	32	12	27	69	3	24	19	16	8	10	8	15	17	24	13	7	16	12	19	28	99	48	39	22
scaffold137744_cov34	6232	.	C	T	999	.	.	GT:PL:DP:DPR	18	22	28	2	26	45	5	6	4	22	5	24	3	11	15	49	14	33	12	27	69	3	24	19	16	8	10	8	15	17	25	13	7	17	12	19	29	100	48	39	22
scaffold138134_cov50	239	.	T	G	999	.	.	GT:PL:DP:DPR	22	29	59	28	100	86	19	13	35	66	6	80	25	29	28	47	18	49	9	52	53	22	34	37	29	15	15	43	22	22	58	60	12	20	51	57	44	112	67	137	39
scaffold139012_cov39	11213	.	A	G	999	.	.	GT:PL:DP:DPR	23	21	25	10	40	45	28	7	16	41	10	23	10	17	33	17	12	26	12	35	52	9	18	22	19	19	10	25	6	13	35	38	13	12	37	54	21	109	63	104	40
scaffold139354_cov21	102	.	G	A	999	.	.	GT:PL:DP:DPR	21	20	22	13	16	18	11	2	11	13	0	9	2	1	9	15	4	10	7	13	11	1	12	9	1	6	0	12	3	8	15	12	7	4	17	7	15	24	25	36	30
scaffold139354_cov21	120	.	T	C	999	.	.	GT:PL:DP:DPR	21	20	21	13	15	18	11	2	11	13	0	8	2	1	9	15	4	10	7	13	11	1	12	9	1	6	0	12	3	8	15	12	7	4	17	7	15	24	25	36	29
scaffold139354_cov21	137	.	A	G	999	.	.	GT:PL:DP:DPR	21	20	20	13	14	17	10	2	11	9	0	7	2	1	8	14	4	6	7	13	10	1	11	8	1	6	0	11	2	7	14	12	7	4	17	6	13	23	24	34	26
scaffold139365_cov42	17425	.	G	C	999	.	.	GT:PL:DP:DPR	13	9	24	0	17	34	5	1	17	12	0	6	4	3	7	6	1	16	5	20	15	6	1	3	7	2	3	12	4	3	14	5	6	4	11	21	11	28	11	29	11
scaffold140427_cov40	4157	.	G	A	999	.	.	GT:PL:DP:DPR	10	4	15	10	30	24	0	0	4	12	0	8	6	4	7	7	5	7	5	22	20	1	8	7	12	0	2	11	10	4	21	11	13	2	2	11	21	42	32	18	16
scaffold140479_cov49	553	.	A	C	999	.	.	GT:PL:DP:DPR	27	15	39	5	44	58	13	13	0	24	0	8	2	16	26	31	3	34	18	22	40	1	13	22	13	11	8	17	7	14	28	26	9	20	1	50	28	94	21	107	51
scaffold141248_cov45	7694	.	C	A	999	.	.	GT:PL:DP:DPR	34	27	34	7	9	34	10	13	17	21	14	20	7	13	4	17	11	16	6	24	34	14	7	13	20	9	5	8	5	5	9	4	17	14	11	23	44	43	17	49	32
scaffold141488_cov18	366	.	A	T	999	.	.	GT:PL:DP:DPR	44	61	83	12	128	60	56	9	13	36	24	31	10	28	13	49	20	65	17	4	65	14	20	34	9	11	17	32	25	19	27	23	10	16	71	12	51	81	43	106	9
scaffold142473_cov39	6173	.	G	A	999	.	.	GT:PL:DP:DPR	5	0	15	2	13	24	5	10	17	18	6	5	0	2	7	11	1	15	8	8	17	3	7	5	3	2	2	8	10	10	11	6	7	5	8	19	21	23	20	34	23
scaffold143240_cov39	5651	.	CG	C	999	.	.	GT:PL:DP:DPR	11	9	17	2	24	10	7	3	9	15	0	8	7	6	16	9	4	8	2	18	20	4	11	7	14	7	4	11	4	8	11	18	5	9	18	16	11	35	29	28	18
scaffold143518_cov24	2420	.	C	G	999	.	.	GT:PL:DP:DPR	35	8	21	7	44	29	7	1	23	12	11	22	9	10	17	17	10	25	7	24	40	4	13	11	10	9	6	18	16	6	19	16	10	8	17	24	29	89	38	49	48
scaffold143656_cov41	22809	.	A	T	999	.	.	GT:PL:DP:DPR	11	13	11	14	26	16	7	2	1	41	0	8	4	3	13	7	5	15	6	33	44	3	4	7	13	6	2	16	10	6	18	15	15	12	6	37	22	49	29	52	14
scaffold143656_cov41	25642	.	C	A	999	.	.	GT:PL:DP:DPR	11	22	36	13	36	90	12	11	9	15	0	20	8	5	35	32	4	41	2	21	79	10	14	13	10	13	3	31	8	26	58	15	8	22	7	19	58	158	47	36	20
scaffold143808_cov47	103	.	A	G	999	.	.	GT:PL:DP:DPR	36	24	29	32	53	49	45	27	44	44	61	29	5	4	10	26	17	42	21	53	61	16	20	14	11	14	5	30	8	14	27	18	31	20	22	38	56	123	74	72	49
scaffold144300_cov37	52	.	C	A	999	.	.	GT:PL:DP:DPR	49	12	60	22	83	112	31	16	36	58	22	27	21	18	18	52	21	75	33	75	66	12	34	27	20	21	13	27	16	25	58	34	18	31	37	46	74	181	126	93	79
scaffold144405_cov43	18066	.	T	G	999	.	.	GT:PL:DP:DPR	6	17	22	14	12	16	19	5	12	11	16	2	3	2	7	7	6	5	5	6	9	8	6	5	4	3	4	0	5	3	9	5	5	7	2	14	17	28	27	32	15
scaffold144405_cov43	18134	.	A	T	999	.	.	GT:PL:DP:DPR	6	15	21	14	12	16	19	2	12	7	14	3	1	2	7	6	6	5	4	5	9	8	5	5	4	3	3	0	5	3	9	5	5	7	2	14	17	27	26	33	14
scaffold144641_cov23	1535	.	G	C	999	.	.	GT:PL:DP:DPR	16	43	20	11	51	50	9	5	8	4	2	6	16	9	9	16	6	25	6	34	39	1	19	11	16	8	6	14	12	8	19	18	7	9	25	13	22	108	58	43	25
scaffold145230_cov41	4113	.	G	C	999	.	.	GT:PL:DP:DPR	20	4	23	11	15	11	5	2	0	5	9	1	2	3	2	14	4	2	7	32	25	0	5	4	14	3	4	5	6	8	12	4	9	5	3	11	15	27	19	22	6
scaffold145230_cov41	4121	.	G	T	999	.	.	GT:PL:DP:DPR	20	4	23	11	15	11	5	2	0	5	9	1	2	3	2	14	4	2	7	32	25	0	5	4	14	3	4	5	6	8	12	4	9	5	3	11	15	27	19	22	6
scaffold146006_cov41	2430	.	C	T	999	.	.	GT:PL:DP:DPR	7	1	25	5	17	25	4	4	5	16	0	26	5	5	8	13	5	16	5	22	17	0	6	8	12	3	0	4	1	11	17	9	6	5	6	15	24	37	36	31	29
scaffold146674_cov34	6794	.	C	T	999	.	.	GT:PL:DP:DPR	7	12	8	8	24	10	5	2	3	13	26	1	3	1	4	11	8	14	2	23	11	4	3	9	4	10	10	10	6	8	16	12	13	7	3	10	16	23	21	23	17
scaffold146726_cov44	125	.	T	C	999	.	.	GT:PL:DP:DPR	27	10	27	4	33	45	16	4	2	24	34	19	9	8	11	17	6	18	13	55	43	10	23	20	14	15	8	15	6	10	39	25	14	4	20	24	36	98	60	80	44
scaffold146726_cov44	166	.	A	T	999	.	.	GT:PL:DP:DPR	27	10	27	4	34	45	16	4	2	24	34	19	9	8	11	17	6	18	13	56	43	10	23	20	14	15	8	15	6	10	39	25	14	4	19	24	36	98	61	80	44
scaffold146865_cov32	1600	.	G	A	999	.	.	GT:PL:DP:DPR	2	9	14	2	16	36	1	4	6	4	2	6	7	3	5	13	9	5	4	10	13	5	18	3	5	5	0	12	11	2	7	11	4	12	11	17	15	32	13	15	6
scaffold147481_cov48	12900	.	T	C	999	.	.	GT:PL:DP:DPR	3	3	12	4	24	28	1	0	5	23	0	9	3	7	6	12	6	24	5	11	15	0	8	12	10	5	2	11	3	11	19	11	3	9	15	8	27	70	25	33	19
scaffold147481_cov48	12963	.	C	T	999	.	.	GT:PL:DP:DPR	5	3	12	6	27	32	1	0	7	27	0	10	3	8	6	16	6	24	8	13	15	3	9	16	11	5	3	12	4	11	20	14	4	12	18	10	28	77	26	34	20
scaffold148240_cov44	1705	.	G	C	999	.	.	GT:PL:DP:DPR	28	7	34	17	40	62	14	3	17	21	1	18	5	6	15	23	16	35	6	39	33	5	18	13	14	12	2	12	7	8	45	22	21	17	15	22	26	33	51	63	41
scaffold148351_cov17	201	.	T	G	999	.	.	GT:PL:DP:DPR	20	20	34	24	24	38	14	5	5	8	8	11	5	7	13	32	12	22	10	22	40	0	15	11	11	5	7	15	6	24	22	10	6	13	9	16	23	61	39	47	35
scaffold148842_cov36	15758	.	C	T	999	.	.	GT:PL:DP:DPR	25	27	38	17	35	20	7	12	25	34	5	19	3	6	17	14	14	23	5	23	27	12	14	16	12	13	6	20	6	12	27	11	16	6	15	18	17	104	29	35	38
scaffold148842_cov36	15759	.	A	G	999	.	.	GT:PL:DP:DPR	25	27	38	17	35	20	7	12	25	34	5	19	3	6	18	14	14	23	5	23	27	12	14	16	12	13	5	20	6	12	27	10	16	6	15	18	17	105	29	35	38
scaffold149693_cov20	1682	.	C	T	999	.	.	GT:PL:DP:DPR	31	14	53	15	39	45	14	11	21	50	16	29	2	25	20	24	20	33	19	52	56	9	28	34	17	14	16	31	25	18	30	35	27	31	33	28	53	107	32	61	54
scaffold150683_cov35	4120	.	C	T	999	.	.	GT:PL:DP:DPR	9	12	15	7	15	14	10	1	8	19	1	1	3	4	6	10	4	17	6	8	19	0	6	5	4	13	5	11	1	9	7	7	4	5	3	19	32	18	39	23	25
scaffold150683_cov35	4135	.	C	T	999	.	.	GT:PL:DP:DPR	9	12	15	7	16	14	10	1	8	19	1	1	3	4	6	10	4	18	6	8	19	0	6	5	4	13	5	11	1	9	7	7	5	5	3	20	35	18	39	23	26
scaffold150824_cov47	1663	.	A	G	999	.	.	GT:PL:DP:DPR	49	23	55	19	53	54	17	7	17	35	16	24	6	13	24	33	14	52	24	43	69	7	21	26	23	16	12	14	20	19	47	35	13	9	23	41	59	165	104	139	83
scaffold151712_cov26	338	.	G	A	999	.	.	GT:PL:DP:DPR	25	10	20	5	31	23	18	10	19	27	2	16	2	7	9	13	4	13	13	29	26	5	15	12	10	3	8	6	6	11	18	5	10	9	18	22	12	93	29	53	34
scaffold151883_cov31	327	.	C	T	999	.	.	GT:PL:DP:DPR	4	34	16	1	22	22	1	1	1	17	0	18	7	10	13	21	2	21	9	13	48	2	7	8	8	5	8	7	4	5	12	9	7	12	4	6	16	45	10	51	15
scaffold151883_cov31	360	.	C	T	999	.	.	GT:PL:DP:DPR	4	31	16	1	22	22	1	1	1	19	0	14	7	11	12	22	2	22	10	13	49	2	7	8	8	5	8	7	4	5	12	9	7	12	5	6	16	46	11	51	15
scaffold152296_cov22	1620	.	C	G	999	.	.	GT:PL:DP:DPR	6	2	9	7	11	12	5	20	1	7	16	6	3	4	2	6	0	9	5	13	15	0	7	10	2	2	1	5	4	5	6	7	4	8	5	6	16	23	17	18	15
scaffold152296_cov22	1621	.	G	T	999	.	.	GT:PL:DP:DPR	6	2	9	7	11	12	5	20	1	7	16	6	3	4	2	6	0	9	5	13	15	0	6	10	2	2	1	5	4	5	6	7	4	8	5	6	16	23	17	18	15
scaffold152436_cov38	148	.	G	A	999	.	.	GT:PL:DP:DPR	14	8	9	7	38	31	6	2	12	8	0	11	2	6	10	10	6	5	5	18	21	2	7	6	8	9	1	14	6	9	12	4	3	3	6	14	21	47	21	34	19
scaffold152570_cov40	1161	.	C	G	999	.	.	GT:PL:DP:DPR	18	19	11	11	13	22	2	2	14	19	0	20	7	5	7	12	7	16	8	25	24	4	8	7	9	8	4	12	6	7	13	11	8	11	14	11	14	43	29	27	24
scaffold152570_cov40	1197	.	C	T	999	.	.	GT:PL:DP:DPR	20	23	15	17	15	24	3	3	16	22	0	20	7	8	10	17	9	17	14	29	29	6	12	10	13	11	6	13	10	7	17	11	9	16	18	13	19	56	37	34	24
scaffold153180_cov42	6324	.	T	C	999	.	.	GT:PL:DP:DPR	8	19	25	9	29	43	4	5	10	16	19	7	11	16	10	13	7	14	10	20	25	7	6	6	14	18	8	20	13	8	18	9	28	14	15	17	24	85	29	47	33
scaffold154506_cov49	7628	.	C	T	999	.	.	GT:PL:DP:DPR	26	41	21	5	17	26	3	7	16	13	0	17	4	6	5	20	12	11	3	19	21	6	5	7	3	4	1	23	5	14	13	7	15	13	6	9	25	57	24	32	28
scaffold154506_cov49	7646	.	T	A	999	.	.	GT:PL:DP:DPR	26	41	20	5	16	25	3	7	16	13	9	17	4	6	5	20	13	11	3	19	22	6	5	7	3	4	1	23	5	14	13	7	15	12	6	9	23	57	24	31	27
scaffold155091_cov30	4212	.	C	G	999	.	.	GT:PL:DP:DPR	7	5	14	7	15	8	22	7	8	16	5	1	3	1	4	2	4	8	3	18	19	1	5	4	9	5	1	11	1	12	8	9	8	0	7	7	6	29	45	36	8
scaffold155095_cov26	1130	.	C	A	999	.	.	GT:PL:DP:DPR	26	36	14	7	48	57	21	7	35	37	15	36	18	21	26	15	11	38	21	72	35	4	12	21	21	11	16	25	14	8	45	22	27	7	29	47	22	116	95	109	59
scaffold155332_cov45	529	.	T	G	999	.	.	GT:PL:DP:DPR	78	28	49	37	93	68	49	25	72	107	74	63	15	21	43	63	30	86	38	108	127	19	47	27	47	32	24	86	29	44	87	58	63	34	39	85	120	243	167	177	145
scaffold155586_cov34	1009	.	C	A	999	.	.	GT:PL:DP:DPR	11	3	31	20	44	50	21	9	8	38	18	20	12	11	16	22	16	32	11	25	59	2	18	4	21	9	10	38	8	27	34	13	10	7	17	23	55	109	53	51	52
scaffold155658_cov23	107	.	T	C	999	.	.	GT:PL:DP:DPR	12	3	11	4	12	25	5	2	0	7	3	3	1	5	6	4	11	6	1	9	15	3	14	11	1	3	5	9	2	3	4	6	8	2	12	10	13	26	15	27	13
scaffold155718_cov45	16626	.	T	A	999	.	.	GT:PL:DP:DPR	16	11	13	10	31	28	4	5	6	23	18	6	1	4	8	7	5	20	4	18	25	4	8	13	8	4	2	17	2	10	8	9	6	8	5	8	18	53	34	39	50
scaffold155729_cov47	3847	.	T	C	999	.	.	GT:PL:DP:DPR	20	15	18	4	37	30	12	3	7	23	4	15	1	9	31	26	15	33	8	48	50	2	17	13	16	11	7	24	6	9	36	20	14	10	14	31	38	38	100	46	51
scaffold156693_cov43	3537	.	A	C	999	.	.	GT:PL:DP:DPR	14	16	11	2	16	31	10	10	2	7	16	7	2	3	16	5	13	9	8	17	31	5	11	5	5	4	4	7	12	6	5	7	14	3	6	17	25	34	27	19	13
scaffold158084_cov30	8150	.	C	T	999	.	.	GT:PL:DP:DPR	19	28	77	6	68	63	10	2	16	39	1	25	19	29	43	27	17	57	21	59	108	8	29	33	24	24	21	43	32	19	69	33	29	26	39	60	75	166	92	98	55
scaffold158084_cov30	8228	.	A	C	999	.	.	GT:PL:DP:DPR	9	24	67	5	57	52	6	0	7	35	1	19	16	24	38	20	13	50	18	45	96	6	22	30	19	19	17	40	27	14	53	27	24	21	28	54	59	143	78	89	44
scaffold159161_cov51	6076	.	C	A	999	.	.	GT:PL:DP:DPR	38	9	21	13	23	26	8	0	13	20	13	8	11	2	2	6	7	19	7	21	32	4	8	15	8	4	4	9	5	6	5	12	12	10	11	5	14	30	19	59	16
scaffold160322_cov34	2968	.	C	T	999	.	.	GT:PL:DP:DPR	5	10	31	1	33	43	7	0	14	14	5	8	2	13	11	18	8	20	5	39	33	0	10	8	8	10	6	21	10	9	17	9	10	13	10	25	16	82	35	34	28
scaffold160322_cov34	2998	.	C	T	999	.	.	GT:PL:DP:DPR	7	12	33	1	33	44	7	4	14	15	5	9	2	13	9	19	9	21	5	43	33	0	11	9	9	11	6	22	11	9	17	12	10	16	11	26	18	89	36	37	31
scaffold160322_cov34	3010	.	G	A	999	.	.	GT:PL:DP:DPR	7	12	32	1	33	46	7	4	14	15	5	9	2	13	9	19	9	21	5	43	33	0	11	9	9	11	6	22	11	9	17	13	10	16	11	27	17	90	36	38	31
scaffold161026_cov54	467	.	C	T	999	.	.	GT:PL:DP:DPR	22	18	22	29	38	40	21	8	18	21	6	14	6	6	11	12	5	20	11	32	36	4	15	13	6	10	3	18	5	4	24	20	14	24	20	26	32	85	36	56	32
scaffold161107_cov34	2990	.	C	T	999	.	.	GT:PL:DP:DPR	30	11	24	13	27	32	24	10	18	24	7	17	8	16	10	15	6	25	12	16	26	9	8	8	17	5	4	10	13	7	14	23	16	8	17	18	14	42	51	57	31
scaffold161173_cov37	2972	.	A	T	999	.	.	GT:PL:DP:DPR	13	11	9	6	18	14	14	1	10	12	17	7	1	7	6	12	7	14	5	15	15	0	7	5	2	5	4	9	6	15	14	7	4	6	4	8	15	37	30	21	19
scaffold161219_cov16	125	.	T	C	999	.	.	GT:PL:DP:DPR	74	24	74	25	75	75	28	14	51	51	4	38	16	26	26	28	16	54	37	63	107	12	46	26	20	30	23	37	20	25	34	38	37	25	39	38	57	158	60	113	68
scaffold161564_cov49	2454	.	G	A	999	.	.	GT:PL:DP:DPR	7	22	23	20	13	14	17	2	14	10	13	26	2	1	9	10	4	9	4	11	10	11	7	7	8	2	3	13	5	6	11	3	3	9	10	6	25	35	13	15	21
scaffold161564_cov49	2462	.	C	T	999	.	.	GT:PL:DP:DPR	7	23	25	21	13	14	20	2	14	10	13	26	2	3	9	13	4	9	4	11	10	11	7	7	8	2	3	13	5	6	12	3	3	9	10	6	25	35	13	16	21
scaffold161564_cov49	2470	.	C	T	999	.	.	GT:PL:DP:DPR	7	23	26	22	13	14	20	2	14	11	13	26	2	3	9	13	4	9	6	11	10	11	7	7	8	2	3	14	5	6	12	3	3	9	10	6	25	35	13	16	21
scaffold161564_cov49	2491	.	C	T	999	.	.	GT:PL:DP:DPR	7	23	26	22	13	15	20	2	14	12	13	25	2	3	9	13	4	9	6	11	10	11	7	8	6	2	3	14	5	6	12	3	3	9	10	6	24	34	14	16	22
scaffold161564_cov49	2516	.	T	C	999	.	.	GT:PL:DP:DPR	7	23	26	22	14	14	20	2	14	11	13	26	2	3	9	13	4	9	3	11	10	8	7	8	7	2	3	14	5	6	12	3	3	9	10	6	24	35	15	16	22
scaffold161564_cov49	2519	.	C	A	999	.	.	GT:PL:DP:DPR	7	23	26	22	14	15	20	2	14	11	13	26	2	3	9	13	4	9	3	11	10	8	7	8	7	2	3	14	5	6	12	3	3	9	10	5	24	35	15	16	22
scaffold162652_cov39	3309	.	T	G	999	.	.	GT:PL:DP:DPR	8	12	17	3	10	14	8	4	11	16	13	13	6	5	4	6	5	6	8	14	7	5	6	6	3	3	5	5	7	6	14	6	8	4	9	9	16	11	17	17	8
scaffold163146_cov38	195	.	A	C	999	.	.	GT:PL:DP:DPR	19	10	15	5	5	19	12	2	2	12	0	8	3	7	5	19	12	16	3	26	26	11	3	7	15	4	5	17	7	10	12	18	12	8	12	8	35	47	46	23	35
scaffold163506_cov16	85	.	T	C	999	.	.	GT:PL:DP:DPR	242	145	166	180	264	225	147	100	176	218	165	133	54	56	118	145	102	206	86	207	232	56	80	114	101	87	60	144	43	114	143	114	132	94	111	153	255	260	255	252	264
scaffold163547_cov44	10024	.	G	A	999	.	.	GT:PL:DP:DPR	15	13	17	6	16	19	8	7	16	16	5	9	2	2	7	15	8	12	4	16	21	3	9	2	1	1	1	7	5	10	18	9	13	8	2	7	15	58	19	31	20
scaffold163792_cov34	712	.	G	A	999	.	.	GT:PL:DP:DPR	29	37	16	8	48	45	5	7	42	39	0	17	15	17	12	39	17	32	11	37	70	13	29	14	15	17	21	19	25	19	67	26	19	7	13	54	39	156	83	81	38
scaffold164287_cov36	900	.	G	A	999	.	.	GT:PL:DP:DPR	20	31	62	3	74	84	13	8	35	30	26	31	16	18	33	26	12	52	24	67	74	8	27	33	28	21	17	37	31	18	53	39	37	20	19	38	73	177	90	117	66
scaffold164639_cov43	2330	.	T	A	999	.	.	GT:PL:DP:DPR	36	15	36	19	73	38	24	19	20	22	6	24	7	8	18	24	17	13	9	56	59	8	11	12	20	11	6	23	17	13	36	21	9	18	37	44	38	81	68	91	44
scaffold164639_cov43	2348	.	A	C	999	.	.	GT:PL:DP:DPR	35	13	34	19	70	39	23	19	20	22	6	24	6	7	16	24	15	13	9	55	60	8	10	12	20	11	6	21	15	11	36	21	9	14	36	42	38	79	66	91	43
scaffold164714_cov37	5243	.	G	A	999	.	.	GT:PL:DP:DPR	16	4	17	10	24	28	7	2	12	18	2	10	4	7	8	16	18	10	3	14	11	4	10	8	10	5	8	12	5	7	17	5	5	12	8	11	16	57	27	26	9
scaffold165683_cov49	6635	.	C	T	999	.	.	GT:PL:DP:DPR	11	3	22	4	26	12	11	0	6	12	9	12	6	8	2	15	7	5	7	26	26	8	12	6	10	1	3	17	8	9	32	8	3	5	11	23	22	50	36	25	20
scaffold165930_cov18	119	.	G	C	999	.	.	GT:PL:DP:DPR	51	22	49	35	164	81	30	20	20	36	21	26	17	26	33	39	23	73	11	38	65	15	50	44	18	24	15	20	22	7	27	62	37	14	15	61	54	101	98	120	47
scaffold166433_cov37	888	.	C	T	999	.	.	GT:PL:DP:DPR	22	9	17	2	34	27	6	2	3	14	4	6	3	4	14	13	6	19	15	23	23	1	11	8	12	3	5	9	7	6	19	11	2	9	5	17	22	41	24	39	18
scaffold166743_cov21	77	.	T	C	999	.	.	GT:PL:DP:DPR	9	5	9	8	13	16	8	8	12	11	9	13	1	2	5	9	3	9	6	5	15	3	6	8	10	5	2	8	3	4	8	11	9	3	7	9	18	20	15	27	10
scaffold167044_cov46	4049	.	G	T	999	.	.	GT:PL:DP:DPR	7	1	13	5	14	15	7	4	20	33	4	21	3	7	9	6	5	13	10	17	15	1	11	4	6	9	3	7	6	2	14	7	10	7	0	11	8	54	28	21	20
scaffold167044_cov46	4052	.	G	A	999	.	.	GT:PL:DP:DPR	7	1	13	5	14	15	7	4	20	33	4	21	3	7	9	6	5	13	10	17	15	1	11	4	6	9	3	7	6	2	14	7	10	7	1	11	8	54	28	21	20
scaffold167044_cov46	4077	.	C	T	999	.	.	GT:PL:DP:DPR	7	1	13	5	14	15	7	4	20	33	4	21	3	7	9	6	5	13	10	17	15	1	11	4	6	9	3	7	6	2	17	7	10	7	1	10	8	54	28	21	20
scaffold167044_cov46	4104	.	T	C	999	.	.	GT:PL:DP:DPR	7	1	13	5	14	15	7	4	19	33	4	20	3	7	9	6	5	13	10	17	15	1	11	4	6	8	3	7	6	2	17	7	10	7	0	10	7	54	28	21	20
scaffold168340_cov35	4608	.	G	C	999	.	.	GT:PL:DP:DPR	14	14	7	10	30	49	7	8	8	13	0	10	9	6	8	23	9	16	13	26	38	1	23	9	6	6	6	15	13	18	20	18	23	13	13	20	24	79	28	38	26
scaffold168340_cov35	4677	.	A	C	999	.	.	GT:PL:DP:DPR	14	12	7	10	29	49	7	8	8	13	0	10	9	8	7	21	9	15	13	26	38	1	21	9	6	6	6	15	12	18	20	18	22	13	13	20	25	75	27	38	26
scaffold169550_cov39	1335	.	C	A	999	.	.	GT:PL:DP:DPR	3	16	8	25	11	3	10	0	16	4	15	13	2	5	6	5	10	2	8	10	16	0	7	5	2	2	7	1	3	1	4	11	4	4	7	14	8	22	22	21	20
scaffold169550_cov39	1369	.	C	A	999	.	.	GT:PL:DP:DPR	4	20	8	26	12	4	10	1	16	4	19	13	2	6	6	5	10	2	8	10	17	1	8	5	3	2	8	1	3	2	4	11	5	5	8	14	8	23	22	22	21
scaffold170323_cov22	2593	.	C	G	999	.	.	GT:PL:DP:DPR	54	32	37	23	24	71	18	1	19	21	15	4	5	17	22	38	16	40	13	32	24	23	22	25	18	16	9	15	18	11	35	28	30	24	16	47	67	66	50	42	72
scaffold171443_cov48	1391	.	C	T	999	.	.	GT:PL:DP:DPR	10	15	7	14	34	19	7	2	4	14	0	4	4	5	5	3	4	5	8	14	19	2	7	5	7	8	3	7	6	8	11	4	10	8	6	7	10	25	27	28	16
scaffold172372_cov38	4464	.	A	G	999	.	.	GT:PL:DP:DPR	11	12	31	12	18	21	8	7	6	15	9	7	8	4	12	19	8	26	8	24	18	4	11	14	11	12	8	11	6	14	20	12	6	6	11	17	19	68	39	20	24
scaffold172472_cov48	7032	.	C	G	999	.	.	GT:PL:DP:DPR	29	6	23	1	22	2	8	0	3	13	1	4	1	5	16	7	3	16	4	19	25	2	4	9	4	2	10	7	5	6	10	10	8	10	14	16	12	50	16	52	16
scaffold172739_cov44	19673	.	C	T	999	.	.	GT:PL:DP:DPR	32	3	18	20	42	31	4	3	6	45	22	17	15	13	15	25	19	36	32	61	46	8	14	22	22	26	11	20	15	35	54	20	20	15	23	31	40	115	117	95	65
scaffold172739_cov44	19707	.	C	T	999	.	.	GT:PL:DP:DPR	32	3	18	21	43	31	4	3	6	45	22	18	16	13	15	25	19	36	37	62	47	8	14	22	21	27	11	23	15	35	54	20	22	15	23	38	40	114	119	97	66
scaffold172739_cov44	19721	.	C	T	999	.	.	GT:PL:DP:DPR	32	3	18	21	43	31	4	3	6	45	22	18	16	13	15	25	19	36	37	62	48	8	14	22	21	27	11	23	15	35	54	20	22	15	23	37	40	115	119	97	65
scaffold173804_cov15	134	.	C	A	999	.	.	GT:PL:DP:DPR	68	44	46	42	73	81	51	34	54	72	98	53	7	11	27	43	20	45	27	82	76	20	37	28	30	12	8	48	23	37	59	25	30	30	31	53	70	146	115	98	100
scaffold173832_cov44	4498	.	G	A	999	.	.	GT:PL:DP:DPR	8	13	12	4	2	1	5	3	20	6	3	10	1	4	9	6	6	7	9	8	25	0	4	8	12	6	1	11	8	6	6	7	10	4	12	11	19	39	27	37	23
scaffold173832_cov44	4513	.	T	C	999	.	.	GT:PL:DP:DPR	8	13	12	4	2	1	5	3	20	8	4	10	1	5	9	7	6	7	9	9	25	0	4	8	12	6	1	11	8	6	6	7	10	4	12	11	19	39	29	38	23
scaffold174116_cov45	569	.	T	C	999	.	.	GT:PL:DP:DPR	17	9	26	1	18	16	10	2	7	25	0	14	8	5	18	8	10	11	5	13	20	1	10	4	12	2	6	17	7	13	16	5	7	5	12	8	18	56	31	35	30
scaffold174116_cov45	611	.	G	T	999	.	.	GT:PL:DP:DPR	20	9	27	1	18	16	12	2	7	26	0	14	8	5	18	8	10	11	5	13	20	1	10	4	12	2	6	18	7	15	17	5	7	5	12	8	19	60	35	39	30
scaffold177245_cov25	973	.	G	A	999	.	.	GT:PL:DP:DPR	6	1	26	2	17	19	18	5	6	8	0	10	9	6	6	9	14	13	12	20	22	5	24	9	4	5	9	10	8	7	5	10	13	5	17	31	10	60	52	61	17
scaffold177499_cov28	1541	.	T	C	37.9171	.	.	GT:PL:DP:DPR	33	17	47	38	33	41	34	47	54	29	49	47	10	6	17	21	23	12	21	39	42	16	16	15	18	12	8	29	15	27	27	13	16	12	16	15	60	60	47	51	73
scaffold178114_cov21	114	.	A	G	999	.	.	GT:PL:DP:DPR	60	21	101	21	105	128	13	10	19	77	19	53	36	32	54	43	37	102	25	103	153	21	40	53	37	29	23	40	41	15	76	78	36	62	24	83	59	149	135	156	87
scaffold179337_cov44	12756	.	A	G	999	.	.	GT:PL:DP:DPR	11	8	9	6	15	15	8	7	14	10	9	3	1	4	6	8	8	6	1	14	7	1	5	3	5	2	2	5	5	8	11	5	5	3	7	17	16	26	30	15	17
scaffold180169_cov31	1186	.	G	A	999	.	.	GT:PL:DP:DPR	14	14	20	16	15	16	10	6	17	20	17	16	6	8	13	8	10	9	11	11	24	1	7	17	6	6	7	7	4	4	5	9	8	5	5	24	12	17	14	50	12
scaffold180699_cov31	4407	.	C	T	999	.	.	GT:PL:DP:DPR	13	6	13	7	27	35	6	0	2	6	4	20	0	16	15	9	9	21	16	14	23	1	10	3	16	2	3	5	10	2	15	17	12	8	10	18	4	43	8	38	8
scaffold181296_cov44	4612	.	T	G	999	.	.	GT:PL:DP:DPR	23	7	16	3	20	28	6	0	17	9	5	16	6	3	18	30	6	16	16	15	43	1	9	14	6	3	5	17	11	12	20	17	3	6	20	28	24	46	24	24	21
scaffold181296_cov44	4683	.	A	C	999	.	.	GT:PL:DP:DPR	27	19	19	3	30	36	13	5	23	12	5	19	8	5	22	38	7	24	22	23	45	6	13	19	10	3	13	23	17	22	27	21	12	12	26	30	42	55	27	36	39
scaffold182065_cov42	388	.	G	T	999	.	.	GT:PL:DP:DPR	13	11	7	13	18	12	3	2	19	12	15	3	3	14	10	17	10	12	5	16	15	3	11	12	0	10	2	9	5	4	15	6	13	11	6	7	8	30	27	24	15
scaffold182275_cov32	1827	.	C	T	999	.	.	GT:PL:DP:DPR	7	3	9	3	18	14	12	10	12	17	18	8	3	9	9	9	5	10	5	8	10	1	8	5	9	1	3	16	9	11	10	5	8	3	13	8	14	30	37	21	18
scaffold182275_cov32	1835	.	G	A	999	.	.	GT:PL:DP:DPR	7	3	9	3	18	14	12	9	12	17	21	9	3	10	9	9	7	10	5	8	10	1	8	5	10	1	3	16	9	11	10	5	8	3	13	8	14	30	37	21	18
scaffold182275_cov32	1852	.	A	C	999	.	.	GT:PL:DP:DPR	7	3	9	3	18	15	12	10	12	17	21	9	3	10	9	9	7	10	5	8	10	1	8	5	10	1	3	16	9	11	10	5	7	3	13	8	14	30	37	21	18
scaffold182312_cov45	2826	.	G	A	999	.	.	GT:PL:DP:DPR	7	14	8	14	10	8	6	3	5	8	9	8	1	2	4	9	2	6	1	7	18	3	2	6	1	1	1	5	6	4	7	10	4	3	2	7	10	25	32	26	17
scaffold182835_cov17	8260	.	A	T	999	.	.	GT:PL:DP:DPR	14	12	13	1	16	13	1	7	6	7	4	4	1	2	2	4	1	4	5	15	8	3	4	3	4	2	2	7	6	4	13	10	2	7	3	4	12	25	21	37	16
scaffold183369_cov41	3851	.	T	G	999	.	.	GT:PL:DP:DPR	17	14	13	10	21	8	7	8	13	14	8	11	2	5	8	11	9	12	2	7	11	1	10	9	3	4	2	10	12	7	17	8	4	6	10	7	8	19	28	16	25
scaffold183369_cov41	3900	.	G	T	999	.	.	GT:PL:DP:DPR	17	13	13	10	20	8	6	8	12	14	7	11	2	5	7	11	8	12	2	7	11	1	10	9	3	4	2	10	12	7	17	8	4	6	10	7	8	19	27	15	25
scaffold183589_cov41	9254	.	G	C	999	.	.	GT:PL:DP:DPR	13	6	30	0	29	61	2	2	5	7	2	42	5	2	6	14	4	4	7	16	12	4	7	20	9	9	1	5	2	12	11	19	4	7	15	18	17	40	38	15	10
scaffold184137_cov16	531	.	T	C	999	.	.	GT:PL:DP:DPR	13	5	14	9	20	12	6	5	12	10	0	14	3	1	11	5	6	7	4	11	18	1	14	5	7	3	5	12	5	2	23	7	13	7	7	7	9	28	15	4	10
scaffold184233_cov22	158	.	T	C	999	.	.	GT:PL:DP:DPR	42	17	29	24	60	58	21	14	44	48	22	13	1	12	15	29	17	30	8	35	35	17	12	17	9	3	5	32	11	16	30	18	16	10	18	26	32	75	83	96	42
scaffold186238_cov20	800	.	G	A	999	.	.	GT:PL:DP:DPR	40	21	62	8	40	71	13	2	15	62	0	19	25	24	31	38	20	42	23	51	66	23	27	42	48	25	27	53	23	27	43	18	9	10	24	48	41	138	91	172	75
scaffold188001_cov32	2402	.	T	G	999	.	.	GT:PL:DP:DPR	27	10	59	6	22	43	8	5	6	20	0	26	13	20	15	26	13	28	14	42	45	5	14	20	11	7	14	27	13	13	39	22	8	8	20	51	31	67	72	38	78
scaffold188001_cov32	2445	.	G	A	999	.	.	GT:PL:DP:DPR	28	12	61	6	25	46	8	5	7	22	0	28	13	20	16	29	13	31	14	44	47	6	14	20	9	7	14	28	13	13	40	23	8	9	21	54	31	69	76	39	79
scaffold189005_cov19	2107	.	C	T	999	.	.	GT:PL:DP:DPR	60	40	18	12	55	75	19	2	3	17	7	22	4	7	12	39	5	19	10	14	24	9	12	11	12	1	9	11	7	5	24	36	7	13	12	23	39	40	35	75	36
scaffold189835_cov46	1997	.	T	A	999	.	.	GT:PL:DP:DPR	12	3	12	1	15	34	8	1	5	13	0	8	4	3	8	17	4	18	2	14	9	2	11	8	4	2	7	7	4	8	12	8	4	2	8	9	20	44	20	37	25
scaffold190299_cov40	36997	.	T	C	999	.	.	GT:PL:DP:DPR	12	5	10	13	10	1	3	0	8	0	8	0	0	1	7	26	1	0	2	34	39	0	5	5	6	6	5	10	23	18	13	8	3	9	0	11	22	0	7	30	2
scaffold190534_cov40	126	.	G	A	999	.	.	GT:PL:DP:DPR	43	24	48	28	36	30	20	14	49	28	8	24	4	7	11	24	16	32	14	30	51	2	17	17	13	8	8	17	9	18	20	14	18	8	13	15	53	71	46	71	39
scaffold191014_cov27	3999	.	T	C	999	.	.	GT:PL:DP:DPR	7	4	19	14	30	21	12	10	33	22	14	13	7	4	6	11	14	11	8	23	14	9	7	6	8	4	12	5	12	5	19	7	12	12	14	23	29	42	37	39	23
scaffold191501_cov48	4595	.	T	C	999	.	.	GT:PL:DP:DPR	16	13	11	15	9	24	10	11	14	14	3	16	3	11	6	9	11	24	10	15	25	2	13	7	2	3	7	16	7	16	21	9	7	10	4	12	15	53	35	29	48
scaffold191707_cov36	5117	.	C	T	999	.	.	GT:PL:DP:DPR	13	21	23	11	21	45	13	9	21	11	1	10	10	11	21	13	21	23	5	32	27	10	28	12	13	19	8	25	16	12	20	28	23	9	12	10	23	56	52	17	39
scaffold191892_cov25	2686	.	C	T	999	.	.	GT:PL:DP:DPR	15	15	18	9	60	41	9	5	7	17	6	6	4	10	19	14	6	15	10	24	29	3	19	12	16	7	7	18	11	5	6	17	7	2	12	29	28	97	28	70	34
scaffold193571_cov30	441	.	C	A	999	.	.	GT:PL:DP:DPR	22	11	8	11	49	52	3	2	19	27	2	10	10	1	13	4	14	13	6	32	24	3	7	4	13	2	6	8	8	4	27	3	9	11	27	32	17	99	53	14	22
scaffold193589_cov42	1939	.	C	T	999	.	.	GT:PL:DP:DPR	17	1	15	9	15	45	15	0	3	9	3	5	5	4	6	14	5	21	3	24	38	9	3	12	6	2	1	9	8	7	19	4	5	8	8	6	19	75	51	39	16
scaffold193653_cov19	33	.	C	A	999	.	.	GT:PL:DP:DPR	38	20	60	15	30	73	14	7	22	31	38	41	9	13	9	19	15	25	12	41	36	12	30	15	8	13	12	18	9	13	36	15	16	11	12	20	49	105	50	56	70
scaffold193653_cov19	34	.	T	C	999	.	.	GT:PL:DP:DPR	38	20	60	15	30	73	14	7	22	31	38	41	9	13	9	19	15	25	12	41	36	12	30	15	8	13	12	18	9	13	36	15	16	11	12	20	49	105	50	56	70
scaffold193653_cov19	114	.	G	A	999	.	.	GT:PL:DP:DPR	35	15	51	12	29	72	10	5	18	26	33	38	9	11	8	17	13	23	10	39	30	11	30	11	6	12	10	17	8	9	28	11	11	10	10	17	43	100	42	48	64
scaffold193848_cov26	1405	.	A	G	999	.	.	GT:PL:DP:DPR	190	194	200	196	205	206	182	171	195	187	188	190	140	195	199	194	197	198	189	215	216	115	206	197	173	197	150	200	191	177	194	208	202	172	178	203	197	198	190	195	208
scaffold193999_cov43	8703	.	C	T	999	.	.	GT:PL:DP:DPR	9	17	16	0	12	20	5	2	14	13	3	13	4	3	1	15	3	12	6	11	21	2	2	9	9	5	5	12	8	11	19	2	5	9	14	13	17	22	17	35	9
scaffold194495_cov45	966	.	T	G	999	.	.	GT:PL:DP:DPR	9	36	25	23	23	15	8	8	16	21	36	11	7	4	9	11	9	14	5	18	12	6	12	8	3	14	7	8	12	9	15	14	12	11	6	21	20	33	41	45	26
scaffold194908_cov42	9884	.	G	A	999	.	.	GT:PL:DP:DPR	8	9	27	5	36	11	0	8	15	11	4	7	3	4	3	12	4	7	3	31	25	0	13	7	16	5	7	17	6	7	15	3	21	11	6	12	16	73	37	36	25
scaffold195730_cov47	9219	.	C	T	999	.	.	GT:PL:DP:DPR	12	8	27	10	26	26	6	6	8	31	3	7	4	3	9	16	12	27	2	14	18	3	8	9	18	10	0	12	6	2	16	4	4	6	9	12	14	61	28	36	33
scaffold197140_cov31	3453	.	G	T	999	.	.	GT:PL:DP:DPR	21	4	23	5	36	21	18	2	21	42	15	18	11	7	9	10	12	13	1	17	28	6	17	9	8	4	5	10	6	22	23	11	14	1	15	23	12	68	15	40	31
scaffold197140_cov31	3488	.	T	C	999	.	.	GT:PL:DP:DPR	21	4	23	5	36	21	18	2	21	44	15	18	12	7	9	10	14	13	1	17	34	6	18	9	7	4	5	10	6	22	24	11	14	1	15	22	12	68	17	40	31
scaffold197140_cov31	3529	.	G	A	999	.	.	GT:PL:DP:DPR	15	3	25	4	34	17	15	2	12	36	11	13	7	6	8	10	13	13	1	17	32	5	18	9	7	3	5	10	5	18	21	9	13	1	9	22	11	66	19	45	23
scaffold197820_cov47	3956	.	C	T	999	.	.	GT:PL:DP:DPR	48	48	74	25	64	48	47	32	34	31	10	23	18	19	25	24	17	38	22	42	69	13	24	18	17	18	19	19	14	23	30	35	17	20	36	25	55	116	57	90	76
scaffold198009_cov32	4345	.	C	T	999	.	.	GT:PL:DP:DPR	18	20	18	5	28	26	3	0	7	10	12	12	1	2	10	6	2	17	6	9	21	6	15	3	4	11	8	7	4	2	5	10	20	6	6	22	14	32	16	33	9
scaffold198165_cov21	1269	.	C	T	999	.	.	GT:PL:DP:DPR	3	19	32	5	27	30	13	2	6	17	12	12	6	8	24	17	13	24	15	24	19	9	11	7	8	11	2	15	14	12	21	13	17	7	9	17	28	75	47	42	26
scaffold199748_cov45	18707	.	G	A	999	.	.	GT:PL:DP:DPR	21	9	17	1	24	29	5	6	13	18	1	14	12	8	18	9	12	19	11	35	32	2	13	11	11	12	2	15	14	7	25	14	18	7	15	22	17	38	48	50	17
scaffold199748_cov45	18764	.	C	A	999	.	.	GT:PL:DP:DPR	18	8	15	1	23	28	5	0	10	15	1	10	10	7	17	6	9	16	10	32	26	2	10	8	10	11	1	11	14	3	20	13	15	6	12	21	16	28	40	42	13
scaffold200345_cov40	3303	.	G	A	999	.	.	GT:PL:DP:DPR	6	3	18	2	12	3	5	7	2	11	11	10	5	9	11	0	5	11	8	12	14	6	12	1	9	10	15	8	1	8	0	15	22	9	12	17	22	42	12	48	24
scaffold200345_cov40	3327	.	G	A	999	.	.	GT:PL:DP:DPR	5	3	17	2	12	3	4	7	2	11	11	10	5	9	11	0	5	11	8	12	13	6	12	1	9	9	15	8	1	8	0	14	21	9	12	17	22	42	12	48	23
scaffold200345_cov40	3339	.	G	A	999	.	.	GT:PL:DP:DPR	5	3	17	2	11	2	4	7	2	10	9	9	5	9	10	0	4	11	8	10	13	5	11	0	9	9	15	7	1	8	0	15	20	7	10	17	18	42	12	48	22
scaffold200356_cov43	3178	.	A	G	999	.	.	GT:PL:DP:DPR	27	25	29	9	54	24	27	12	22	14	18	26	1	4	16	11	15	7	17	30	15	11	20	10	5	4	2	6	7	5	8	7	12	9	20	19	27	61	11	39	18
scaffold200356_cov43	3212	.	G	T	999	.	.	GT:PL:DP:DPR	27	25	29	9	54	24	27	12	22	14	18	26	1	4	15	11	15	7	17	30	15	11	20	10	5	4	2	5	7	5	8	7	12	9	20	19	27	59	11	39	18
scaffold200356_cov43	3224	.	G	A	999	.	.	GT:PL:DP:DPR	27	25	28	9	54	24	27	12	22	13	18	26	1	4	15	11	15	7	17	30	15	11	20	10	5	3	2	5	7	5	8	7	12	9	20	19	27	59	11	39	18
scaffold201319_cov34	7505	.	G	A	999	.	.	GT:PL:DP:DPR	21	10	5	0	21	24	12	4	22	22	1	22	1	4	10	9	3	9	16	13	30	2	12	10	11	5	6	15	6	8	20	9	13	6	2	14	27	20	35	42	25
scaffold201319_cov34	7547	.	C	A	999	.	.	GT:PL:DP:DPR	21	10	5	0	21	24	12	4	22	22	1	22	1	4	10	9	3	10	16	13	30	2	12	10	12	5	7	15	6	8	20	9	13	6	4	14	27	20	35	43	25
scaffold201476_cov31	1836	.	A	G	999	.	.	GT:PL:DP:DPR	10	0	7	2	6	10	4	0	1	9	5	12	2	6	4	3	8	12	2	10	10	2	4	8	1	5	1	6	3	3	8	6	9	1	4	6	15	14	15	22	7
scaffold201476_cov31	1844	.	T	C	999	.	.	GT:PL:DP:DPR	10	0	7	2	6	10	4	0	1	9	5	12	2	6	4	3	8	12	2	10	10	2	4	8	1	5	1	6	3	3	8	6	9	1	5	6	16	14	15	22	7
scaffold201693_cov45	12044	.	G	A	999	.	.	GT:PL:DP:DPR	14	0	18	3	14	33	3	6	6	9	0	10	4	10	8	18	6	9	7	12	28	5	5	3	21	7	2	14	8	7	20	11	5	5	14	15	30	38	29	40	15
scaffold201693_cov45	12059	.	G	A	999	.	.	GT:PL:DP:DPR	14	0	18	3	14	33	2	6	6	9	0	10	4	11	9	18	6	10	7	12	27	5	5	3	21	7	2	14	9	7	20	11	5	5	14	15	30	39	29	39	15
scaffold202002_cov22	1949	.	T	C	999	.	.	GT:PL:DP:DPR	33	34	36	48	54	62	52	19	53	38	38	248	33	33	43	61	27	54	34	44	47	21	44	240	37	38	14	39	142	162	61	39	40	54	62	47	23	74	35	42	46
scaffold202691_cov18	8331	.	T	C	999	.	.	GT:PL:DP:DPR	10	4	21	15	8	19	4	10	12	14	1	6	3	7	8	7	10	4	4	21	16	6	6	9	8	9	2	7	1	8	7	6	3	3	17	9	24	31	25	19	21
scaffold202776_cov38	808	.	A	G	999	.	.	GT:PL:DP:DPR	20	9	26	1	35	44	2	3	17	9	1	11	2	7	17	14	4	9	3	23	22	6	4	19	0	9	5	8	2	4	5	17	10	4	14	16	7	24	24	19	29
scaffold202776_cov38	841	.	C	T	999	.	.	GT:PL:DP:DPR	18	9	26	1	35	33	2	3	17	6	0	10	0	8	16	13	4	8	0	20	21	4	3	17	0	9	5	7	2	3	5	15	9	3	14	15	7	23	23	16	23
scaffold203001_cov23	2415	.	C	T	999	.	.	GT:PL:DP:DPR	3	3	16	2	21	4	0	4	6	13	9	17	0	7	12	0	1	13	6	25	29	5	9	7	3	1	7	9	12	4	19	8	9	9	5	2	14	18	36	51	4
scaffold203397_cov34	2145	.	G	A	999	.	.	GT:PL:DP:DPR	51	24	41	6	54	31	6	7	8	31	13	23	14	11	21	51	21	61	16	33	57	3	23	16	25	14	9	35	25	8	18	30	16	7	13	40	50	168	89	103	95
scaffold203397_cov34	2153	.	A	G	999	.	.	GT:PL:DP:DPR	55	24	41	6	63	31	8	10	11	31	13	23	17	12	21	55	25	60	16	33	61	4	22	16	27	16	9	35	27	9	17	32	21	12	13	42	55	169	89	109	102
scaffold203675_cov25	744	.	T	C	999	.	.	GT:PL:DP:DPR	8	11	12	9	14	17	13	6	13	30	6	15	2	1	4	5	5	7	4	15	10	3	7	5	1	1	0	12	11	6	13	4	7	2	10	8	26	30	22	30	13
scaffold203675_cov25	766	.	G	A	999	.	.	GT:PL:DP:DPR	6	11	12	9	14	16	13	6	13	29	6	15	1	0	4	5	4	7	4	15	10	2	7	5	1	1	0	11	11	5	13	4	7	2	9	8	26	30	18	28	13
scaffold203675_cov25	772	.	A	G	999	.	.	GT:PL:DP:DPR	6	11	12	8	14	16	13	4	13	29	6	13	1	0	4	5	3	7	4	15	10	1	7	5	0	1	0	11	11	5	13	4	7	2	7	8	26	30	18	28	13
scaffold204483_cov34	82	.	C	A	999	.	.	GT:PL:DP:DPR	59	77	54	41	93	35	68	28	39	54	36	43	16	15	31	26	16	28	24	59	44	15	18	18	25	15	18	19	11	16	31	29	30	28	21	40	80	105	89	79	84
scaffold206433_cov25	2948	.	C	G	999	.	.	GT:PL:DP:DPR	13	5	14	7	14	17	12	1	5	19	4	11	1	8	10	6	5	6	3	15	11	4	10	3	8	2	3	9	5	1	17	9	7	4	14	11	7	35	31	35	25
scaffold207102_cov40	7124	.	C	T	999	.	.	GT:PL:DP:DPR	33	17	45	12	54	69	21	10	17	27	17	18	11	8	20	22	13	24	13	33	38	13	22	12	14	18	7	20	12	17	31	11	23	17	16	22	40	102	58	76	45
scaffold207271_cov36	3511	.	T	C	999	.	.	GT:PL:DP:DPR	12	13	15	1	33	13	5	1	1	14	13	29	3	6	15	15	7	20	13	27	21	7	9	10	5	3	14	12	7	9	26	4	3	2	3	7	10	46	46	20	23
scaffold208572_cov44	2270	.	C	T	999	.	.	GT:PL:DP:DPR	4	10	10	5	10	8	8	1	18	6	5	6	5	8	2	6	4	9	8	5	17	2	6	3	5	7	2	3	7	5	11	10	6	8	6	2	6	18	13	9	17
scaffold209435_cov41	2677	.	C	A	999	.	.	GT:PL:DP:DPR	12	10	11	21	27	25	21	4	23	2	17	6	4	2	8	24	3	20	11	26	20	6	3	4	3	6	11	15	2	8	10	10	7	7	17	15	7	78	20	23	8
scaffold209571_cov20	1404	.	T	A	999	.	.	GT:PL:DP:DPR	2	2	1	3	15	15	8	0	5	8	0	4	3	2	6	8	4	9	2	6	27	2	7	2	5	2	6	3	1	6	9	6	1	6	4	2	6	26	17	32	10
scaffold209613_cov46	17593	.	A	T	999	.	.	GT:PL:DP:DPR	10	29	39	6	24	39	18	6	7	13	0	23	10	3	8	7	21	5	9	7	17	0	16	20	5	4	10	21	12	8	5	23	8	9	16	37	21	57	71	59	17
scaffold210487_cov42	6256	.	A	G	999	.	.	GT:PL:DP:DPR	18	2	3	3	21	32	12	6	6	17	7	6	3	4	8	13	5	11	10	19	30	1	16	10	14	3	2	7	9	8	21	9	11	5	6	20	18	53	22	23	28
scaffold210487_cov42	6291	.	A	T	999	.	.	GT:PL:DP:DPR	19	2	3	9	29	38	12	8	7	17	7	14	3	7	10	14	5	12	10	23	34	2	17	12	14	5	4	14	11	8	21	9	13	7	9	21	23	58	33	24	30
scaffold211379_cov43	13361	.	G	A	999	.	.	GT:PL:DP:DPR	9	0	22	4	16	37	18	6	15	14	8	12	1	4	9	10	10	19	7	10	15	4	9	6	4	3	1	5	5	6	26	9	9	7	4	13	10	31	27	24	19
scaffold211379_cov43	13374	.	G	C	999	.	.	GT:PL:DP:DPR	9	0	22	4	16	37	18	6	15	14	8	12	1	4	9	10	10	19	7	10	14	4	9	6	4	3	1	5	5	6	26	9	9	7	4	13	10	32	27	24	18
scaffold212679_cov45	1547	.	A	T	999	.	.	GT:PL:DP:DPR	3	6	15	0	19	7	10	2	5	19	2	15	4	1	7	9	2	7	3	18	19	1	6	4	5	1	2	10	7	2	8	3	2	1	0	13	9	42	31	16	10
scaffold212679_cov45	1550	.	A	G	999	.	.	GT:PL:DP:DPR	3	6	14	0	19	7	10	2	5	19	2	15	4	1	7	9	2	7	3	18	19	1	6	4	5	1	2	10	7	2	8	3	2	1	0	13	9	42	31	16	10
scaffold212866_cov23	2620	.	A	G	999	.	.	GT:PL:DP:DPR	5	0	18	15	13	12	3	1	15	17	9	7	2	2	2	11	6	10	3	8	7	4	1	5	6	2	5	11	0	8	24	8	1	2	1	8	7	21	26	46	32
scaffold212866_cov23	2640	.	G	T	999	.	.	GT:PL:DP:DPR	5	0	18	15	13	12	3	1	14	17	9	7	2	3	2	10	5	10	3	8	6	4	1	5	6	2	6	11	0	8	20	8	1	2	1	8	7	21	25	46	33
scaffold212866_cov23	2648	.	G	T	999	.	.	GT:PL:DP:DPR	5	0	18	15	12	9	3	1	14	17	9	6	2	3	2	9	4	9	2	5	5	4	1	5	3	2	6	11	0	5	17	8	0	2	1	8	7	17	22	43	30
scaffold213789_cov43	639	.	T	C	999	.	.	GT:PL:DP:DPR	33	11	19	3	44	14	8	6	28	16	2	10	7	3	9	11	4	10	12	16	20	3	8	11	8	17	10	7	3	9	13	6	11	4	11	18	17	49	17	40	18
scaffold213789_cov43	675	.	T	C	999	.	.	GT:PL:DP:DPR	32	11	19	3	44	13	8	6	28	16	2	10	7	3	9	11	5	9	12	16	18	3	8	10	8	17	10	7	3	9	13	6	11	4	11	18	16	49	15	41	18
scaffold214964_cov23	1678	.	A	C	999	.	.	GT:PL:DP:DPR	33	5	21	6	40	41	12	10	16	35	3	22	12	11	15	12	13	18	14	26	17	10	19	9	4	12	19	17	9	10	19	15	11	15	30	21	17	62	62	56	24
scaffold214964_cov23	1683	.	T	G	999	.	.	GT:PL:DP:DPR	33	5	21	6	40	41	16	10	16	35	3	22	12	11	15	12	13	18	14	26	17	10	19	9	4	12	19	17	9	10	19	15	12	15	31	21	17	62	61	56	24
scaffold216190_cov40	182	.	A	G	999	.	.	GT:PL:DP:DPR	13	10	7	6	9	5	7	2	9	14	6	10	5	6	8	18	4	5	10	21	9	3	6	1	5	3	1	13	2	11	18	8	7	4	8	8	16	35	38	13	16
scaffold216190_cov40	238	.	T	C	999	.	.	GT:PL:DP:DPR	12	10	7	6	9	5	7	2	9	14	5	10	5	6	8	18	4	5	10	19	9	3	6	1	5	3	1	12	2	9	18	7	7	4	8	8	16	35	38	12	16
scaffold216338_cov49	8492	.	C	T	999	.	.	GT:PL:DP:DPR	15	8	10	12	13	8	11	7	9	15	9	4	4	3	2	5	3	8	3	12	14	0	5	3	2	3	1	12	2	4	6	6	13	7	2	9	11	22	19	20	12
scaffold216338_cov49	8548	.	T	C	999	.	.	GT:PL:DP:DPR	15	8	10	12	13	8	11	7	9	15	9	4	4	3	2	5	3	8	3	12	14	0	5	3	2	3	1	12	2	6	6	6	13	7	2	8	11	22	18	20	12
scaffold218206_cov40	3773	.	T	C	999	.	.	GT:PL:DP:DPR	27	15	42	14	48	57	31	6	25	30	13	17	0	13	39	36	18	41	16	67	33	5	18	14	19	10	14	25	24	21	27	13	16	13	18	30	40	99	88	63	86
scaffold218325_cov19	3403	.	G	A	999	.	.	GT:PL:DP:DPR	19	22	33	5	37	29	8	9	7	17	20	33	1	16	16	36	24	19	5	47	46	7	20	8	15	13	10	32	13	12	28	24	24	14	14	24	36	93	71	74	52
scaffold218325_cov19	3436	.	T	C	999	.	.	GT:PL:DP:DPR	19	22	33	5	36	28	9	9	7	16	19	33	1	16	15	34	22	19	5	47	45	7	20	8	14	13	10	30	12	12	28	24	24	14	14	23	36	90	69	73	52
scaffold219098_cov28	2377	.	G	A	999	.	.	GT:PL:DP:DPR	3	6	18	6	58	21	15	0	0	11	0	16	6	11	8	19	17	15	11	40	21	0	1	27	7	8	11	8	10	9	8	24	26	14	10	28	24	36	39	56	6
scaffold219776_cov43	310	.	A	C	999	.	.	GT:PL:DP:DPR	22	104	197	48	43	50	2	38	59	19	43	117	52	13	121	89	19	25	56	24	179	27	82	83	63	46	30	121	56	27	202	9	11	42	85	166	153	247	248	54	249
scaffold220573_cov45	25537	.	C	T	999	.	.	GT:PL:DP:DPR	29	5	29	12	39	32	8	3	16	18	6	19	6	9	19	15	9	14	10	22	35	9	20	11	20	12	16	16	7	7	15	21	14	13	17	17	13	59	34	50	22
scaffold220747_cov19	6544	.	T	C	999	.	.	GT:PL:DP:DPR	12	0	30	5	20	21	3	0	5	4	0	12	10	7	9	4	6	13	0	21	19	0	8	16	7	7	5	8	3	6	25	14	11	5	5	21	10	67	21	19	14
scaffold220747_cov19	6546	.	C	T	999	.	.	GT:PL:DP:DPR	12	0	31	5	22	22	3	0	4	4	0	11	10	8	9	4	8	13	0	22	19	2	9	16	8	7	5	8	4	6	27	14	11	5	5	22	11	72	21	19	15
scaffold221348_cov33	1348	.	C	G	999	.	.	GT:PL:DP:DPR	7	19	17	2	2	4	2	0	21	32	9	7	5	3	0	22	4	18	7	29	3	4	3	7	6	0	7	13	8	8	1	11	9	0	2	4	17	31	1	2	43
scaffold222012_cov23	266	.	T	A	999	.	.	GT:PL:DP:DPR	10	63	58	34	85	41	22	1	14	62	21	29	21	11	34	18	29	71	28	96	162	8	19	39	27	23	16	69	33	24	70	48	25	24	63	50	75	96	205	132	87
scaffold222012_cov23	279	.	T	C	999	.	.	GT:PL:DP:DPR	10	52	12	6	85	41	19	1	6	61	20	8	20	11	34	7	14	66	27	91	24	4	3	37	25	23	16	24	8	24	65	9	25	23	54	18	5	96	201	126	12
scaffold222679_cov40	805	.	C	G	999	.	.	GT:PL:DP:DPR	6	5	14	10	17	20	5	12	13	12	14	11	0	5	6	7	7	9	9	12	15	5	2	4	5	1	9	6	3	7	5	6	3	12	5	11	15	35	15	25	24
scaffold223501_cov40	3422	.	G	C	999	.	.	GT:PL:DP:DPR	17	1	24	5	21	16	2	6	5	16	0	9	10	2	6	16	8	12	4	7	30	2	3	5	9	10	8	14	7	8	22	18	18	1	11	14	20	28	23	71	26
scaffold224653_cov46	1887	.	A	C	999	.	.	GT:PL:DP:DPR	44	20	45	20	43	72	18	18	2	29	6	12	11	11	20	26	9	36	15	21	39	13	10	22	14	12	8	17	13	15	22	30	11	15	9	33	40	92	55	71	64
scaffold224653_cov46	1889	.	A	G	999	.	.	GT:PL:DP:DPR	44	20	45	20	43	73	18	18	2	29	7	13	11	11	20	26	9	36	15	21	39	13	10	22	14	12	8	17	13	15	22	30	11	16	9	33	40	92	56	71	64
scaffold224653_cov46	1920	.	C	T	999	.	.	GT:PL:DP:DPR	44	20	45	20	45	73	18	18	2	30	8	12	11	11	20	26	9	36	16	22	40	13	10	20	14	12	8	17	14	15	22	31	11	16	9	33	40	92	56	74	64
scaffold224711_cov49	16819	.	A	G	999	.	.	GT:PL:DP:DPR	16	1	24	4	42	42	3	6	12	16	1	13	5	6	8	14	7	15	7	30	42	4	17	11	20	9	3	21	8	12	15	27	6	7	12	17	17	52	29	58	16
scaffold224711_cov49	16885	.	T	A	999	.	.	GT:PL:DP:DPR	12	1	16	0	36	34	1	5	11	12	1	12	6	6	4	12	4	13	4	30	34	4	13	9	20	2	2	18	6	10	12	19	3	6	9	15	15	46	23	41	13
scaffold224801_cov23	2907	.	T	G	999	.	.	GT:PL:DP:DPR	8	6	21	6	28	43	9	8	8	8	0	20	11	1	14	18	9	12	1	4	12	0	16	10	18	15	8	18	16	3	8	15	8	4	13	22	13	56	26	30	31
scaffold224801_cov23	2973	.	T	A	999	.	.	GT:PL:DP:DPR	14	4	23	8	32	45	9	8	15	10	0	21	12	2	16	23	11	12	12	6	13	0	16	13	17	16	7	20	16	4	9	22	9	4	16	27	16	71	33	30	34
scaffold225450_cov24	3225	.	G	C	999	.	.	GT:PL:DP:DPR	37	11	9	9	33	34	10	11	3	31	4	20	17	7	20	12	20	30	16	25	54	8	16	10	12	4	3	9	16	6	32	23	13	7	22	16	39	73	36	39	23
scaffold225450_cov24	3231	.	G	A	999	.	.	GT:PL:DP:DPR	37	10	9	9	33	34	10	11	3	31	4	20	18	8	20	12	20	30	16	25	54	8	16	10	12	4	4	9	16	6	32	23	13	7	22	16	39	73	36	39	23
scaffold225450_cov24	3300	.	C	G	999	.	.	GT:PL:DP:DPR	31	3	9	5	27	25	5	8	3	24	4	14	18	5	18	8	14	25	15	24	42	7	12	8	9	4	4	4	14	6	27	16	13	4	9	12	31	57	30	35	12
scaffold225813_cov37	7384	.	C	A	999	.	.	GT:PL:DP:DPR	18	9	19	12	35	42	16	4	12	11	13	25	0	1	20	18	7	9	4	8	7	7	3	6	3	11	2	7	8	11	13	17	7	6	5	16	32	42	25	42	15
scaffold225913_cov22	2148	.	A	G	999	.	.	GT:PL:DP:DPR	43	10	35	2	54	23	10	5	5	27	4	26	12	11	25	21	13	17	21	23	38	14	14	17	20	21	2	15	12	5	25	27	9	16	10	17	21	107	28	75	35
scaffold226218_cov28	8888	.	T	C	999	.	.	GT:PL:DP:DPR	31	6	28	0	52	49	4	17	16	7	3	25	1	13	14	17	8	19	10	19	31	3	18	13	8	7	9	13	7	17	27	9	15	4	11	20	45	78	62	34	55
scaffold226218_cov28	8941	.	C	T	999	.	.	GT:PL:DP:DPR	31	5	27	0	42	48	0	17	16	4	1	21	1	9	13	17	7	17	10	16	28	3	15	13	6	7	8	13	7	16	23	9	12	4	9	18	40	67	61	33	43
scaffold226443_cov34	538	.	C	T	999	.	.	GT:PL:DP:DPR	4	4	6	6	23	24	2	2	3	14	0	2	1	4	5	9	5	15	3	12	11	3	4	4	6	5	7	5	1	2	9	19	6	8	7	11	13	36	9	25	11
scaffold228040_cov39	9971	.	CA	C	999	.	.	GT:PL:DP:DPR	12	2	10	1	16	38	17	3	5	6	14	4	4	3	6	7	9	5	10	13	23	7	4	11	5	5	4	16	7	10	6	7	7	7	10	7	10	43	17	38	9
scaffold228324_cov32	2763	.	G	T	999	.	.	GT:PL:DP:DPR	11	15	9	0	17	43	2	0	4	7	3	13	7	1	15	24	7	4	9	28	7	2	12	4	7	1	9	17	14	7	13	19	21	6	23	12	25	67	16	40	14
scaffold229166_cov54	55	.	A	C	999	.	.	GT:PL:DP:DPR	15	8	17	12	20	16	2	9	8	20	11	6	2	3	6	17	7	11	3	25	12	5	10	11	3	1	1	7	4	11	12	7	5	5	12	9	20	30	29	21	25
scaffold229166_cov54	58	.	A	G	999	.	.	GT:PL:DP:DPR	15	8	18	12	20	16	3	9	8	20	11	6	2	3	6	17	7	11	3	25	12	5	10	11	3	1	1	7	4	11	12	7	5	5	12	9	20	30	29	21	26
scaffold229166_cov54	85	.	T	G	999	.	.	GT:PL:DP:DPR	15	11	19	12	20	16	3	9	8	20	11	6	2	3	6	17	8	11	3	25	12	5	10	11	3	1	1	7	4	11	13	7	5	5	12	9	20	30	30	21	26
scaffold229321_cov38	85	.	T	C	999	.	.	GT:PL:DP:DPR	28	10	30	11	37	26	15	13	36	25	26	34	9	12	21	23	10	10	11	14	26	9	8	22	10	14	8	6	15	17	31	13	26	9	20	37	28	40	39	27	44
scaffold229989_cov48	11623	.	G	A	999	.	.	GT:PL:DP:DPR	14	3	13	10	25	21	10	4	2	24	41	5	4	6	15	13	11	14	3	35	38	1	15	8	6	5	6	12	2	24	18	10	8	4	12	19	25	53	47	31	22
scaffold230010_cov38	1614	.	C	A	999	.	.	GT:PL:DP:DPR	32	34	23	15	28	32	17	4	22	28	21	17	2	9	11	16	5	23	10	22	45	8	6	9	5	13	4	14	11	11	16	11	20	14	9	30	17	64	41	48	23
scaffold230019_cov34	339	.	A	C	999	.	.	GT:PL:DP:DPR	6	11	24	6	26	30	8	3	6	27	12	7	5	13	2	14	8	13	7	21	26	5	13	24	13	9	5	15	3	9	16	15	10	12	20	16	36	46	26	29	15
scaffold230174_cov34	1103	.	A	G	999	.	.	GT:PL:DP:DPR	34	4	23	17	37	6	26	8	36	27	26	13	2	8	11	25	16	17	14	22	32	12	8	20	6	7	16	24	20	15	16	18	29	11	35	15	54	108	49	41	68
scaffold230514_cov36	2046	.	C	A	999	.	.	GT:PL:DP:DPR	8	7	8	0	9	28	5	0	4	5	3	2	5	3	4	7	10	5	3	22	26	0	9	6	2	6	0	9	5	6	10	5	2	3	4	8	13	65	24	19	17
scaffold230537_cov28	316	.	C	T	999	.	.	GT:PL:DP:DPR	23	6	13	3	4	13	12	3	18	11	15	11	4	7	2	9	5	9	6	25	17	1	3	9	13	4	3	4	8	9	15	2	5	5	6	20	23	25	19	14	30
scaffold230707_cov43	7973	.	A	G	999	.	.	GT:PL:DP:DPR	5	26	14	5	17	29	12	1	12	6	14	18	2	0	8	7	8	14	3	13	18	5	7	3	3	7	4	6	0	9	10	6	1	2	8	4	7	40	17	46	16
scaffold230900_cov50	9103	.	T	C	999	.	.	GT:PL:DP:DPR	7	7	11	4	9	15	8	1	4	9	0	6	2	6	4	10	7	3	5	6	10	5	11	12	3	3	0	1	6	14	10	8	2	6	1	7	24	54	28	32	39
scaffold230900_cov50	9126	.	A	G	999	.	.	GT:PL:DP:DPR	7	7	11	5	9	15	8	1	4	9	0	6	2	7	4	10	7	3	5	6	10	5	11	13	3	3	0	1	6	14	10	8	2	6	1	7	24	54	28	32	39
scaffold231175_cov32	4652	.	T	G	999	.	.	GT:PL:DP:DPR	3	6	7	14	16	28	2	6	10	24	0	11	5	2	6	7	7	2	13	19	23	1	13	6	6	4	5	8	7	6	12	3	26	6	4	13	7	72	17	24	19
scaffold232818_cov19	1741	.	G	C	999	.	.	GT:PL:DP:DPR	15	25	36	2	32	47	4	6	3	27	20	3	9	11	13	8	11	34	14	51	42	5	18	14	8	6	16	18	10	8	25	21	20	2	18	35	32	72	29	41	41
scaffold232894_cov34	5973	.	G	T	999	.	.	GT:PL:DP:DPR	28	14	62	21	61	61	20	14	36	71	10	34	8	19	33	51	30	32	25	47	77	17	21	49	14	21	15	34	22	32	71	35	37	32	48	29	64	63	171	150	53
scaffold232894_cov34	6045	.	T	G	999	.	.	GT:PL:DP:DPR	19	10	47	16	58	52	12	10	28	60	0	27	6	16	29	43	23	32	19	43	69	13	17	39	12	20	14	24	21	18	58	31	25	25	35	22	52	58	145	112	34
scaffold234080_cov50	6168	.	G	A	999	.	.	GT:PL:DP:DPR	13	7	11	19	22	15	16	12	2	10	3	15	0	3	7	8	5	12	1	17	24	8	6	5	6	5	5	9	3	0	9	3	6	5	7	5	19	36	29	21	8
scaffold234516_cov41	200	.	G	A	999	.	.	GT:PL:DP:DPR	207	97	172	48	245	247	84	23	63	163	40	90	53	64	91	107	66	199	68	207	243	35	83	109	69	56	45	108	54	74	118	159	103	82	96	198	187	240	243	249	209
scaffold235324_cov35	1398	.	T	A	999	.	.	GT:PL:DP:DPR	5	9	4	3	19	26	3	5	7	14	1	4	0	1	13	10	3	11	2	21	10	4	1	3	5	0	5	11	5	4	10	10	9	3	8	17	16	22	9	34	23
scaffold236145_cov23	1722	.	T	C	999	.	.	GT:PL:DP:DPR	10	0	16	0	0	0	1	0	16	0	0	1	5	0	6	12	0	11	21	28	37	0	4	7	0	11	5	0	4	0	0	0	13	9	7	0	12	32	37	46	17
scaffold236145_cov23	1778	.	C	A	999	.	.	GT:PL:DP:DPR	10	0	16	0	0	0	1	0	17	0	0	1	5	0	6	12	0	12	21	29	37	0	4	7	0	11	5	0	4	0	0	0	13	9	7	0	12	33	37	46	18
scaffold237309_cov19	404	.	G	C	999	.	.	GT:PL:DP:DPR	24	17	27	4	24	20	9	2	12	9	5	19	1	11	11	12	8	22	7	22	29	1	15	4	9	4	16	16	7	2	12	17	14	8	4	15	36	49	33	40	27
scaffold237744_cov18	110	.	C	T	999	.	.	GT:PL:DP:DPR	60	10	62	44	70	60	10	14	18	54	10	40	18	11	22	15	18	49	12	23	33	19	18	16	12	14	14	22	4	8	42	24	27	20	38	44	44	84	76	73	38
scaffold238058_cov39	3494	.	G	A	999	.	.	GT:PL:DP:DPR	10	2	7	0	23	16	6	3	6	10	0	5	11	4	8	7	2	10	7	8	14	2	8	7	5	4	0	12	3	6	9	9	10	4	10	25	13	56	30	14	16
scaffold238852_cov39	1978	.	G	A	999	.	.	GT:PL:DP:DPR	15	26	19	3	52	30	12	6	15	21	1	12	6	5	11	27	11	20	13	42	36	2	13	8	6	7	13	15	5	12	23	9	11	9	9	20	23	68	47	55	19
scaffold238852_cov39	2030	.	A	G	999	.	.	GT:PL:DP:DPR	35	35	24	16	71	40	40	10	22	30	12	21	9	12	26	48	22	34	18	81	44	8	20	19	11	12	15	23	7	20	30	28	12	10	25	25	36	79	88	83	27
scaffold239036_cov33	1919	.	C	T	999	.	.	GT:PL:DP:DPR	49	10	54	22	42	44	25	10	29	51	6	25	31	11	27	38	18	47	23	53	75	12	35	27	20	21	20	20	22	20	31	19	21	19	22	31	49	174	69	110	72
scaffold239036_cov33	1925	.	G	C	999	.	.	GT:PL:DP:DPR	49	10	55	22	42	44	26	10	29	51	6	25	29	11	27	38	18	47	23	52	75	12	36	27	20	20	20	20	22	20	31	19	21	19	22	31	49	175	69	110	71
scaffold239036_cov33	1942	.	C	A	999	.	.	GT:PL:DP:DPR	47	10	48	20	41	43	20	9	29	51	5	25	28	10	27	37	17	45	20	50	75	11	35	24	20	19	19	20	18	20	30	19	20	19	22	31	47	166	68	100	70
scaffold240212_cov24	162	.	AC	A	999	.	.	GT:PL:DP:DPR	76	31	94	67	119	167	86	41	75	78	36	98	35	13	41	61	34	78	42	77	114	22	52	41	25	23	29	48	26	31	69	31	43	52	55	64	108	193	117	128	112
scaffold241047_cov23	933	.	G	A	999	.	.	GT:PL:DP:DPR	38	15	39	10	58	31	18	4	23	23	8	26	9	13	16	13	13	18	12	29	34	9	19	10	13	8	7	13	11	7	18	21	15	14	15	26	35	60	44	78	19
scaffold241047_cov23	939	.	T	C	999	.	.	GT:PL:DP:DPR	38	15	39	10	57	30	18	4	23	23	8	25	9	11	16	13	13	18	12	29	34	9	18	10	13	8	7	12	10	7	18	21	15	14	15	26	35	60	44	78	19
scaffold242670_cov41	5942	.	T	C	999	.	.	GT:PL:DP:DPR	9	6	25	4	36	22	4	4	14	16	20	10	4	7	9	12	11	22	19	33	45	5	11	16	9	4	6	19	10	12	13	15	8	10	10	18	29	60	30	59	23
scaffold242789_cov18	404	.	A	G	999	.	.	GT:PL:DP:DPR	42	15	57	7	53	91	14	3	18	20	4	22	10	13	28	37	22	32	21	43	72	8	28	25	26	21	29	23	14	18	37	48	26	29	28	88	64	93	55	80	78
scaffold245174_cov25	24	.	A	G	999	.	.	GT:PL:DP:DPR	37	30	43	42	91	80	20	6	42	66	10	48	23	19	48	43	23	72	26	51	95	31	49	30	25	19	16	29	14	16	57	59	56	51	37	65	45	222	66	154	62
scaffold247149_cov36	8142	.	C	T	999	.	.	GT:PL:DP:DPR	28	33	18	3	32	33	12	12	13	36	16	2	7	4	9	9	15	9	11	27	31	12	6	12	12	8	0	8	13	13	21	7	15	3	8	20	17	71	37	47	12
scaffold249365_cov39	746	.	T	C	999	.	.	GT:PL:DP:DPR	20	7	13	28	33	18	7	1	19	22	8	17	3	5	10	18	7	19	10	17	22	3	6	8	4	7	1	5	2	11	16	11	8	2	7	15	26	63	34	47	23
scaffold249365_cov39	783	.	C	T	999	.	.	GT:PL:DP:DPR	20	7	13	27	33	18	7	1	19	22	8	16	3	5	11	18	7	19	10	17	22	3	6	8	4	6	1	5	2	11	15	11	7	2	7	15	26	63	33	47	22
scaffold249365_cov39	794	.	A	T	999	.	.	GT:PL:DP:DPR	20	7	13	27	33	18	7	1	19	22	8	17	3	5	11	18	6	19	9	17	22	3	6	8	4	6	1	5	2	10	16	11	8	2	7	15	26	63	34	47	22
scaffold249569_cov35	5268	.	C	G	999	.	.	GT:PL:DP:DPR	5	26	31	14	24	10	11	8	11	20	7	2	4	7	13	12	7	12	5	28	17	6	9	5	9	5	11	14	5	7	20	7	8	5	9	9	21	53	26	36	19
scaffold249998_cov37	1979	.	A	G	999	.	.	GT:PL:DP:DPR	15	7	16	8	29	7	14	3	39	5	24	10	7	4	5	6	9	8	7	17	11	4	2	5	4	5	2	13	1	7	15	5	6	2	10	7	12	28	14	25	23
scaffold250114_cov44	415	.	G	T	999	.	.	GT:PL:DP:DPR	7	6	11	5	27	39	2	3	4	5	1	14	9	17	10	19	14	10	11	23	31	5	17	15	14	6	4	29	14	23	29	17	15	6	8	15	22	62	22	25	30
scaffold252067_cov44	1458	.	G	C	999	.	.	GT:PL:DP:DPR	56	11	14	0	25	14	9	10	1	10	0	17	3	6	9	19	2	16	13	23	24	10	11	8	9	5	6	22	4	2	21	10	10	8	6	16	21	66	33	33	45
scaffold253276_cov25	349	.	G	C	999	.	.	GT:PL:DP:DPR	15	17	29	7	45	20	15	15	12	9	0	9	6	2	13	7	7	10	4	28	12	5	13	10	11	8	10	13	2	8	19	11	4	1	14	8	6	52	32	35	33
scaffold254727_cov20	2618	.	A	T	999	.	.	GT:PL:DP:DPR	5	3	4	2	22	9	8	1	9	10	2	4	1	4	3	2	6	6	4	14	14	0	2	7	6	0	5	5	7	3	1	2	8	2	5	11	1	32	11	21	15
scaffold255347_cov41	5330	.	A	T	999	.	.	GT:PL:DP:DPR	24	6	7	12	13	21	18	12	6	14	0	6	4	6	13	10	7	10	7	4	20	5	4	15	5	2	1	13	3	5	6	15	5	7	3	19	31	48	16	27	14
scaffold255929_cov44	7488	.	C	T	999	.	.	GT:PL:DP:DPR	5	3	19	6	20	12	1	2	2	14	0	6	5	6	4	10	2	17	5	12	19	3	5	5	2	4	0	8	3	8	13	6	5	2	5	9	30	41	24	16	16
scaffold255929_cov44	7494	.	T	C	999	.	.	GT:PL:DP:DPR	5	3	19	6	20	12	1	2	2	14	0	6	5	6	4	10	2	17	5	12	18	3	5	5	2	4	0	8	3	8	13	6	5	2	5	9	30	41	24	16	16
scaffold256581_cov18	146	.	G	A	999	.	.	GT:PL:DP:DPR	28	32	11	18	79	35	16	3	12	22	19	23	9	9	19	13	9	27	16	39	40	1	21	12	19	21	6	14	12	6	20	18	23	18	14	17	33	80	54	61	48
scaffold257985_cov17	819	.	G	A	999	.	.	GT:PL:DP:DPR	10	8	26	2	41	64	17	8	12	27	9	22	8	8	16	19	16	41	20	22	75	10	36	10	5	14	7	14	2	11	12	13	10	8	12	21	24	57	58	70	33
scaffold258548_cov39	2484	.	G	A	999	.	.	GT:PL:DP:DPR	24	15	23	14	32	16	8	10	16	22	14	13	5	4	8	10	6	14	5	16	27	6	12	4	8	6	5	9	5	8	15	11	8	7	12	22	16	30	33	34	27
scaffold262231_cov49	2266	.	G	A	999	.	.	GT:PL:DP:DPR	26	3	13	9	25	13	13	7	11	10	1	6	9	7	2	6	3	16	8	18	19	4	3	3	3	3	3	4	8	2	11	5	13	5	5	17	21	45	20	19	39
scaffold262255_cov44	5760	.	C	T	999	.	.	GT:PL:DP:DPR	19	4	5	4	4	16	9	2	7	9	2	7	1	7	8	7	5	7	3	14	12	4	7	9	8	2	2	11	7	6	21	5	8	6	11	7	7	36	18	9	20
scaffold262255_cov44	5812	.	C	T	999	.	.	GT:PL:DP:DPR	19	4	6	4	4	16	9	2	7	9	2	7	1	7	8	7	5	6	3	14	12	4	7	9	8	2	2	11	7	6	22	5	8	6	12	8	7	36	19	9	20
scaffold263094_cov42	8511	.	C	G	999	.	.	GT:PL:DP:DPR	9	3	19	13	20	16	7	4	8	19	2	9	2	9	3	16	3	13	7	28	22	2	15	13	9	5	7	19	9	12	11	15	8	12	11	15	30	47	29	26	16
scaffold263094_cov42	8517	.	C	T	999	.	.	GT:PL:DP:DPR	9	3	19	13	20	15	6	4	8	19	2	8	2	9	3	16	3	12	7	28	22	2	15	13	8	5	7	19	9	12	11	15	8	12	11	14	30	46	29	26	16
scaffold263396_cov44	5486	.	T	G	999	.	.	GT:PL:DP:DPR	7	8	12	3	13	16	1	5	3	8	7	9	2	5	4	10	5	8	5	13	8	3	1	1	7	2	5	4	4	3	9	2	9	5	6	6	19	29	21	22	6
scaffold263396_cov44	5491	.	T	C	999	.	.	GT:PL:DP:DPR	7	8	12	3	12	16	1	5	3	8	7	9	2	5	4	10	5	8	5	13	8	3	1	1	7	2	5	4	4	3	9	2	9	5	6	6	19	29	21	22	6
scaffold264799_cov48	6713	.	G	A	999	.	.	GT:PL:DP:DPR	19	9	7	15	21	15	6	1	19	0	3	0	4	6	7	5	9	7	2	14	21	1	6	7	6	5	4	12	4	2	7	8	7	2	4	9	22	32	33	50	37
scaffold267050_cov48	427	.	C	G	999	.	.	GT:PL:DP:DPR	32	13	17	9	42	67	24	16	13	29	10	17	14	8	28	18	30	39	7	26	51	12	26	26	16	19	9	16	16	22	63	27	8	23	17	37	45	145	83	82	59
scaffold267180_cov31	350	.	C	T	999	.	.	GT:PL:DP:DPR	19	23	30	21	11	10	5	14	29	25	10	36	3	5	7	8	2	5	1	7	13	2	4	1	13	4	10	5	11	20	24	8	3	6	1	31	10	30	27	14	52
scaffold267180_cov31	386	.	G	A	999	.	.	GT:PL:DP:DPR	20	24	32	21	11	12	5	16	33	26	12	40	3	5	7	10	3	5	1	7	14	2	4	1	13	5	10	5	11	20	27	8	4	6	1	33	10	33	30	15	54
scaffold268175_cov26	2274	.	A	G	999	.	.	GT:PL:DP:DPR	50	37	0	24	64	31	21	0	0	36	3	3	8	21	14	0	16	39	6	31	57	8	23	13	15	16	0	23	0	0	10	35	40	20	18	19	63	81	104	52	47
scaffold269291_cov20	552	.	A	G	999	.	.	GT:PL:DP:DPR	20	6	25	12	28	23	11	8	24	30	5	20	11	15	25	16	23	13	8	49	58	8	33	15	10	18	13	22	4	14	23	21	20	5	21	39	19	97	53	80	34
scaffold269468_cov16	44	.	C	T	999	.	.	GT:PL:DP:DPR	34	12	27	9	33	36	10	4	19	19	8	3	6	3	10	8	10	14	7	11	17	8	5	16	12	9	7	6	2	4	18	23	24	11	22	26	35	65	36	34	14
scaffold269468_cov16	59	.	G	A	999	.	.	GT:PL:DP:DPR	34	11	25	8	33	33	10	4	18	18	8	3	7	3	9	8	10	14	6	11	17	7	5	15	11	9	7	6	2	4	17	22	23	11	21	25	34	65	34	33	12
scaffold269702_cov36	745	.	C	G	999	.	.	GT:PL:DP:DPR	12	8	26	2	31	35	8	0	17	17	0	4	12	12	8	8	19	33	11	16	39	6	6	5	5	3	7	7	12	12	25	12	14	13	9	20	38	58	62	47	24
scaffold269961_cov19	1125	.	G	C	999	.	.	GT:PL:DP:DPR	6	17	13	12	2	14	8	0	0	16	2	9	10	5	9	9	8	17	8	20	33	1	9	5	15	5	7	14	5	9	8	20	10	3	3	13	2	50	29	20	20
scaffold271134_cov49	128	.	A	G	999	.	.	GT:PL:DP:DPR	33	20	26	19	33	23	17	12	31	25	18	23	11	3	9	18	6	17	11	32	14	3	15	12	7	9	5	18	8	8	20	16	17	7	14	14	26	63	49	52	32
scaffold272156_cov32	2446	.	A	C	999	.	.	GT:PL:DP:DPR	7	3	8	3	20	25	10	2	2	14	6	3	3	12	7	16	16	14	9	31	42	1	10	9	1	4	4	7	4	5	10	11	13	13	16	11	23	72	21	25	12
scaffold273202_cov37	128	.	C	T	999	.	.	GT:PL:DP:DPR	65	27	104	53	54	101	4	16	52	48	9	74	22	18	41	68	15	57	33	76	70	14	69	39	29	29	31	37	27	23	54	51	36	25	34	115	66	104	106	170	106
scaffold273939_cov50	30585	.	T	A	999	.	.	GT:PL:DP:DPR	27	10	17	8	18	7	1	29	11	19	1	13	6	2	7	12	5	15	5	14	26	2	8	8	3	11	9	1	4	10	12	13	8	5	1	16	8	34	25	26	21
scaffold274353_cov44	4888	.	G	A	999	.	.	GT:PL:DP:DPR	8	11	8	12	12	7	9	4	1	14	7	6	1	7	2	7	9	10	6	14	14	2	17	4	9	4	0	13	3	3	8	7	11	4	3	8	33	40	26	9	31
scaffold274905_cov30	1452	.	G	A	999	.	.	GT:PL:DP:DPR	13	25	48	8	27	40	9	0	18	8	5	10	12	12	5	9	9	17	18	29	50	12	9	6	11	5	9	9	11	12	17	21	16	17	16	13	29	49	28	28	24
scaffold276589_cov21	625	.	C	G	999	.	.	GT:PL:DP:DPR	75	42	122	44	179	183	43	24	74	78	18	59	26	21	47	68	42	100	32	84	126	24	57	49	46	22	23	66	24	52	83	49	55	42	73	98	101	233	164	206	105
scaffold277907_cov20	179	.	T	C	999	.	.	GT:PL:DP:DPR	22	12	21	12	38	63	11	7	14	35	8	19	13	13	7	22	11	36	14	15	34	5	9	11	13	3	10	11	3	10	12	9	15	13	15	11	19	103	39	51	14
scaffold277907_cov20	210	.	G	A	999	.	.	GT:PL:DP:DPR	21	12	22	12	38	62	11	7	14	36	9	19	13	13	7	23	11	37	15	15	34	5	9	11	14	3	10	12	3	9	12	9	16	13	15	13	19	102	39	54	13
scaffold278628_cov43	12526	.	C	A	999	.	.	GT:PL:DP:DPR	26	12	15	4	10	30	3	4	13	8	1	5	8	9	15	8	7	7	8	28	11	9	8	8	3	11	6	7	4	4	17	14	15	5	10	9	34	47	37	47	17
scaffold278835_cov49	3029	.	A	G	999	.	.	GT:PL:DP:DPR	15	8	19	3	14	33	10	10	11	12	7	11	2	4	6	14	8	16	7	22	23	3	9	8	6	5	5	15	9	7	11	6	7	11	9	15	21	36	46	33	36
scaffold282216_cov35	1173	.	A	G	999	.	.	GT:PL:DP:DPR	18	4	33	8	40	48	11	8	12	25	7	18	4	10	18	26	6	27	14	32	52	4	18	12	22	18	4	18	10	7	18	23	13	6	15	53	30	68	67	27	25
scaffold282317_cov19	547	.	C	G	999	.	.	GT:PL:DP:DPR	29	36	30	20	79	48	20	19	16	43	2	32	15	12	19	24	26	22	16	41	46	9	23	18	19	15	12	22	16	30	25	21	22	16	20	31	54	81	80	80	59
scaffold282879_cov28	1196	.	T	A	999	.	.	GT:PL:DP:DPR	13	9	14	1	23	59	6	2	0	13	0	4	2	4	13	13	4	6	1	8	8	11	6	4	0	3	5	14	14	11	9	15	6	14	18	23	11	15	17	49	17
scaffold284909_cov43	3210	.	T	C	999	.	.	GT:PL:DP:DPR	19	53	16	28	33	47	10	0	10	41	3	39	0	10	13	6	5	22	4	33	64	1	13	10	9	15	5	4	10	9	17	14	18	31	12	20	31	34	61	32	21
scaffold285926_cov36	5072	.	C	A	999	.	.	GT:PL:DP:DPR	20	24	32	14	40	36	18	9	17	24	51	46	7	6	23	25	14	35	11	24	27	5	13	9	10	10	8	16	10	11	16	19	14	13	23	18	32	84	67	67	48
scaffold286374_cov47	16690	.	C	T	999	.	.	GT:PL:DP:DPR	26	5	9	7	18	12	9	4	12	10	8	11	3	3	9	12	5	10	4	9	11	1	6	6	12	2	3	10	1	8	15	5	2	3	4	7	16	20	13	13	26
scaffold286585_cov30	1346	.	C	G	999	.	.	GT:PL:DP:DPR	21	8	19	1	41	25	1	3	6	10	0	16	4	6	4	19	6	16	7	21	28	8	5	16	10	8	7	7	7	4	26	10	7	4	13	11	24	47	29	35	24
scaffold286585_cov30	1401	.	G	C	999	.	.	GT:PL:DP:DPR	20	6	20	0	41	23	1	2	4	9	0	16	4	6	4	19	6	16	6	21	27	7	5	15	10	5	6	7	6	4	23	10	7	4	13	11	19	46	27	35	23
scaffold286585_cov30	1419	.	C	G	999	.	.	GT:PL:DP:DPR	20	5	3	0	41	23	0	2	4	9	0	15	4	5	2	18	5	16	5	21	27	6	5	14	7	5	5	6	4	3	18	10	7	3	11	11	16	38	25	33	21
scaffold287055_cov39	573	.	A	C	999	.	.	GT:PL:DP:DPR	7	8	14	8	17	23	11	5	26	8	0	16	3	4	10	21	9	14	6	26	28	0	14	7	5	6	3	9	9	16	18	9	8	16	13	14	17	70	35	39	20
scaffold287055_cov39	574	.	T	A	999	.	.	GT:PL:DP:DPR	7	8	14	8	17	23	11	5	26	8	0	16	3	4	10	21	9	14	6	26	28	0	14	7	5	6	3	9	9	16	19	9	8	16	13	14	17	70	35	39	20
scaffold287876_cov47	558	.	C	T	999	.	.	GT:PL:DP:DPR	9	4	16	1	18	24	11	10	8	11	21	4	7	3	5	7	9	7	2	23	12	1	4	10	7	6	0	9	4	12	13	4	7	2	11	9	25	68	31	26	7
scaffold287876_cov47	563	.	G	A	999	.	.	GT:PL:DP:DPR	9	4	16	1	18	24	11	10	8	11	21	4	7	3	5	7	9	8	2	24	12	1	4	10	7	6	0	9	4	12	13	4	7	2	11	9	25	69	31	25	7
scaffold290021_cov18	107	.	T	A	999	.	.	GT:PL:DP:DPR	22	22	41	35	44	80	53	24	59	52	20	62	8	16	22	29	25	41	21	36	63	14	16	17	16	13	13	24	11	20	29	8	19	16	25	25	54	62	65	62	33
scaffold290888_cov44	16142	.	A	T	999	.	.	GT:PL:DP:DPR	26	15	9	10	16	13	7	12	13	11	17	5	3	4	3	12	6	8	1	5	12	3	5	4	7	4	2	4	5	8	4	4	3	3	5	5	16	18	14	28	16
scaffold292010_cov28	2342	.	GT	G	999	.	.	GT:PL:DP:DPR	54	25	21	16	70	36	22	14	28	41	14	39	22	19	20	25	20	32	22	26	51	9	26	17	12	18	13	15	13	11	9	48	20	17	27	31	21	84	50	73	52
scaffold294518_cov19	69	.	T	A	999	.	.	GT:PL:DP:DPR	78	50	58	62	104	95	71	29	41	77	47	68	16	14	30	37	23	50	26	51	57	16	28	45	20	16	14	35	18	28	59	34	44	16	39	54	68	207	102	119	99
scaffold295764_cov24	1448	.	A	G	999	.	.	GT:PL:DP:DPR	56	55	91	28	105	90	18	12	18	97	3	41	21	35	37	50	32	63	20	72	102	18	43	42	20	16	15	46	26	23	81	73	48	28	37	65	71	141	158	134	49
scaffold295909_cov44	6644	.	G	T	999	.	.	GT:PL:DP:DPR	13	2	23	3	22	30	2	3	8	13	11	14	3	7	5	20	6	13	5	13	26	3	8	3	10	4	3	10	5	7	18	4	9	7	4	25	19	34	47	46	31
scaffold296085_cov26	2579	.	A	T	999	.	.	GT:PL:DP:DPR	19	11	35	19	35	25	19	5	11	32	0	7	8	13	12	35	8	28	16	22	37	11	20	10	12	10	8	15	14	20	21	20	12	14	22	18	47	82	53	30	36
scaffold296085_cov26	2604	.	A	T	999	.	.	GT:PL:DP:DPR	19	9	31	15	35	25	15	5	9	31	0	5	5	13	11	33	7	28	16	20	35	6	15	10	6	8	7	13	12	20	21	20	12	14	21	13	45	81	53	27	31
scaffold296244_cov31	1849	.	G	T	999	.	.	GT:PL:DP:DPR	14	1	11	8	32	30	6	0	7	11	3	5	3	4	12	8	6	13	4	33	29	1	5	11	9	4	4	9	8	2	12	10	10	8	15	11	8	47	27	26	15
scaffold296244_cov31	1870	.	T	C	999	.	.	GT:PL:DP:DPR	14	1	11	8	32	33	6	0	7	13	3	5	3	4	13	7	6	12	4	33	29	1	5	11	9	4	2	9	8	2	12	10	10	8	16	11	9	47	26	28	16
scaffold296244_cov31	1879	.	C	A	999	.	.	GT:PL:DP:DPR	14	1	11	8	33	33	6	0	7	13	3	5	3	4	13	7	6	13	4	33	29	1	5	11	9	4	2	9	8	2	12	10	10	8	16	11	9	47	26	29	16
scaffold296439_cov37	2882	.	A	G	999	.	.	GT:PL:DP:DPR	9	10	16	18	9	13	7	12	14	23	18	22	0	3	1	4	1	8	9	8	17	3	1	5	2	2	3	8	4	7	12	5	1	3	4	11	15	13	32	18	13
scaffold296439_cov37	2903	.	T	C	999	.	.	GT:PL:DP:DPR	9	10	16	18	9	13	7	12	14	23	19	21	0	3	1	4	1	8	8	8	17	3	1	5	2	2	3	8	4	7	12	5	1	3	4	11	16	13	32	19	13
scaffold297495_cov46	699	.	T	G	999	.	.	GT:PL:DP:DPR	4	13	23	16	21	21	9	10	12	8	1	4	9	2	10	14	7	20	3	14	8	1	5	5	14	5	5	8	7	6	7	5	17	5	3	8	15	57	21	25	9
scaffold297939_cov40	6722	.	G	A	999	.	.	GT:PL:DP:DPR	10	21	35	13	26	21	14	2	8	21	30	19	12	11	14	11	8	15	10	18	19	11	11	6	14	4	6	5	8	14	16	12	7	14	7	24	18	53	29	34	24
scaffold298402_cov20	1299	.	C	G	999	.	.	GT:PL:DP:DPR	8	2	20	10	28	32	9	7	1	22	4	16	3	6	5	10	7	18	5	25	21	1	8	6	2	11	0	11	7	4	20	10	4	8	10	23	20	26	48	63	20
scaffold298432_cov20	6760	.	G	A	999	.	.	GT:PL:DP:DPR	10	2	12	6	23	31	9	7	11	23	5	15	3	7	17	14	2	26	8	22	30	0	8	6	4	6	1	14	6	8	14	11	6	5	12	15	29	26	27	28	25
scaffold298432_cov20	6782	.	C	T	999	.	.	GT:PL:DP:DPR	10	2	12	6	23	31	9	7	11	23	5	15	3	7	17	14	2	26	8	22	30	0	8	6	4	6	1	14	6	8	14	11	6	5	11	15	29	26	27	28	25
scaffold298479_cov45	787	.	C	A	999	.	.	GT:PL:DP:DPR	20	18	16	24	25	15	18	1	16	12	5	10	7	8	13	15	7	10	11	9	30	9	9	9	5	1	3	13	18	7	27	8	14	4	12	17	14	35	15	32	22
scaffold301302_cov42	3165	.	T	A	999	.	.	GT:PL:DP:DPR	11	2	13	7	23	23	6	4	2	21	0	2	5	6	9	17	11	20	17	25	25	0	15	11	9	3	6	15	18	13	15	14	18	4	6	12	22	72	19	41	37
scaffold301302_cov42	3179	.	C	T	999	.	.	GT:PL:DP:DPR	12	2	15	8	24	24	7	6	2	22	0	5	6	7	9	18	10	20	17	26	32	0	15	11	11	3	8	17	20	14	17	15	21	8	10	19	23	75	22	42	40
scaffold303119_cov47	10524	.	T	C	999	.	.	GT:PL:DP:DPR	20	9	12	13	16	13	11	3	10	7	10	10	2	1	3	2	4	8	6	12	19	2	6	5	5	2	1	7	5	2	12	4	6	3	6	6	12	31	12	21	18
scaffold303981_cov32	126	.	G	A	999	.	.	GT:PL:DP:DPR	20	8	16	23	17	26	20	23	36	22	40	24	4	3	11	13	5	10	3	7	18	6	23	4	7	11	2	14	3	10	12	12	6	6	13	14	20	50	37	28	28
scaffold305008_cov35	1714	.	A	G	999	.	.	GT:PL:DP:DPR	29	22	18	7	37	44	9	3	23	12	2	15	7	5	21	22	9	23	8	39	36	6	15	16	7	10	6	18	15	10	31	26	9	6	11	11	39	123	54	46	46
scaffold305008_cov35	1761	.	C	A	999	.	.	GT:PL:DP:DPR	32	25	30	7	40	45	10	3	33	20	5	16	7	5	22	24	11	24	9	50	43	6	16	16	11	10	7	19	15	10	31	28	14	8	15	12	44	131	60	48	50
scaffold305008_cov35	1765	.	A	C	999	.	.	GT:PL:DP:DPR	33	25	29	7	41	45	9	3	34	18	5	16	6	5	22	24	11	24	9	50	43	6	16	16	11	10	7	19	15	10	31	28	14	8	15	12	44	131	61	48	50
scaffold307871_cov38	394	.	A	G	999	.	.	GT:PL:DP:DPR	17	5	11	15	14	26	13	9	23	21	37	13	3	6	9	9	8	4	4	13	22	6	8	6	4	11	7	15	3	12	19	8	11	6	18	8	16	67	63	29	24
scaffold308176_cov37	396	.	G	A	999	.	.	GT:PL:DP:DPR	4	9	13	4	4	17	1	0	8	9	1	2	3	6	2	6	5	7	3	7	5	0	4	4	4	10	4	9	2	6	10	7	8	1	7	6	12	17	26	13	10
scaffold311001_cov20	236	.	A	C	999	.	.	GT:PL:DP:DPR	11	28	11	8	12	20	11	0	20	11	16	13	4	4	3	18	3	25	12	20	27	0	12	9	5	6	1	9	10	8	21	11	4	5	12	14	22	65	41	19	28
scaffold311027_cov21	1145	.	C	A	999	.	.	GT:PL:DP:DPR	6	19	9	2	8	0	10	0	0	1	0	0	0	3	5	23	9	0	7	37	37	0	7	4	2	7	9	6	5	12	18	5	7	5	0	23	18	9	23	85	3
scaffold311027_cov21	1150	.	G	A	999	.	.	GT:PL:DP:DPR	6	19	9	2	9	0	10	0	0	1	0	0	0	3	5	24	9	0	7	37	37	0	7	4	2	7	9	6	5	12	18	5	7	5	0	23	18	9	23	84	3
scaffold311027_cov21	1176	.	T	C	999	.	.	GT:PL:DP:DPR	6	19	9	2	9	0	10	0	0	1	0	0	0	3	5	24	9	0	7	38	37	0	7	4	2	6	9	6	5	12	18	6	7	5	0	23	18	9	23	85	3
scaffold311431_cov42	12858	.	T	C	999	.	.	GT:PL:DP:DPR	15	7	17	2	20	26	11	3	3	23	12	14	2	5	13	8	3	10	6	14	20	3	6	7	8	5	3	11	3	2	10	6	10	9	15	13	9	32	22	20	22
scaffold311974_cov50	4320	.	C	A	999	.	.	GT:PL:DP:DPR	22	6	14	7	23	28	14	20	13	16	8	17	2	6	7	19	7	15	5	31	23	2	9	2	10	6	2	11	7	12	14	7	5	6	6	14	24	47	25	34	49
scaffold311974_cov50	15202	.	C	A	999	.	.	GT:PL:DP:DPR	10	1	21	4	33	13	6	1	3	3	0	11	5	7	11	12	10	29	3	13	27	1	8	6	3	4	7	12	8	4	9	9	11	9	8	17	29	42	39	41	12
scaffold313474_cov21	3192	.	C	T	999	.	.	GT:PL:DP:DPR	5	19	7	4	20	24	9	2	3	17	1	10	3	9	13	10	13	18	9	25	16	1	10	5	13	8	4	22	7	5	16	6	26	2	20	27	8	56	48	27	20
scaffold313474_cov21	3198	.	G	T	999	.	.	GT:PL:DP:DPR	5	19	7	4	20	24	9	2	3	17	1	9	3	9	14	10	13	18	9	25	15	1	10	5	13	8	4	22	7	5	16	6	24	2	19	25	8	56	48	28	20
scaffold313474_cov21	3207	.	G	A	999	.	.	GT:PL:DP:DPR	5	19	7	4	20	24	9	2	3	17	1	10	3	9	14	10	13	18	10	25	16	1	10	5	13	8	4	22	7	5	16	6	26	2	20	27	8	56	48	28	20
scaffold313474_cov21	3210	.	C	T	999	.	.	GT:PL:DP:DPR	5	19	7	4	20	24	9	2	3	17	1	10	3	9	14	10	13	18	10	25	16	1	10	5	13	8	4	22	7	5	17	6	26	2	20	27	8	56	48	28	20
scaffold313553_cov24	3000	.	A	G	999	.	.	GT:PL:DP:DPR	32	7	29	14	34	20	25	14	17	23	24	5	3	7	17	25	8	20	11	27	29	8	6	15	10	6	7	10	6	12	20	13	20	7	9	16	38	105	45	33	36
scaffold313765_cov50	16524	.	C	T	999	.	.	GT:PL:DP:DPR	12	5	8	9	27	21	5	6	18	24	0	16	2	3	3	9	4	15	6	11	16	2	5	4	11	6	3	4	1	5	14	16	7	1	16	19	10	26	26	34	8
scaffold314023_cov37	17282	.	C	G	999	.	.	GT:PL:DP:DPR	20	11	16	21	60	23	7	0	22	46	8	20	14	27	23	21	24	28	15	45	34	17	19	5	28	8	15	34	21	9	42	19	19	9	32	41	40	92	35	99	52
scaffold314040_cov55	300	.	C	G	999	.	.	GT:PL:DP:DPR	5	4	16	3	25	21	9	1	13	18	1	14	5	7	8	7	4	13	7	10	8	4	6	9	10	1	4	4	5	3	8	15	10	6	13	7	21	13	11	16	19
scaffold318359_cov37	307	.	T	C	999	.	.	GT:PL:DP:DPR	44	26	58	3	57	39	17	14	46	19	4	20	16	11	25	23	13	11	9	39	61	10	22	15	13	10	18	14	9	10	20	19	13	13	5	5	25	118	83	41	49
scaffold320823_cov48	19553	.	T	C	999	.	.	GT:PL:DP:DPR	12	3	12	12	7	14	2	6	9	19	29	16	2	3	5	7	3	11	0	17	11	6	9	3	3	2	2	6	4	6	10	11	11	5	5	6	10	34	24	25	8
scaffold320823_cov48	19566	.	C	A	999	.	.	GT:PL:DP:DPR	12	3	12	13	8	14	2	6	9	20	30	16	2	3	5	7	3	11	1	18	11	6	9	3	3	2	3	6	4	6	11	11	11	5	6	7	10	36	27	27	8
scaffold321228_cov39	3094	.	G	A	999	.	.	GT:PL:DP:DPR	16	15	3	22	30	22	6	1	5	1	9	8	3	8	12	16	13	12	4	21	32	1	9	11	9	8	1	12	6	9	16	9	11	7	9	13	12	54	32	40	6
scaffold321228_cov39	3125	.	T	A	999	.	.	GT:PL:DP:DPR	17	15	5	20	28	24	6	2	6	2	8	8	6	8	14	16	12	13	4	28	34	4	10	13	11	11	1	12	5	8	20	10	11	7	7	14	16	57	37	41	7
scaffold326601_cov17	695	.	C	T	999	.	.	GT:PL:DP:DPR	31	24	26	29	30	39	26	15	26	22	14	21	7	9	10	17	7	21	22	16	35	15	20	12	14	15	12	9	15	14	19	26	14	17	19	20	35	33	21	34	32
scaffold329768_cov28	2033	.	G	A	999	.	.	GT:PL:DP:DPR	32	23	75	31	44	70	21	2	13	44	4	27	18	25	22	49	31	65	29	65	49	6	25	30	42	17	27	42	44	37	35	29	24	11	18	76	85	168	87	106	150
scaffold329768_cov28	2047	.	A	T	999	.	.	GT:PL:DP:DPR	32	23	75	30	44	70	21	2	13	44	4	27	19	25	22	49	31	67	29	65	49	6	25	30	41	16	24	43	44	37	36	29	24	10	18	74	83	168	87	106	148
scaffold329768_cov28	2054	.	T	A	999	.	.	GT:PL:DP:DPR	32	23	75	32	44	70	21	2	13	44	4	27	19	25	22	49	31	67	29	65	49	6	25	30	42	17	24	43	44	37	36	29	24	10	18	76	85	168	87	105	148
scaffold330985_cov46	7337	.	T	C	999	.	.	GT:PL:DP:DPR	10	8	6	13	16	16	3	1	9	13	8	15	2	3	11	2	2	6	2	10	17	2	4	4	7	4	1	3	5	0	4	7	3	7	6	8	21	19	29	22	19
scaffold331993_cov21	1674	.	G	A	999	.	.	GT:PL:DP:DPR	4	8	24	10	24	23	17	1	4	8	13	5	2	4	8	12	4	16	5	26	28	4	7	6	4	1	2	6	3	5	19	7	8	7	5	8	20	32	21	34	30
scaffold331993_cov21	1691	.	G	A	999	.	.	GT:PL:DP:DPR	4	8	25	10	24	23	18	1	4	9	13	5	2	4	8	12	5	16	5	27	33	4	7	6	4	2	2	6	3	5	19	8	9	8	5	8	20	33	21	34	30
scaffold332459_cov39	1200	.	C	A	999	.	.	GT:PL:DP:DPR	14	6	20	12	10	14	6	0	1	11	0	11	4	4	13	14	3	19	6	15	24	1	10	6	10	3	2	3	7	7	9	7	3	2	13	16	2	39	24	31	13
scaffold334284_cov44	765	.	A	T	999	.	.	GT:PL:DP:DPR	15	29	16	2	10	25	8	2	15	22	10	7	2	5	7	20	9	10	8	14	21	6	12	6	5	3	6	13	6	2	6	6	15	6	7	11	11	31	17	31	10
scaffold334284_cov44	786	.	C	T	999	.	.	GT:PL:DP:DPR	15	29	16	2	10	25	8	2	15	22	10	7	2	5	7	20	9	10	9	14	21	6	11	6	5	3	6	13	6	2	6	6	14	6	7	10	11	31	17	31	10
scaffold334284_cov44	793	.	G	T	999	.	.	GT:PL:DP:DPR	15	29	16	2	10	25	8	2	15	23	10	7	1	5	7	20	9	10	9	14	21	6	12	6	5	3	7	13	6	2	6	6	14	6	7	11	11	31	17	31	10
scaffold334284_cov44	852	.	C	T	999	.	.	GT:PL:DP:DPR	10	16	15	2	8	21	10	4	9	23	8	6	1	3	4	16	6	9	5	12	18	4	7	4	3	2	6	6	3	2	6	4	12	4	5	7	10	29	13	29	8
scaffold334393_cov22	900	.	A	T	999	.	.	GT:PL:DP:DPR	19	11	11	6	12	9	5	2	4	13	12	0	0	5	4	1	4	5	3	5	6	2	5	5	3	7	10	2	2	3	1	9	7	12	5	6	17	35	13	12	7
scaffold334393_cov22	975	.	G	T	999	.	.	GT:PL:DP:DPR	22	11	13	12	13	10	10	3	6	19	10	3	2	6	3	4	4	7	3	6	8	3	6	5	6	7	11	4	4	5	1	11	10	9	6	6	17	38	16	14	9
scaffold334999_cov45	3933	.	C	A	999	.	.	GT:PL:DP:DPR	16	22	48	20	55	35	7	16	13	34	12	25	11	3	24	17	16	25	14	29	29	11	9	14	17	14	14	28	5	10	15	13	14	14	12	25	44	84	39	67	29
scaffold336643_cov32	4765	.	G	A	999	.	.	GT:PL:DP:DPR	1	4	10	1	14	31	5	6	2	3	9	4	1	12	6	4	10	4	3	31	15	1	8	1	7	5	13	4	9	2	6	12	3	7	7	8	5	54	18	14	17
scaffold337250_cov28	101	.	A	G	999	.	.	GT:PL:DP:DPR	38	87	36	3	121	11	42	7	45	64	14	26	48	34	47	23	34	63	31	15	109	15	14	41	50	11	12	17	31	7	16	20	12	9	23	15	57	41	129	111	85
scaffold338685_cov41	480	.	T	G	999	.	.	GT:PL:DP:DPR	12	17	18	9	10	23	2	15	3	11	9	7	3	4	11	11	7	7	7	20	9	1	3	6	2	4	1	4	8	12	10	4	4	11	4	14	20	43	16	32	19
scaffold338701_cov33	290	.	G	A	999	.	.	GT:PL:DP:DPR	15	11	6	8	12	21	7	2	14	14	1	9	3	1	2	5	3	5	8	12	6	3	7	1	1	5	4	2	0	3	13	7	4	2	3	14	9	26	21	21	25
scaffold340636_cov43	1162	.	T	C	999	.	.	GT:PL:DP:DPR	11	7	7	13	10	18	9	1	11	13	52	10	2	5	4	7	7	11	6	8	12	1	10	5	2	3	2	2	3	5	7	6	5	4	4	7	10	36	14	18	17
scaffold340636_cov43	1193	.	G	T	999	.	.	GT:PL:DP:DPR	11	7	7	13	10	18	9	1	11	13	52	9	3	5	4	7	7	11	6	8	12	1	10	5	2	3	2	2	3	5	7	6	5	4	4	7	10	37	14	19	17
scaffold340994_cov46	10827	.	T	C	999	.	.	GT:PL:DP:DPR	16	21	13	5	21	14	3	0	10	22	4	7	5	2	4	7	4	6	0	7	21	8	9	3	1	2	3	7	1	7	6	2	4	4	0	3	14	24	15	21	9
scaffold341399_cov17	663	.	A	C	999	.	.	GT:PL:DP:DPR	43	17	17	35	29	96	6	15	13	47	32	12	13	5	36	16	24	29	32	57	83	5	37	22	9	19	7	44	24	18	35	38	33	23	29	35	34	147	67	109	61
scaffold342274_cov43	13398	.	T	G	999	.	.	GT:PL:DP:DPR	51	55	116	19	117	143	12	12	15	87	23	71	32	42	44	56	30	74	33	90	93	7	38	22	23	31	36	43	30	50	69	63	40	38	49	52	89	249	138	162	81
scaffold342274_cov43	13416	.	C	T	999	.	.	GT:PL:DP:DPR	51	55	113	19	116	143	12	12	15	88	23	71	32	42	44	56	31	74	33	89	93	7	38	22	23	30	36	43	30	50	69	62	39	38	49	52	89	248	138	162	80
scaffold342555_cov38	2432	.	G	C	999	.	.	GT:PL:DP:DPR	14	8	5	11	14	14	2	1	2	7	5	6	7	13	6	6	3	12	5	10	28	6	9	13	2	9	2	7	3	5	12	7	9	9	8	34	11	48	2	29	27
scaffold344823_cov46	5391	.	C	A	999	.	.	GT:PL:DP:DPR	13	23	10	7	8	17	8	13	10	8	7	5	2	1	7	4	3	9	3	9	13	3	7	12	5	2	4	5	8	5	10	3	5	2	0	1	19	11	27	23	18
scaffold345583_cov23	235	.	G	A	999	.	.	GT:PL:DP:DPR	30	32	27	38	29	44	31	21	27	35	3	27	13	12	13	31	14	20	17	23	25	26	11	18	28	12	16	10	10	14	33	22	7	12	27	20	42	59	37	60	32
scaffold348277_cov37	2388	.	G	T	999	.	.	GT:PL:DP:DPR	24	11	34	17	24	48	8	8	10	24	4	11	16	10	27	23	17	32	16	30	38	12	18	17	7	17	11	17	12	9	25	19	25	14	23	29	39	81	61	26	66
scaffold348804_cov22	65	.	T	C	999	.	.	GT:PL:DP:DPR	47	21	17	8	30	35	3	4	12	19	7	35	6	8	19	9	4	19	2	29	21	3	11	13	13	9	5	16	2	5	36	21	11	10	8	21	35	58	18	45	25
scaffold348804_cov22	85	.	C	T	999	.	.	GT:PL:DP:DPR	46	21	17	8	31	35	3	4	12	19	7	34	6	8	19	9	4	19	2	29	21	6	12	13	13	10	5	16	2	5	36	21	10	10	8	21	35	57	18	44	24
scaffold348804_cov22	103	.	C	T	999	.	.	GT:PL:DP:DPR	50	21	17	11	30	35	3	4	12	19	7	34	6	8	19	9	4	17	4	29	21	6	12	13	13	10	5	16	2	5	36	21	12	10	8	21	34	57	17	45	25
scaffold349453_cov24	4443	.	C	A	999	.	.	GT:PL:DP:DPR	10	1	23	10	34	27	9	2	5	22	0	13	4	4	13	7	9	13	5	13	25	5	8	8	6	14	6	5	6	4	25	26	10	6	15	14	17	17	40	46	19
scaffold350911_cov51	15423	.	T	C	999	.	.	GT:PL:DP:DPR	13	10	7	16	35	18	2	3	32	13	6	8	1	3	3	7	3	6	4	9	20	3	10	6	3	6	3	9	9	9	10	4	3	2	9	18	15	24	27	28	17
scaffold350911_cov51	15474	.	G	C	999	.	.	GT:PL:DP:DPR	13	10	9	16	35	18	3	4	32	13	6	9	1	3	3	9	3	7	4	9	20	3	10	6	4	7	3	9	9	10	10	4	3	2	9	18	15	26	28	28	18
scaffold351549_cov47	182	.	C	A	999	.	.	GT:PL:DP:DPR	20	13	10	15	11	6	9	9	15	16	15	13	3	3	8	7	5	6	4	11	11	0	4	6	5	2	0	5	3	3	6	7	9	4	7	15	17	37	15	33	17
scaffold351549_cov47	198	.	C	T	999	.	.	GT:PL:DP:DPR	20	13	10	15	11	6	9	9	15	16	15	13	3	3	8	7	5	6	4	11	11	0	4	6	5	2	0	5	3	3	6	7	9	4	7	15	17	37	15	33	17
scaffold351608_cov43	8419	.	A	G	999	.	.	GT:PL:DP:DPR	16	6	10	22	29	20	17	8	4	24	4	17	3	7	12	7	3	16	7	30	16	2	9	9	3	3	6	2	11	10	25	8	11	9	4	17	11	64	33	20	34
scaffold351608_cov43	8484	.	C	T	999	.	.	GT:PL:DP:DPR	16	6	9	22	29	17	17	8	4	19	4	17	3	7	10	7	2	14	7	29	16	2	9	8	3	3	6	2	11	10	24	8	11	9	4	17	10	56	32	19	34
scaffold353587_cov18	285	.	G	A	999	.	.	GT:PL:DP:DPR	147	138	249	68	219	249	114	36	115	166	21	155	82	79	128	209	96	147	90	249	248	39	122	112	143	55	60	152	111	132	249	78	182	107	126	170	249	249	248	249	249
scaffold358416_cov52	941	.	G	A	999	.	.	GT:PL:DP:DPR	10	2	25	11	12	9	8	8	6	14	35	9	1	2	5	22	8	15	3	28	16	3	9	8	3	4	5	18	3	14	12	5	4	5	5	11	17	31	19	34	20
scaffold358605_cov21	364	.	T	C	999	.	.	GT:PL:DP:DPR	12	8	32	11	34	11	40	20	10	11	3	30	5	7	11	6	7	15	23	41	34	0	13	0	7	8	2	9	10	4	6	6	8	5	2	14	16	96	20	13	60
scaffold359798_cov18	186	.	G	C	999	.	.	GT:PL:DP:DPR	252	175	250	156	251	250	154	84	184	223	152	184	65	78	146	173	106	223	110	250	252	53	136	139	115	83	61	166	90	116	238	161	97	98	149	220	251	251	253	250	253
scaffold362439_cov30	1243	.	G	A	999	.	.	GT:PL:DP:DPR	7	5	21	10	19	32	0	7	3	9	22	29	2	6	8	7	9	26	5	24	47	8	12	3	14	5	1	12	4	2	24	6	2	3	3	23	23	25	10	45	14
scaffold362439_cov30	1248	.	T	C	999	.	.	GT:PL:DP:DPR	7	5	21	10	19	32	0	7	3	9	22	29	2	6	8	7	9	26	5	24	47	8	12	3	14	5	1	12	4	2	24	6	2	3	3	23	23	25	10	45	14
scaffold366699_cov43	8559	.	C	T	999	.	.	GT:PL:DP:DPR	13	5	7	17	20	23	9	5	12	14	9	10	1	9	7	18	3	19	9	33	29	3	11	9	5	5	9	13	8	9	21	9	18	3	9	13	24	54	42	52	31
scaffold366699_cov43	8591	.	T	G	999	.	.	GT:PL:DP:DPR	10	5	6	8	19	20	8	1	11	12	5	9	0	9	7	18	2	15	8	28	26	3	7	9	5	5	7	10	8	7	21	8	17	3	9	10	22	52	41	44	25
scaffold368298_cov36	1235	.	G	A	999	.	.	GT:PL:DP:DPR	12	0	25	0	37	13	1	2	8	14	9	17	3	3	13	14	6	10	9	22	29	0	8	13	5	4	2	5	14	8	11	7	22	7	3	19	14	59	32	37	14
scaffold368298_cov36	1242	.	T	C	999	.	.	GT:PL:DP:DPR	12	0	25	0	37	13	1	2	8	14	9	17	3	3	14	14	6	10	9	22	29	0	8	13	5	4	2	5	14	8	11	7	22	7	3	19	14	59	32	37	14
scaffold368298_cov36	1271	.	C	A	999	.	.	GT:PL:DP:DPR	12	0	25	0	37	13	1	2	8	14	9	17	3	3	14	14	6	10	9	22	29	0	8	12	5	4	2	5	14	8	11	7	22	7	3	19	14	59	32	37	14
scaffold370527_cov27	1242	.	G	A	999	.	.	GT:PL:DP:DPR	13	6	19	8	24	4	4	0	8	1	10	7	2	9	13	17	8	10	9	39	21	1	2	18	9	0	8	6	5	16	12	0	3	4	1	7	12	25	10	25	12
scaffold372419_cov44	2947	.	C	T	999	.	.	GT:PL:DP:DPR	11	13	28	13	23	43	9	4	15	12	0	16	0	9	21	28	11	16	13	25	51	4	18	7	19	6	10	27	11	17	27	10	17	11	35	28	14	55	43	30	32
scaffold373317_cov39	402	.	G	A	999	.	.	GT:PL:DP:DPR	9	4	22	2	24	14	6	11	6	4	24	6	2	5	7	8	8	9	3	10	4	5	7	3	8	6	4	3	8	2	7	8	6	2	14	8	26	23	26	27	10
scaffold374801_cov16	83	.	C	T	999	.	.	GT:PL:DP:DPR	8	10	25	13	15	24	11	5	15	14	22	7	8	2	5	9	10	9	2	9	20	2	2	6	4	2	4	6	8	7	10	11	3	3	4	7	17	25	18	41	15
scaffold379823_cov50	2153	.	A	T	999	.	.	GT:PL:DP:DPR	5	0	9	5	19	14	9	0	5	12	0	10	4	6	10	14	9	16	7	14	17	2	10	9	6	3	4	6	8	5	19	6	8	5	7	6	17	50	22	33	12
scaffold379949_cov24	2439	.	G	C	999	.	.	GT:PL:DP:DPR	4	19	6	2	8	47	15	8	6	6	0	19	3	12	13	13	15	6	4	6	25	2	11	0	7	4	5	4	4	9	11	5	4	5	5	21	13	28	14	29	12
scaffold379949_cov24	2457	.	T	C	999	.	.	GT:PL:DP:DPR	3	17	6	1	8	43	15	8	6	6	0	19	2	10	12	13	15	6	4	6	25	2	11	0	5	4	5	3	4	7	11	5	4	4	5	21	13	23	14	30	12
scaffold380776_cov42	1141	.	A	C	999	.	.	GT:PL:DP:DPR	12	13	8	1	14	18	10	5	8	7	5	10	3	1	8	6	4	5	2	4	12	2	4	2	3	7	2	7	2	6	8	3	6	4	7	7	12	17	21	25	23
scaffold382077_cov34	4834	.	G	A	999	.	.	GT:PL:DP:DPR	14	6	9	1	28	42	5	2	8	22	7	11	6	12	13	3	6	28	11	16	13	1	19	6	15	6	1	14	3	7	32	12	15	16	13	27	21	31	23	53	25
scaffold382077_cov34	4867	.	C	T	999	.	.	GT:PL:DP:DPR	14	6	9	1	27	41	5	2	8	21	7	11	9	12	12	3	6	27	13	15	13	1	19	6	13	6	1	14	4	7	32	11	13	16	13	27	21	31	28	53	25
scaffold382077_cov34	4870	.	C	T	999	.	.	GT:PL:DP:DPR	14	6	8	1	27	41	5	2	8	21	7	11	9	12	12	3	6	26	13	15	13	1	19	6	13	6	1	14	4	7	32	11	13	15	13	27	21	29	28	53	25
scaffold385780_cov37	1474	.	G	A	999	.	.	GT:PL:DP:DPR	22	10	14	5	41	49	8	12	10	23	12	18	3	10	15	34	15	38	8	43	33	6	11	7	10	5	8	8	10	15	22	30	29	3	6	15	37	34	55	57	42
scaffold386386_cov56	3820	.	G	A	999	.	.	GT:PL:DP:DPR	13	6	23	4	12	39	10	11	33	10	0	5	8	9	6	17	6	6	8	13	15	5	2	7	4	4	9	8	7	6	15	18	8	3	9	20	6	21	30	32	10
scaffold387889_cov31	316	.	A	T	999	.	.	GT:PL:DP:DPR	12	10	2	13	13	7	12	4	6	9	14	5	1	8	0	4	3	9	4	13	18	7	8	6	3	2	1	4	5	1	10	0	0	0	3	10	1	3	9	27	9
scaffold387889_cov31	319	.	T	C	999	.	.	GT:PL:DP:DPR	12	10	2	13	13	7	12	4	6	9	14	5	1	8	0	4	3	9	4	13	18	7	8	6	3	2	1	4	5	1	10	0	0	0	3	10	1	3	9	27	9
scaffold388534_cov18	9120	.	C	T	999	.	.	GT:PL:DP:DPR	12	5	11	9	12	40	11	2	13	12	1	7	3	3	5	10	11	9	3	11	17	1	6	6	9	11	4	10	2	16	9	7	7	2	5	22	10	61	11	26	34
scaffold389320_cov48	8282	.	C	A	999	.	.	GT:PL:DP:DPR	10	18	36	9	44	37	9	9	36	39	12	17	9	14	19	15	19	17	9	31	56	3	24	15	22	21	9	18	5	7	20	29	26	11	31	26	30	109	33	118	33
scaffold390183_cov27	118	.	G	T	999	.	.	GT:PL:DP:DPR	28	13	16	14	24	30	26	10	14	11	13	22	3	6	5	27	7	13	7	25	12	5	11	8	6	4	5	13	6	14	9	4	16	3	8	16	19	82	37	39	34
scaffold391072_cov25	295	.	C	T	999	.	.	GT:PL:DP:DPR	164	70	182	52	185	230	59	30	78	111	38	78	39	61	59	104	55	133	68	112	139	24	72	63	53	68	59	86	47	66	129	89	68	38	75	127	193	238	230	240	216
scaffold391961_cov34	2650	.	C	G	999	.	.	GT:PL:DP:DPR	11	12	40	14	20	43	5	0	25	30	5	26	13	6	10	22	3	40	10	29	58	6	14	28	9	13	10	15	5	14	7	16	11	5	19	46	46	57	25	42	41
scaffold392284_cov46	7323	.	A	G	999	.	.	GT:PL:DP:DPR	19	17	21	1	53	46	37	19	27	25	47	21	12	14	14	37	19	28	5	33	38	5	21	15	30	13	5	20	19	18	35	18	17	18	32	29	41	97	63	70	42
scaffold392285_cov27	121	.	G	A	999	.	.	GT:PL:DP:DPR	12	2	3	8	16	7	16	3	10	16	2	7	1	4	6	8	5	9	5	24	16	4	11	3	7	4	0	20	3	9	14	6	6	5	10	10	18	58	21	27	13
scaffold392848_cov20	8793	.	T	C	999	.	.	GT:PL:DP:DPR	14	4	12	13	28	30	10	14	9	18	10	14	1	4	11	10	6	11	4	16	25	2	11	9	6	9	4	6	3	8	6	6	7	8	6	15	21	49	50	42	24
scaffold392848_cov20	8836	.	T	G	999	.	.	GT:PL:DP:DPR	12	4	12	9	27	24	7	14	9	17	7	11	0	3	11	9	6	8	2	12	23	1	8	8	4	8	4	4	2	4	5	6	6	4	6	14	19	40	46	40	15
scaffold394465_cov24	1013	.	T	G	999	.	.	GT:PL:DP:DPR	33	15	22	11	26	75	7	6	13	33	9	34	9	13	30	23	17	30	11	46	46	6	15	11	13	15	7	29	14	18	29	37	22	14	10	46	40	152	82	79	82
scaffold396394_cov37	363	.	G	C	999	.	.	GT:PL:DP:DPR	13	18	14	7	15	11	3	5	18	22	7	17	1	6	4	17	9	15	1	9	12	7	8	8	6	4	6	12	7	5	9	5	9	4	9	8	23	29	12	17	18
scaffold398745_cov26	33	.	G	T	999	.	.	GT:PL:DP:DPR	0	11	1	0	12	2	12	9	10	1	0	12	6	2	20	19	9	45	14	13	64	6	16	23	10	17	0	1	0	0	2	8	0	0	2	25	1	50	6	5	54
scaffold398745_cov26	79	.	T	G	999	.	.	GT:PL:DP:DPR	0	10	1	0	12	2	12	9	10	1	0	12	6	2	20	19	9	44	14	13	63	6	16	23	10	17	0	1	0	0	2	7	0	0	1	25	1	49	6	5	54
scaffold402796_cov28	1909	.	C	G	999	.	.	GT:PL:DP:DPR	11	23	12	19	57	44	12	0	8	21	29	13	3	12	21	23	30	15	8	27	14	3	18	0	13	11	10	16	14	17	32	32	2	8	10	29	18	63	47	36	27
scaffold403052_cov20	59	.	C	T	999	.	.	GT:PL:DP:DPR	40	9	25	20	18	30	9	13	28	15	36	29	4	8	13	13	3	12	6	16	28	4	14	11	7	5	1	9	9	11	11	7	7	4	19	18	21	29	35	45	25
scaffold403052_cov20	88	.	C	T	999	.	.	GT:PL:DP:DPR	39	9	25	20	18	30	9	13	28	15	34	29	4	8	13	13	3	12	6	16	28	4	14	11	6	5	1	9	10	11	11	7	7	4	19	18	21	29	35	46	25
scaffold404511_cov17	21	.	T	G	999	.	.	GT:PL:DP:DPR	48	40	65	24	92	44	27	8	22	35	31	36	4	16	34	39	20	63	25	51	65	6	47	32	16	25	16	24	21	15	33	55	39	34	53	55	75	135	45	89	40
scaffold404511_cov17	32	.	G	A	999	.	.	GT:PL:DP:DPR	48	40	65	24	92	44	27	8	22	35	31	36	4	16	35	39	20	63	25	51	65	6	47	32	16	25	16	24	21	15	33	55	39	33	53	55	75	134	45	89	40
scaffold410384_cov38	846	.	G	A	999	.	.	GT:PL:DP:DPR	22	10	28	10	17	35	12	11	9	29	15	15	2	10	10	11	7	16	2	11	23	11	9	7	8	8	4	25	6	8	27	13	18	6	26	27	37	84	35	30	25
scaffold410384_cov38	873	.	A	C	999	.	.	GT:PL:DP:DPR	21	5	24	8	7	27	9	3	3	22	12	12	1	5	7	8	5	13	1	6	16	7	5	6	4	5	1	13	2	5	13	7	12	2	18	19	24	68	24	21	21
scaffold410384_cov38	874	.	G	T	999	.	.	GT:PL:DP:DPR	21	5	24	8	7	27	9	3	3	22	12	12	1	5	7	8	5	13	1	6	16	7	5	6	4	5	1	13	2	5	13	7	12	2	18	19	24	68	23	21	21
scaffold415745_cov34	2403	.	G	A	999	.	.	GT:PL:DP:DPR	9	3	2	1	11	34	5	0	1	4	1	4	2	8	4	10	5	6	3	20	26	0	10	13	11	3	5	6	5	2	21	7	3	4	10	7	29	37	39	34	19
scaffold415745_cov34	2436	.	T	C	999	.	.	GT:PL:DP:DPR	12	12	2	1	12	34	11	2	4	7	3	7	3	9	5	10	6	9	3	25	31	0	11	15	11	3	8	8	6	3	24	7	3	4	12	10	41	41	49	40	24
scaffold420664_cov27	83	.	A	G	999	.	.	GT:PL:DP:DPR	26	4	23	4	21	44	12	3	11	11	2	16	13	4	12	25	11	21	14	25	28	4	4	16	7	5	5	10	4	8	14	3	14	15	20	21	30	63	64	49	35
scaffold421966_cov51	2189	.	G	A	999	.	.	GT:PL:DP:DPR	24	6	22	2	15	28	16	2	11	14	26	6	1	5	7	11	2	9	3	5	33	6	3	6	4	2	6	9	2	5	5	6	6	4	5	13	8	42	20	16	12
scaffold421966_cov51	2241	.	C	T	999	.	.	GT:PL:DP:DPR	17	6	22	2	15	28	16	2	11	14	27	6	1	4	7	11	2	9	3	6	32	6	3	6	4	2	5	9	2	5	5	6	6	4	5	13	8	41	21	16	10
scaffold421966_cov51	2246	.	G	A	999	.	.	GT:PL:DP:DPR	17	6	22	2	15	28	16	2	11	14	27	6	1	4	6	11	2	9	3	6	32	5	3	6	4	2	5	9	2	5	5	6	6	4	5	13	8	41	20	16	10
scaffold430704_cov50	2324	.	T	C	999	.	.	GT:PL:DP:DPR	25	9	15	6	14	21	10	19	11	19	12	23	6	6	20	3	9	13	4	15	29	4	16	9	4	3	2	9	6	8	9	4	4	14	12	12	20	45	20	31	36
scaffold430889_cov43	1359	.	A	G	999	.	.	GT:PL:DP:DPR	36	6	32	1	42	48	6	4	8	29	0	14	8	2	14	28	12	32	5	34	19	4	24	14	14	12	6	8	11	2	34	20	9	22	26	33	9	74	45	48	18
scaffold430889_cov43	1402	.	C	G	999	.	.	GT:PL:DP:DPR	37	8	34	4	43	52	10	5	9	31	0	16	8	3	16	28	14	32	6	34	21	4	25	19	17	14	7	10	10	4	37	20	11	22	26	34	12	76	44	47	18
scaffold434880_cov29	2586	.	A	T	999	.	.	GT:PL:DP:DPR	12	17	10	6	6	8	8	2	12	9	2	13	3	2	4	9	4	14	6	24	18	8	11	8	5	2	5	4	5	13	18	3	4	4	7	8	17	36	23	23	22
scaffold436253_cov18	77	.	T	C	999	.	.	GT:PL:DP:DPR	108	68	66	88	94	170	65	55	120	102	124	89	19	20	41	76	35	80	32	86	103	20	44	50	43	36	27	61	37	58	78	41	42	32	48	77	92	249	197	161	160
scaffold436791_cov30	3124	.	A	G	999	.	.	GT:PL:DP:DPR	28	17	25	4	41	33	10	13	12	18	3	23	5	5	14	36	16	17	20	44	60	5	23	11	13	5	12	11	8	21	30	17	19	13	24	26	47	128	60	72	79
scaffold439794_cov46	871	.	T	G	999	.	.	GT:PL:DP:DPR	13	1	36	11	41	39	9	6	13	35	0	7	6	10	29	12	6	12	9	40	27	5	8	7	8	4	6	9	9	14	48	26	6	9	6	16	25	82	62	60	44
scaffold440687_cov46	181	.	A	G	999	.	.	GT:PL:DP:DPR	49	57	119	35	110	172	53	27	61	92	58	58	33	35	47	42	46	108	35	93	103	30	39	40	35	19	28	59	21	29	64	80	49	37	77	88	90	221	202	205	125
scaffold442317_cov24	585	.	G	A	999	.	.	GT:PL:DP:DPR	18	31	57	7	23	52	11	5	38	12	4	40	3	13	30	37	11	21	7	12	66	13	27	8	15	3	8	35	11	28	59	14	25	29	10	14	77	57	52	38	41
scaffold442317_cov24	621	.	G	C	999	.	.	GT:PL:DP:DPR	18	30	57	7	20	51	11	5	36	11	4	40	3	12	28	37	9	21	7	12	62	13	26	7	15	3	8	34	11	26	57	14	25	27	10	13	70	52	51	38	40
scaffold442317_cov24	624	.	G	A	999	.	.	GT:PL:DP:DPR	17	31	56	7	20	51	11	5	37	11	4	40	3	11	27	37	8	21	7	12	62	12	25	6	15	3	8	34	11	26	57	13	25	27	9	13	71	52	51	36	40
scaffold442317_cov24	636	.	G	A	999	.	.	GT:PL:DP:DPR	18	27	55	5	20	47	9	3	36	11	4	33	3	12	25	36	8	21	7	12	61	12	24	7	14	3	7	33	11	24	56	13	24	26	10	13	68	51	46	26	38
scaffold447096_cov51	33	.	T	C	999	.	.	GT:PL:DP:DPR	29	19	42	23	59	59	18	4	35	45	12	33	10	3	33	31	16	48	21	43	59	13	22	23	12	12	10	24	11	6	38	26	25	12	21	30	41	82	50	77	33
scaffold447096_cov51	49	.	C	A	999	.	.	GT:PL:DP:DPR	33	21	47	30	59	65	24	7	43	51	15	38	12	4	35	33	16	53	22	47	62	15	25	27	13	12	11	27	12	6	40	32	29	16	22	32	50	84	53	83	43
scaffold448102_cov35	116	.	C	A	999	.	.	GT:PL:DP:DPR	20	12	30	16	26	16	15	9	20	13	15	16	8	8	11	10	11	18	13	20	30	5	13	21	8	6	6	9	4	5	12	1	12	13	9	20	14	22	15	37	23
scaffold448102_cov35	117	.	T	G	999	.	.	GT:PL:DP:DPR	20	12	30	16	26	16	15	9	20	13	16	16	8	9	11	10	11	18	12	20	30	5	13	21	8	6	6	9	4	5	12	1	12	13	9	20	14	22	15	37	23
scaffold448801_cov26	198	.	C	A	999	.	.	GT:PL:DP:DPR	11	2	18	0	3	7	9	11	17	5	4	3	5	4	2	21	12	10	0	12	5	4	2	8	7	8	0	12	2	9	11	2	8	3	3	11	10	17	12	41	15
scaffold449338_cov38	1817	.	C	G	999	.	.	GT:PL:DP:DPR	29	11	15	7	40	30	7	2	2	16	0	12	6	11	7	14	10	21	4	35	47	4	7	10	5	8	3	8	7	3	7	19	11	14	11	35	23	75	31	68	15
scaffold450154_cov45	542	.	G	A	999	.	.	GT:PL:DP:DPR	21	11	14	8	33	26	5	3	8	23	3	16	8	9	11	9	6	16	9	34	49	1	8	2	16	10	5	16	11	8	25	6	16	6	11	22	19	67	47	45	25
scaffold450952_cov46	5290	.	T	C	999	.	.	GT:PL:DP:DPR	31	7	21	2	53	50	3	10	1	17	0	28	4	9	13	16	11	44	6	38	34	10	30	14	21	15	7	14	16	8	18	31	12	8	22	20	33	83	71	67	46
scaffold452147_cov39	664	.	A	G	999	.	.	GT:PL:DP:DPR	14	9	33	3	21	32	3	3	12	15	0	21	4	17	17	8	9	27	7	34	37	13	7	6	5	6	3	15	9	6	17	18	11	10	13	28	21	87	50	31	40
scaffold452147_cov39	709	.	T	G	999	.	.	GT:PL:DP:DPR	17	9	35	4	21	32	3	3	12	16	0	21	4	20	18	8	10	29	7	37	38	13	7	7	5	6	3	16	12	10	17	18	11	11	14	31	24	93	51	32	41
scaffold454338_cov43	1239	.	C	A	999	.	.	GT:PL:DP:DPR	8	8	7	1	8	13	5	7	3	11	3	6	3	8	6	4	1	8	9	11	14	0	4	1	2	1	0	4	1	1	1	4	6	5	1	7	5	27	24	20	16
scaffold457047_cov31	114	.	A	C	999	.	.	GT:PL:DP:DPR	109	24	86	19	111	85	21	14	58	45	35	49	33	38	62	57	36	93	31	93	104	19	40	44	53	31	24	36	20	27	95	65	41	53	59	64	75	138	108	166	67
scaffold459715_cov25	33	.	C	T	999	.	.	GT:PL:DP:DPR	21	13	27	9	37	25	12	3	29	20	13	10	5	7	6	12	22	18	11	41	31	4	14	20	11	8	4	10	5	8	12	7	12	12	9	18	29	49	33	40	32
scaffold459715_cov25	73	.	C	T	999	.	.	GT:PL:DP:DPR	21	13	27	9	37	25	12	3	29	19	13	10	5	7	6	12	20	18	11	42	30	4	15	20	11	8	7	10	5	8	12	8	12	12	9	18	33	48	33	40	32
scaffold466544_cov47	1258	.	T	C	999	.	.	GT:PL:DP:DPR	12	15	8	5	16	28	7	0	14	16	9	9	7	11	13	19	10	11	6	19	18	0	11	13	6	7	2	20	10	9	33	10	12	4	14	15	18	50	52	26	21
scaffold471178_cov42	4544	.	G	A	999	.	.	GT:PL:DP:DPR	21	13	25	0	46	18	14	10	20	9	1	18	3	6	13	16	3	13	15	21	23	6	12	3	6	4	8	8	12	11	14	18	4	5	17	32	25	55	23	39	33
scaffold471251_cov27	133	.	G	T	999	.	.	GT:PL:DP:DPR	2	0	33	3	44	13	0	5	7	30	15	23	0	9	13	1	1	35	12	29	43	3	2	15	4	1	6	18	3	2	23	20	13	11	17	2	21	13	41	101	5
scaffold471811_cov50	1126	.	T	C	999	.	.	GT:PL:DP:DPR	21	1	23	22	18	28	1	0	16	25	25	6	3	6	16	18	5	9	7	10	25	3	5	8	8	5	11	8	5	14	32	4	7	9	6	17	25	59	52	44	33
scaffold471811_cov50	1156	.	T	C	999	.	.	GT:PL:DP:DPR	21	1	21	23	18	29	1	0	9	23	18	5	3	6	17	19	1	9	8	10	25	3	5	5	5	5	11	9	5	14	32	4	4	9	5	17	25	52	54	45	33
scaffold472682_cov44	84	.	T	C	999	.	.	GT:PL:DP:DPR	7	6	9	2	13	4	5	0	7	12	0	7	6	11	5	10	9	16	1	11	11	6	1	2	10	5	1	4	2	5	8	17	6	5	8	21	10	12	13	15	7
scaffold475208_cov20	141	.	G	T	999	.	.	GT:PL:DP:DPR	17	21	14	18	15	19	24	11	18	11	3	10	12	7	3	17	10	28	8	33	20	8	4	18	16	4	2	26	14	10	12	19	20	3	12	26	43	127	26	50	53
scaffold475208_cov20	173	.	A	T	999	.	.	GT:PL:DP:DPR	17	21	14	18	15	19	25	6	19	12	3	10	9	7	3	17	10	28	8	33	20	8	4	18	16	4	2	23	14	10	12	19	20	3	5	26	43	127	26	50	53
scaffold476533_cov22	1412	.	C	A	999	.	.	GT:PL:DP:DPR	16	21	7	1	0	0	6	0	8	8	8	15	0	10	0	44	12	12	7	33	0	5	0	17	11	0	2	16	30	11	0	18	9	0	0	26	30	70	0	0	82
scaffold481226_cov16	134	.	T	G	999	.	.	GT:PL:DP:DPR	25	29	20	13	9	23	16	11	25	25	5	18	0	4	6	8	13	7	7	11	18	2	9	4	9	3	9	11	6	10	16	7	10	12	11	23	10	18	21	27	21
scaffold481455_cov16	57	.	G	A	999	.	.	GT:PL:DP:DPR	11	23	22	10	38	50	8	1	38	29	29	18	11	2	15	22	5	21	5	29	38	4	17	8	20	9	8	16	7	13	24	14	16	1	11	35	15	60	39	47	38
scaffold484926_cov25	977	.	G	A	999	.	.	GT:PL:DP:DPR	12	9	7	9	27	9	5	3	3	17	0	4	4	6	4	7	8	12	7	17	24	1	4	5	5	7	2	8	6	4	13	6	3	5	8	11	15	39	17	35	16
scaffold484926_cov25	989	.	C	T	999	.	.	GT:PL:DP:DPR	12	10	7	9	27	9	5	3	3	16	0	4	4	6	4	7	8	12	5	17	24	1	4	5	5	6	2	8	6	4	12	6	3	5	8	11	15	40	17	36	15
scaffold484926_cov25	995	.	T	C	999	.	.	GT:PL:DP:DPR	12	10	7	9	26	9	5	3	3	17	0	4	4	6	4	7	8	12	5	17	23	1	4	5	5	6	2	8	6	4	13	6	3	5	8	11	15	39	17	35	16
scaffold484926_cov25	1015	.	A	G	999	.	.	GT:PL:DP:DPR	12	10	7	9	27	9	5	3	3	17	0	4	4	6	4	7	8	12	5	18	24	1	4	5	5	6	2	10	5	4	13	6	3	5	8	11	15	40	17	36	15
scaffold485529_cov35	2319	.	C	G	999	.	.	GT:PL:DP:DPR	1	10	8	11	31	9	1	0	3	4	0	0	2	0	9	18	6	10	8	12	25	1	4	8	2	9	0	6	2	13	16	14	1	6	3	18	10	24	37	52	11
scaffold485714_cov58	1143	.	G	T	999	.	.	GT:PL:DP:DPR	25	21	22	13	4	22	17	16	12	5	8	7	5	2	3	6	4	6	3	7	13	3	2	6	1	3	7	3	3	9	11	9	3	2	8	8	12	12	40	20	11
scaffold489083_cov22	527	.	G	A	999	.	.	GT:PL:DP:DPR	29	16	37	24	44	32	9	0	4	27	3	6	14	9	9	15	6	33	13	22	19	4	13	13	21	15	6	23	9	11	19	15	16	8	14	34	28	48	58	57	37
scaffold489083_cov22	537	.	C	T	999	.	.	GT:PL:DP:DPR	27	15	34	21	41	28	8	0	4	26	3	6	14	6	9	15	6	30	11	22	17	3	13	13	20	14	4	22	9	9	19	14	16	9	12	30	26	47	58	55	33
scaffold491704_cov23	114	.	C	T	999	.	.	GT:PL:DP:DPR	54	46	45	18	116	111	37	4	28	60	31	25	7	23	22	37	22	39	26	59	69	5	37	14	26	17	18	39	24	22	63	36	20	21	35	83	55	232	92	95	143
scaffold492440_cov16	1204	.	CT	C	999	.	.	GT:PL:DP:DPR	3	7	4	1	22	4	7	1	0	2	0	1	0	3	9	13	2	8	4	16	28	1	3	11	3	2	2	6	3	10	10	3	3	1	8	9	3	17	15	37	14
scaffold495885_cov21	164	.	C	T	999	.	.	GT:PL:DP:DPR	21	12	39	17	52	43	6	0	2	16	3	9	8	19	3	10	9	37	7	16	29	4	16	12	23	20	1	12	8	12	16	21	6	10	9	41	28	85	39	58	34
scaffold497666_cov28	48	.	C	T	999	.	.	GT:PL:DP:DPR	23	9	18	8	12	28	15	2	6	12	0	11	3	7	13	12	4	10	2	15	21	11	6	13	8	11	4	18	10	8	26	8	5	4	8	17	33	37	16	25	28
scaffold497666_cov28	49	.	T	A	999	.	.	GT:PL:DP:DPR	24	9	18	9	12	28	15	2	6	12	0	11	3	7	13	12	4	10	2	15	21	11	6	13	8	11	4	18	10	8	26	8	5	4	8	17	33	37	16	26	28
scaffold500229_cov23	1251	.	C	G	999	.	.	GT:PL:DP:DPR	17	0	21	4	20	32	0	0	10	8	0	3	3	6	8	11	9	18	1	27	18	1	9	10	3	4	3	9	9	3	23	21	12	7	7	24	22	94	73	59	31
scaffold500235_cov42	7593	.	A	G	999	.	.	GT:PL:DP:DPR	10	16	12	18	30	21	13	1	9	20	0	24	5	6	6	8	8	9	9	12	31	4	6	12	5	11	2	8	5	13	16	6	7	8	26	8	22	38	28	36	12
scaffold503854_cov18	113	.	T	C	999	.	.	GT:PL:DP:DPR	32	8	37	7	21	34	15	4	11	35	5	29	8	6	10	14	9	23	12	18	25	2	10	7	9	5	9	5	10	4	11	11	10	12	14	20	32	42	52	59	17
scaffold508108_cov46	2593	.	G	A	999	.	.	GT:PL:DP:DPR	18	3	24	8	78	56	3	6	1	28	3	31	7	18	30	19	18	54	16	71	100	8	22	25	14	10	8	21	20	3	28	13	13	24	20	36	53	88	81	55	52
scaffold508410_cov16	100	.	C	T	999	.	.	GT:PL:DP:DPR	125	80	100	58	127	83	48	30	89	101	71	83	24	37	21	53	31	65	34	96	85	20	57	42	47	42	36	49	19	24	39	56	71	48	76	68	91	145	124	237	76
scaffold510319_cov17	162	.	T	C	999	.	.	GT:PL:DP:DPR	26	31	35	22	36	39	12	10	34	25	15	26	11	11	13	21	4	28	26	20	34	13	15	18	13	4	10	19	10	9	16	15	11	5	11	40	17	90	45	51	60
scaffold511394_cov19	101	.	T	C	999	.	.	GT:PL:DP:DPR	45	27	99	32	111	98	21	12	69	62	31	48	23	31	47	40	28	51	36	68	75	7	41	27	27	33	13	35	26	19	48	32	32	28	39	72	69	233	89	115	94
scaffold513051_cov17	1664	.	T	C	999	.	.	GT:PL:DP:DPR	3	5	19	0	12	10	1	1	5	6	0	10	6	1	6	6	9	11	4	11	14	0	4	4	1	3	1	8	5	1	7	1	2	4	6	5	20	36	16	31	9
scaffold514627_cov25	2481	.	G	T	999	.	.	GT:PL:DP:DPR	12	20	13	3	10	15	7	1	20	24	2	14	11	8	2	10	5	13	12	1	8	3	7	13	3	7	4	1	5	5	0	21	3	0	21	18	8	21	20	22	18
scaffold519770_cov43	2232	.	T	G	999	.	.	GT:PL:DP:DPR	9	14	11	17	11	6	14	6	2	8	0	2	2	1	7	4	0	7	6	12	18	1	4	4	1	3	4	5	6	4	8	5	6	1	0	8	7	13	19	19	3
scaffold519770_cov43	2302	.	T	C	999	.	.	GT:PL:DP:DPR	8	12	9	17	11	6	13	5	2	7	0	1	2	1	6	4	0	5	6	12	16	1	3	3	1	3	4	4	6	3	8	3	6	1	0	8	7	12	18	19	3
scaffold521792_cov24	135	.	G	A	999	.	.	GT:PL:DP:DPR	24	11	15	22	18	27	18	11	33	9	64	10	3	8	7	11	4	11	6	22	16	3	4	5	13	2	6	12	6	13	21	6	6	7	10	6	14	57	25	31	25
scaffold524265_cov32	1036	.	C	T	999	.	.	GT:PL:DP:DPR	20	21	18	3	26	18	17	6	7	15	6	23	5	2	2	24	4	13	6	15	22	6	8	15	1	2	4	9	2	13	16	6	10	8	13	26	23	55	19	43	18
scaffold524265_cov32	1058	.	C	T	999	.	.	GT:PL:DP:DPR	20	21	18	3	26	18	17	5	7	15	6	23	5	2	2	24	4	13	6	15	22	6	8	15	1	2	4	9	2	13	16	6	10	8	13	26	23	55	19	43	18
scaffold524422_cov53	500	.	G	A	999	.	.	GT:PL:DP:DPR	11	15	29	20	12	24	12	5	23	14	26	17	1	7	1	13	11	18	8	24	13	4	5	15	4	6	5	21	4	10	18	11	6	6	5	21	28	29	22	28	39
scaffold525648_cov45	1141	.	T	C	999	.	.	GT:PL:DP:DPR	10	20	25	3	21	25	9	2	15	23	1	14	4	1	9	7	7	11	10	14	21	4	4	8	7	6	5	10	6	6	16	8	8	4	5	17	11	34	23	34	26
scaffold526926_cov26	281	.	C	G	999	.	.	GT:PL:DP:DPR	20	6	30	11	28	25	12	9	25	15	11	5	6	8	13	23	13	9	8	23	23	9	19	7	10	23	1	15	9	2	14	13	31	11	17	11	35	66	23	36	19
scaffold527948_cov39	11381	.	G	C	999	.	.	GT:PL:DP:DPR	9	10	6	20	23	45	9	3	5	16	19	21	4	7	13	15	2	14	9	34	35	3	18	8	19	5	7	15	3	9	12	10	12	10	14	29	28	57	69	36	34
scaffold529314_cov41	1261	.	A	C	999	.	.	GT:PL:DP:DPR	16	8	11	5	6	23	3	10	13	6	23	14	2	4	4	7	5	13	3	4	17	0	6	2	8	3	10	8	3	7	7	10	8	8	3	5	12	42	36	16	18
scaffold529314_cov41	1262	.	A	T	999	.	.	GT:PL:DP:DPR	16	8	11	5	6	22	3	10	13	6	23	14	2	4	4	6	5	13	3	4	17	0	6	2	8	3	10	8	3	7	6	10	8	7	3	5	12	42	36	16	18
scaffold529314_cov41	1263	.	A	G	999	.	.	GT:PL:DP:DPR	16	8	11	5	6	22	3	10	13	6	23	14	2	4	4	7	5	13	3	4	17	0	6	2	8	3	10	8	3	7	5	10	8	8	3	5	12	39	36	16	18
scaffold530910_cov46	4919	.	A	G	999	.	.	GT:PL:DP:DPR	37	16	14	11	26	33	2	8	13	6	0	11	5	12	8	13	8	12	13	34	26	10	8	8	13	12	8	7	11	7	22	11	11	10	10	21	34	45	62	62	12
scaffold530910_cov46	4937	.	C	G	999	.	.	GT:PL:DP:DPR	37	16	14	11	26	33	2	8	13	6	0	11	5	12	8	13	9	12	13	34	26	10	8	8	13	12	8	7	11	7	22	9	11	10	10	21	34	45	62	63	12
scaffold531023_cov18	239	.	T	C	999	.	.	GT:PL:DP:DPR	188	89	211	133	214	167	119	132	184	162	122	167	80	92	89	89	78	133	105	112	163	77	101	123	99	87	81	95	67	74	96	171	124	116	111	149	179	230	184	228	122
scaffold531143_cov44	265	.	AC	ACC	999	.	.	GT:PL:DP:DPR	25	35	27	1	44	26	9	8	0	8	9	12	8	2	18	7	9	26	6	8	36	4	13	23	9	4	14	3	2	3	26	17	4	5	12	7	6	48	45	25	9
scaffold531143_cov44	2255	.	C	T	999	.	.	GT:PL:DP:DPR	20	7	28	5	21	24	21	3	23	15	8	5	6	14	7	23	5	20	9	33	50	5	17	4	20	7	11	10	8	5	23	14	19	6	7	11	11	77	69	19	30
scaffold531820_cov28	1274	.	A	G	999	.	.	GT:PL:DP:DPR	23	5	17	20	32	31	13	7	17	6	6	9	6	8	5	12	5	15	13	32	41	5	8	9	15	7	13	10	6	5	23	18	8	3	3	23	12	65	34	59	43
scaffold531820_cov28	1283	.	G	A	999	.	.	GT:PL:DP:DPR	22	5	17	20	32	31	13	7	17	5	6	9	6	8	5	12	5	15	13	31	41	5	8	9	15	7	13	10	6	5	23	18	8	3	3	22	12	64	32	59	42
scaffold531820_cov28	1327	.	A	G	999	.	.	GT:PL:DP:DPR	18	5	12	17	25	28	8	6	15	4	5	9	4	7	5	11	5	12	12	24	35	5	4	8	10	6	10	6	5	3	20	16	5	1	3	19	11	50	25	55	40
scaffold533684_cov17	351	.	A	G	999	.	.	GT:PL:DP:DPR	112	69	183	33	201	221	73	37	74	113	20	110	34	51	103	120	67	132	62	118	237	30	124	61	60	70	30	91	33	72	121	97	71	72	88	145	141	242	210	241	167
scaffold534282_cov47	3128	.	G	T	999	.	.	GT:PL:DP:DPR	30	9	25	12	45	34	16	8	6	27	11	10	1	9	13	15	5	10	5	15	33	4	13	11	12	6	6	9	12	5	13	17	22	7	6	33	34	21	29	30	21
scaffold534522_cov28	1934	.	G	A	999	.	.	GT:PL:DP:DPR	16	49	18	23	27	59	23	21	36	19	7	35	3	7	13	15	20	20	13	42	44	16	20	6	23	1	10	2	14	8	37	5	9	13	1	20	29	118	53	45	33
scaffold534522_cov28	1982	.	G	C	999	.	.	GT:PL:DP:DPR	22	60	40	36	38	67	29	27	46	24	13	38	7	8	15	20	26	21	22	46	54	18	22	13	32	22	15	31	16	10	41	7	16	20	18	25	35	138	62	55	42
scaffold535989_cov16	1022	.	G	T	999	.	.	GT:PL:DP:DPR	6	16	25	11	16	20	6	9	12	24	12	13	0	0	9	9	0	4	4	12	15	4	10	3	3	3	6	7	5	10	9	9	7	5	9	4	29	34	19	18	24
scaffold537746_cov29	1230	.	C	T	999	.	.	GT:PL:DP:DPR	15	15	8	1	25	23	7	2	7	9	7	13	7	6	14	14	12	13	19	34	34	3	15	4	4	9	9	14	7	8	9	17	15	9	14	15	21	41	76	32	27
scaffold541959_cov44	8393	.	T	A	999	.	.	GT:PL:DP:DPR	32	26	9	9	3	23	6	24	19	13	17	13	2	6	10	12	4	6	4	15	26	2	12	5	7	4	1	12	11	8	33	2	12	4	12	28	18	70	33	48	51
scaffold542631_cov31	33	.	G	A	999	.	.	GT:PL:DP:DPR	25	16	29	10	23	25	6	8	13	24	23	18	4	5	17	33	3	33	10	39	39	4	17	7	7	4	2	11	6	12	18	11	13	1	14	24	26	80	53	37	39
scaffold544820_cov24	785	.	A	T	999	.	.	GT:PL:DP:DPR	31	1	28	19	3	52	15	6	35	35	43	7	5	5	0	22	21	21	13	21	14	3	20	21	12	17	17	25	9	24	37	16	27	11	8	53	42	70	62	81	50
scaffold544952_cov41	1482	.	C	T	999	.	.	GT:PL:DP:DPR	24	20	19	13	26	17	15	20	8	37	10	10	4	5	17	27	7	27	13	30	29	4	11	28	12	5	4	26	10	10	30	32	12	22	23	24	19	116	50	64	48
scaffold551097_cov17	849	.	T	G	999	.	.	GT:PL:DP:DPR	36	31	60	21	65	72	27	22	47	50	0	62	4	9	31	32	21	35	16	54	71	10	29	15	27	22	12	32	25	38	43	12	25	24	16	43	56	148	114	89	69
scaffold551097_cov17	865	.	G	T	999	.	.	GT:PL:DP:DPR	37	31	60	21	65	74	27	23	47	50	0	62	4	9	32	31	23	35	16	54	71	10	29	15	28	22	12	32	25	38	43	11	25	25	16	44	56	149	114	89	69
scaffold551097_cov17	872	.	C	T	999	.	.	GT:PL:DP:DPR	36	31	60	21	65	74	27	23	47	50	0	62	4	9	32	32	23	35	16	54	71	10	29	15	28	22	12	32	25	38	43	12	25	25	16	44	56	149	114	89	69
scaffold558543_cov24	227	.	G	A	999	.	.	GT:PL:DP:DPR	136	132	127	75	185	201	100	62	131	110	105	81	23	36	80	112	52	91	50	135	146	10	69	58	68	46	38	63	46	70	92	54	68	44	65	134	110	249	203	231	206
scaffold561264_cov41	2183	.	A	T	999	.	.	GT:PL:DP:DPR	48	66	67	54	46	74	29	27	7	62	23	14	17	11	24	28	19	51	14	78	67	13	21	34	25	20	13	27	23	27	50	28	21	25	36	42	67	131	124	74	70
scaffold562188_cov35	4394	.	T	C	999	.	.	GT:PL:DP:DPR	16	7	25	7	22	28	20	2	0	27	0	10	2	12	13	20	9	28	16	39	33	4	17	10	10	5	4	15	15	7	39	12	10	11	16	14	26	57	32	89	15
scaffold562188_cov35	4406	.	C	T	999	.	.	GT:PL:DP:DPR	16	8	24	7	22	28	21	2	0	27	0	10	2	12	13	20	9	28	16	39	33	4	17	10	10	5	4	15	14	7	40	12	10	11	16	14	26	58	32	90	15
scaffold562188_cov35	4415	.	G	A	999	.	.	GT:PL:DP:DPR	16	8	25	7	22	28	21	2	0	27	0	10	2	12	13	20	10	28	17	39	33	4	17	10	10	5	4	15	15	7	40	12	10	11	16	14	26	58	33	90	15
scaffold563671_cov30	1171	.	A	G	999	.	.	GT:PL:DP:DPR	5	3	9	10	14	12	12	7	12	0	15	11	2	3	8	7	4	4	5	8	16	0	8	7	3	4	2	4	1	4	7	11	6	3	7	9	14	35	18	6	16
scaffold563671_cov30	1177	.	C	T	999	.	.	GT:PL:DP:DPR	7	6	9	10	10	12	13	7	14	0	16	14	2	3	8	8	3	4	5	9	16	0	8	8	3	4	1	4	2	4	7	11	7	3	7	9	14	36	19	6	17
scaffold563671_cov30	1200	.	G	A	999	.	.	GT:PL:DP:DPR	7	6	9	10	10	12	14	7	14	0	16	14	2	3	8	8	3	4	4	9	16	0	8	8	4	4	1	4	2	4	7	11	7	3	8	9	15	37	20	6	17
scaffold564736_cov47	5642	.	A	C	999	.	.	GT:PL:DP:DPR	31	14	27	4	28	35	17	4	15	18	21	20	8	4	4	15	11	14	9	28	33	4	16	6	8	3	6	19	13	14	21	7	16	18	19	26	29	70	84	61	29
scaffold564736_cov47	5651	.	T	C	999	.	.	GT:PL:DP:DPR	31	14	27	4	28	35	17	4	15	18	21	20	8	4	4	15	11	14	9	28	32	5	16	6	8	3	6	19	13	14	21	7	16	18	20	26	29	70	84	61	29
scaffold568292_cov36	5582	.	C	G	999	.	.	GT:PL:DP:DPR	20	17	55	8	57	90	14	5	12	27	0	25	24	22	37	43	20	58	15	86	69	4	42	19	33	16	13	32	21	30	35	52	32	27	18	47	94	243	111	131	63
scaffold578348_cov18	170	.	A	C	999	.	.	GT:PL:DP:DPR	19	15	23	4	40	15	9	6	9	14	8	11	1	8	4	16	6	28	8	16	46	2	9	10	6	2	3	9	4	12	14	7	15	11	14	16	28	66	20	42	19
scaffold578853_cov28	129	.	A	G	999	.	.	GT:PL:DP:DPR	11	11	11	2	11	14	4	7	21	7	2	10	2	6	4	5	3	1	4	10	17	0	2	4	3	1	5	9	3	6	5	7	8	4	5	14	14	46	17	11	13
scaffold587714_cov16	75	.	AGG	AG	999	.	.	GT:PL:DP:DPR	28	11	52	6	64	43	15	12	18	28	4	15	4	22	15	45	17	30	11	62	52	12	16	23	26	7	7	20	23	5	55	24	35	10	21	37	27	123	75	122	92
scaffold591260_cov16	203	.	A	G	999	.	.	GT:PL:DP:DPR	158	119	233	52	243	234	60	51	87	138	26	177	65	83	115	135	113	210	87	222	241	29	128	118	121	71	66	103	78	77	195	172	139	122	155	238	233	238	232	238	207
scaffold592904_cov16	32	.	T	A	999	.	.	GT:PL:DP:DPR	21	27	39	20	32	18	25	12	18	38	29	12	14	8	9	16	4	25	12	8	36	11	6	22	10	14	9	9	6	4	16	16	20	7	22	14	26	31	24	30	29
scaffold592904_cov16	88	.	A	G	999	.	.	GT:PL:DP:DPR	14	13	24	0	20	15	14	2	2	26	7	8	9	4	7	10	4	16	9	8	27	2	4	19	5	13	3	4	4	2	12	4	11	4	16	13	16	23	15	21	18
scaffold597017_cov32	994	.	A	G	999	.	.	GT:PL:DP:DPR	11	11	14	7	32	19	13	17	4	26	11	14	7	4	15	11	3	7	8	29	24	11	5	5	12	15	2	15	9	4	23	22	23	10	10	17	15	71	48	39	23
scaffold599531_cov47	91	.	G	A	999	.	.	GT:PL:DP:DPR	42	35	25	38	40	31	12	30	20	42	25	26	9	12	19	29	9	25	13	30	47	10	24	15	23	11	8	30	7	23	20	19	22	10	25	45	30	82	56	64	57
scaffold600646_cov48	5734	.	T	G	999	.	.	GT:PL:DP:DPR	8	6	34	24	24	13	12	12	21	31	16	14	2	6	10	7	16	9	17	20	13	10	2	11	9	8	6	18	8	11	4	20	15	17	3	20	22	41	24	63	29
scaffold600956_cov29	154	.	C	T	999	.	.	GT:PL:DP:DPR	24	39	34	23	34	25	24	10	68	21	12	6	4	4	8	37	1	15	7	9	24	14	11	7	9	2	10	12	6	7	16	14	13	16	11	26	29	47	51	23	48
scaffold613621_cov36	373	.	C	T	999	.	.	GT:PL:DP:DPR	23	3	16	12	20	32	10	7	8	7	3	7	2	1	7	7	2	12	7	18	17	7	6	6	10	12	4	7	7	9	10	13	7	16	8	4	24	40	24	31	16
scaffold613621_cov36	415	.	A	G	999	.	.	GT:PL:DP:DPR	23	3	16	12	20	33	10	7	8	7	3	7	2	1	7	8	2	12	7	18	17	7	6	6	10	12	4	7	7	9	10	12	7	16	8	4	24	40	24	31	16
scaffold616489_cov39	3279	.	G	T	999	.	.	GT:PL:DP:DPR	10	0	24	1	27	19	4	2	15	13	0	8	2	1	9	8	6	17	5	25	20	6	8	2	8	6	9	7	14	20	10	3	8	3	5	12	16	79	35	35	22
scaffold616489_cov39	3292	.	G	A	999	.	.	GT:PL:DP:DPR	10	0	24	1	27	19	4	2	15	13	0	9	2	1	9	9	6	18	6	27	22	6	8	2	8	6	11	7	15	20	10	4	12	3	5	13	17	80	36	35	27
scaffold616489_cov39	3296	.	T	A	999	.	.	GT:PL:DP:DPR	12	0	24	2	28	20	4	2	15	13	0	10	2	1	9	10	6	18	6	28	22	6	10	2	9	6	12	7	15	20	12	4	13	3	7	14	18	84	40	35	27
scaffold616489_cov39	3346	.	A	G	999	.	.	GT:PL:DP:DPR	11	0	24	2	28	21	4	2	15	13	2	9	2	1	9	10	6	18	6	28	22	6	11	2	10	6	13	9	15	20	12	4	13	3	8	14	18	85	43	35	27
scaffold619157_cov16	111	.	A	G	999	.	.	GT:PL:DP:DPR	196	124	246	85	247	247	107	41	150	190	116	139	44	56	100	114	66	214	68	191	244	51	115	111	81	67	60	107	41	58	141	132	91	66	115	149	181	248	248	244	160
scaffold619230_cov40	2422	.	G	A	999	.	.	GT:PL:DP:DPR	33	8	34	18	42	34	20	13	6	28	0	17	8	18	35	22	10	28	7	29	55	4	24	17	14	10	14	21	17	17	35	21	20	19	21	38	28	85	75	68	42
scaffold619230_cov40	2480	.	G	A	999	.	.	GT:PL:DP:DPR	33	9	34	18	42	34	21	13	6	29	0	17	8	18	35	20	10	29	9	32	56	4	24	16	14	11	14	21	17	17	35	21	20	22	22	38	28	86	76	68	42
scaffold620502_cov20	156	.	A	T	999	.	.	GT:PL:DP:DPR	11	7	8	15	24	35	22	7	10	2	1	3	7	12	5	17	8	12	3	18	24	3	11	5	12	7	1	14	8	13	20	8	19	3	18	15	35	31	43	35	33
scaffold620502_cov20	191	.	G	A	999	.	.	GT:PL:DP:DPR	11	7	8	15	24	35	21	7	10	2	1	3	7	12	5	17	8	12	3	18	24	3	11	5	12	7	1	14	8	12	20	8	18	3	18	15	34	30	43	36	31
scaffold621419_cov48	490	.	C	A	999	.	.	GT:PL:DP:DPR	8	7	7	0	14	13	1	2	8	3	3	5	2	2	6	4	3	5	7	12	11	2	5	7	1	2	2	9	1	3	6	8	1	3	4	15	15	22	21	17	10
scaffold622129_cov27	392	.	G	A	999	.	.	GT:PL:DP:DPR	13	5	7	15	14	17	8	4	9	8	8	6	3	5	8	11	5	9	6	9	5	4	11	4	6	5	3	8	4	2	9	4	3	4	8	12	13	34	7	18	17
scaffold622129_cov27	393	.	T	C	999	.	.	GT:PL:DP:DPR	13	5	7	15	14	17	8	4	9	8	8	6	3	6	8	11	5	9	6	9	5	4	11	4	6	5	3	8	4	2	9	4	3	4	8	12	13	34	7	18	17
scaffold624057_cov26	194	.	G	A	999	.	.	GT:PL:DP:DPR	36	1	11	9	20	11	3	5	38	26	10	3	12	10	17	15	7	31	0	19	20	1	6	20	4	6	2	18	7	7	13	19	7	5	5	11	25	36	67	47	19
scaffold624111_cov51	317	.	T	A	999	.	.	GT:PL:DP:DPR	9	18	14	1	14	32	8	0	3	12	2	6	2	8	4	7	3	19	3	23	14	1	9	12	11	0	0	10	4	3	16	22	10	3	6	17	20	42	37	31	25
scaffold626732_cov23	123	.	C	A	999	.	.	GT:PL:DP:DPR	8	12	27	20	17	28	14	9	10	25	19	16	2	13	12	11	13	18	7	31	22	4	9	8	9	4	6	17	7	7	12	19	11	7	10	16	11	53	45	39	33
scaffold626732_cov23	183	.	C	T	999	.	.	GT:PL:DP:DPR	8	12	28	20	17	28	14	9	10	25	19	17	2	13	12	11	15	18	7	31	22	4	9	8	9	4	6	17	7	7	12	19	12	7	11	17	11	54	45	40	33
scaffold631094_cov37	20	.	G	A	999	.	.	GT:PL:DP:DPR	3	9	17	5	1	12	6	1	5	3	3	10	6	5	7	13	6	9	3	10	15	3	7	1	5	3	2	6	5	6	2	8	2	2	7	5	8	33	14	23	19
scaffold631094_cov37	59	.	G	A	999	.	.	GT:PL:DP:DPR	3	9	17	5	1	12	6	1	5	3	3	10	8	5	6	14	6	8	3	10	15	3	7	1	5	3	2	7	5	6	2	8	4	2	6	5	8	33	13	23	18
scaffold636503_cov16	70	.	G	A	999	.	.	GT:PL:DP:DPR	204	137	214	123	248	250	122	76	120	232	131	159	57	51	102	218	104	247	97	248	246	46	120	129	97	71	62	163	79	125	207	137	96	75	137	245	247	248	248	248	248
scaffold651986_cov36	541	.	T	G	999	.	.	GT:PL:DP:DPR	14	0	25	9	34	30	7	7	5	16	7	6	6	13	0	10	5	26	5	15	2	4	5	2	13	3	5	26	11	4	9	14	5	1	6	32	17	37	15	22	54
scaffold655075_cov24	133	.	G	T	999	.	.	GT:PL:DP:DPR	18	13	9	23	36	18	7	2	38	28	3	5	6	7	7	12	8	10	8	16	27	2	9	8	3	2	3	18	4	9	17	2	7	4	11	13	16	29	63	35	21
scaffold659903_cov35	1723	.	C	T	999	.	.	GT:PL:DP:DPR	40	29	41	3	75	76	16	9	44	34	15	34	19	20	22	26	17	40	27	73	61	13	31	24	29	14	12	42	15	22	42	22	20	26	33	44	52	125	78	81	52
scaffold670153_cov15	160	.	C	T	999	.	.	GT:PL:DP:DPR	33	9	27	6	27	13	7	1	10	43	10	18	10	6	26	12	8	45	7	27	58	8	11	7	11	15	4	10	6	22	26	11	8	14	13	17	25	37	26	16	30
scaffold673802_cov31	34	.	G	A	999	.	.	GT:PL:DP:DPR	60	18	73	21	60	104	48	13	59	69	33	55	18	15	23	57	20	69	33	62	79	27	35	51	27	26	17	47	16	20	40	38	42	26	38	46	101	205	61	149	81
scaffold677239_cov19	210	.	G	A	999	.	.	GT:PL:DP:DPR	34	19	74	8	44	54	25	8	17	28	33	20	12	15	25	47	16	38	20	36	29	4	18	34	10	7	12	16	28	31	22	29	47	19	30	23	71	134	43	51	54
scaffold677239_cov19	216	.	C	A	999	.	.	GT:PL:DP:DPR	33	19	74	8	44	54	25	8	18	28	33	20	12	15	25	47	16	38	20	36	29	4	18	34	10	7	12	17	28	32	22	29	47	19	30	23	70	135	43	51	54
scaffold684772_cov38	3414	.	G	T	999	.	.	GT:PL:DP:DPR	14	11	10	9	15	9	13	6	7	11	8	3	2	4	5	8	3	8	4	17	7	5	8	4	8	4	1	4	1	4	3	2	8	5	1	7	15	21	11	9	24
scaffold684772_cov38	3458	.	G	A	999	.	.	GT:PL:DP:DPR	14	11	10	9	15	9	13	6	7	11	8	3	2	4	5	8	3	8	4	17	7	5	8	4	8	4	1	4	1	4	3	2	8	5	1	5	15	21	11	9	23
scaffold686474_cov49	2205	.	C	T	999	.	.	GT:PL:DP:DPR	8	11	3	15	21	17	10	8	8	25	14	5	1	3	14	8	2	10	9	11	17	3	2	3	6	2	2	5	4	0	4	6	9	5	13	14	20	23	15	13	14
scaffold686474_cov49	2222	.	T	A	999	.	.	GT:PL:DP:DPR	8	11	3	15	21	17	10	8	8	25	14	5	1	3	14	8	2	10	9	11	17	3	2	3	6	2	2	5	4	0	4	6	9	5	13	14	19	23	15	13	14
scaffold691809_cov17	447	.	C	T	999	.	.	GT:PL:DP:DPR	3	5	17	11	21	31	18	5	1	18	3	8	4	7	4	22	8	8	3	4	12	2	15	17	3	4	8	11	7	3	14	12	12	13	25	4	4	36	3	34	17
scaffold691809_cov17	448	.	G	A	999	.	.	GT:PL:DP:DPR	3	5	17	11	21	31	18	5	1	18	3	8	4	7	4	22	7	6	3	4	12	2	15	17	3	4	8	11	7	3	14	12	12	13	25	4	4	36	3	34	17
scaffold691809_cov17	505	.	C	T	999	.	.	GT:PL:DP:DPR	3	5	20	8	21	28	17	5	1	15	3	8	2	7	5	21	4	6	2	3	13	3	15	15	4	5	8	10	5	3	11	12	14	13	21	6	4	35	3	34	20
scaffold696295_cov27	49	.	G	A	999	.	.	GT:PL:DP:DPR	54	43	51	24	111	101	46	15	48	65	26	57	10	20	40	55	17	62	28	58	68	13	41	49	15	41	24	33	13	20	39	43	22	33	58	59	62	179	115	122	94
scaffold703625_cov43	192	.	A	G	999	.	.	GT:PL:DP:DPR	8	1	9	5	13	10	6	1	12	10	2	7	1	7	4	12	6	5	3	7	10	0	4	4	5	4	7	3	7	9	13	10	12	5	11	18	7	25	17	27	23
scaffold704849_cov29	694	.	A	C	999	.	.	GT:PL:DP:DPR	12	1	24	8	21	41	8	10	10	6	2	18	3	7	3	9	10	13	2	15	3	6	5	3	5	3	5	13	13	2	6	4	5	0	2	14	16	30	18	22	25
scaffold721870_cov40	4612	.	A	G	999	.	.	GT:PL:DP:DPR	9	5	13	15	28	19	3	6	12	9	11	17	4	3	6	20	13	11	10	30	16	8	6	13	5	4	7	15	10	9	19	15	14	4	11	18	16	54	33	31	30
scaffold722730_cov35	3572	.	G	A	999	.	.	GT:PL:DP:DPR	34	3	20	2	33	49	9	6	15	11	0	14	3	8	11	16	7	13	6	16	21	0	10	10	4	3	3	13	9	5	9	20	9	7	14	20	25	56	49	17	43
scaffold732681_cov36	211	.	T	A	999	.	.	GT:PL:DP:DPR	104	41	94	30	166	173	35	7	44	92	10	87	31	35	40	89	49	92	36	125	114	43	64	57	52	43	21	50	29	32	75	81	44	39	54	108	96	239	140	204	129
scaffold744148_cov38	1246	.	A	C	999	.	.	GT:PL:DP:DPR	18	0	18	5	15	27	4	5	13	24	12	19	3	2	5	20	6	7	5	16	26	13	12	7	4	3	8	6	5	11	14	8	9	9	13	14	13	42	12	50	8
scaffold752205_cov18	310	.	A	T	999	.	.	GT:PL:DP:DPR	15	0	14	2	14	37	0	1	0	10	0	0	4	7	4	5	5	38	11	10	23	1	8	11	7	4	4	12	2	3	18	14	11	5	4	18	21	49	17	28	13
scaffold752205_cov18	334	.	C	A	999	.	.	GT:PL:DP:DPR	15	0	14	2	14	37	0	1	0	10	0	0	4	7	4	5	5	38	11	10	23	2	8	11	7	4	4	12	2	3	18	14	11	5	8	19	22	49	17	28	13
scaffold755098_cov26	32	.	T	C	999	.	.	GT:PL:DP:DPR	27	15	34	26	74	39	71	29	57	69	29	38	16	15	20	36	26	27	24	33	57	21	24	23	18	25	12	36	27	19	30	46	24	22	21	44	66	83	64	65	72
scaffold758189_cov30	125	.	T	G	999	.	.	GT:PL:DP:DPR	31	19	11	11	48	46	16	7	26	23	1	10	0	8	14	10	10	16	11	19	36	6	19	7	12	4	7	12	15	5	7	20	14	12	15	16	26	48	47	34	36
scaffold759486_cov51	1480	.	C	T	999	.	.	GT:PL:DP:DPR	9	10	19	17	15	32	12	3	1	4	10	19	6	3	24	7	4	12	6	17	28	7	12	5	8	5	5	10	6	12	28	12	7	16	7	14	36	60	42	48	21
scaffold759486_cov51	1517	.	C	G	999	.	.	GT:PL:DP:DPR	9	10	19	17	15	31	12	3	1	4	10	19	6	3	24	7	4	12	6	17	28	7	12	7	8	5	5	10	6	15	28	11	7	16	7	14	36	60	42	48	20
scaffold759486_cov51	1555	.	G	A	999	.	.	GT:PL:DP:DPR	8	10	17	13	14	32	1	3	0	2	10	18	3	3	21	3	4	9	4	12	20	6	10	5	7	4	4	5	5	11	25	10	4	7	4	10	27	59	40	42	17
scaffold770265_cov39	1586	.	AC	A	999	.	.	GT:PL:DP:DPR	27	0	28	10	26	38	4	2	32	12	0	11	1	5	4	6	6	17	6	21	22	0	14	6	6	3	1	20	8	6	8	17	7	7	8	24	20	51	38	26	34
scaffold774220_cov36	89	.	G	A	999	.	.	GT:PL:DP:DPR	0	13	0	0	34	20	6	22	4	23	3	8	11	3	11	16	0	25	0	31	34	0	14	5	17	0	6	23	7	0	24	0	8	0	12	36	0	129	14	32	46
scaffold778801_cov46	3469	.	A	T	999	.	.	GT:PL:DP:DPR	19	8	22	5	14	27	8	4	11	5	0	4	2	8	6	14	4	13	15	14	24	4	6	9	4	8	0	11	8	8	20	8	4	3	9	16	11	43	52	25	23
scaffold794283_cov44	298	.	G	T	999	.	.	GT:PL:DP:DPR	10	10	5	11	24	9	13	8	7	12	12	2	4	3	4	7	7	9	5	13	16	4	5	3	4	7	3	9	5	6	4	7	10	4	4	7	10	28	25	28	8
scaffold794283_cov44	318	.	C	T	999	.	.	GT:PL:DP:DPR	9	10	5	11	24	9	13	8	7	13	12	2	4	3	4	7	7	9	5	13	16	4	5	3	4	7	3	9	5	6	4	7	10	4	4	7	10	26	25	27	8
scaffold794493_cov48	690	.	A	G	999	.	.	GT:PL:DP:DPR	20	11	28	4	40	26	1	1	0	15	8	18	19	5	16	16	10	21	3	45	68	3	7	8	8	9	3	15	7	5	26	14	12	5	22	16	7	85	77	78	29
scaffold794493_cov48	705	.	A	G	999	.	.	GT:PL:DP:DPR	19	11	28	4	40	26	1	1	0	12	8	18	20	5	16	16	10	21	3	45	68	3	7	8	8	9	4	15	7	5	26	14	12	5	22	16	7	87	77	79	29
scaffold796614_cov29	377	.	G	A	999	.	.	GT:PL:DP:DPR	12	16	7	12	13	12	20	5	18	12	14	11	4	4	5	8	6	8	18	18	23	5	11	3	6	5	9	14	5	3	8	7	8	6	13	4	16	45	7	7	25
scaffold805497_cov20	166	.	A	T	999	.	.	GT:PL:DP:DPR	62	47	97	34	117	146	27	13	52	84	26	59	30	34	48	66	29	126	36	133	143	21	39	43	51	29	21	63	41	60	109	101	58	41	33	126	146	239	229	209	140
scaffold815310_cov29	1275	.	A	G	999	.	.	GT:PL:DP:DPR	5	3	11	3	17	15	8	4	20	8	0	1	3	4	5	7	4	6	6	24	14	2	11	1	11	5	0	6	4	4	3	9	14	7	6	9	30	53	32	29	9
scaffold816308_cov39	417	.	A	G	999	.	.	GT:PL:DP:DPR	7	2	26	6	24	23	13	2	0	7	1	5	5	1	9	13	8	15	8	36	21	2	12	7	9	3	9	4	2	6	36	15	9	7	4	28	14	64	31	46	17
scaffold824857_cov43	122	.	C	T	999	.	.	GT:PL:DP:DPR	97	20	74	39	76	69	25	32	42	51	16	45	10	11	24	28	14	40	23	55	55	10	15	31	22	11	10	35	15	30	40	24	30	15	26	47	34	91	87	64	64
scaffold828676_cov16	184	.	A	G	999	.	.	GT:PL:DP:DPR	30	40	10	2	35	53	18	16	33	17	9	14	3	3	13	25	7	27	15	34	55	1	15	24	13	11	5	9	17	13	22	12	23	11	14	16	42	82	57	41	42
scaffold828676_cov16	230	.	C	G	999	.	.	GT:PL:DP:DPR	30	42	14	5	40	62	18	18	32	25	10	23	3	6	15	28	14	28	13	43	60	2	18	29	13	13	7	13	17	16	27	13	25	11	16	19	44	84	71	46	45
scaffold837577_cov16	52	.	G	A	999	.	.	GT:PL:DP:DPR	15	2	26	3	29	30	1	0	47	14	2	6	7	5	17	17	6	33	7	28	25	2	7	9	8	2	5	12	11	11	11	13	17	3	4	28	33	54	49	69	11
scaffold841674_cov18	124	.	T	C	999	.	.	GT:PL:DP:DPR	9	7	12	8	26	38	12	6	10	26	6	25	4	7	8	14	8	24	6	25	38	7	13	10	4	8	6	14	3	8	14	14	23	6	17	22	29	56	39	51	11
scaffold841674_cov18	182	.	A	G	999	.	.	GT:PL:DP:DPR	13	7	13	10	28	38	12	6	10	26	7	25	4	7	10	15	8	24	7	27	40	8	13	13	5	9	6	16	4	8	17	16	25	6	18	22	30	55	44	53	13
scaffold865106_cov28	465	.	C	T	999	.	.	GT:PL:DP:DPR	20	3	20	13	24	19	3	2	5	11	7	10	2	11	6	7	5	11	14	14	27	6	4	6	1	4	5	9	9	9	12	3	3	5	4	13	15	42	36	31	27
scaffold875155_cov23	33	.	T	C	999	.	.	GT:PL:DP:DPR	20	28	19	16	34	21	8	2	4	20	2	12	3	9	5	12	12	20	8	14	27	8	7	4	9	6	1	11	7	1	20	10	14	4	8	15	11	55	12	75	22
scaffold880860_cov53	114	.	T	G	999	.	.	GT:PL:DP:DPR	14	3	9	5	17	10	15	6	8	10	6	16	1	4	8	6	8	6	0	14	21	3	5	10	6	1	2	11	8	9	13	4	2	7	7	16	14	48	16	24	20
scaffold880860_cov53	124	.	T	G	999	.	.	GT:PL:DP:DPR	14	3	9	4	17	11	15	6	8	10	6	16	1	4	8	6	8	6	0	14	20	3	5	10	5	1	2	10	8	9	13	4	2	7	7	16	14	49	16	23	20
scaffold881518_cov45	575	.	C	G	999	.	.	GT:PL:DP:DPR	36	19	25	28	42	32	23	7	22	12	15	10	10	16	29	33	16	53	28	35	70	14	18	10	23	14	2	28	13	17	28	21	13	16	22	47	50	162	77	98	61
scaffold881518_cov45	632	.	C	A	999	.	.	GT:PL:DP:DPR	35	19	25	26	42	32	23	7	22	11	15	10	10	16	29	32	17	52	28	35	69	14	18	10	24	14	2	27	13	17	28	21	12	16	22	46	50	161	76	97	56
scaffold887527_cov19	144	.	A	G	999	.	.	GT:PL:DP:DPR	155	112	157	149	230	234	105	33	155	112	105	147	30	46	70	179	121	189	64	224	230	41	122	124	103	76	60	131	77	102	176	107	109	80	98	197	239	227	232	227	222
scaffold889079_cov43	1266	.	A	G	999	.	.	GT:PL:DP:DPR	10	8	12	15	29	31	3	8	9	10	4	13	8	6	6	9	10	14	8	19	38	5	10	5	16	12	8	11	5	9	12	16	20	3	8	2	17	42	23	21	31
scaffold897066_cov20	423	.	C	G	999	.	.	GT:PL:DP:DPR	46	43	27	13	31	48	27	22	24	17	45	13	7	10	12	25	11	18	14	31	34	3	12	22	9	16	12	15	13	13	20	11	15	7	19	29	37	88	59	55	45
scaffold928241_cov16	775	.	C	T	999	.	.	GT:PL:DP:DPR	2	0	2	1	18	19	2	4	11	10	0	2	4	2	4	5	7	14	5	39	26	0	3	8	12	3	4	11	3	5	12	10	3	1	4	11	7	25	11	46	16
scaffold946192_cov28	128	.	C	A	999	.	.	GT:PL:DP:DPR	14	9	7	6	20	12	3	3	12	15	11	6	7	7	5	7	5	12	5	16	14	4	17	5	4	9	4	5	5	9	6	6	4	2	9	11	12	26	12	35	19
scaffold975980_cov32	68	.	A	C	999	.	.	GT:PL:DP:DPR	134	78	143	72	213	247	55	41	90	121	36	76	18	39	88	69	59	103	45	111	159	30	75	57	60	50	31	82	20	48	99	98	92	84	87	146	121	249	245	248	202
scaffold1008165_cov16	37	.	C	T	999	.	.	GT:PL:DP:DPR	157	109	135	92	167	100	61	42	121	102	120	68	38	53	60	57	43	71	45	73	74	24	75	80	42	45	59	67	36	53	72	104	77	70	70	79	150	201	161	211	139
scaffold1008749_cov45	2322	.	T	C	999	.	.	GT:PL:DP:DPR	63	33	79	30	34	67	37	31	46	57	19	25	19	19	38	25	13	47	30	40	73	19	40	37	38	15	33	33	30	27	46	18	26	42	37	64	58	109	94	75	80
scaffold1016056_cov18	17	.	C	T	999	.	.	GT:PL:DP:DPR	40	5	19	13	55	52	12	3	14	26	7	24	6	9	12	45	11	11	6	40	24	4	25	13	19	9	3	19	7	7	28	12	17	11	9	28	37	124	30	58	28
scaffold1016056_cov18	91	.	G	A	999	.	.	GT:PL:DP:DPR	39	5	19	12	55	52	12	3	14	26	5	24	4	9	12	43	10	11	5	39	24	4	25	12	17	9	3	18	7	8	25	11	16	11	9	27	38	118	30	57	28
scaffold1026869_cov22	30	.	A	G	999	.	.	GT:PL:DP:DPR	3	4	8	4	9	5	6	3	2	5	6	7	0	1	3	7	4	8	5	9	11	0	5	3	2	0	0	4	2	2	8	3	1	2	1	6	8	29	15	15	5
scaffold1048652_cov27	84	.	C	T	999	.	.	GT:PL:DP:DPR	4	1	11	0	24	30	5	1	0	7	8	17	3	4	11	15	4	13	7	17	31	0	16	6	8	5	6	9	5	8	21	6	8	7	14	21	13	47	39	26	16
scaffold1066590_cov16	127	.	A	G	999	.	.	GT:PL:DP:DPR	53	42	46	56	51	36	78	36	62	64	85	72	22	15	29	33	25	26	23	35	35	36	32	28	27	22	31	23	16	23	34	26	21	17	23	43	35	61	55	27	64
scaffold1078721_cov48	665	.	A	G	999	.	.	GT:PL:DP:DPR	15	8	12	14	22	22	12	1	5	11	5	9	5	5	4	11	2	14	5	22	16	2	4	11	3	3	6	16	11	1	21	15	7	2	11	7	15	53	31	18	28
scaffold1078721_cov48	680	.	C	T	999	.	.	GT:PL:DP:DPR	14	7	10	14	20	20	10	0	5	9	5	6	4	5	4	10	2	11	3	21	16	2	3	10	2	3	6	16	10	1	20	13	6	2	9	5	12	49	29	18	27
scaffold1118645_cov47	29216	.	C	T	999	.	.	GT:PL:DP:DPR	15	9	18	4	25	15	15	0	15	15	10	21	5	6	7	17	3	8	3	9	13	1	7	3	2	4	4	4	7	10	18	10	2	7	6	6	22	34	27	25	21
scaffold1118844_cov38	3794	.	T	C	999	.	.	GT:PL:DP:DPR	26	15	13	11	45	34	23	24	26	38	13	11	1	8	11	15	4	26	10	29	24	7	15	6	8	11	5	8	6	11	37	10	13	8	15	26	36	75	55	54	32
scaffold1118859_cov34	2589	.	C	T	999	.	.	GT:PL:DP:DPR	21	11	12	3	28	22	1	1	2	16	0	18	3	6	4	15	16	27	14	33	39	5	2	17	17	6	2	22	14	6	16	19	12	8	12	40	22	48	22	44	15
scaffold1118859_cov34	2610	.	C	G	999	.	.	GT:PL:DP:DPR	22	11	13	3	28	22	1	1	2	16	0	19	2	6	4	15	16	28	15	33	40	5	2	17	17	6	2	23	14	7	16	19	13	9	12	40	22	52	22	46	15
scaffold1119098_cov47	16602	.	G	A	999	.	.	GT:PL:DP:DPR	41	1	42	5	64	64	19	1	19	39	24	12	11	15	23	31	15	42	25	50	81	12	25	19	24	24	19	39	6	25	44	50	24	17	28	32	55	125	88	133	50
scaffold1119098_cov47	20031	.	T	C	999	.	.	GT:PL:DP:DPR	23	4	11	1	19	24	2	7	3	14	5	7	1	2	7	17	6	14	3	14	22	4	4	6	11	7	5	14	5	7	22	8	18	6	7	21	18	57	31	41	43
scaffold1119133_cov35	4770	.	G	A	999	.	.	GT:PL:DP:DPR	6	2	39	15	43	35	17	4	1	28	1	14	6	12	15	21	7	16	14	21	48	4	11	13	3	6	9	13	3	14	9	17	10	6	11	27	35	91	33	49	27
scaffold1119133_cov35	4826	.	C	G	999	.	.	GT:PL:DP:DPR	4	2	38	15	40	33	17	4	1	28	0	14	6	12	12	14	7	14	13	20	40	4	10	11	3	6	8	13	3	15	9	17	8	3	9	27	29	85	32	44	24
scaffold1120907_cov51	62	.	G	A	999	.	.	GT:PL:DP:DPR	27	17	27	15	35	23	3	8	9	24	24	36	6	6	18	19	3	17	4	26	30	9	16	4	16	7	4	26	7	12	22	17	7	4	10	26	37	60	75	45	88
scaffold1123101_cov43	1051	.	A	G	999	.	.	GT:PL:DP:DPR	13	6	8	0	3	17	5	4	8	3	7	10	2	4	3	7	2	11	6	9	11	0	6	5	6	1	2	11	2	10	7	8	7	10	8	10	5	33	10	15	8
scaffold1123101_cov43	1150	.	A	G	999	.	.	GT:PL:DP:DPR	7	15	10	8	30	36	8	6	11	16	5	17	5	5	7	17	11	27	11	18	23	0	22	2	8	13	6	8	13	13	14	14	13	0	9	17	26	61	17	18	17
scaffold1123208_cov28	118	.	C	A	999	.	.	GT:PL:DP:DPR	20	21	15	1	45	7	1	1	7	8	5	15	1	11	15	9	7	15	5	14	36	8	9	4	11	4	3	22	13	4	15	12	16	2	15	19	27	71	44	32	29
scaffold1123439_cov46	20485	.	C	T	999	.	.	GT:PL:DP:DPR	8	15	16	2	13	28	6	7	2	13	4	15	4	10	12	12	8	18	3	13	42	2	3	7	10	5	3	11	6	6	19	12	9	3	31	29	21	65	29	28	13
scaffold1124499_cov33	5825	.	G	A	999	.	.	GT:PL:DP:DPR	17	0	23	5	29	15	10	1	3	25	1	21	5	10	15	18	16	28	20	41	43	4	12	8	15	11	6	27	14	8	25	18	14	8	10	25	34	86	46	22	39
scaffold1124499_cov33	5834	.	C	T	999	.	.	GT:PL:DP:DPR	17	0	22	5	25	11	5	1	3	25	1	21	5	10	15	18	15	27	20	40	42	3	12	8	15	11	6	26	14	8	25	18	13	8	8	23	34	83	42	21	37
scaffold1124499_cov33	5837	.	G	A	999	.	.	GT:PL:DP:DPR	17	0	22	5	26	12	5	1	3	25	0	21	5	10	15	17	15	27	20	41	43	4	12	8	14	10	6	27	14	7	25	18	13	8	8	22	34	84	42	22	36
scaffold1124657_cov60	1863	.	C	T	999	.	.	GT:PL:DP:DPR	19	11	39	3	38	23	6	2	9	21	0	12	6	7	17	21	15	37	7	47	63	4	14	38	11	11	10	25	11	20	51	25	11	5	17	34	56	77	78	86	63
scaffold1124657_cov60	1884	.	C	T	999	.	.	GT:PL:DP:DPR	14	9	34	1	29	18	4	0	8	18	0	7	1	7	14	18	11	34	5	41	57	3	14	28	10	7	10	20	10	16	46	16	10	4	15	28	47	60	71	72	55
scaffold1124906_cov45	3451	.	A	G	999	.	.	GT:PL:DP:DPR	22	6	29	16	30	33	20	15	2	37	3	9	3	8	13	31	12	17	7	30	43	5	9	9	10	6	8	21	12	11	26	12	15	10	25	32	28	61	44	56	44
scaffold1124934_cov55	27	.	G	A	999	.	.	GT:PL:DP:DPR	11	8	11	12	20	38	18	7	23	12	7	14	1	16	7	24	2	22	6	9	25	7	18	9	4	5	11	15	8	5	18	9	9	6	12	14	25	32	20	50	8
scaffold1124934_cov55	45	.	G	A	999	.	.	GT:PL:DP:DPR	11	8	11	12	20	38	18	7	23	12	7	14	1	16	7	24	2	22	6	8	25	7	18	9	4	5	11	15	8	5	18	9	9	6	12	13	25	32	20	50	8
scaffold1126238_cov44	4718	.	A	G	999	.	.	GT:PL:DP:DPR	14	14	18	1	18	14	14	10	3	9	0	5	2	5	5	9	8	12	4	9	14	2	1	5	8	7	13	6	0	3	11	7	4	6	9	8	10	20	29	37	15
scaffold1126238_cov44	10158	.	C	T	999	.	.	GT:PL:DP:DPR	73	73	189	31	153	168	59	24	34	50	58	54	31	35	50	59	43	98	34	134	118	25	47	51	78	35	28	62	46	43	91	68	32	45	58	103	180	245	186	183	135
scaffold1126238_cov44	10242	.	G	A	999	.	.	GT:PL:DP:DPR	76	90	199	41	161	177	63	30	35	54	61	62	32	42	52	60	45	103	40	139	130	27	53	52	89	40	33	67	53	58	98	81	42	51	61	107	188	251	198	196	149
scaffold1126305_cov36	5625	.	T	C	999	.	.	GT:PL:DP:DPR	24	8	41	1	26	68	16	1	41	21	4	11	16	11	6	17	16	16	17	9	38	0	15	12	6	3	16	17	19	7	12	20	13	8	15	21	16	52	55	85	29
scaffold1126305_cov36	5667	.	T	C	999	.	.	GT:PL:DP:DPR	18	2	39	0	23	52	11	0	19	17	0	6	14	8	5	15	14	15	15	8	35	0	11	11	5	3	14	10	17	3	11	11	11	7	10	19	13	47	49	79	26
scaffold1126429_cov43	5974	.	G	A	999	.	.	GT:PL:DP:DPR	15	11	12	4	11	20	2	7	9	7	9	8	1	2	8	13	3	15	7	19	23	4	13	6	7	6	1	9	4	3	19	6	4	14	4	17	18	42	16	30	13
scaffold1126599_cov36	5953	.	T	G	999	.	.	GT:PL:DP:DPR	17	33	40	11	40	26	5	1	28	35	6	13	9	11	25	15	11	27	10	49	48	4	19	11	11	15	4	20	18	4	31	25	13	6	17	24	53	74	77	65	33
scaffold1126605_cov39	3603	.	C	T	999	.	.	GT:PL:DP:DPR	11	12	21	7	36	23	21	2	20	17	8	14	9	14	20	19	10	24	9	20	33	8	13	18	12	14	7	19	12	15	23	24	17	5	13	17	30	46	70	39	45
scaffold1126650_cov46	35645	.	T	C	999	.	.	GT:PL:DP:DPR	15	12	2	6	24	9	14	0	5	8	1	11	1	1	5	17	3	2	7	13	21	3	6	4	2	4	6	7	7	4	10	6	5	2	2	8	8	33	21	31	7
scaffold1126762_cov34	2610	.	A	C	999	.	.	GT:PL:DP:DPR	19	3	23	13	45	17	10	11	20	8	3	14	13	10	7	11	15	38	9	27	17	2	7	14	21	0	6	33	11	9	11	29	8	6	15	11	38	135	51	33	65
scaffold1126868_cov35	662	.	A	G	999	.	.	GT:PL:DP:DPR	31	17	41	23	42	36	23	13	16	8	15	29	14	15	11	17	9	11	14	36	23	9	19	19	7	8	13	13	11	19	41	11	13	12	12	29	18	63	51	39	30
scaffold1126870_cov46	3927	.	T	C	999	.	.	GT:PL:DP:DPR	19	14	16	2	10	24	10	3	4	15	3	13	5	6	4	4	3	22	7	26	28	4	9	11	8	7	3	4	7	6	8	14	22	2	15	22	24	43	37	26	21
scaffold1127124_cov35	1299	.	C	T	999	.	.	GT:PL:DP:DPR	8	9	23	2	18	26	5	0	2	9	5	14	12	1	5	11	16	28	4	13	21	4	12	6	6	5	5	3	11	10	21	6	18	3	15	7	16	25	19	33	15
scaffold1127124_cov35	1308	.	C	T	999	.	.	GT:PL:DP:DPR	8	9	23	3	18	26	5	0	2	9	5	15	12	1	5	11	16	28	4	13	22	4	12	6	6	5	5	3	11	9	21	6	17	3	15	7	16	25	18	33	15
scaffold1127552_cov43	1602	.	T	G	999	.	.	GT:PL:DP:DPR	9	2	8	16	13	15	4	8	11	6	8	11	6	9	5	13	4	11	2	17	9	4	7	7	9	1	3	12	6	13	21	6	5	1	6	13	16	36	41	14	19
scaffold1127653_cov40	5280	.	C	T	999	.	.	GT:PL:DP:DPR	9	8	9	5	16	20	0	6	12	16	3	6	1	5	9	12	2	4	2	26	14	0	16	5	15	8	3	0	6	8	25	10	9	8	0	13	26	29	37	14	28
scaffold1127653_cov40	5286	.	C	A	999	.	.	GT:PL:DP:DPR	9	9	14	5	16	24	4	6	16	17	3	6	1	6	10	11	2	4	2	28	17	0	16	6	15	9	4	2	6	9	26	10	9	8	2	13	31	30	36	14	30
scaffold1127684_cov35	1678	.	G	C	999	.	.	GT:PL:DP:DPR	21	10	11	4	23	27	3	10	23	13	3	7	3	4	9	9	10	14	8	17	30	2	8	3	5	4	6	6	6	5	14	13	8	6	14	18	24	53	50	28	19
scaffold1128942_cov39	1889	.	C	T	999	.	.	GT:PL:DP:DPR	14	15	24	7	27	18	8	8	8	20	3	11	7	12	11	10	10	7	11	29	37	8	9	22	26	12	10	17	7	7	27	18	11	13	13	31	38	51	24	79	30
scaffold1129019_cov40	5033	.	G	A	999	.	.	GT:PL:DP:DPR	20	22	27	2	1	7	18	3	14	2	7	34	8	2	8	16	7	9	13	11	10	1	13	19	5	12	9	6	2	1	9	6	16	9	28	17	9	29	23	66	11
scaffold1129019_cov40	5090	.	G	A	999	.	.	GT:PL:DP:DPR	37	23	28	6	28	10	20	7	16	5	7	48	6	2	9	20	9	11	13	20	12	9	13	19	5	12	10	9	3	3	9	9	23	13	30	20	19	30	52	79	11
scaffold1129197_cov31	1356	.	G	T	999	.	.	GT:PL:DP:DPR	3	22	29	0	19	16	4	3	7	17	6	17	2	7	6	5	4	29	5	12	31	4	15	17	7	5	1	10	4	5	8	7	8	9	5	20	11	59	18	31	17
scaffold1129203_cov39	1032	.	G	A	999	.	.	GT:PL:DP:DPR	12	6	4	17	20	14	16	5	3	13	2	5	6	3	11	9	8	13	1	29	19	4	8	15	2	6	7	16	9	10	16	4	8	10	8	15	32	31	30	26	22
scaffold1129533_cov35	1199	.	T	C	999	.	.	GT:PL:DP:DPR	5	5	32	4	30	22	4	6	10	9	8	8	7	5	2	13	8	10	3	13	16	4	4	15	5	5	5	10	4	4	21	2	4	12	8	15	9	35	35	27	19
scaffold1129533_cov35	1208	.	G	A	999	.	.	GT:PL:DP:DPR	5	5	32	4	30	22	4	6	10	9	8	8	7	5	2	13	8	10	3	13	16	4	4	15	5	5	6	10	4	4	21	2	4	10	8	15	9	35	35	27	19
scaffold1129533_cov35	1217	.	T	C	999	.	.	GT:PL:DP:DPR	5	5	32	4	30	22	3	5	7	9	7	8	4	4	2	13	8	7	3	13	15	4	4	15	5	4	6	9	4	4	21	2	4	10	8	15	9	35	32	27	19
scaffold1129533_cov35	1220	.	A	C	999	.	.	GT:PL:DP:DPR	5	5	32	4	30	22	3	6	7	8	7	8	4	4	2	13	8	7	3	11	15	4	4	14	5	4	4	9	3	4	19	2	4	10	8	13	9	35	32	27	19
scaffold1129658_cov32	2229	.	A	G	999	.	.	GT:PL:DP:DPR	8	1	15	1	17	24	17	0	12	15	10	10	3	5	8	16	10	15	4	10	24	10	3	18	10	0	10	7	4	12	14	15	10	2	11	24	21	25	9	22	22
scaffold1129691_cov39	742	.	T	C	999	.	.	GT:PL:DP:DPR	3	0	23	5	8	45	1	1	17	12	2	6	2	2	8	23	14	13	3	11	19	11	1	14	2	1	10	8	3	12	39	8	12	8	6	12	31	27	53	37	37
scaffold1130516_cov39	2986	.	A	G	999	.	.	GT:PL:DP:DPR	13	9	11	3	24	13	9	3	0	26	4	10	6	4	9	10	3	10	2	14	10	1	9	5	7	7	2	6	3	14	8	4	16	0	1	16	17	18	25	18	14
scaffold1130616_cov45	1099	.	T	A	999	.	.	GT:PL:DP:DPR	32	6	36	17	11	36	6	14	16	17	10	9	5	12	4	8	11	11	9	4	15	9	4	4	11	6	12	5	3	17	17	12	8	4	4	17	42	31	50	55	41
scaffold1131882_cov69	140	.	C	T	999	.	.	GT:PL:DP:DPR	18	5	15	14	14	10	9	10	11	9	13	12	4	4	4	9	5	7	5	16	5	3	5	9	5	1	2	6	5	5	12	6	3	4	8	5	18	31	11	15	9
scaffold1132115_cov94	113	.	G	T	999	.	.	GT:PL:DP:DPR	4	1	9	3	12	21	3	0	7	9	8	5	0	1	5	13	7	13	8	24	7	1	11	6	5	4	3	8	2	4	15	10	9	5	4	18	15	44	19	32	21
scaffold1132467_cov86	85	.	A	G	999	.	.	GT:PL:DP:DPR	34	24	8	18	37	35	13	18	2	8	0	0	1	6	3	18	5	5	7	3	7	9	1	14	7	3	8	6	2	11	5	23	12	10	3	17	21	11	10	52	32
scaffold1132467_cov86	121	.	G	C	999	.	.	GT:PL:DP:DPR	34	24	8	18	37	35	13	18	2	8	0	0	1	6	3	18	5	5	7	3	7	9	1	14	7	3	8	6	2	11	5	23	12	10	3	17	21	11	10	52	32
scaffold1132467_cov86	127	.	C	T	999	.	.	GT:PL:DP:DPR	34	24	8	18	37	35	13	18	2	8	0	0	1	6	3	18	5	5	7	3	7	9	1	14	7	3	8	6	2	11	5	23	12	10	3	17	21	11	10	52	32
scaffold1132608_cov80	309	.	A	G	999	.	.	GT:PL:DP:DPR	18	16	15	3	10	37	12	9	13	10	0	12	3	3	8	12	4	16	8	19	27	1	7	8	8	3	3	6	5	5	10	5	5	11	6	10	15	48	33	32	30
scaffold1134066_cov75	137	.	A	G	999	.	.	GT:PL:DP:DPR	11	10	3	5	3	13	4	7	11	7	10	4	1	1	4	3	1	5	4	8	11	2	5	3	1	2	1	2	3	5	2	4	5	5	5	9	10	29	8	19	18
scaffold1134066_cov75	150	.	C	T	999	.	.	GT:PL:DP:DPR	11	10	3	5	3	13	4	7	11	7	10	4	1	1	4	3	1	5	4	8	11	2	5	3	1	2	1	2	3	5	2	4	5	4	5	9	10	29	8	19	18
scaffold1134066_cov75	161	.	C	A	999	.	.	GT:PL:DP:DPR	11	10	3	5	3	13	4	7	11	7	10	4	1	1	4	3	1	5	4	8	11	2	5	3	1	2	1	2	3	5	2	4	5	4	5	9	10	29	8	19	18
scaffold1134350_cov53	1405	.	A	G	999	.	.	GT:PL:DP:DPR	14	8	9	12	17	18	14	4	19	17	4	6	1	4	6	6	2	5	5	17	10	4	6	6	3	3	2	7	3	13	4	8	12	6	9	10	19	34	25	20	26
scaffold1134350_cov53	1428	.	A	G	999	.	.	GT:PL:DP:DPR	14	8	9	12	17	18	14	4	19	17	4	6	1	4	6	6	2	5	5	17	10	4	6	7	3	3	2	7	3	13	4	8	12	6	9	10	19	35	25	20	26
scaffold1136265_cov83	286	.	A	G	999	.	.	GT:PL:DP:DPR	6	4	22	6	17	40	0	12	18	15	9	12	8	23	14	16	11	21	12	58	34	0	19	17	19	3	8	8	10	16	17	11	12	4	9	19	21	61	55	46	37
scaffold1140078_cov69	140	.	C	T	999	.	.	GT:PL:DP:DPR	14	5	3	6	11	25	5	5	0	8	0	8	1	2	3	13	3	17	4	7	10	3	2	4	5	3	5	10	6	2	9	4	7	5	13	19	16	27	13	25	34
scaffold1143667_cov75	537	.	G	A	999	.	.	GT:PL:DP:DPR	31	31	22	27	34	23	9	16	37	27	8	14	7	11	12	28	9	31	9	51	36	11	19	15	9	14	1	13	6	20	17	14	12	7	16	19	43	72	56	46	56
scaffold1143667_cov75	617	.	G	A	999	.	.	GT:PL:DP:DPR	29	28	21	22	29	21	7	9	28	26	5	13	5	9	11	26	8	27	8	44	36	7	16	14	8	11	1	10	5	19	13	12	10	5	14	15	37	66	55	45	52
scaffold1143667_cov75	632	.	C	T	999	.	.	GT:PL:DP:DPR	27	28	21	21	27	21	5	9	28	16	5	13	4	9	11	24	8	27	8	40	32	7	14	12	7	11	1	9	6	18	11	12	10	5	12	14	34	65	52	39	48
scaffold1155132_cov43	1497	.	G	A	999	.	.	GT:PL:DP:DPR	25	16	13	0	48	43	6	15	2	17	1	19	5	10	11	29	7	12	6	31	54	6	19	17	16	6	8	28	4	15	24	17	12	12	18	30	20	55	62	37	35
scaffold1155132_cov43	1563	.	T	A	999	.	.	GT:PL:DP:DPR	22	15	8	0	47	40	5	10	0	15	0	18	3	4	10	26	6	11	3	31	51	3	18	17	13	4	5	23	4	10	23	13	9	9	17	27	17	55	59	34	29
scaffold1158051_cov45	1880	.	C	T	999	.	.	GT:PL:DP:DPR	15	5	22	12	9	27	5	0	7	16	3	9	5	13	17	23	12	15	1	27	50	1	15	23	20	10	14	22	7	18	36	14	11	5	17	37	37	27	40	46	29
scaffold1158051_cov45	1963	.	T	C	999	.	.	GT:PL:DP:DPR	17	6	21	12	9	26	1	0	7	5	4	5	0	9	17	19	6	16	1	0	49	2	1	14	20	1	16	21	7	8	18	9	2	0	16	38	38	26	33	47	30
scaffold1161231_cov72	144	.	G	A	999	.	.	GT:PL:DP:DPR	52	0	48	22	49	10	12	10	25	33	4	30	8	17	35	22	18	47	11	44	96	12	27	18	36	10	11	34	25	28	29	25	34	11	24	25	59	246	86	117	51
scaffold1161291_cov48	334	.	C	A	999	.	.	GT:PL:DP:DPR	13	0	21	0	16	63	8	4	5	17	4	12	14	7	14	13	13	20	4	46	44	3	13	2	6	8	2	11	5	4	15	9	5	11	18	30	10	79	58	28	7
scaffold1161291_cov48	379	.	C	T	999	.	.	GT:PL:DP:DPR	13	0	21	0	16	65	8	4	5	17	4	12	14	7	14	13	14	20	4	46	44	3	13	2	6	9	2	14	5	4	16	9	5	11	18	31	10	80	58	28	7
scaffold1162541_cov77	179	.	G	A	999	.	.	GT:PL:DP:DPR	14	7	7	8	19	20	7	5	17	12	0	9	2	4	7	9	2	3	5	13	19	3	8	3	4	4	3	8	6	5	14	5	9	7	2	7	9	35	27	16	18
scaffold1164111_cov51	690	.	C	T	999	.	.	GT:PL:DP:DPR	26	14	22	1	20	21	12	11	13	13	17	6	2	1	5	7	4	8	4	23	12	2	5	3	6	4	3	6	5	7	19	11	13	4	10	19	26	36	50	41	32
scaffold1167187_cov86	174	.	C	A	999	.	.	GT:PL:DP:DPR	53	32	56	19	81	57	28	21	15	55	19	31	18	25	40	38	19	44	32	84	131	11	30	13	20	16	16	28	19	28	57	28	17	21	23	32	80	214	83	43	135
scaffold1167798_cov69	24	.	C	A	999	.	.	GT:PL:DP:DPR	16	15	16	20	11	15	17	11	21	20	13	7	4	2	5	9	3	9	3	12	17	3	5	9	7	5	4	12	8	6	10	10	13	11	6	13	25	48	33	30	29
scaffold1167798_cov69	32	.	G	A	999	.	.	GT:PL:DP:DPR	17	19	19	21	11	16	26	18	21	21	13	9	5	2	7	10	5	9	5	12	20	3	5	10	7	5	7	14	9	7	11	11	15	13	6	19	25	58	35	34	30
[truncated: 335 more columns]
