# Supplementary material for: Decoupled maternal and zygotic genetic effects shape the evolution of development
Source: eLife. 2018 Sep 10;7:e37143. doi: 10.7554/eLife.37143 (PMC6168281; doi:10.7554/eLife.37143)
Supplement: Supplementary file 3. — The directory includes R scripts for each of the four steps of map construction detailed in the Materials and Methods, and a perl script required for step 2. The directory also includes data files called by the R scripts. [file elife-37143-supp3.zip › FileS3.MapConstruction/MLchromosomephases/ws.1.rp]

#java OrderMarkers2 data= W288.S1111.lm3.filtered map=/Applications/lepmap2/W288.S1111.imp.fil.X.map evaluateOrder= W288.S1111.ch1 improveOrder=0 randomPhase=1 outputPhasedData=1 randSeed=-4600448484689115179
#*** LG = 0 likelihood = -3817.9613
#marker_number	male_position	female_position	( 0.0 )[	phased data]
1075	0.00	0.00	( 0 )	0100101100001010000110101111110100110000000100100010000000100001010000100000000000011001000001 0 0	110011010010011000010111011111111110101010010001000110000110010000000000110011111001000101000000000000 0 0	0111100000111111010011101001010011110010011000010000101111011111100101100110000111011001101110001000100100100011001110100001110000111111001111000001 0 0	01111100110111110101101100001111001011000000000100000101111100100000010010 0 0	10101001101110110001000001010101010011000100000100001001101110000001001111101011010110110110011100101011111111101011101110101010110101111110010001110111110111 0 0
5	0.00	0.00	( 0 )	0100101100001010000110101111110100110000000100100010000000100001010000100000000000011001000001 0 0	110011010010011000010111011111111110101010010001000110000110010000000000110011111001000101000000000000 0 0	0111100000111111010011101001010011110010011000010000101111011111100101100110000111011001101110001000100100100011001110100001110000111111001111000001 0 0	01111100110111110101101100001111001011000000000100000101111100100000010010 0 0	10101001101110110001000001010101010011000100000100001001101110000001001111101011010110110110011100101011111111101011101110101010110101111110010001110111110111 0 0
757	0.00	2.39	( 0 )	0100101100001010000110101111110100110000000100100010000000100001010000100000000000011001000001 0 0	110011010010011000010111011111111110101010010001000110000110010000000000110011111001000101000000000000 0 0	0111100000111111010011101001010011110010011000010000101111011111100101100110000111011001101110001000100100100011001110100001110000111111001111000001 0 0	01111100110111110101101100001111001011000000000100000101111100100000010010 0 0	10101001101110110001000001010101010011000100000100001001101110000001001111101011010110110110011000101011111111101011001110101010100101111100000001110111110111 0 5
738	0.35	7.30	( 0 )	0100101100001010000110101111110100110000000100101011000000100001010000101010001000011001010001 0 6	110011010010011000010111011111111110101010010001000110000110010000000000110011111001000101000000000000 0 0	0111100000111111010011101001010011110010011000010000101111011111100101100110000111011001101110001000100100100011001110100001110000111111001111000001 0 0	01111100110111110101101100001111001011000000000100000101111100100000010010 0 0	10101001101110110001000001010101010011000100000100001001101100000001001111101011000110110111011000101011111111101011001110101010100101011000000001110111110111 1 4
1074	0.35	8.35	( 0 )	0100101100001010000110101111110100110000000100101011000000100001010000101010001000011001010011 0 1	110011010010011000010111011111111110101010010001000110000110010000000000110011111001000101000000000000 0 0	0111100000111111010011101001010011110010011000010000101111011111100101100110000111011001101110001000100100100011001110100001110000111111001111000001 0 0	01111100110111110101101100001111001011010000000100000101111100100001010010 0 2	10101001101110110001000001010101010011000100000100001001101100000001001111101011000110110111011000101011111111101011001110101010100101011000000001110111110111 0 0
740	1.40	13.85	( 0 )	0100101100001010000110101111110100110000000100101011000000100001010000101010001000011001010011 0 0	110011010010011000010111011111111110101010010001000110000010011000010000110011111001000111000000010001 0 6	0111100000111111010011101001010011110010011000010000101111011111100101100110000111011001101110001000100100100011001110100001110000111111001111000001 0 0	01111100110111110100000100001111001011011010000100100111111100100111100110 3 9	10101001101110110001000001010101010011000100000100001001101100000001001111101011000110110111011000101011111111101011001110101010100101011000000001110111110111 0 0
84	1.40	20.53	( 0 )	0100101100001010000110101111110100110000000100101011000000100001010000101010001000011001010011 0 0	110011010010011000010111011111111110101010010001000110000011111100010000110011111001000111001000110011 0 6	0111100000111111010011101001010011110010011000010000101111011111100101100110000111011001101110001000100100100011001110100001110000111111001111000001 0 0	01111100110111110100000100001111001011011010000100100111111100100111100110 0 0	10101001101110110001000001010101010011000100000100001001101100000001001111101010000010100111011000001011010101101010001110101010100101011000000001010001100111 0 12
85	1.40	20.53	( 0 )	0100101100001010000110101111110100110000000100101011000000100001010000101010001000011001010011 0 0	110011010010011000010111011111111110101010010001000110000011111100010000110011111001000111001000110011 0 0	0111100000111111010011101001010011110010011000010000101111011111100101100110000111011001101110001000100100100011001110100001110000111111001111000001 0 0	01111100110111110100000100001111001011011010000100100111111100100111100110 0 0	10101001101110110001000001010101010011000100000100001001101100000001001111101010000010100111011000001011010101101010001110101010100101011000000001010001100111 0 0
446	1.40	23.02	( 0 )	0100101100001010000110101111110100110000000100101011000000100001010000101010001000011001010011 0 0	110011010010011000010111011111111110101010010001000111000011111100010000110011111001000111001000110011 0 1	0111100000111111010011101001010011110010011000010000101111011111100101100110000111011001101110001000100100100011001110100001110000111111001111000001 0 0	01111100110111110100000100001111001011011010001100100111111100100111100110 0 1	10101001101110110001000001010101010011000100000100001001101100000001001111101010000010100111011000001001010101101010001110101000100101001000000001010001000011 0 5
978	1.40	24.07	( 0 )	0100101100001010000110101111110100110000000100101011001000100001010000101011001000011001010011 0 2	110011010010011000010111011111111110101010010001000111000011111100010000110111111001000111001000110011 0 1	0111100000111111010011101001010011110010011000010000101111011111100101100110000111011001101110001000100100100011001110100001110000111111001111000001 0 0	01111100110111110100000100001111001011011010001100100111111100100111100110 0 0	10101001101110110001000001010101010011000100000100001001101100000001001111101010000010100111011000001001010101101010001110101000100101001000000001010001000011 0 0
657	1.40	24.07	( 0 )	0100101100001010000110101111110100110000000100101011001000100001010000101011001000011001010011 0 0	110011010010011000010111011111111110101010010001000111000011111100010000110111111001000111001000110011 0 0	0111100000111111010011101001010011110010011000010000101111011111100101100110000111011001101110001000100100100011001110100001110000111111001111000001 0 0	01111100110111110100000100001111001011011010001100100111111100100111100110 0 0	10101001101110110001000001010101010011000100000100001001101100000001001111101010000010100111011000001001010101101010001110101000100101001000000001010001000011 0 0
506	2.10	27.30	( 0 )	0100101100001010000110101111110100110000000100101011001000100001010000101011001000011001010011 0 0	110011110010011000010111011111111110101010010001000111000011111100010000110111111001000101001000110011 1 1	0111100000111111010011101001010011110010011000010000101111011111100101100110000111011011101110001000100110100011001110100001110000111111001111000001 0 2	01111100110111110100000100001111001011011010001100100111001010100111110110 0 5	10101001101100110001000001010101010011000100000100001001101100000001001111101010000000100111011000001001010101101010001110101000100101001000000001010001000011 1 1
976	2.10	27.30	( 0 )	0100101100001010000110101111110100110000000100101011001000100001010000101011001000011001010011 0 0	110011110010011000010111011111111110101010010001000111000011111100010000110111111001000101001000110011 0 0	0111100000111111010011101001010011110010011000010000101111011111100101100110000111011011101110001000100110100011001110100001110000111111001111000001 0 0	01111100110111110100000100001111001011011010001100100111001010100111110110 0 0	10101001101100110001000001010101010011000100000100001001101100000001001111101010000000100111011000001001010101101010001110101000100101001000000001010001000011 0 0
819	2.10	27.30	( 0 )	0100101100001010000110101111110100110000000100101011001000100001010000101011001000011001010011 0 0	110011110010011000010111011111111110101010010001000111000011111100010000110111111001000101001000110011 0 0	0111100000111111010011101001010011110010011000010000101111011111100101100110000111011011101110001000100110100011001110100001110000111111001111000001 0 0	01111100110111110100000100001111001011011010001100100111001010100111110110 0 0	10101001101100110001000001010101010011000100000100001001101100000001001111101010000000100111011000001001010101101010001110101000100101001000000001010001000011 0 0
480	2.10	27.30	( 0 )	0100101100001010000110101111110100110000000100101011001000100001010000101011001000011001010011 0 0	110011110010011000010111011111111110101010010001000111000011111100010000110111111001000101001000110011 0 0	0111100000111111010011101001010011110010011000010000101111011111100101100110000111011011101110001000100110100011001110100001110000111111001111000001 0 0	01111100110111110100000100001111001011011010001100100111001010100111110110 0 0	10101001101100110001000001010101010011000100000100001001101100000001001111101010000000100111011000001001010101101010001110101000100101001000000001010001000011 0 0
844	2.10	27.30	( 0 )	0100101100001010000110101111110100110000000100101011001000100001010000101011001000011001010011 0 0	110011110010011000010111011111111110101010010001000111000011111100010000110111111001000101001000110011 0 0	0111100000111111010011101001010011110010011000010000101111011111100101100110000111011011101110001000100110100011001110100001110000111111001111000001 0 0	01111100110111110100000100001111001011011010001100100111001010100111110110 0 0	10101001101100110001000001010101010011000100000100001001101100000001001111101010000000100111011000001001010101101010001110101000100101001000000001010001000011 0 0
91	2.10	27.30	( 0 )	0100101100001010000110101111110100110000000100101011001000100001010000101011001000011001010011 0 0	110011110010011000010111011111111110101010010001000111000011111100010000110111111001000101001000110011 0 0	0111100000111111010011101001010011110010011000010000101111011111100101100110000111011011101110001000100110100011001110100001110000111111001111000001 0 0	01111100110111110100000100001111001011011010001100100111001010100111110110 0 0	10101001101100110001000001010101010011000100000100001001101100000001001111101010000000100111011000001001010101101010001110101000100101001000000001010001000011 0 0
732	2.10	27.30	( 0 )	0100101100001010000110101111110100110000000100101011001000100001010000101011001000011001010011 0 0	110011110010011000010111011111111110101010010001000111000011111100010000110111111001000101001000110011 0 0	0111100000111111010011101001010011110010011000010000101111011111100101100110000111011011101110001000100110100011001110100001110000111111001111000001 0 0	01111100110111110100000100001111001011011010001100100111001010100111110110 0 0	10101001101100110001000001010101010011000100000100001001101100000001001111101010000000100111011000001001010101101010001110101000100101001000000001010001000011 0 0
360	2.10	27.30	( 0 )	0100101100001010000110101111110100110000000100101011001000100001010000101011001000011001010011 0 0	110011110010011000010111011111111110101010010001000111000011111100010000110111111001000101001000110011 0 0	0111100000111111010011101001010011110010011000010000101111011111100101100110000111011011101110001000100110100011001110100001110000111111001111000001 0 0	01111100110111110100000100001111001011011010001100100111001010100111110110 0 0	10101001101100110001000001010101010011000100000100001001101100000001001111101010000000100111011000001001010101101010001110101000100101001000000001010001000011 0 0
825	2.10	27.30	( 0 )	0100101100001010000110101111110100110000000100101011001000100001010000101011001000011001010011 0 0	110011110010011000010111011111111110101010010001000111000011111100010000110111111001000101001000110011 0 0	0111100000111111010011101001010011110010011000010000101111011111100101100110000111011011101110001000100110100011001110100001110000111111001111000001 0 0	01111100110111110100000100001111001011011010001100100111001010100111110110 0 0	10101001101100110001000001010101010011000100000100001001101100000001001111101010000000100111011000001001010101101010001110101000100101001000000001010001000011 0 0
295	2.10	27.30	( 0 )	0100101100001010000110101111110100110000000100101011001000100001010000101011001000011001010011 0 0	110011110010011000010111011111111110101010010001000111000011111100010000110111111001000101001000110011 0 0	0111100000111111010011101001010011110010011000010000101111011111100101100110000111011011101110001000100110100011001110100001110000111111001111000001 0 0	01111100110111110100000100001111001011011010001100100111001010100111110110 0 0	10101001101100110001000001010101010011000100000100001001101100000001001111101010000000100111011000001001010101101010001110101000100101001000000001010001000011 0 0
347	2.10	27.30	( 0 )	0100101100001010000110101111110100110000000100101011001000100001010000101011001000011001010011 0 0	110011110010011000010111011111111110101010010001000111000011111100010000110111111001000101001000110011 0 0	0111100000111111010011101001010011110010011000010000101111011111100101100110000111011011101110001000100110100011001110100001110000111111001111000001 0 0	01111100110111110100000100001111001011011010001100100111001010100111110110 0 0	10101001101100110001000001010101010011000100000100001001101100000001001111101010000000100111011000001001010101101010001110101000100101001000000001010001000011 0 0
587	2.10	27.30	( 0 )	0100101100001010000110101111110100110000000100101011001000100001010000101011001000011001010011 0 0	110011110010011000010111011111111110101010010001000111000011111100010000110111111001000101001000110011 0 0	0111100000111111010011101001010011110010011000010000101111011111100101100110000111011011101110001000100110100011001110100001110000111111001111000001 0 0	01111100110111110100000100001111001011011010001100100111001010100111110110 0 0	10101001101100110001000001010101010011000100000100001001101100000001001111101010000000100111011000001001010101101010001110101000100101001000000001010001000011 0 0
313	2.10	27.30	( 0 )	0100101100001010000110101111110100110000000100101011001000100001010000101011001000011001010011 0 0	110011110010011000010111011111111110101010010001000111000011111100010000110111111001000101001000110011 0 0	0111100000111111010011101001010011110010011000010000101111011111100101100110000111011011101110001000100110100011001110100001110000111111001111000001 0 0	01111100110111110100000100001111001011011010001100100111001010100111110110 0 0	10101001101100110001000001010101010011000100000100001001101100000001001111101010000000100111011000001001010101101010001110101000100101001000000001010001000011 0 0
731	2.10	27.65	( 0 )	0100101100001010000110101111110100110000000100101011001000100001010000101011001000011001010011 0 0	110011110010011000010111011111111110101010010001000111000011111100010100110111111001000101001000110011 0 1	0111100000111111010011101001010011110010011000010000101111011111100101100110000111011011101110001000100110100011001110100001110000111111001111000001 0 0	01111100110111110100000100001111001011011010001100100111001010100111110110 0 0	10101001101100110001000001010101010011000100000100001001101100000001001111101010000000100111011000001001010101101010001110101000100101001000000001010001000011 0 0
83	2.10	27.65	( 0 )	0100101100001010000110101111110100110000000100101011001000100001010000101011001000011001010011 0 0	110011110010011000010111011111111110101010010001000111000011111100010100110111111001000101001000110011 0 0	0111100000111111010011101001010011110010011000010000101111011111100101100110000111011011101110001000100110100011001110100001110000111111001111000001 0 0	01111100110111110100000100001111001011011010001100100111001010100111110110 0 0	10101001101100110001000001010101010011000100000100001001101100000001001111101010000000100111011000001001010101101010001110101000100101001000000001010001000011 0 0
651	2.10	27.65	( 0 )	0100101100001010000110101111110100110000000100101011001000100001010000101011001000011001010011 0 0	110011110010011000010111011111111110101010010001000111000011111100010100110111111001000101001000110011 0 0	0111100000111111010011101001010011110010011000010000101111011111100101100110000111011011101110001000100110100011001110100001110000111111001111000001 0 0	01111100110111110100000100001111001011011010001100100111001010100111110110 0 0	10101001101100110001000001010101010011000100000100001001101100000001001111101010000000100111011000001001010101101010001110101000100101001000000001010001000011 0 0
417	2.45	28.35	( 0 )	0100101100001010000110101111110100110000000100101011001000100001010000101011001000011001010011 0 0	110011110010011000010111011111111110101010010001000111100011111100010100110111111001000101001100110011 0 2	0111100000111111010011101001010011110010011000010000101111011111100101100110000111011011101110001000100110100011001110100001110000111111001111000001 0 0	01111100110111110100000100001111001011011010001100100111001010100111110110 0 0	10101001100100110001000001010101010011000100000100001001101100000001001111101010000000100111011000001001010101101010001110101000100101001000000001010001000011 1 0
227	2.45	28.35	( 0 )	0100101100001010000110101111110100110000000100101011001000100001010000101011001000011001010011 0 0	110011110010011000010111011111111110101010010001000111100011111100010100110111111001000101001100110011 0 0	0111100000111111010011101001010011110010011000010000101111011111100101100110000111011011101110001000100110100011001110100001110000111111001111000001 0 0	01111100110111110100000100001111001011011010001100100111001010100111110110 0 0	10101001100100110001000001010101010011000100000100001001101100000001001111101010000000100111011000001001010101101010001110101000100101001000000001010001000011 0 0
139	2.45	28.35	( 0 )	0100101100001010000110101111110100110000000100101011001000100001010000101011001000011001010011 0 0	110011110010011000010111011111111110101010010001000111100011111100010100110111111001000101001100110011 0 0	0111100000111111010011101001010011110010011000010000101111011111100101100110000111011011101110001000100110100011001110100001110000111111001111000001 0 0	01111100110111110100000100001111001011011010001100100111001010100111110110 0 0	10101001100100110001000001010101010011000100000100001001101100000001001111101010000000100111011000001001010101101010001110101000100101001000000001010001000011 0 0
729	2.45	28.70	( 0 )	0100101100001010000110101111110100110000000100101011001000100001010000101011001000011001010011 0 0	110011110010011000010111011111111110101010010001000111100011111100010100110111111001000101001100110011 0 0	0111100000111111010011101001010011110010011000010000101111011111100101100110000111011011101110001000100110100011001110100001110000111111001111100001 0 1	01111100110111110100000100001111001011011010001100100111001010100111110110 0 0	10101001100100110001000001010101010011000100000100001001101100000001001111101010000000100111011000001001010101101010001110101000100101001000000001010001000011 0 0
96	2.45	28.70	( 0 )	0100101100001010000110101111110100110000000100101011001000100001010000101011001000011001010011 0 0	110011110010011000010111011111111110101010010001000111100011111100010100110111111001000101001100110011 0 0	0111100000111111010011101001010011110010011000010000101111011111100101100110000111011011101110001000100110100011001110100001110000111111001111100001 0 0	01111100110111110100000100001111001011011010001100100111001010100111110110 0 0	10101001100100110001000001010101010011000100000100001001101100000001001111101010000000100111011000001001010101101010001110101000100101001000000001010001000011 0 0
13	2.45	28.70	( 0 )	0100101100001010000110101111110100110000000100101011001000100001010000101011001000011001010011 0 0	110011110010011000010111011111111110101010010001000111100011111100010100110111111001000101001100110011 0 0	0111100000111111010011101001010011110010011000010000101111011111100101100110000111011011101110001000100110100011001110100001110000111111001111100001 0 0	01111100110111110100000100001111001011011010001100100111001010100111110110 0 0	10101001100100110001000001010101010011000100000100001001101100000001001111101010000000100111011000001001010101101010001110101000100101001000000001010001000011 0 0
333	2.45	28.70	( 0 )	0100101100001010000110101111110100110000000100101011001000100001010000101011001000011001010011 0 0	110011110010011000010111011111111110101010010001000111100011111100010100110111111001000101001100110011 0 0	0111100000111111010011101001010011110010011000010000101111011111100101100110000111011011101110001000100110100011001110100001110000111111001111100001 0 0	01111100110111110100000100001111001011011010001100100111001010100111110110 0 0	10101001100100110001000001010101010011000100000100001001101100000001001111101010000000100111011000001001010101101010001110101000100101001000000001010001000011 0 0
746	2.45	28.70	( 0 )	0100101100001010000110101111110100110000000100101011001000100001010000101011001000011001010011 0 0	110011110010011000010111011111111110101010010001000111100011111100010100110111111001000101001100110011 0 0	0111100000111111010011101001010011110010011000010000101111011111100101100110000111011011101110001000100110100011001110100001110000111111001111100001 0 0	01111100110111110100000100001111001011011010001100100111001010100111110110 0 0	10101001100100110001000001010101010011000100000100001001101100000001001111101010000000100111011000001001010101101010001110101000100101001000000001010001000011 0 0
190	2.45	28.70	( 0 )	0100101100001010000110101111110100110000000100101011001000100001010000101011001000011001010011 0 0	110011110010011000010111011111111110101010010001000111100011111100010100110111111001000101001100110011 0 0	0111100000111111010011101001010011110010011000010000101111011111100101100110000111011011101110001000100110100011001110100001110000111111001111100001 0 0	01111100110111110100000100001111001011011010001100100111001010100111110110 0 0	10101001100100110001000001010101010011000100000100001001101100000001001111101010000000100111011000001001010101101010001110101000100101001000000001010001000011 0 0
169	2.45	28.70	( 0 )	0100101100001010000110101111110100110000000100101011001000100001010000101011001000011001010011 0 0	110011110010011000010111011111111110101010010001000111100011111100010100110111111001000101001100110011 0 0	0111100000111111010011101001010011110010011000010000101111011111100101100110000111011011101110001000100110100011001110100001110000111111001111100001 0 0	01111100110111110100000100001111001011011010001100100111001010100111110110 0 0	10101001100100110001000001010101010011000100000100001001101100000001001111101010000000100111011000001001010101101010001110101000100101001000000001010001000011 0 0
573	2.45	29.04	( 0 )	0100101100001010000110101111110100110000000100101011001000100001010000101011001000011001010011 0 0	110011110010011000010111011111111110101010010001000111100011111100010100110111111001000101001100110011 0 0	0111100000111111010011101001010011110010011000010000101111011111100101100110000111011011101110001000100110100011001110100001110000111111001111100001 0 0	01111100110111110100000100001111001011011010001100100111001010100111110110 0 0	10101001100100110001000001010101010011000100000100001001101100000001001111101010000000100111011000001001010101101010001110101000100101001000000001010000000011 0 1
145	2.45	29.39	( 0 )	0100101100001010000110101111110100110000000100101011001000100001010000101011001000011001010011 0 0	110011110010011000010111011111111110101010010001000111100011111100010100110111111001000101001100110011 0 0	0111100000111111010011101001010011110010011000010000101111011111100101100110000111011011101110001000100110100011001110100001110000111111001111100001 0 0	01111100110111110100000100001111001011011010001100100111001010100111110110 0 0	10101001100100110001000001010101010011000100000100001001101100000001001111101010000000100111011000001001010101101010001110101000100101001001000001010000000011 0 1
646	2.45	29.39	( 0 )	0100101100001010000110101111110100110000000100101011001000100001010000101011001000011001010011 0 0	110011110010011000010111011111111110101010010001000111100011111100010100110111111001000101001100110011 0 0	0111100000111111010011101001010011110010011000010000101111011111100101100110000111011011101110001000100110100011001110100001110000111111001111100001 0 0	01111100110111110100000100001111001011011010001100100111001010100111110110 0 0	10101001100100110001000001010101010011000100000100001001101100000001001111101010000000100111011000001001010101101010001110101000100101001001000001010000000011 0 0
384	2.45	29.39	( 0 )	0100101100001010000110101111110100110000000100101011001000100001010000101011001000011001010011 0 0	110011110010011000010111011111111110101010010001000111100011111100010100110111111001000101001100110011 0 0	0111100000111111010011101001010011110010011000010000101111011111100101100110000111011011101110001000100110100011001110100001110000111111001111100001 0 0	01111100110111110100000100001111001011011010001100100111001010100111110110 0 0	10101001100100110001000001010101010011000100000100001001101100000001001111101010000000100111011000001001010101101010001110101000100101001001000001010000000011 0 0
444	2.45	29.39	( 0 )	0100101100001010000110101111110100110000000100101011001000100001010000101011001000011001010011 0 0	110011110010011000010111011111111110101010010001000111100011111100010100110111111001000101001100110011 0 0	0111100000111111010011101001010011110010011000010000101111011111100101100110000111011011101110001000100110100011001110100001110000111111001111100001 0 0	01111100110111110100000100001111001011011010001100100111001010100111110110 0 0	10101001100100110001000001010101010011000100000100001001101100000001001111101010000000100111011000001001010101101010001110101000100101001001000001010000000011 0 0
851	2.45	29.39	( 0 )	0100101100001010000110101111110100110000000100101011001000100001010000101011001000011001010011 0 0	110011110010011000010111011111111110101010010001000111100011111100010100110111111001000101001100110011 0 0	0111100000111111010011101001010011110010011000010000101111011111100101100110000111011011101110001000100110100011001110100001110000111111001111100001 0 0	01111100110111110100000100001111001011011010001100100111001010100111110110 0 0	10101001100100110001000001010101010011000100000100001001101100000001001111101010000000100111011000001001010101101010001110101000100101001001000001010000000011 0 0
678	2.45	29.39	( 0 )	0100101100001010000110101111110100110000000100101011001000100001010000101011001000011001010011 0 0	110011110010011000010111011111111110101010010001000111100011111100010100110111111001000101001100110011 0 0	0111100000111111010011101001010011110010011000010000101111011111100101100110000111011011101110001000100110100011001110100001110000111111001111100001 0 0	01111100110111110100000100001111001011011010001100100111001010100111110110 0 0	10101001100100110001000001010101010011000100000100001001101100000001001111101010000000100111011000001001010101101010001110101000100101001001000001010000000011 0 0
482	2.45	29.39	( 0 )	0100101100001010000110101111110100110000000100101011001000100001010000101011001000011001010011 0 0	110011110010011000010111011111111110101010010001000111100011111100010100110111111001000101001100110011 0 0	0111100000111111010011101001010011110010011000010000101111011111100101100110000111011011101110001000100110100011001110100001110000111111001111100001 0 0	01111100110111110100000100001111001011011010001100100111001010100111110110 0 0	10101001100100110001000001010101010011000100000100001001101100000001001111101010000000100111011000001001010101101010001110101000100101001001000001010000000011 0 0
649	2.45	29.39	( 0 )	0100101100001010000110101111110100110000000100101011001000100001010000101011001000011001010011 0 0	110011110010011000010111011111111110101010010001000111100011111100010100110111111001000101001100110011 0 0	0111100000111111010011101001010011110010011000010000101111011111100101100110000111011011101110001000100110100011001110100001110000111111001111100001 0 0	01111100110111110100000100001111001011011010001100100111001010100111110110 0 0	10101001100100110001000001010101010011000100000100001001101100000001001111101010000000100111011000001001010101101010001110101000100101001001000001010000000011 0 0
894	2.45	29.39	( 0 )	0100101100001010000110101111110100110000000100101011001000100001010000101011001000011001010011 0 0	110011110010011000010111011111111110101010010001000111100011111100010100110111111001000101001100110011 0 0	0111100000111111010011101001010011110010011000010000101111011111100101100110000111011011101110001000100110100011001110100001110000111111001111100001 0 0	01111100110111110100000100001111001011011010001100100111001010100111110110 0 0	10101001100100110001000001010101010011000100000100001001101100000001001111101010000000100111011000001001010101101010001110101000100101001001000001010000000011 0 0
385	2.45	29.39	( 0 )	0100101100001010000110101111110100110000000100101011001000100001010000101011001000011001010011 0 0	110011110010011000010111011111111110101010010001000111100011111100010100110111111001000101001100110011 0 0	0111100000111111010011101001010011110010011000010000101111011111100101100110000111011011101110001000100110100011001110100001110000111111001111100001 0 0	01111100110111110100000100001111001011011010001100100111001010100111110110 0 0	10101001100100110001000001010101010011000100000100001001101100000001001111101010000000100111011000001001010101101010001110101000100101001001000001010000000011 0 0
206	2.45	29.39	( 0 )	0100101100001010000110101111110100110000000100101011001000100001010000101011001000011001010011 0 0	110011110010011000010111011111111110101010010001000111100011111100010100110111111001000101001100110011 0 0	0111100000111111010011101001010011110010011000010000101111011111100101100110000111011011101110001000100110100011001110100001110000111111001111100001 0 0	01111100110111110100000100001111001011011010001100100111001010100111110110 0 0	10101001100100110001000001010101010011000100000100001001101100000001001111101010000000100111011000001001010101101010001110101000100101001001000001010000000011 0 0
262	2.45	29.39	( 0 )	0100101100001010000110101111110100110000000100101011001000100001010000101011001000011001010011 0 0	110011110010011000010111011111111110101010010001000111100011111100010100110111111001000101001100110011 0 0	0111100000111111010011101001010011110010011000010000101111011111100101100110000111011011101110001000100110100011001110100001110000111111001111100001 0 0	01111100110111110100000100001111001011011010001100100111001010100111110110 0 0	10101001100100110001000001010101010011000100000100001001101100000001001111101010000000100111011000001001010101101010001110101000100101001001000001010000000011 0 0
736	2.45	29.39	( 0 )	0100101100001010000110101111110100110000000100101011001000100001010000101011001000011001010011 0 0	110011110010011000010111011111111110101010010001000111100011111100010100110111111001000101001100110011 0 0	0111100000111111010011101001010011110010011000010000101111011111100101100110000111011011101110001000100110100011001110100001110000111111001111100001 0 0	01111100110111110100000100001111001011011010001100100111001010100111110110 0 0	10101001100100110001000001010101010011000100000100001001101100000001001111101010000000100111011000001001010101101010001110101000100101001001000001010000000011 0 0
1052	2.45	29.39	( 0 )	0100101100001010000110101111110100110000000100101011001000100001010000101011001000011001010011 0 0	110011110010011000010111011111111110101010010001000111100011111100010100110111111001000101001100110011 0 0	0111100000111111010011101001010011110010011000010000101111011111100101100110000111011011101110001000100110100011001110100001110000111111001111100001 0 0	01111100110111110100000100001111001011011010001100100111001010100111110110 0 0	10101001100100110001000001010101010011000100000100001001101100000001001111101010000000100111011000001001010101101010001110101000100101001001000001010000000011 0 0
706	2.45	29.39	( 0 )	0100101100001010000110101111110100110000000100101011001000100001010000101011001000011001010011 0 0	110011110010011000010111011111111110101010010001000111100011111100010100110111111001000101001100110011 0 0	0111100000111111010011101001010011110010011000010000101111011111100101100110000111011011101110001000100110100011001110100001110000111111001111100001 0 0	01111100110111110100000100001111001011011010001100100111001010100111110110 0 0	10101001100100110001000001010101010011000100000100001001101100000001001111101010000000100111011000001001010101101010001110101000100101001001000001010000000011 0 0
386	2.45	29.39	( 0 )	0100101100001010000110101111110100110000000100101011001000100001010000101011001000011001010011 0 0	110011110010011000010111011111111110101010010001000111100011111100010100110111111001000101001100110011 0 0	0111100000111111010011101001010011110010011000010000101111011111100101100110000111011011101110001000100110100011001110100001110000111111001111100001 0 0	01111100110111110100000100001111001011011010001100100111001010100111110110 0 0	10101001100100110001000001010101010011000100000100001001101100000001001111101010000000100111011000001001010101101010001110101000100101001001000001010000000011 0 0
1010	2.45	29.74	( 0 )	0100101100001010000110101111110100110000000100101011001000100001010000101011001000011001010011 0 0	110011110010011000010111011111111110101010010001000111100011111100010100110111111001000101001100110011 0 0	0111100000111111010011101001010011110010011000010000101111011111100101100110000111011011101110000000100110100011001110100001110000111111001111100001 0 1	01111100110111110100000100001111001011011010001100100111001010100111110110 0 0	10101001100100110001000001010101010011000100000100001001101100000001001111101010000000100111011000001001010101101010001110101000100101001001000001010000000011 0 0
11	2.45	29.74	( 0 )	0100101100001010000110101111110100110000000100101011001000100001010000101011001000011001010011 0 0	110011110010011000010111011111111110101010010001000111100011111100010100110111111001000101001100110011 0 0	0111100000111111010011101001010011110010011000010000101111011111100101100110000111011011101110000000100110100011001110100001110000111111001111100001 0 0	01111100110111110100000100001111001011011010001100100111001010100111110110 0 0	10101001100100110001000001010101010011000100000100001001101100000001001111101010000000100111011000001001010101101010001110101000100101001001000001010000000011 0 0
481	2.45	29.74	( 0 )	0100101100001010000110101111110100110000000100101011001000100001010000101011001000011001010011 0 0	110011110010011000010111011111111110101010010001000111100011111100010100110111111001000101001100110011 0 0	0111100000111111010011101001010011110010011000010000101111011111100101100110000111011011101110000000100110100011001110100001110000111111001111100001 0 0	01111100110111110100000100001111001011011010001100100111001010100111110110 0 0	10101001100100110001000001010101010011000100000100001001101100000001001111101010000000100111011000001001010101101010001110101000100101001001000001010000000011 0 0
263	2.45	29.74	( 0 )	0100101100001010000110101111110100110000000100101011001000100001010000101011001000011001010011 0 0	110011110010011000010111011111111110101010010001000111100011111100010100110111111001000101001100110011 0 0	0111100000111111010011101001010011110010011000010000101111011111100101100110000111011011101110000000100110100011001110100001110000111111001111100001 0 0	01111100110111110100000100001111001011011010001100100111001010100111110110 0 0	10101001100100110001000001010101010011000100000100001001101100000001001111101010000000100111011000001001010101101010001110101000100101001001000001010000000011 0 0
688	2.45	29.74	( 0 )	0100101100001010000110101111110100110000000100101011001000100001010000101011001000011001010011 0 0	110011110010011000010111011111111110101010010001000111100011111100010100110111111001000101001100110011 0 0	0111100000111111010011101001010011110010011000010000101111011111100101100110000111011011101110000000100110100011001110100001110000111111001111100001 0 0	01111100110111110100000100001111001011011010001100100111001010100111110110 0 0	10101001100100110001000001010101010011000100000100001001101100000001001111101010000000100111011000001001010101101010001110101000100101001001000001010000000011 0 0
753	2.45	29.74	( 0 )	0100101100001010000110101111110100110000000100101011001000100001010000101011001000011001010011 0 0	110011110010011000010111011111111110101010010001000111100011111100010100110111111001000101001100110011 0 0	0111100000111111010011101001010011110010011000010000101111011111100101100110000111011011101110000000100110100011001110100001110000111111001111100001 0 0	01111100110111110100000100001111001011011010001100100111001010100111110110 0 0	10101001100100110001000001010101010011000100000100001001101100000001001111101010000000100111011000001001010101101010001110101000100101001001000001010000000011 0 0
285	2.45	29.74	( 0 )	0100101100001010000110101111110100110000000100101011001000100001010000101011001000011001010011 0 0	110011110010011000010111011111111110101010010001000111100011111100010100110111111001000101001100110011 0 0	0111100000111111010011101001010011110010011000010000101111011111100101100110000111011011101110000000100110100011001110100001110000111111001111100001 0 0	01111100110111110100000100001111001011011010001100100111001010100111110110 0 0	10101001100100110001000001010101010011000100000100001001101100000001001111101010000000100111011000001001010101101010001110101000100101001001000001010000000011 0 0
133	2.45	29.74	( 0 )	0100101100001010000110101111110100110000000100101011001000100001010000101011001000011001010011 0 0	110011110010011000010111011111111110101010010001000111100011111100010100110111111001000101001100110011 0 0	0111100000111111010011101001010011110010011000010000101111011111100101100110000111011011101110000000100110100011001110100001110000111111001111100001 0 0	01111100110111110100000100001111001011011010001100100111001010100111110110 0 0	10101001100100110001000001010101010011000100000100001001101100000001001111101010000000100111011000001001010101101010001110101000100101001001000001010000000011 0 0
314	2.45	29.74	( 0 )	0100101100001010000110101111110100110000000100101011001000100001010000101011001000011001010011 0 0	110011110010011000010111011111111110101010010001000111100011111100010100110111111001000101001100110011 0 0	0111100000111111010011101001010011110010011000010000101111011111100101100110000111011011101110000000100110100011001110100001110000111111001111100001 0 0	01111100110111110100000100001111001011011010001100100111001010100111110110 0 0	10101001100100110001000001010101010011000100000100001001101100000001001111101010000000100111011000001001010101101010001110101000100101001001000001010000000011 0 0
536	2.45	29.74	( 0 )	0100101100001010000110101111110100110000000100101011001000100001010000101011001000011001010011 0 0	110011110010011000010111011111111110101010010001000111100011111100010100110111111001000101001100110011 0 0	0111100000111111010011101001010011110010011000010000101111011111100101100110000111011011101110000000100110100011001110100001110000111111001111100001 0 0	01111100110111110100000100001111001011011010001100100111001010100111110110 0 0	10101001100100110001000001010101010011000100000100001001101100000001001111101010000000100111011000001001010101101010001110101000100101001001000001010000000011 0 0
212	2.45	29.74	( 0 )	0100101100001010000110101111110100110000000100101011001000100001010000101011001000011001010011 0 0	110011110010011000010111011111111110101010010001000111100011111100010100110111111001000101001100110011 0 0	0111100000111111010011101001010011110010011000010000101111011111100101100110000111011011101110000000100110100011001110100001110000111111001111100001 0 0	01111100110111110100000100001111001011011010001100100111001010100111110110 0 0	10101001100100110001000001010101010011000100000100001001101100000001001111101010000000100111011000001001010101101010001110101000100101001001000001010000000011 0 0
251	2.45	30.09	( 0 )	0100101100001010000110101111110100110000000100101011001000100001010000101011001000011001010011 0 0	110011110010011000010111011111111110101010010001000111100011111100010100110111111001000101001100110011 0 0	0111100000111111010011101001010011110010011000010000101111011111100101100110000111011011101110000000100110100011001110100011110000111111001111100001 0 1	01111100110111110100000100001111001011011010001100100111001010100111110110 0 0	10101001100100110001000001010101010011000100000100001001101100000001001111101010000000100111011000001001010101101010001110101000100101001001000001010000000011 0 0
307	2.45	30.09	( 0 )	0100101100001010000110101111110100110000000100101011001000100001010000101011001000011001010011 0 0	110011110010011000010111011111111110101010010001000111100011111100010100110111111001000101001100110011 0 0	0111100000111111010011101001010011110010011000010000101111011111100101100110000111011011101110000000100110100011001110100011110000111111001111100001 0 0	01111100110111110100000100001111001011011010001100100111001010100111110110 0 0	10101001100100110001000001010101010011000100000100001001101100000001001111101010000000100111011000001001010101101010001110101000100101001001000001010000000011 0 0
383	2.45	30.09	( 0 )	0100101100001010000110101111110100110000000100101011001000100001010000101011001000011001010011 0 0	110011110010011000010111011111111110101010010001000111100011111100010100110111111001000101001100110011 0 0	0111100000111111010011101001010011110010011000010000101111011111100101100110000111011011101110000000100110100011001110100011110000111111001111100001 0 0	01111100110111110100000100001111001011011010001100100111001010100111110110 0 0	10101001100100110001000001010101010011000100000100001001101100000001001111101010000000100111011000001001010101101010001110101000100101001001000001010000000011 0 0
233	2.45	30.09	( 0 )	0100101100001010000110101111110100110000000100101011001000100001010000101011001000011001010011 0 0	110011110010011000010111011111111110101010010001000111100011111100010100110111111001000101001100110011 0 0	0111100000111111010011101001010011110010011000010000101111011111100101100110000111011011101110000000100110100011001110100011110000111111001111100001 0 0	01111100110111110100000100001111001011011010001100100111001010100111110110 0 0	10101001100100110001000001010101010011000100000100001001101100000001001111101010000000100111011000001001010101101010001110101000100101001001000001010000000011 0 0
361	2.45	30.09	( 0 )	0100101100001010000110101111110100110000000100101011001000100001010000101011001000011001010011 0 0	110011110010011000010111011111111110101010010001000111100011111100010100110111111001000101001100110011 0 0	0111100000111111010011101001010011110010011000010000101111011111100101100110000111011011101110000000100110100011001110100011110000111111001111100001 0 0	01111100110111110100000100001111001011011010001100100111001010100111110110 0 0	10101001100100110001000001010101010011000100000100001001101100000001001111101010000000100111011000001001010101101010001110101000100101001001000001010000000011 0 0
264	2.45	30.09	( 0 )	0100101100001010000110101111110100110000000100101011001000100001010000101011001000011001010011 0 0	110011110010011000010111011111111110101010010001000111100011111100010100110111111001000101001100110011 0 0	0111100000111111010011101001010011110010011000010000101111011111100101100110000111011011101110000000100110100011001110100011110000111111001111100001 0 0	01111100110111110100000100001111001011011010001100100111001010100111110110 0 0	10101001100100110001000001010101010011000100000100001001101100000001001111101010000000100111011000001001010101101010001110101000100101001001000001010000000011 0 0
65	2.45	30.09	( 0 )	0100101100001010000110101111110100110000000100101011001000100001010000101011001000011001010011 0 0	110011110010011000010111011111111110101010010001000111100011111100010100110111111001000101001100110011 0 0	0111100000111111010011101001010011110010011000010000101111011111100101100110000111011011101110000000100110100011001110100011110000111111001111100001 0 0	01111100110111110100000100001111001011011010001100100111001010100111110110 0 0	10101001100100110001000001010101010011000100000100001001101100000001001111101010000000100111011000001001010101101010001110101000100101001001000001010000000011 0 0
719	2.45	30.09	( 0 )	0100101100001010000110101111110100110000000100101011001000100001010000101011001000011001010011 0 0	110011110010011000010111011111111110101010010001000111100011111100010100110111111001000101001100110011 0 0	0111100000111111010011101001010011110010011000010000101111011111100101100110000111011011101110000000100110100011001110100011110000111111001111100001 0 0	01111100110111110100000100001111001011011010001100100111001010100111110110 0 0	10101001100100110001000001010101010011000100000100001001101100000001001111101010000000100111011000001001010101101010001110101000100101001001000001010000000011 0 0
9	2.45	30.09	( 0 )	0100101100001010000110101111110100110000000100101011001000100001010000101011001000011001010011 0 0	110011110010011000010111011111111110101010010001000111100011111100010100110111111001000101001100110011 0 0	0111100000111111010011101001010011110010011000010000101111011111100101100110000111011011101110000000100110100011001110100011110000111111001111100001 0 0	01111100110111110100000100001111001011011010001100100111001010100111110110 0 0	10101001100100110001000001010101010011000100000100001001101100000001001111101010000000100111011000001001010101101010001110101000100101001001000001010000000011 0 0
925	2.45	30.09	( 0 )	0100101100001010000110101111110100110000000100101011001000100001010000101011001000011001010011 0 0	110011110010011000010111011111111110101010010001000111100011111100010100110111111001000101001100110011 0 0	0111100000111111010011101001010011110010011000010000101111011111100101100110000111011011101110000000100110100011001110100011110000111111001111100001 0 0	01111100110111110100000100001111001011011010001100100111001010100111110110 0 0	10101001100100110001000001010101010011000100000100001001101100000001001111101010000000100111011000001001010101101010001110101000100101001001000001010000000011 0 0
544	2.45	30.09	( 0 )	0100101100001010000110101111110100110000000100101011001000100001010000101011001000011001010011 0 0	110011110010011000010111011111111110101010010001000111100011111100010100110111111001000101001100110011 0 0	0111100000111111010011101001010011110010011000010000101111011111100101100110000111011011101110000000100110100011001110100011110000111111001111100001 0 0	01111100110111110100000100001111001011011010001100100111001010100111110110 0 0	10101001100100110001000001010101010011000100000100001001101100000001001111101010000000100111011000001001010101101010001110101000100101001001000001010000000011 0 0
111	2.45	30.09	( 0 )	0100101100001010000110101111110100110000000100101011001000100001010000101011001000011001010011 0 0	110011110010011000010111011111111110101010010001000111100011111100010100110111111001000101001100110011 0 0	0111100000111111010011101001010011110010011000010000101111011111100101100110000111011011101110000000100110100011001110100011110000111111001111100001 0 0	01111100110111110100000100001111001011011010001100100111001010100111110110 0 0	10101001100100110001000001010101010011000100000100001001101100000001001111101010000000100111011000001001010101101010001110101000100101001001000001010000000011 0 0
626	2.45	30.09	( 0 )	0100101100001010000110101111110100110000000100101011001000100001010000101011001000011001010011 0 0	110011110010011000010111011111111110101010010001000111100011111100010100110111111001000101001100110011 0 0	0111100000111111010011101001010011110010011000010000101111011111100101100110000111011011101110000000100110100011001110100011110000111111001111100001 0 0	01111100110111110100000100001111001011011010001100100111001010100111110110 0 0	10101001100100110001000001010101010011000100000100001001101100000001001111101010000000100111011000001001010101101010001110101000100101001001000001010000000011 0 0
401	2.45	30.09	( 0 )	0100101100001010000110101111110100110000000100101011001000100001010000101011001000011001010011 0 0	110011110010011000010111011111111110101010010001000111100011111100010100110111111001000101001100110011 0 0	0111100000111111010011101001010011110010011000010000101111011111100101100110000111011011101110000000100110100011001110100011110000111111001111100001 0 0	01111100110111110100000100001111001011011010001100100111001010100111110110 0 0	10101001100100110001000001010101010011000100000100001001101100000001001111101010000000100111011000001001010101101010001110101000100101001001000001010000000011 0 0
621	2.45	30.09	( 0 )	0100101100001010000110101111110100110000000100101011001000100001010000101011001000011001010011 0 0	110011110010011000010111011111111110101010010001000111100011111100010100110111111001000101001100110011 0 0	0111100000111111010011101001010011110010011000010000101111011111100101100110000111011011101110000000100110100011001110100011110000111111001111100001 0 0	01111100110111110100000100001111001011011010001100100111001010100111110110 0 0	10101001100100110001000001010101010011000100000100001001101100000001001111101010000000100111011000001001010101101010001110101000100101001001000001010000000011 0 0
10	2.45	30.09	( 0 )	0100101100001010000110101111110100110000000100101011001000100001010000101011001000011001010011 0 0	110011110010011000010111011111111110101010010001000111100011111100010100110111111001000101001100110011 0 0	0111100000111111010011101001010011110010011000010000101111011111100101100110000111011011101110000000100110100011001110100011110000111111001111100001 0 0	01111100110111110100000100001111001011011010001100100111001010100111110110 0 0	10101001100100110001000001010101010011000100000100001001101100000001001111101010000000100111011000001001010101101010001110101000100101001001000001010000000011 0 0
796	2.80	30.09	( 0 )	0100101100001010000110101111110100110000000100001011001000100001010000101011001000011001010011 1 0	110011110010011000010111011111111110101010010001000111100011111100010100110111111001000101001100110011 0 0	0111100000111111010011101001010011110010011000010000101111011111100101100110000111011011101110000000100110100011001110100011110000111111001111100001 0 0	01111100110111110100000100001111001011011010001100100111001010100111110110 0 0	10101001100100110001000001010101010011000100000100001001101100000001001111101010000000100111011000001001010101101010001110101000100101001001000001010000000011 0 0
1048	2.80	30.44	( 0 )	0100101100001010000110101111110100110000000100001011001000100001010000101011001000011001010011 0 0	110011110010011000010111011111111110101010010001000111100011111100010100110111111001000101001100110011 0 0	0111100000111111010011101001010011110010011000010000101111011111100101100110000111011011101110000000100110100111001110100011110000111111001111100001 0 1	01111100110111110100000100001111001011011010001100100111001010100111110110 0 0	10101001100100110001000001010101010011000100000100001001101100000001001111101010000000100111011000001001010101101010001110101000100101001001000001010000000011 0 0
1035	2.80	30.79	( 0 )	0100101100001010000110101111110100110000000100001011001000100001010000101011001000011001010011 0 0	110011110010011000010111011111111110101010010001000111100011111100010100110111111001000101001100110011 0 0	0111100000111111010011101001010011110010011000010000101111011111100101100110000111010011101110000000100110100111001110100011110000111111001111100001 0 1	01111100110111110100000100001111001011011010001100100111001010100111110110 0 0	10101001100100110001000001010101010011000100000100001001101100000001001111101010000000100111011000001001010101101010001110101000100101001001000001010000000011 0 0
77	2.80	31.49	( 0 )	0100101100001010000110101111110100110000000100001011001000100001010000101011001000011001010011 0 0	110011110010011000010111011111111110101010010001000111100011111100010100110111111001000101001100110011 0 0	0111100000111111010011101001010011110010011000010000101111011111100101100110000110010011101110000000100110100111000110100011110000111111001111100001 0 2	01111100110111110100000100001111001011011010001100100111001010100111110110 0 0	10101001100100110001000001010101010011000100000100001001101100000001001111101010000000100111011000001001010101101010001110101000100101001001000001010000000011 0 0
291	2.80	31.83	( 0 )	0100101100001010000110101111110100110000000100001011001000100001010000101011001000011001010011 0 0	110011110010011000010111011111111110101010010001000111100011111100010100110111111001000101001100110011 0 0	0111100000111111010011101001010011110010011000010000101111011111100101100110000110010011101110000000100110100111000110100011110000111111001111100001 0 0	01111100110111110100000100001111001011011010001100100111001010100111110110 0 0	10101001100100110001000001010101010011000100000100001001101100000001001111101010000000100101011000001001010101101010001110101000100101001001000001010000000011 0 1
728	2.80	31.83	( 0 )	0100101100001010000110101111110100110000000100001011001000100001010000101011001000011001010011 0 0	110011110010011000010111011111111110101010010001000111100011111100010100110111111001000101001100110011 0 0	0111100000111111010011101001010011110010011000010000101111011111100101100110000110010011101110000000100110100111000110100011110000111111001111100001 0 0	01111100110111110100000100001111001011011010001100100111001010100111110110 0 0	10101001100100110001000001010101010011000100000100001001101100000001001111101010000000100101011000001001010101101010001110101000100101001001000001010000000011 0 0
22	3.85	32.53	( 0 )	0100001100001010000110101011010100110000000100001011001000100001010000101011001000011001011011 3 1	110011110010011000010111011111111110101010010001000111100011111100010100110111111001000101001100110011 0 0	0111100000111111010011101001010011110010011000010000101111011111100101100110000110010011101110000000100110100111000110100011110000111111001111100001 0 0	01111100110111110100000100001111001011011010001100100111001010100111110110 0 0	10101001100100110001000001010101010011000100000100001001101100000001001111101010000000100101011000001001010001101010001110101000100101001001000001010000000011 0 1
388	3.85	32.53	( 0 )	0100001100001010000110101011010100110000000100001011001000100001010000101011001000011001011011 0 0	110011110010011000010111011111111110101010010001000111100011111100010100110111111001000101001100110011 0 0	0111100000111111010011101001010011110010011000010000101111011111100101100110000110010011101110000000100110100111000110100011110000111111001111100001 0 0	01111100110111110100000100001111001011011010001100100111001010100111110110 0 0	10101001100100110001000001010101010011000100000100001001101100000001001111101010000000100101011000001001010001101010001110101000100101001001000001010000000011 0 0
358	4.20	32.88	( 0 )	0100001100001010000110101011010100110000000100001011001000100001010000101011001000011001011011 0 0	110011110010011000010111011111111110101010010001000111100011111100010100110111111001000101001100110011 0 0	0111100000111111010011101001010011100010011000010000101111011111100101100110000010010011101110000000100110100111000110100011110000111111001111100001 1 1	01111100110111110100000100001111001011011010001100100111001010100111110110 0 0	10101001100100110001000001010101010011000100000100001001101100000001001111101010000000100101011000001001010001101010001110101000100101001001000001010000000011 0 0
547	4.20	40.36	( 0 )	0100001100001010000110101011010100110000000100001011001000100001010000101011001000011001011011 0 0	110011110010011000010111011111111110101010010001000111100011111100010100110111111001000101001100110011 0 0	0111100000111111010011101001010011100010011000010000101111011111100101100100000000000011100100000000000110100100000110000000000000110111001101100001 0 15	01111100110111110100000100001111001011011010001100100111001010100111110110 0 0	10101001100100110001000001010101010011000100000100001001101100000001001111101010000000100101010000001001010001000010001110101000100001001001000001010000000010 0 5
744	4.20	40.71	( 0 )	0100001100001010000110101011010100110000000100001011001000100001010000101011001000011001011011 0 0	110011110010011000010111011111111110101010010001000111100011111100010100110111111001000101001100110011 0 0	0111100000111111010011101001010011100010011000010000101111011111100101100100000000000011100100000000000110100100000110000000000000110111001101000001 0 1	01111100110111110100000100001111001011011010001100100111001010100111110110 0 0	10101001100100110001000001010101010011000100000100001001101100000001001111101010000000100101010000001001010001000010001110101000100001001001000001010000000010 0 0
843	4.55	40.71	( 0 )	0100001100001010000110101011010100110000000100001011001000100001010000101011001000011001011011 0 0	110011110010011000010111011111111110101010010001000111100011111100010100110111111001000101001100110011 0 0	0111100000111111010011101001010011100010011000010000101111011111100101100100000000000011100100000000000110100100000110000000000000110111001101000001 0 0	01111101110111110100000100001111001011011010001100100111001010100111110110 1 0	10101001100100110001000001010101010011000100000100001001101100000001001111101010000000100101010000001001010001000010001110101000100001001001000001010000000010 0 0
1015	4.55	40.71	( 0 )	0100001100001010000110101011010100110000000100001011001000100001010000101011001000011001011011 0 0	110011110010011000010111011111111110101010010001000111100011111100010100110111111001000101001100110011 0 0	0111100000111111010011101001010011100010011000010000101111011111100101100100000000000011100100000000000110100100000110000000000000110111001101000001 0 0	01111101110111110100000100001111001011011010001100100111001010100111110110 0 0	10101001100100110001000001010101010011000100000100001001101100000001001111101010000000100101010000001001010001000010001110101000100001001001000001010000000010 0 0
1014	4.55	40.71	( 0 )	0100001100001010000110101011010100110000000100001011001000100001010000101011001000011001011011 0 0	110011110010011000010111011111111110101010010001000111100011111100010100110111111001000101001100110011 0 0	0111100000111111010011101001010011100010011000010000101111011111100101100100000000000011100100000000000110100100000110000000000000110111001101000001 0 0	01111101110111110100000100001111001011011010001100100111001010100111110110 0 0	10101001100100110001000001010101010011000100000100001001101100000001001111101010000000100101010000001001010001000010001110101000100001001001000001010000000010 0 0
