# Supplementary material for: Decoupled maternal and zygotic genetic effects shape the evolution of development
Source: eLife. 2018 Sep 10;7:e37143. doi: 10.7554/eLife.37143 (PMC6168281; doi:10.7554/eLife.37143)
Supplement: Supplementary file 3. — The directory includes R scripts for each of the four steps of map construction detailed in the Materials and Methods, and a perl script required for step 2. The directory also includes data files called by the R scripts. [file elife-37143-supp3.zip › FileS3.MapConstruction/MLchromosomephases/ws.10.rp]

#java OrderMarkers2 data= W288.S1111.lm3.filtered map=/Applications/lepmap2/W288.S1111.imp.fil.X.map evaluateOrder=WithRandomPhaseW288.S1111.ch10 improveOrder=0 randomPhase=1 outputPhasedData=1 randSeed=4009299745063840010
#*** LG = 0 likelihood = -1419.3031
#marker_number	male_position	female_position	( 0.0 )[	phased data]
302	0.00	0.00	( 0 )	0100010000000000100100000110110001000101000000010000001110000010110000110010000000100101100011 0 0	111011100111100111101010111011110011011101001011010001111111001011111001100100001101000110001110001110 0 0	0001011111001010010010101101100101000000001001100010000100001000010000101100010011000101101000000001111011001001010001111001001000010000001000011110 0 0	10010001010010010010000101110001101001111111101110010110011101010111001011 0 0	11110011111110111010100100110010101110011111001111110010001010110100000100110100110101111111010010010100110111110100111000100100101111111001010100010111101011 0 0
551	0.00	0.00	( 0 )	0100010000000000100100000110110001000101000000010000001110000010110000110010000000100101100011 0 0	111011100111100111101010111011110011011101001011010001111111001011111001100100001101000110001110001110 0 0	0001011111001010010010101101100101000000001001100010000100001000010000101100010011000101101000000001111011001001010001111001001000010000001000011110 0 0	10010001010010010010000101110001101001111111101110010110011101010111001011 0 0	11110011111110111010100100110010101110011111001111110010001010110100000100110100110101111111010010010100110111110100111000100100101111111001010100010111101011 0 0
1069	0.35	0.00	( 0 )	0100010000000000100100000110110001000101000000010000001110000010110000110010000000100101100011 0 0	111011100111100111101010111011110011011101001011010001111111001011111001100100001101000110001110001110 0 0	0001011111001010010010101101100101000000001001100010000100001000010000101100010011000101101000000001111011001001010001111001001000010000001000011110 0 0	10010001010010010010000101110001101001111111101110010110011101010111001011 0 0	11110011111110111010100100110010101110011111001111110010001010110100000000110100110101111111010010010100110111110100111000100100101111111001010100010111101011 1 0
703	0.35	0.00	( 0 )	0100010000000000100100000110110001000101000000010000001110000010110000110010000000100101100011 0 0	111011100111100111101010111011110011011101001011010001111111001011111001100100001101000110001110001110 0 0	0001011111001010010010101101100101000000001001100010000100001000010000101100010011000101101000000001111011001001010001111001001000010000001000011110 0 0	10010001010010010010000101110001101001111111101110010110011101010111001011 0 0	11110011111110111010100100110010101110011111001111110010001010110100000000110100110101111111010010010100110111110100111000100100101111111001010100010111101011 0 0
199	0.35	0.00	( 0 )	0100010000000000100100000110110001000101000000010000001110000010110000110010000000100101100011 0 0	111011100111100111101010111011110011011101001011010001111111001011111001100100001101000110001110001110 0 0	0001011111001010010010101101100101000000001001100010000100001000010000101100010011000101101000000001111011001001010001111001001000010000001000011110 0 0	10010001010010010010000101110001101001111111101110010110011101010111001011 0 0	11110011111110111010100100110010101110011111001111110010001010110100000000110100110101111111010010010100110111110100111000100100101111111001010100010111101011 0 0
876	0.35	0.35	( 0 )	0100010000000000100100000110110001000101000000010000001110000010110000110010000000100101100011 0 0	111011100111100111101010111011110011011101001011010001111111001011111001100100001101000110001110101110 0 1	0001011111001010010010101101100101000000001001100010000100001000010000101100010011000101101000000001111011001001010001111001001000010000001000011110 0 0	10010001010010010010000101110001101001111111101110010110011101010111001011 0 0	11110011111110111010100100110010101110011111001111110010001010110100000000110100110101111111010010010100110111110100111000100100101111111001010100010111101011 0 0
494	0.35	0.35	( 0 )	0100010000000000100100000110110001000101000000010000001110000010110000110010000000100101100011 0 0	111011100111100111101010111011110011011101001011010001111111001011111001100100001101000110001110101110 0 0	0001011111001010010010101101100101000000001001100010000100001000010000101100010011000101101000000001111011001001010001111001001000010000001000011110 0 0	10010001010010010010000101110001101001111111101110010110011101010111001011 0 0	11110011111110111010100100110010101110011111001111110010001010110100000000110100110101111111010010010100110111110100111000100100101111111001010100010111101011 0 0
704	0.35	1.05	( 0 )	0100010000000000100100000110110001000101000000010000001110000010110000110010000000100101100011 0 0	111011100111100111101010111011110011011101001011010001111111001011111001100100001101000110001110101110 0 0	0001011111001010010010101101100101000000001001100010000100001000010000101100010011000101101000000001111011001001010001111001001000010000001000011110 0 0	10010001010010010010000101110001101000111111001110010110011101010111001011 0 2	11110011111110111010100100110010101110011111001111110010001010110100000000110100110101111111010010010100110111110100111000100100101111111001010100010111101011 0 0
705	0.35	1.05	( 0 )	0100010000000000100100000110110001000101000000010000001110000010110000110010000000100101100011 0 0	111011100111100111101010111011110011011101001011010001111111001011111001100100001101000110001110101110 0 0	0001011111001010010010101101100101000000001001100010000100001000010000101100010011000101101000000001111011001001010001111001001000010000001000011110 0 0	10010001010010010010000101110001101000111111001110010110011101010111001011 0 0	11110011111110111010100100110010101110011111001111110010001010110100000000110100110101111111010010010100110111110100111000100100101111111001010100010111101011 0 0
545	0.35	1.05	( 0 )	0100010000000000100100000110110001000101000000010000001110000010110000110010000000100101100011 0 0	111011100111100111101010111011110011011101001011010001111111001011111001100100001101000110001110101110 0 0	0001011111001010010010101101100101000000001001100010000100001000010000101100010011000101101000000001111011001001010001111001001000010000001000011110 0 0	10010001010010010010000101110001101000111111001110010110011101010111001011 0 0	11110011111110111010100100110010101110011111001111110010001010110100000000110100110101111111010010010100110111110100111000100100101111111001010100010111101011 0 0
144	0.35	1.05	( 0 )	0100010000000000100100000110110001000101000000010000001110000010110000110010000000100101100011 0 0	111011100111100111101010111011110011011101001011010001111111001011111001100100001101000110001110101110 0 0	0001011111001010010010101101100101000000001001100010000100001000010000101100010011000101101000000001111011001001010001111001001000010000001000011110 0 0	10010001010010010010000101110001101000111111001110010110011101010111001011 0 0	11110011111110111010100100110010101110011111001111110010001010110100000000110100110101111111010010010100110111110100111000100100101111111001010100010111101011 0 0
730	0.35	1.05	( 0 )	0100010000000000100100000110110001000101000000010000001110000010110000110010000000100101100011 0 0	111011100111100111101010111011110011011101001011010001111111001011111001100100001101000110001110101110 0 0	0001011111001010010010101101100101000000001001100010000100001000010000101100010011000101101000000001111011001001010001111001001000010000001000011110 0 0	10010001010010010010000101110001101000111111001110010110011101010111001011 0 0	11110011111110111010100100110010101110011111001111110010001010110100000000110100110101111111010010010100110111110100111000100100101111111001010100010111101011 0 0
301	0.35	1.05	( 0 )	0100010000000000100100000110110001000101000000010000001110000010110000110010000000100101100011 0 0	111011100111100111101010111011110011011101001011010001111111001011111001100100001101000110001110101110 0 0	0001011111001010010010101101100101000000001001100010000100001000010000101100010011000101101000000001111011001001010001111001001000010000001000011110 0 0	10010001010010010010000101110001101000111111001110010110011101010111001011 0 0	11110011111110111010100100110010101110011111001111110010001010110100000000110100110101111111010010010100110111110100111000100100101111111001010100010111101011 0 0
213	0.35	1.05	( 0 )	0100010000000000100100000110110001000101000000010000001110000010110000110010000000100101100011 0 0	111011100111100111101010111011110011011101001011010001111111001011111001100100001101000110001110101110 0 0	0001011111001010010010101101100101000000001001100010000100001000010000101100010011000101101000000001111011001001010001111001001000010000001000011110 0 0	10010001010010010010000101110001101000111111001110010110011101010111001011 0 0	11110011111110111010100100110010101110011111001111110010001010110100000000110100110101111111010010010100110111110100111000100100101111111001010100010111101011 0 0
609	0.35	1.05	( 0 )	0100010000000000100100000110110001000101000000010000001110000010110000110010000000100101100011 0 0	111011100111100111101010111011110011011101001011010001111111001011111001100100001101000110001110101110 0 0	0001011111001010010010101101100101000000001001100010000100001000010000101100010011000101101000000001111011001001010001111001001000010000001000011110 0 0	10010001010010010010000101110001101000111111001110010110011101010111001011 0 0	11110011111110111010100100110010101110011111001111110010001010110100000000110100110101111111010010010100110111110100111000100100101111111001010100010111101011 0 0
341	0.35	1.05	( 0 )	0100010000000000100100000110110001000101000000010000001110000010110000110010000000100101100011 0 0	111011100111100111101010111011110011011101001011010001111111001011111001100100001101000110001110101110 0 0	0001011111001010010010101101100101000000001001100010000100001000010000101100010011000101101000000001111011001001010001111001001000010000001000011110 0 0	10010001010010010010000101110001101000111111001110010110011101010111001011 0 0	11110011111110111010100100110010101110011111001111110010001010110100000000110100110101111111010010010100110111110100111000100100101111111001010100010111101011 0 0
951	0.35	1.05	( 0 )	0100010000000000100100000110110001000101000000010000001110000010110000110010000000100101100011 0 0	111011100111100111101010111011110011011101001011010001111111001011111001100100001101000110001110101110 0 0	0001011111001010010010101101100101000000001001100010000100001000010000101100010011000101101000000001111011001001010001111001001000010000001000011110 0 0	10010001010010010010000101110001101000111111001110010110011101010111001011 0 0	11110011111110111010100100110010101110011111001111110010001010110100000000110100110101111111010010010100110111110100111000100100101111111001010100010111101011 0 0
599	0.35	1.05	( 0 )	0100010000000000100100000110110001000101000000010000001110000010110000110010000000100101100011 0 0	111011100111100111101010111011110011011101001011010001111111001011111001100100001101000110001110101110 0 0	0001011111001010010010101101100101000000001001100010000100001000010000101100010011000101101000000001111011001001010001111001001000010000001000011110 0 0	10010001010010010010000101110001101000111111001110010110011101010111001011 0 0	11110011111110111010100100110010101110011111001111110010001010110100000000110100110101111111010010010100110111110100111000100100101111111001010100010111101011 0 0
143	0.35	1.05	( 0 )	0100010000000000100100000110110001000101000000010000001110000010110000110010000000100101100011 0 0	111011100111100111101010111011110011011101001011010001111111001011111001100100001101000110001110101110 0 0	0001011111001010010010101101100101000000001001100010000100001000010000101100010011000101101000000001111011001001010001111001001000010000001000011110 0 0	10010001010010010010000101110001101000111111001110010110011101010111001011 0 0	11110011111110111010100100110010101110011111001111110010001010110100000000110100110101111111010010010100110111110100111000100100101111111001010100010111101011 0 0
43	0.35	1.05	( 0 )	0100010000000000100100000110110001000101000000010000001110000010110000110010000000100101100011 0 0	111011100111100111101010111011110011011101001011010001111111001011111001100100001101000110001110101110 0 0	0001011111001010010010101101100101000000001001100010000100001000010000101100010011000101101000000001111011001001010001111001001000010000001000011110 0 0	10010001010010010010000101110001101000111111001110010110011101010111001011 0 0	11110011111110111010100100110010101110011111001111110010001010110100000000110100110101111111010010010100110111110100111000100100101111111001010100010111101011 0 0
45	0.35	1.05	( 0 )	0100010000000000100100000110110001000101000000010000001110000010110000110010000000100101100011 0 0	111011100111100111101010111011110011011101001011010001111111001011111001100100001101000110001110101110 0 0	0001011111001010010010101101100101000000001001100010000100001000010000101100010011000101101000000001111011001001010001111001001000010000001000011110 0 0	10010001010010010010000101110001101000111111001110010110011101010111001011 0 0	11110011111110111010100100110010101110011111001111110010001010110100000000110100110101111111010010010100110111110100111000100100101111111001010100010111101011 0 0
773	0.35	1.40	( 0 )	0100010000000000100100000110110001000101000000010000001110000010110000110010000000100101100011 0 0	111011100111100111101010111011110011011101001011010001111111001011111001100100001101000110001110101110 0 0	0001011111001010010010101101100101000000001001100010000100001000010000101100010011000101101000000001111011011001010001111001001000010000001000011110 0 1	10010001010010010010000101110001101000111111001110010110011101010111001011 0 0	11110011111110111010100100110010101110011111001111110010001010110100000000110100110101111111010010010100110111110100111000100100101111111001010100010111101011 0 0
1078	0.35	1.40	( 0 )	0100010000000000100100000110110001000101000000010000001110000010110000110010000000100101100011 0 0	111011100111100111101010111011110011011101001011010001111111001011111001100100001101000110001110101110 0 0	0001011111001010010010101101100101000000001001100010000100001000010000101100010011000101101000000001111011011001010001111001001000010000001000011110 0 0	10010001010010010010000101110001101000111111001110010110011101010111001011 0 0	11110011111110111010100100110010101110011111001111110010001010110100000000110100110101111111010010010100110111110100111000100100101111111001010100010111101011 0 0
399	0.35	1.40	( 0 )	0100010000000000100100000110110001000101000000010000001110000010110000110010000000100101100011 0 0	111011100111100111101010111011110011011101001011010001111111001011111001100100001101000110001110101110 0 0	0001011111001010010010101101100101000000001001100010000100001000010000101100010011000101101000000001111011011001010001111001001000010000001000011110 0 0	10010001010010010010000101110001101000111111001110010110011101010111001011 0 0	11110011111110111010100100110010101110011111001111110010001010110100000000110100110101111111010010010100110111110100111000100100101111111001010100010111101011 0 0
185	0.35	1.40	( 0 )	0100010000000000100100000110110001000101000000010000001110000010110000110010000000100101100011 0 0	111011100111100111101010111011110011011101001011010001111111001011111001100100001101000110001110101110 0 0	0001011111001010010010101101100101000000001001100010000100001000010000101100010011000101101000000001111011011001010001111001001000010000001000011110 0 0	10010001010010010010000101110001101000111111001110010110011101010111001011 0 0	11110011111110111010100100110010101110011111001111110010001010110100000000110100110101111111010010010100110111110100111000100100101111111001010100010111101011 0 0
755	0.35	1.40	( 0 )	0100010000000000100100000110110001000101000000010000001110000010110000110010000000100101100011 0 0	111011100111100111101010111011110011011101001011010001111111001011111001100100001101000110001110101110 0 0	0001011111001010010010101101100101000000001001100010000100001000010000101100010011000101101000000001111011011001010001111001001000010000001000011110 0 0	10010001010010010010000101110001101000111111001110010110011101010111001011 0 0	11110011111110111010100100110010101110011111001111110010001010110100000000110100110101111111010010010100110111110100111000100100101111111001010100010111101011 0 0
656	0.70	1.40	( 0 )	0100010000000000100100000110110001000101000000010000001110000010110000110010000000100101100011 0 0	111011100111100111101010111011110011011101001011010001111111001011111001100100001101000110001110101110 0 0	0001011111001010010010001101100101000000001001100010000100001000010000101100010011000101101000000001111011011001010001111001001000010000001000011110 1 0	10010001010010010010000101110001101000111111001110010110011101010111001011 0 0	11110011111110111010100100110010101110011111001111110010001010110100000000110100110101111111010010010100110111110100111000100100101111111001010100010111101011 0 0
822	0.70	1.40	( 0 )	0100010000000000100100000110110001000101000000010000001110000010110000110010000000100101100011 0 0	111011100111100111101010111011110011011101001011010001111111001011111001100100001101000110001110101110 0 0	0001011111001010010010001101100101000000001001100010000100001000010000101100010011000101101000000001111011011001010001111001001000010000001000011110 0 0	10010001010010010010000101110001101000111111001110010110011101010111001011 0 0	11110011111110111010100100110010101110011111001111110010001010110100000000110100110101111111010010010100110111110100111000100100101111111001010100010111101011 0 0
975	1.05	2.10	( 0 )	0100010000000000100100000110110001000101000000010000001110000010110000100010000000100101100010 0 2	111011100111100111101010111011110011011101001011010001111111001011111001100100001101000110001110101110 0 0	0001011111001010010010001101100101000000001001100010000100001000010000101100010011000101101000000001111011011001010001111001001000010000001000011110 0 0	10010001010010010010010101110001101000111111001110010110011101010111001011 1 0	11110011111110111010100100110010101110011111001111110010001010110100000000110100110101111111010010010100110111110100111000100100101111111001010100010111101011 0 0
290	1.05	2.10	( 0 )	0100010000000000100100000110110001000101000000010000001110000010110000100010000000100101100010 0 0	111011100111100111101010111011110011011101001011010001111111001011111001100100001101000110001110101110 0 0	0001011111001010010010001101100101000000001001100010000100001000010000101100010011000101101000000001111011011001010001111001001000010000001000011110 0 0	10010001010010010010010101110001101000111111001110010110011101010111001011 0 0	11110011111110111010100100110010101110011111001111110010001010110100000000110100110101111111010010010100110111110100111000100100101111111001010100010111101011 0 0
841	1.05	2.44	( 0 )	0100010000000000100100000110110001000101000000010000001110000010110000100010000000100101100010 0 0	111011100111100111101010111011110011011101001011010001111111001011111001100100001101000110001110101110 0 0	0001011111001010010010001101100101000000001001100010000100001000010000101100010011000101101000000001111011001001010001111001001000010000001000011110 0 1	10010001010010010010010101110001101000111111001110010110011101010111001011 0 0	11110011111110111010100100110010101110011111001111110010001010110100000000110100110101111111010010010100110111110100111000100100101111111001010100010111101011 0 0
991	1.05	2.44	( 0 )	0100010000000000100100000110110001000101000000010000001110000010110000100010000000100101100010 0 0	111011100111100111101010111011110011011101001011010001111111001011111001100100001101000110001110101110 0 0	0001011111001010010010001101100101000000001001100010000100001000010000101100010011000101101000000001111011001001010001111001001000010000001000011110 0 0	10010001010010010010010101110001101000111111001110010110011101010111001011 0 0	11110011111110111010100100110010101110011111001111110010001010110100000000110100110101111111010010010100110111110100111000100100101111111001010100010111101011 0 0
429	1.05	2.79	( 0 )	0100010000000000100100000110110001000101000000010000001110000010110000100010000000100101100010 0 0	111011100111100111101010111011110011011101001011010001111111001011111001100100001101000110001110101110 0 0	0001011111001010010010001101100101000000001001100010000100001000010000101100010011000101101000000001111011001001010001111001001000010000001000011110 0 0	10010001010010010010010101110001101000111111001110010110010101010111001011 0 1	11110011111110111010100100110010101110011111001111110010001010110100000000110100110101111111010010010100110111110100111000100100101111111001010100010111101011 0 0
592	1.05	2.79	( 0 )	0100010000000000100100000110110001000101000000010000001110000010110000100010000000100101100010 0 0	111011100111100111101010111011110011011101001011010001111111001011111001100100001101000110001110101110 0 0	0001011111001010010010001101100101000000001001100010000100001000010000101100010011000101101000000001111011001001010001111001001000010000001000011110 0 0	10010001010010010010010101110001101000111111001110010110010101010111001011 0 0	11110011111110111010100100110010101110011111001111110010001010110100000000110100110101111111010010010100110111110100111000100100101111111001010100010111101011 0 0
507	1.39	2.79	( 0 )	0100010000000000100100000110110001000101000000010000001110000010110000100010000000100101100010 0 0	111011100111100111101010111011110011011101001011010001111111001011111001100100001101000110001110101110 0 0	0001011111001010010010001101100101000000001001100010000100001000010000101100010011000101101000000001111011001001010001111001001000010000001000011110 0 0	00010001010010010010010101110001101000111111001110010110010101010111001011 1 0	11110011111110111010100100110010101110011111001111110010001010110100000000110100110101111111010010010100110111110100111000100100101111111001010100010111101011 0 0
397	1.39	2.79	( 0 )	0100010000000000100100000110110001000101000000010000001110000010110000100010000000100101100010 0 0	111011100111100111101010111011110011011101001011010001111111001011111001100100001101000110001110101110 0 0	0001011111001010010010001101100101000000001001100010000100001000010000101100010011000101101000000001111011001001010001111001001000010000001000011110 0 0	00010001010010010010010101110001101000111111001110010110010101010111001011 0 0	11110011111110111010100100110010101110011111001111110010001010110100000000110100110101111111010010010100110111110100111000100100101111111001010100010111101011 0 0
667	1.74	2.79	( 0 )	0100010000000000100100000110110001000101000000010000001110000010110000100010000000100101100010 0 0	111011100111100111101010111011110011011101001011010001111111001011111001100100001101000110001110101110 0 0	0001011111001010010010001101100101000000001001100010000100001000010000101100010011000101101000000001111011001001010001111001001000010000001000011110 0 0	00010001010010010010010101110001101000111111001110010110010101010111001011 0 0	11110011111110101010100100110010101110011111001111110010001010110100000000110100110101111111010010010100110111110100111000100100101111111001010100010111101011 1 0
878	2.44	2.79	( 0 )	0100010000000000100100000110110001000101000000010000001110000010110000100010000000100101100010 0 0	111011100111100111101010111011110011011101011011010001111111001011111001100100001101000110001110101110 1 0	0001011111001010010010001101100101000000001001100010000100001000010000101100010011000101101000000001111011001001010001111001001000010000001000011110 0 0	00010001010010010010010101110001101000111111001110010110010101010111001011 0 0	11110011111110101010100100110010101110011111001011110010001010110100000000110100110101111111010010010100110111110100111000100100101111111001010100010111101011 1 0
46	2.44	2.79	( 0 )	0100010000000000100100000110110001000101000000010000001110000010110000100010000000100101100010 0 0	111011100111100111101010111011110011011101011011010001111111001011111001100100001101000110001110101110 0 0	0001011111001010010010001101100101000000001001100010000100001000010000101100010011000101101000000001111011001001010001111001001000010000001000011110 0 0	00010001010010010010010101110001101000111111001110010110010101010111001011 0 0	11110011111110101010100100110010101110011111001011110010001010110100000000110100110101111111010010010100110111110100111000100100101111111001010100010111101011 0 0
68	2.44	3.14	( 0 )	0100010000000000100100000110110001000101000000010000001110000010110000100010000000100101100010 0 0	111011100111100111101010111011110011011101011011010001111111001011111001100100001101000110001110101110 0 0	0001011111001010010010001101100101000000001001100010000100001000010000101100010011000101101000000001111011001001010001111001001000010000001000011110 0 0	00010001010010010010010101110001101000111111001110010110010101010111001011 0 0	11110011111110101010100100110010101110011111001011110010001010110100000000110100110101111111010000010100110111110100111000100100101111111001010100010111101011 0 1
67	2.44	3.49	( 0 )	0100010000000000100100000110110001000101000000010000001110000010110000100010000000100101100010 0 0	111011100111100111101010111011110011011101011011010001111111001011111001100100001101000110001110101110 0 0	0001011111001010010010001101100101000000001001100010000100001000010000101100010011000101101000000001111011001001010001111001001000010000001000011110 0 0	00010001010010010010010101110001101000111111001110010110010101010111001011 0 0	11110011111110101010100100110010101110011111001011110010001010110100000000110100110101111111010000010100110111110100111000100100101111110001010100010111101011 0 1
18	2.44	7.90	( 0 )	0100010000000000100100000110110001000101000000010000001110000010110000100010000000100101100010 0 0	111011100111100111101010111011110011011101011011010001111111001011111001100100001101000110001110101110 0 0	0001011111001010010010001101100101000000001001100010000100001000010000101100010011000101101000000001111011001001010001111001001000010000001000011110 0 0	00010001010010010010010101110001101000111111001110010110010101010111001011 0 0	11110011111110101010100100110010101110011111001011110010001010110100000000110100110101111111010000010000110111110100101000100110101001010001010100000001101010 0 10
412	3.27	7.90	( 0 )	0100010000000000100100000110110001000101000000010000001110000010110000100010000000100101100010 0 0	111011100111100111101010111011110011011101011011010001111111001011111001100100001101000110001110101110 0 0	0001011111001010010010001101100100000000001001100010000100001000010000101100010011000101101000000001111011001001010001111001001000010000001000011110 1 0	00010001010010010010010101110001101000111111001110010110010101010111001011 0 0	11110011111110101010100100110010101110011111001011110010001010110100000000110100110101111111010000010000110111110100101000100110101001010001010100000001101010 0 0
699	3.27	8.32	( 0 )	0100010000000000100100000110110001000101000000010000001111000010110000100010000000100101100010 0 1	111011100111100111101010111011110011011101011011010001111111001011111001100100001101000110001110101110 0 0	0001011111001010010010001101100100000000001001100010000100001000010000101100010011000101101000000001111011001001010001111001001000010000001000011110 0 0	00010001010010010010010101110001101000111111001110010110010101010111001011 0 0	11110011111110101010100100110010101110011111001011110010001010110100000000110100110101111111010000010000110111110100101000100110101001010001010100000001101010 0 0
457	3.27	8.32	( 0 )	0100010000000000100100000110110001000101000000010000001111000010110000100010000000100101100010 0 0	111011100111100111101010111011110011011101011011010001111111001011111001100100001101000110001110101110 0 0	0001011111001010010010001101100100000000001001100010000100001000010000101100010011000101101000000001111011001001010001111001001000010000001000011110 0 0	00010001010010010010010101110001101000111111001110010110010101010111001011 0 0	11110011111110101010100100110010101110011111001011110010001010110100000000110100110101111111010000010000110111110100101000100110101001010001010100000001101010 0 0
700	3.27	8.32	( 0 )	0100010000000000100100000110110001000101000000010000001111000010110000100010000000100101100010 0 0	111011100111100111101010111011110011011101011011010001111111001011111001100100001101000110001110101110 0 0	0001011111001010010010001101100100000000001001100010000100001000010000101100010011000101101000000001111011001001010001111001001000010000001000011110 0 0	00010001010010010010010101110001101000111111001110010110010101010111001011 0 0	11110011111110101010100100110010101110011111001011110010001010110100000000110100110101111111010000010000110111110100101000100110101001010001010100000001101010 0 0
