# Supplementary material for: Decoupled maternal and zygotic genetic effects shape the evolution of development
Source: eLife. 2018 Sep 10;7:e37143. doi: 10.7554/eLife.37143 (PMC6168281; doi:10.7554/eLife.37143)
Supplement: Supplementary file 3. — The directory includes R scripts for each of the four steps of map construction detailed in the Materials and Methods, and a perl script required for step 2. The directory also includes data files called by the R scripts. [file elife-37143-supp3.zip › FileS3.MapConstruction/MLchromosomephases/ws.11.rp]

#java OrderMarkers2 data= W288.S1111.lm3.filtered map=/Applications/lepmap2/W288.S1111.imp.fil.X.map evaluateOrder=WithRandomPhaseW288.S1111.ch11 improveOrder=0 randomPhase=1 outputPhasedData=1 randSeed=6885591749748418893
#*** LG = 0 likelihood = -2896.5126
#marker_number	male_position	female_position	( 0.0 )[	phased data]
311	0.00	0.00	( 0 )	0001101001010111101111110001010000111101001101100010011100000110001000010110100001011111010000 0 0	100000100010110100000000110000000010000000000001100110000110000111000001010110011101111011001101100000 0 0	0100110101100110100000000000000100100001000110111010000001100011110010000110110101100100101101000000011001011110100000110000000101010110100111000001 0 0	10001011000100100010011001010001001000111110111111110110100111001011101101 0 0	11010001110101110110110101111100111011000110111100000101111110101011111011101111100000010101111111111011011011000010000111111110010011010011011101001000111111 0 0
1098	0.00	0.00	( 0 )	0001101001010111101111110001010000111101001101100010011100000110001000010110100001011111010000 0 0	100000100010110100000000110000000010000000000001100110000110000111000001010110011101111011001101100000 0 0	0100110101100110100000000000000100100001000110111010000001100011110010000110110101100100101101000000011001011110100000110000000101010110100111000001 0 0	10001011000100100010011001010001001000111110111111110110100111001011101101 0 0	11010001110101110110110101111100111011000110111100000101111110101011111011101111100000010101111111111011011011000010000111111110010011010011011101001000111111 0 0
944	0.00	0.00	( 0 )	0001101001010111101111110001010000111101001101100010011100000110001000010110100001011111010000 0 0	100000100010110100000000110000000010000000000001100110000110000111000001010110011101111011001101100000 0 0	0100110101100110100000000000000100100001000110111010000001100011110010000110110101100100101101000000011001011110100000110000000101010110100111000001 0 0	10001011000100100010011001010001001000111110111111110110100111001011101101 0 0	11010001110101110110110101111100111011000110111100000101111110101011111011101111100000010101111111111011011011000010000111111110010011010011011101001000111111 0 0
142	0.00	12.12	( 0 )	0001101001010111101111110001010000111101001101100010011100000110001000010110100001011111010000 0 0	100000100010110100000000110000000010000000000001100010110110000101001001010110111111101011011101100001 0 10	0100110101100110100000000000000100100001000110111010000001100011110010000110110101100100101101000000011001011110100000110000000101010110100111000001 0 0	10001011000100100010011001010001001000111110111111110110100111001011101101 0 0	11010001110101110110110101111100111011000110111100000101111110101011111011101111010101010101101101111011000010100010001101111110111111010000111001001010011111 0 21
743	0.70	12.47	( 0 )	0001101001010111101111110001010000111101001101100010011100000110001000010110100001011111010000 0 0	100000100010110100001000110000000010000000000001100010110110000101001001010110111111101011011101100001 1 0	0100110101100110100000000000000100100001000110111010000001100011100010000111110101100100101101000000011001011110100000110000000101010110100111000001 1 1	10001011000100100010011001010001001000111110111111110110100111001011101101 0 0	11010001110101110110110101111100111011000110111100000101111110101011111011101111010101010101101101111011000010100010001101111110111111010000111001001010011111 0 0
820	0.70	14.96	( 0 )	0001101001010111101111110001010000111101001101100010011100000110001000010110100001011111010000 0 0	100000100010110100001000110000000010000000000001100010110010000001001001010100111111101011011101100001 0 3	0100110101100110100000000000000100100001000110111010000001100011100010000111110101100100101101000000011001011110100000110000000101010110100111000001 0 0	10001011000100100010011001010001001000111110111111110110100111001011101101 0 0	11010001110101110110110101111100111011000110111100000101111110101011111011101111010101010101101101111111000010100010011101111111111111010000111011001010011111 0 4
943	0.70	15.31	( 0 )	0001101001010111101111110001010000111101001101100010011100000110001000010110100001011111010000 0 0	100000100010110100001000110000000010000000000001100010110010000001001001010100111111101011011101100001 0 0	0100110101100110100000000000000100100001000110111010000001100011100010000111110111100100101101000000011001011110100000110000000101010110100111000001 0 1	10001011000100100010011001010001001000111110111111110110100111001011101101 0 0	11010001110101110110110101111100111011000110111100000101111110101011111011101111010101010101101101111111000010100010011101111111111111010000111011001010011111 0 0
679	0.70	16.36	( 0 )	0001101001010111101111110001010000111101001101100010011100000110001000010110100001011111010000 0 0	100000100010110100001000110000000010000000000001100010110010000001001001010000111111101011011101100001 0 1	0100110101100110100000000000000100100001000110111010000001100011100010000111110111100100101101000000011001011110100000110000000101010110100111000001 0 0	10001011000100100010011001010001001000111110111111110110100111001011101101 0 0	11010001110101110110110101111100111011000110111100000101111110101011111011101111010101010001101101111111000010100010011101111111111111010000110011001010011111 0 2
815	3.93	16.36	( 0 )	0001101001010111101111110001010000111101001101100010011100000110001000010110100001011111010000 0 0	110000110010110100001010110000000010000000000001100010110010000001001001010000111111101011011101100001 3 0	0100110101100110100000000000000100100001000110111010000001100011100010000111110111100100101101000000011001011110100000110000000101010110100111000001 0 0	00001011000100100010011001010001001000111110111111110110100111001011101101 1 0	11000000110101110110110101111100110011000110111100000101111110101011110001101111010101010001101101111111000010100010011101111111111111010000110011001010011111 5 0
519	13.46	16.36	( 0 )	0001100001010111101111110001010000111101001101100010011100000110001000010110100001011111010000 1 0	110000110010110100001010110011101111011001101001100010110010000001001001010000111111101011011101100001 11 0	0100110101100110100100000000000100100001000110111010000001100011100010000111110111100100101101000000011001011110100000110000000101010110100111000001 1 0	00001011000100100010011001010001001000111110111111110110100111001011101101 0 0	11000000100001110110110110110100100000000110111100000100100110101011010001101111010101010001101101111111000010100010011101111111111111010000110011001010011111 12 0
946	13.46	16.36	( 0 )	0001100001010111101111110001010000111101001101100010011100000110001000010110100001011111010000 0 0	110000110010110100001010110011101111011001101001100010110010000001001001010000111111101011011101100001 0 0	0100110101100110100100000000000100100001000110111010000001100011100010000111110111100100101101000000011001011110100000110000000101010110100111000001 0 0	00001011000100100010011001010001001000111110111111110110100111001011101101 0 0	11000000100001110110110110110100100000000110111100000100100110101011010001101111010101010001101101111111000010100010011101111111111111010000110011001010011111 0 0
426	14.87	16.36	( 0 )	0001100001010111101111110001010000111101001101100010011100000110001000010110100001011111010000 0 0	110000110010110100001010110011101111011001101001100010110010000001001001010000111111101011011101100001 0 0	0100110101100110100100000000001100100001000110111010000101100011100010000111110111100100101101000000011001011110100000110000000101010110100111000001 2 0	00001011000100100010011001010001001000111110111111110110100111001011101101 0 0	11000000100001110110110110110100000000000110111100000100100110101010010001101111010101010001101101111111000010100010011101111111111111010000110011001010011111 2 0
675	15.57	17.42	( 0 )	0001100001010111101111110001010000111101001101100010011100000110001000010110100001011111010000 0 0	110000110010110100001010110011101111011001101001100010110010000001001001010000111111101011011101100001 0 0	0100110101100110110100000000001100100001000110111010000101100011100010000111110111100100101101000000011001011100100000110000000101010110101111000001 1 2	00001011000100100010011001010001001000111110111111110110100111000011101101 0 1	11000100100001110110110110110100000000000110111100000100100110101010010001101111010101010001101101111111000010100010011101111111111111010000110011001010011111 1 0
39	15.92	17.42	( 0 )	0001100001010111101111110001010000111101001101100010011100000110001000010110100001011111010000 0 0	110000110010110100001010110011101111011001101001100010110010000001001001010000111111101011011101100001 0 0	0100110101100110110100000000001100100001000110111010000101100011100010000111110111100100101101000000011001011100100000110000000101010110101111000001 0 0	00001011000100100010011001010001001000111110111111110110100111000011101101 0 0	11000100100001110110110100110100000000000110111100000100100110101010010001101111010101010001101101111111000010100010011101111111111111010000110011001010011111 1 0
239	16.27	17.76	( 0 )	0001100001010111101111110001010000111101001101100010011100000110001000010110100001011111010000 0 0	110000110010110100001010110011101111011001101001100010110010000001001001010000111111101011011101100001 0 0	0100110101100110110100000000001100100001000110111010000101100011100010000111110111100100101101000000011001011100100000110000000111010110101111000001 0 1	00001011000100100010011001010001001000111110111111110110100111000011101101 0 0	11000100100001110110110100110100000000000110111100000100100110101010010001111111010101010001101101111111000010100010011101111111111111010000110011001010011111 1 0
379	16.61	17.76	( 0 )	0001100001010111101111110001010000111111001101100010011100000110001000010110100001011111010000 1 0	110000110010110100001010110011101111011001101001100010110010000001001001010000111111101011011101100001 0 0	0100110101100110110100000000001100100001000110111010000101100011100010000111110111100100101101000000011001011100100000110000000111010110101111000001 0 0	00001011000100100010011001010001001000111110111111110110100111000011101101 0 0	11000100100001110110110100110100000000000110111100000100100110101010010001111111010101010001101101111111000010100010011101111111111111010000110011001010011111 0 0
390	16.96	17.76	( 0 )	0001100001010111101111110001010000111111001101100010011100000110001000010110100001011111010000 0 0	110000110010111100001010110011101111011001101001100010110010000001001001010000111111101011011101100001 1 0	0100110101100110110100000000001100100001000110111010000101100011100010000111110111100100101101000000011001011100100000110000000111010110101111000001 0 0	00001011000100100010011001010001001000111110111111110110100111000011101101 0 0	11000100100001110110110100110100000000000110111100000100100110101010010001111111010101010001101101111111000010100010011101111111111111010000110011001010011111 0 0
605	16.96	17.76	( 0 )	0001100001010111101111110001010000111111001101100010011100000110001000010110100001011111010000 0 0	110000110010111100001010110011101111011001101001100010110010000001001001010000111111101011011101100001 0 0	0100110101100110110100000000001100100001000110111010000101100011100010000111110111100100101101000000011001011100100000110000000111010110101111000001 0 0	00001011000100100010011001010001001000111110111111110110100111000011101101 0 0	11000100100001110110110100110100000000000110111100000100100110101010010001111111010101010001101101111111000010100010011101111111111111010000110011001010011111 0 0
158	17.31	17.76	( 0 )	0001100001010111101111110001010000111111001101100010011100000110001000010110100001011111010000 0 0	110000110010111100001010110011101111011001101001100010110010000001001001010000111111101011011101100001 0 0	0100110101100110110100000000001101100001000110111010000101100011100010000111110111100100101101000000011001011100100000110000000111010110101111000001 1 0	00001011000100100010011001010001001000111110111111110110100111000011101101 0 0	11000100100001110110110100110100000000000110111100000100100110101010010001111111010101010001101101111111000010100010011101111111111111010000110011001010011111 0 0
62	17.31	17.76	( 0 )	0001100001010111101111110001010000111111001101100010011100000110001000010110100001011111010000 0 0	110000110010111100001010110011101111011001101001100010110010000001001001010000111111101011011101100001 0 0	0100110101100110110100000000001101100001000110111010000101100011100010000111110111100100101101000000011001011100100000110000000111010110101111000001 0 0	00001011000100100010011001010001001000111110111111110110100111000011101101 0 0	11000100100001110110110100110100000000000110111100000100100110101010010001111111010101010001101101111111000010100010011101111111111111010000110011001010011111 0 0
502	17.66	17.76	( 0 )	0001100001010111101111110001010000111111001101100010011100000110001000010110100001011111010000 0 0	110000110010111100001010110011101111011001101001100010110010000001001001010000111111101011011101100001 0 0	0100110101100110110100000000001101100001000110111010000101100011100010000111110111100100101101000000011001011100100000110000000111010110101111000001 0 0	00001011000100100010011001000001001000111110111111110110100111000011101101 1 0	11000100100001110110110100110100000000000110111100000100100110101010010001111111010101010001101101111111000010100010011101111111111111010000110011001010011111 0 0
179	17.66	18.11	( 0 )	0001100001010111101111110001010000111111001101100010011100000110001000010110100001001111010000 0 1	110000110010111100001010110011101111011001101001100010110010000001001001010000111111101011011101100001 0 0	0100110101100110110100000000001101100001000110111010000101100011100010000111110111100100101101000000011001011100100000110000000111010110101111000001 0 0	00001011000100100010011001000001001000111110111111110110100111000011101101 0 0	11000100100001110110110100110100000000000110111100000100100110101010010001111111010101010001101101111111000010100010011101111111111111010000110011001010011111 0 0
131	17.66	19.16	( 0 )	0001100001010111101111110001010000111111001101100010011100000110001000010110100001001111010000 0 0	110000110010111100001010110011101111011001101001100010110010000001001001010000111111101011011101100001 0 0	0100110101100110110100000000001101100001000110111010000101100011100010000111110111100100101101000000011001011100100000010000000111010110101010000001 0 3	00001011000100100010011001000001001000111110111111110110100111000011101101 0 0	11000100100001110110110100110100000000000110111100000100100110101010010001111111010101010001101101111111000010100010011101111111111111010000110011001010011111 0 0
78	17.66	19.16	( 0 )	0001100001010111101111110001010000111111001101100010011100000110001000010110100001001111010000 0 0	110000110010111100001010110011101111011001101001100010110010000001001001010000111111101011011101100001 0 0	0100110101100110110100000000001101100001000110111010000101100011100010000111110111100100101101000000011001011100100000010000000111010110101010000001 0 0	00001011000100100010011001000001001000111110111111110110100111000011101101 0 0	11000100100001110110110100110100000000000110111100000100100110101010010001111111010101010001101101111111000010100010011101111111111111010000110011001010011111 0 0
781	17.66	19.16	( 0 )	0001100001010111101111110001010000111111001101100010011100000110001000010110100001001111010000 0 0	110000110010111100001010110011101111011001101001100010110010000001001001010000111111101011011101100001 0 0	0100110101100110110100000000001101100001000110111010000101100011100010000111110111100100101101000000011001011100100000010000000111010110101010000001 0 0	00001011000100100010011001000001001000111110111111110110100111000011101101 0 0	11000100100001110110110100110100000000000110111100000100100110101010010001111111010101010001101101111111000010100010011101111111111111010000110011001010011111 0 0
319	17.66	19.51	( 0 )	0001100001010111101111110001010000111111001101100010011100000110001000010110100001001111010000 0 0	110000110010111100001010110011101111011001101001100010110010000001001001010000111111101011011101100001 0 0	0100110101100110110100000000001101100001000110111010000101100011100010000111110111100100101101000000011001011100110000010000000111010110101010000001 0 1	00001011000100100010011001000001001000111110111111110110100111000011101101 0 0	11000100100001110110110100110100000000000110111100000100100110101010010001111111010101010001101101111111000010100010011101111111111111010000110011001010011111 0 0
945	17.66	19.86	( 0 )	0001100001010111101111110001010000111111001101100010011100000110001000010110100001001111010000 0 0	110000110010111100001010110011101111011001101001100010110010000001001001010000111111101011011101100001 0 0	0100110101100110110100000000001101100001000110111010000101100011100010000111110111100000101101000000011001011100110000010000000111010110101010000001 0 1	00001011000100100010011001000001001000111110111111110110100111000011101101 0 0	11000100100001110110110100110100000000000110111100000100100110101010010001111111010101010001101101111111000010100010011101111111111111010000110011001010011111 0 0
821	17.66	19.86	( 0 )	0001100001010111101111110001010000111111001101100010011100000110001000010110100001001111010000 0 0	110000110010111100001010110011101111011001101001100010110010000001001001010000111111101011011101100001 0 0	0100110101100110110100000000001101100001000110111010000101100011100010000111110111100000101101000000011001011100110000010000000111010110101010000001 0 0	00001011000100100010011001000001001000111110111111110110100111000011101101 0 0	11000100100001110110110100110100000000000110111100000100100110101010010001111111010101010001101101111111000010100010011101111111111111010000110011001010011111 0 0
451	17.66	19.86	( 0 )	0001100001010111101111110001010000111111001101100010011100000110001000010110100001001111010000 0 0	110000110010111100001010110011101111011001101001100010110010000001001001010000111111101011011101100001 0 0	0100110101100110110100000000001101100001000110111010000101100011100010000111110111100000101101000000011001011100110000010000000111010110101010000001 0 0	00001011000100100010011001000001001000111110111111110110100111000011101101 0 0	11000100100001110110110100110100000000000110111100000100100110101010010001111111010101010001101101111111000010100010011101111111111111010000110011001010011111 0 0
650	17.66	20.21	( 0 )	0001100001010111101111110001010000111111001101100010011100000110001000010110100001001111010000 0 0	110000110010111100001010110011101111011001101001100010110010000001001001010000111111101011011101000001 0 1	0100110101100110110100000000001101100001000110111010000101100011100010000111110111100000101101000000011001011100110000010000000111010110101010000001 0 0	00001011000100100010011001000001001000111110111111110110100111000011101101 0 0	11000100100001110110110100110100000000000110111100000100100110101010010001111111010101010001101101111111000010100010011101111111111111010000110011001010011111 0 0
789	17.66	20.21	( 0 )	0001100001010111101111110001010000111111001101100010011100000110001000010110100001001111010000 0 0	110000110010111100001010110011101111011001101001100010110010000001001001010000111111101011011101000001 0 0	0100110101100110110100000000001101100001000110111010000101100011100010000111110111100000101101000000011001011100110000010000000111010110101010000001 0 0	00001011000100100010011001000001001000111110111111110110100111000011101101 0 0	11000100100001110110110100110100000000000110111100000100100110101010010001111111010101010001101101111111000010100010011101111111111111010000110011001010011111 0 0
1027	17.66	20.21	( 0 )	0001100001010111101111110001010000111111001101100010011100000110001000010110100001001111010000 0 0	110000110010111100001010110011101111011001101001100010110010000001001001010000111111101011011101000001 0 0	0100110101100110110100000000001101100001000110111010000101100011100010000111110111100000101101000000011001011100110000010000000111010110101010000001 0 0	00001011000100100010011001000001001000111110111111110110100111000011101101 0 0	11000100100001110110110100110100000000000110111100000100100110101010010001111111010101010001101101111111000010100010011101111111111111010000110011001010011111 0 0
182	18.71	20.91	( 0 )	0001100001010111101111110001010000111111001101100010011100000110001000010110100001001111010000 0 0	110000110010111100001010110011101111011001101001100010110010000001001001010000111111101011011101001001 0 1	0100110101100110110100000000001101100001000110111010000101100011100010000111110111100000101101000000011001011100110000010000000111000110101010000001 0 1	00001011000100100010011001000001001000111110111111110110100111000011101101 0 0	10100100100001110110110100110100000000000110111100010100100110101010010001111111010101010001101101111111000010100010011101111111111111010000110011001010011111 3 0
325	19.06	21.26	( 0 )	0001100001010111101111110001010000111111001101100010011100000110001000010110100001001111010000 0 0	110000110010111100001010110011101111011001101001100010110010000001001001010000111111101011011101001001 0 0	0100110101100110110000000000001101100001000110111010000101100011100010000111110110100000101101000000011001011100110000010000000111000110101010000001 1 1	00001011000100100010011001000001001000111110111111110110100111000011101101 0 0	10100100100001110110110100110100000000000110111100010100100110101010010001111111010101010001101101111111000010100010011101111111111111010000110011001010011111 0 0
474	19.41	21.26	( 0 )	0001100001010111101111110001010000111111001101100010011100000110001000010110100001001111010000 0 0	110000110010111100001010110011101111011001101001100010110010000001001001010000111111101011011101001001 0 0	0100110101100110110000000000001100100001000110111010000101100011100010000111110110100000101101000000011001011100110000010000000111000110101010000001 1 0	00001011000100100010011001000001001000111110111111110110100111000011101101 0 0	10100100100001110110110100110100000000000110111100010100100110101010010001111111010101010001101101111111000010100010011101111111111111010000110011001010011111 0 0
979	19.41	21.26	( 0 )	0001100001010111101111110001010000111111001101100010011100000110001000010110100001001111010000 0 0	110000110010111100001010110011101111011001101001100010110010000001001001010000111111101011011101001001 0 0	0100110101100110110000000000001100100001000110111010000101100011100010000111110110100000101101000000011001011100110000010000000111000110101010000001 0 0	00001011000100100010011001000001001000111110111111110110100111000011101101 0 0	10100100100001110110110100110100000000000110111100010100100110101010010001111111010101010001101101111111000010100010011101111111111111010000110011001010011111 0 0
503	19.41	21.26	( 0 )	0001100001010111101111110001010000111111001101100010011100000110001000010110100001001111010000 0 0	110000110010111100001010110011101111011001101001100010110010000001001001010000111111101011011101001001 0 0	0100110101100110110000000000001100100001000110111010000101100011100010000111110110100000101101000000011001011100110000010000000111000110101010000001 0 0	00001011000100100010011001000001001000111110111111110110100111000011101101 0 0	10100100100001110110110100110100000000000110111100010100100110101010010001111111010101010001101101111111000010100010011101111111111111010000110011001010011111 0 0
76	19.41	21.96	( 0 )	0001100001010111101111110001010000111111001101100010011100000110001000010110100001001111010000 0 0	110000110010111100001010110011101111011001101001100010110010000001001001010000111111101011011101001001 0 0	0100110101100110110000000000001100100001000110111010000101100011100010000111110110100000101101000000011001011100110000010000000111000110101010000001 0 0	00001011000100100010011001000001001000111110111111110110100111001111101101 0 2	10100100100001110110110100110100000000000110111100010100100110101010010001111111010101010001101101111111000010100010011101111111111111010000110011001010011111 0 0
1053	19.41	22.66	( 0 )	0001100001010111101111110001010000111111001101100010011100000010001000010110100001001111010000 0 1	110000110010111100001010110011101111011001101001100010110010000001001001010000111111101011011101001001 0 0	0100110101100110110000000000001100100001000110111010000101100011100010000111110110100000101101000000011001011100110000010000000111000110101010000001 0 0	00001011000100100010011001000001001000111110111111110111100111001111101101 0 1	10100100100001110110110100110100000000000110111100010100100110101010010001111111010101010001101101111111000010100010011101111111111111010000110011001010011111 0 0
75	19.76	23.36	( 0 )	0001100001010111101111110001010000111111001101100010011100000010001000010110100001001111010000 0 0	110000110010111100001010110011101111011001101001100010110010000001001001010000111111101011011101001001 0 0	0100110101100110110000000000001100100001000110111010000101100011100010000111110110100001101101000000011011011100110000010000000111000110101010000001 0 2	00001011000100100010011001000001001000111110111111110111100111001111101101 0 0	10100100100001110110111100110100000000000110111100010100100110101010010001111111010101010001101101111111000010100010011101111111111111010000110011001010011111 1 0
312	19.76	23.36	( 0 )	0001100001010111101111110001010000111111001101100010011100000010001000010110100001001111010000 0 0	110000110010111100001010110011101111011001101001100010110010000001001001010000111111101011011101001001 0 0	0100110101100110110000000000001100100001000110111010000101100011100010000111110110100001101101000000011011011100110000010000000111000110101010000001 0 0	00001011000100100010011001000001001000111110111111110111100111001111101101 0 0	10100100100001110110111100110100000000000110111100010100100110101010010001111111010101010001101101111111000010100010011101111111111111010000110011001010011111 0 0
136	19.76	23.36	( 0 )	0001100001010111101111110001010000111111001101100010011100000010001000010110100001001111010000 0 0	110000110010111100001010110011101111011001101001100010110010000001001001010000111111101011011101001001 0 0	0100110101100110110000000000001100100001000110111010000101100011100010000111110110100001101101000000011011011100110000010000000111000110101010000001 0 0	00001011000100100010011001000001001000111110111111110111100111001111101101 0 0	10100100100001110110111100110100000000000110111100010100100110101010010001111111010101010001101101111111000010100010011101111111111111010000110011001010011111 0 0
400	19.76	33.92	( 0 )	0001100001010111101111110001010000111111001101100000011100000010000000010100100000000111010000 0 5	110000110010111100001010110011101111011001101001100010110010000001001001010000111111101011011101001001 0 0	0100110101100110110000000000001100100001000110111010000101100011100010000111110110100001101101000000011011011100110000010000000111000110101010000001 0 0	00001011000100100010011001000001001000111111111111110111101111101111101101 0 3	10100100100001110110111100110100000000000110111100010100100110101010010001111111010101010001101101111111000010100010011101111111111111010000110011001010011111 0 0
721	19.76	37.63	( 0 )	0001100001010111101111110001010000111111001101100000011100000010000000010100000000000001010000 0 3	110000110010111100001010110011101111011001101001100010110010000001001001010000111111101011011101001001 0 0	0100110101100110110000000000001100100001000110111010000101100011100010000111110110100001101101000000011011011100110000010000000111000110101010000001 0 0	00001011000100100010011001000001001000111111111111110111101111101111101101 0 0	10100100100001110110111100110100000000000110111100010100100110101010010001111111010101010001101101111111000010100010011101111111111111010000110011001010011111 0 0
134	19.76	37.63	( 0 )	0001100001010111101111110001010000111111001101100000011100000010000000010100000000000001010000 0 0	110000110010111100001010110011101111011001101001100010110010000001001001010000111111101011011101001001 0 0	0100110101100110110000000000001100100001000110111010000101100011100010000111110110100001101101000000011011011100110000010000000111000110101010000001 0 0	00001011000100100010011001000001001000111111111111110111101111101111101101 0 0	10100100100001110110111100110100000000000110111100010100100110101010010001111111010101010001101101111111000010100010011101111111111111010000110011001010011111 0 0
