# Supplementary material for: Decoupled maternal and zygotic genetic effects shape the evolution of development
Source: eLife. 2018 Sep 10;7:e37143. doi: 10.7554/eLife.37143 (PMC6168281; doi:10.7554/eLife.37143)
Supplement: Supplementary file 3. — The directory includes R scripts for each of the four steps of map construction detailed in the Materials and Methods, and a perl script required for step 2. The directory also includes data files called by the R scripts. [file elife-37143-supp3.zip › FileS3.MapConstruction/MLchromosomephases/ws.2.rp]

#java OrderMarkers2 data= W288.S1111.lm3.filtered map=/Applications/lepmap2/W288.S1111.imp.fil.X.map evaluateOrder= W288.S1111.ch2 improveOrder=0 randomPhase=1 outputPhasedData=1 randSeed=-8726270574211246919
#*** LG = 0 likelihood = -2695.7059
#marker_number	male_position	female_position	( 0.0 )[	phased data]
563	0.00	0.00	( 0 )	0001110100101000011001110011011110111001101100100100010010000001000010000000000011011000100000 0 0	010000010000000010100010000100100000000000000000010100000011011010000110100000000001100000000000100000 0 0	1110100111001101111101110000000110111001000010101010011010111001101111111000010110011100101011001010111010001010101000110100001011001001100110100000 0 0	01011010100110100000000111100111110111100111001101100000100001010001011000 0 0	11100101000110000110010000001100101010111111000101100010101001011111101111100100011010110001100100001101011011010111110101011111101110111111111101101110011101 0 0
577	0.00	0.00	( 0 )	0001110100101000011001110011011110111001101100100100010010000001000010000000000011011000100000 0 0	010000010000000010100010000100100000000000000000010100000011011010000110100000000001100000000000100000 0 0	1110100111001101111101110000000110111001000010101010011010111001101111111000010110011100101011001010111010001010101000110100001011001001100110100000 0 0	01011010100110100000000111100111110111100111001101100000100001010001011000 0 0	11100101000110000110010000001100101010111111000101100010101001011111101111100100011010110001100100001101011011010111110101011111101110111111111101101110011101 0 0
332	0.00	0.00	( 0 )	0001110100101000011001110011011110111001101100100100010010000001000010000000000011011000100000 0 0	010000010000000010100010000100100000000000000000010100000011011010000110100000000001100000000000100000 0 0	1110100111001101111101110000000110111001000010101010011010111001101111111000010110011100101011001010111010001010101000110100001011001001100110100000 0 0	01011010100110100000000111100111110111100111001101100000100001010001011000 0 0	11100101000110000110010000001100101010111111000101100010101001011111101111100100011010110001100100001101011011010111110101011111101110111111111101101110011101 0 0
495	0.00	0.00	( 0 )	0001110100101000011001110011011110111001101100100100010010000001000010000000000011011000100000 0 0	010000010000000010100010000100100000000000000000010100000011011010000110100000000001100000000000100000 0 0	1110100111001101111101110000000110111001000010101010011010111001101111111000010110011100101011001010111010001010101000110100001011001001100110100000 0 0	01011010100110100000000111100111110111100111001101100000100001010001011000 0 0	11100101000110000110010000001100101010111111000101100010101001011111101111100100011010110001100100001101011011010111110101011111101110111111111101101110011101 0 0
659	0.00	0.42	( 0 )	0001110100101000011001110011011110111001101100100100010010000001000010000000000011011000100000 0 0	010000010000000010100010000100100000000000000000010100000011011010000110100000000001100000000000100000 0 0	1110100111001101111101110000000110111001000010101010011010111001101111111000010110011100101011001010111010001010101000110100001011001001100110100000 0 0	01011010100110100000000111100111110111100111001101100000100001010001011000 0 0	11100101000110000110010000001100101010111111000101100010101001011111101111100100011010110001100100001111011011010111110101011111101110111111111101101110011101 0 1
61	0.00	0.42	( 0 )	0001110100101000011001110011011110111001101100100100010010000001000010000000000011011000100000 0 0	010000010000000010100010000100100000000000000000010100000011011010000110100000000001100000000000100000 0 0	1110100111001101111101110000000110111001000010101010011010111001101111111000010110011100101011001010111010001010101000110100001011001001100110100000 0 0	01011010100110100000000111100111110111100111001101100000100001010001011000 0 0	11100101000110000110010000001100101010111111000101100010101001011111101111100100011010110001100100001111011011010111110101011111101110111111111101101110011101 0 0
424	0.00	0.42	( 0 )	0001110100101000011001110011011110111001101100100100010010000001000010000000000011011000100000 0 0	010000010000000010100010000100100000000000000000010100000011011010000110100000000001100000000000100000 0 0	1110100111001101111101110000000110111001000010101010011010111001101111111000010110011100101011001010111010001010101000110100001011001001100110100000 0 0	01011010100110100000000111100111110111100111001101100000100001010001011000 0 0	11100101000110000110010000001100101010111111000101100010101001011111101111100100011010110001100100001111011011010111110101011111101110111111111101101110011101 0 0
107	0.35	0.42	( 0 )	0001110100101000011001110011011110111001101100100100010010000001000010000000000011011000100000 0 0	010000010000000010100010000100100000000000000000010100000011011010000110100000000001100000000000100000 0 0	1110100111001101111101110000000110111001000010101010011010111001101111111000010110011100101011001010111010001010101000110100001011001001100110100000 0 0	11011010100110100000000111100111110111100111001101100000100001010001011000 1 0	11100101000110000110010000001100101010111111000101100010101001011111101111100100011010110001100100001111011011010111110101011111101110111111111101101110011101 0 0
217	0.35	0.42	( 0 )	0001110100101000011001110011011110111001101100100100010010000001000010000000000011011000100000 0 0	010000010000000010100010000100100000000000000000010100000011011010000110100000000001100000000000100000 0 0	1110100111001101111101110000000110111001000010101010011010111001101111111000010110011100101011001010111010001010101000110100001011001001100110100000 0 0	11011010100110100000000111100111110111100111001101100000100001010001011000 0 0	11100101000110000110010000001100101010111111000101100010101001011111101111100100011010110001100100001111011011010111110101011111101110111111111101101110011101 0 0
805	0.35	0.42	( 0 )	0001110100101000011001110011011110111001101100100100010010000001000010000000000011011000100000 0 0	010000010000000010100010000100100000000000000000010100000011011010000110100000000001100000000000100000 0 0	1110100111001101111101110000000110111001000010101010011010111001101111111000010110011100101011001010111010001010101000110100001011001001100110100000 0 0	11011010100110100000000111100111110111100111001101100000100001010001011000 0 0	11100101000110000110010000001100101010111111000101100010101001011111101111100100011010110001100100001111011011010111110101011111101110111111111101101110011101 0 0
453	0.35	0.42	( 0 )	0001110100101000011001110011011110111001101100100100010010000001000010000000000011011000100000 0 0	010000010000000010100010000100100000000000000000010100000011011010000110100000000001100000000000100000 0 0	1110100111001101111101110000000110111001000010101010011010111001101111111000010110011100101011001010111010001010101000110100001011001001100110100000 0 0	11011010100110100000000111100111110111100111001101100000100001010001011000 0 0	11100101000110000110010000001100101010111111000101100010101001011111101111100100011010110001100100001111011011010111110101011111101110111111111101101110011101 0 0
1083	0.35	0.77	( 0 )	0001110100101000011001110011011110111001101100100100010010000001000010000000000011011000100000 0 0	010000010000000010100010000100100000000000000000010100000011011010000110100000000001100000000000100000 0 0	1110100111001101111101110000000110111001000010101010011010111001101111111000010110011100101011001010111010001010101000110100001011001001100110100000 0 0	11011010100110100000000111100111110111100111001101100000100001010001011000 0 0	11100101000110000110010000001100101010111111000101100010101001011111101111100100011010110001100100001111011011010111110101011111101110111111111101101100011101 0 1
109	0.35	1.11	( 0 )	0001110100101000011001110011011110111001101100100100010010000001000010000000010011011000100000 0 1	010000010000000010100010000100100000000000000000010100000011011010000110100000000001100000000000100000 0 0	1110100111001101111101110000000110111001000010101010011010111001101111111000010110011100101011001010111010001010101000110100001011001001100110100000 0 0	11011010100110100000000111100111110111100111001101100000100001010001011000 0 0	11100101000110000110010000001100101010111111000101100010101001011111101111100100011010110001100100001111011011010111110101011111101110111111111101101100011101 0 0
829	0.35	1.11	( 0 )	0001110100101000011001110011011110111001101100100100010010000001000010000000010011011000100000 0 0	010000010000000010100010000100100000000000000000010100000011011010000110100000000001100000000000100000 0 0	1110100111001101111101110000000110111001000010101010011010111001101111111000010110011100101011001010111010001010101000110100001011001001100110100000 0 0	11011010100110100000000111100111110111100111001101100000100001010001011000 0 0	11100101000110000110010000001100101010111111000101100010101001011111101111100100011010110001100100001111011011010111110101011111101110111111111101101100011101 0 0
414	0.35	2.52	( 0 )	0001110100101000011001110011011110111001101100100100010011000001000011000100010011011010100000 0 4	010000010000000010100010000100100000000000000000010100000011011010000110100000000001100000000000100000 0 0	1110100111001101111101110000000110111001000010101010011010111001101111111000010110011100101011001010111010001010101000110100001011001001100110100000 0 0	11011010100110100000000111100111110111100111001101100000100001010001011000 0 0	11100101000110000110010000001100101010111111000101100010101001011111101111100100011010110001100100001111011011010111110101011111101110111111111101101100011101 0 0
541	0.35	2.52	( 0 )	0001110100101000011001110011011110111001101100100100010011000001000011000100010011011010100000 0 0	010000010000000010100010000100100000000000000000010100000011011010000110100000000001100000000000100000 0 0	1110100111001101111101110000000110111001000010101010011010111001101111111000010110011100101011001010111010001010101000110100001011001001100110100000 0 0	11011010100110100000000111100111110111100111001101100000100001010001011000 0 0	11100101000110000110010000001100101010111111000101100010101001011111101111100100011010110001100100001111011011010111110101011111101110111111111101101100011101 0 0
883	0.35	2.52	( 0 )	0001110100101000011001110011011110111001101100100100010011000001000011000100010011011010100000 0 0	010000010000000010100010000100100000000000000000010100000011011010000110100000000001100000000000100000 0 0	1110100111001101111101110000000110111001000010101010011010111001101111111000010110011100101011001010111010001010101000110100001011001001100110100000 0 0	11011010100110100000000111100111110111100111001101100000100001010001011000 0 0	11100101000110000110010000001100101010111111000101100010101001011111101111100100011010110001100100001111011011010111110101011111101110111111111101101100011101 0 0
259	0.35	2.52	( 0 )	0001110100101000011001110011011110111001101100100100010011000001000011000100010011011010100000 0 0	010000010000000010100010000100100000000000000000010100000011011010000110100000000001100000000000100000 0 0	1110100111001101111101110000000110111001000010101010011010111001101111111000010110011100101011001010111010001010101000110100001011001001100110100000 0 0	11011010100110100000000111100111110111100111001101100000100001010001011000 0 0	11100101000110000110010000001100101010111111000101100010101001011111101111100100011010110001100100001111011011010111110101011111101110111111111101101100011101 0 0
70	0.35	2.52	( 0 )	0001110100101000011001110011011110111001101100100100010011000001000011000100010011011010100000 0 0	010000010000000010100010000100100000000000000000010100000011011010000110100000000001100000000000100000 0 0	1110100111001101111101110000000110111001000010101010011010111001101111111000010110011100101011001010111010001010101000110100001011001001100110100000 0 0	11011010100110100000000111100111110111100111001101100000100001010001011000 0 0	11100101000110000110010000001100101010111111000101100010101001011111101111100100011010110001100100001111011011010111110101011111101110111111111101101100011101 0 0
879	0.35	2.52	( 0 )	0001110100101000011001110011011110111001101100100100010011000001000011000100010011011010100000 0 0	010000010000000010100010000100100000000000000000010100000011011010000110100000000001100000000000100000 0 0	1110100111001101111101110000000110111001000010101010011010111001101111111000010110011100101011001010111010001010101000110100001011001001100110100000 0 0	11011010100110100000000111100111110111100111001101100000100001010001011000 0 0	11100101000110000110010000001100101010111111000101100010101001011111101111100100011010110001100100001111011011010111110101011111101110111111111101101100011101 0 0
52	0.35	2.52	( 0 )	0001110100101000011001110011011110111001101100100100010011000001000011000100010011011010100000 0 0	010000010000000010100010000100100000000000000000010100000011011010000110100000000001100000000000100000 0 0	1110100111001101111101110000000110111001000010101010011010111001101111111000010110011100101011001010111010001010101000110100001011001001100110100000 0 0	11011010100110100000000111100111110111100111001101100000100001010001011000 0 0	11100101000110000110010000001100101010111111000101100010101001011111101111100100011010110001100100001111011011010111110101011111101110111111111101101100011101 0 0
717	0.35	2.87	( 0 )	0001110100101000011001110011011110111001101100100100010011000001000011000100010011011010100000 0 0	010000010000000010100010000100100000000000000000010100000011011010000110100000000001100000000000100000 0 0	1110100111001101111101110000000110111001000010101010011010111001101111111000010110011100101011001010111010001010101000110100001010001001100110100000 0 1	11011010100110100000000111100111110111100111001101100000100001010001011000 0 0	11100101000110000110010000001100101010111111000101100010101001011111101111100100011010110001100100001111011011010111110101011111101110111111111101101100011101 0 0
60	0.35	2.87	( 0 )	0001110100101000011001110011011110111001101100100100010011000001000011000100010011011010100000 0 0	010000010000000010100010000100100000000000000000010100000011011010000110100000000001100000000000100000 0 0	1110100111001101111101110000000110111001000010101010011010111001101111111000010110011100101011001010111010001010101000110100001010001001100110100000 0 0	11011010100110100000000111100111110111100111001101100000100001010001011000 0 0	11100101000110000110010000001100101010111111000101100010101001011111101111100100011010110001100100001111011011010111110101011111101110111111111101101100011101 0 0
152	0.35	2.87	( 0 )	0001110100101000011001110011011110111001101100100100010011000001000011000100010011011010100000 0 0	010000010000000010100010000100100000000000000000010100000011011010000110100000000001100000000000100000 0 0	1110100111001101111101110000000110111001000010101010011010111001101111111000010110011100101011001010111010001010101000110100001010001001100110100000 0 0	11011010100110100000000111100111110111100111001101100000100001010001011000 0 0	11100101000110000110010000001100101010111111000101100010101001011111101111100100011010110001100100001111011011010111110101011111101110111111111101101100011101 0 0
86	0.35	2.87	( 0 )	0001110100101000011001110011011110111001101100100100010011000001000011000100010011011010100000 0 0	010000010000000010100010000100100000000000000000010100000011011010000110100000000001100000000000100000 0 0	1110100111001101111101110000000110111001000010101010011010111001101111111000010110011100101011001010111010001010101000110100001010001001100110100000 0 0	11011010100110100000000111100111110111100111001101100000100001010001011000 0 0	11100101000110000110010000001100101010111111000101100010101001011111101111100100011010110001100100001111011011010111110101011111101110111111111101101100011101 0 0
427	0.35	2.87	( 0 )	0001110100101000011001110011011110111001101100100100010011000001000011000100010011011010100000 0 0	010000010000000010100010000100100000000000000000010100000011011010000110100000000001100000000000100000 0 0	1110100111001101111101110000000110111001000010101010011010111001101111111000010110011100101011001010111010001010101000110100001010001001100110100000 0 0	11011010100110100000000111100111110111100111001101100000100001010001011000 0 0	11100101000110000110010000001100101010111111000101100010101001011111101111100100011010110001100100001111011011010111110101011111101110111111111101101100011101 0 0
23	0.35	2.87	( 0 )	0001110100101000011001110011011110111001101100100100010011000001000011000100010011011010100000 0 0	010000010000000010100010000100100000000000000000010100000011011010000110100000000001100000000000100000 0 0	1110100111001101111101110000000110111001000010101010011010111001101111111000010110011100101011001010111010001010101000110100001010001001100110100000 0 0	11011010100110100000000111100111110111100111001101100000100001010001011000 0 0	11100101000110000110010000001100101010111111000101100010101001011111101111100100011010110001100100001111011011010111110101011111101110111111111101101100011101 0 0
830	0.35	2.87	( 0 )	0001110100101000011001110011011110111001101100100100010011000001000011000100010011011010100000 0 0	010000010000000010100010000100100000000000000000010100000011011010000110100000000001100000000000100000 0 0	1110100111001101111101110000000110111001000010101010011010111001101111111000010110011100101011001010111010001010101000110100001010001001100110100000 0 0	11011010100110100000000111100111110111100111001101100000100001010001011000 0 0	11100101000110000110010000001100101010111111000101100010101001011111101111100100011010110001100100001111011011010111110101011111101110111111111101101100011101 0 0
363	0.35	2.87	( 0 )	0001110100101000011001110011011110111001101100100100010011000001000011000100010011011010100000 0 0	010000010000000010100010000100100000000000000000010100000011011010000110100000000001100000000000100000 0 0	1110100111001101111101110000000110111001000010101010011010111001101111111000010110011100101011001010111010001010101000110100001010001001100110100000 0 0	11011010100110100000000111100111110111100111001101100000100001010001011000 0 0	11100101000110000110010000001100101010111111000101100010101001011111101111100100011010110001100100001111011011010111110101011111101110111111111101101100011101 0 0
973	0.35	3.22	( 0 )	0001110100101000011001110011011110111001101100100100010011000001000011000100010011011010100000 0 0	010000010000000010100010000100100000000000000000010100000011011010000110100000000001100000000000100000 0 0	1110100111001101111101110000000110111001000010101010011010111001101111111000010110011100101011001010111010001010101000110100001010001001100110100000 0 0	11011010100110100000000111100111110111100111001101100000100001010001011000 0 0	11100101000110000110010000001100101010111111000101100010101001011111101111100100011010110001100100001111011011010111110101011111101110111111111101101110011101 0 1
1077	0.35	3.22	( 0 )	0001110100101000011001110011011110111001101100100100010011000001000011000100010011011010100000 0 0	010000010000000010100010000100100000000000000000010100000011011010000110100000000001100000000000100000 0 0	1110100111001101111101110000000110111001000010101010011010111001101111111000010110011100101011001010111010001010101000110100001010001001100110100000 0 0	11011010100110100000000111100111110111100111001101100000100001010001011000 0 0	11100101000110000110010000001100101010111111000101100010101001011111101111100100011010110001100100001111011011010111110101011111101110111111111101101110011101 0 0
1085	0.35	3.22	( 0 )	0001110100101000011001110011011110111001101100100100010011000001000011000100010011011010100000 0 0	010000010000000010100010000100100000000000000000010100000011011010000110100000000001100000000000100000 0 0	1110100111001101111101110000000110111001000010101010011010111001101111111000010110011100101011001010111010001010101000110100001010001001100110100000 0 0	11011010100110100000000111100111110111100111001101100000100001010001011000 0 0	11100101000110000110010000001100101010111111000101100010101001011111101111100100011010110001100100001111011011010111110101011111101110111111111101101110011101 0 0
398	0.35	3.57	( 0 )	0001110100101000011001110011011110111001101100100100010011000001000011000100010011001010100000 0 1	010000010000000010100010000100100000000000000000010100000011011010000110100000000001100000000000100000 0 0	1110100111001101111101110000000110111001000010101010011010111001101111111000010110011100101011001010111010001010101000110100001010001001100110100000 0 0	11011010100110100000000111100111110111100111001101100000100001010001011000 0 0	11100101000110000110010000001100101010111111000101100010101001011111101111100100011010110001100100001111011011010111110101011111101110111111111101101110011101 0 0
413	0.35	3.57	( 0 )	0001110100101000011001110011011110111001101100100100010011000001000011000100010011001010100000 0 0	010000010000000010100010000100100000000000000000010100000011011010000110100000000001100000000000100000 0 0	1110100111001101111101110000000110111001000010101010011010111001101111111000010110011100101011001010111010001010101000110100001010001001100110100000 0 0	11011010100110100000000111100111110111100111001101100000100001010001011000 0 0	11100101000110000110010000001100101010111111000101100010101001011111101111100100011010110001100100001111011011010111110101011111101110111111111101101110011101 0 0
119	0.35	3.57	( 0 )	0001110100101000011001110011011110111001101100100100010011000001000011000100010011001010100000 0 0	010000010000000010100010000100100000000000000000010100000011011010000110100000000001100000000000100000 0 0	1110100111001101111101110000000110111001000010101010011010111001101111111000010110011100101011001010111010001010101000110100001010001001100110100000 0 0	11011010100110100000000111100111110111100111001101100000100001010001011000 0 0	11100101000110000110010000001100101010111111000101100010101001011111101111100100011010110001100100001111011011010111110101011111101110111111111101101110011101 0 0
695	0.35	3.57	( 0 )	0001110100101000011001110011011110111001101100100100010011000001000011000100010011001010100000 0 0	010000010000000010100010000100100000000000000000010100000011011010000110100000000001100000000000100000 0 0	1110100111001101111101110000000110111001000010101010011010111001101111111000010110011100101011001010111010001010101000110100001010001001100110100000 0 0	11011010100110100000000111100111110111100111001101100000100001010001011000 0 0	11100101000110000110010000001100101010111111000101100010101001011111101111100100011010110001100100001111011011010111110101011111101110111111111101101110011101 0 0
759	0.35	3.57	( 0 )	0001110100101000011001110011011110111001101100100100010011000001000011000100010011001010100000 0 0	010000010000000010100010000100100000000000000000010100000011011010000110100000000001100000000000100000 0 0	1110100111001101111101110000000110111001000010101010011010111001101111111000010110011100101011001010111010001010101000110100001010001001100110100000 0 0	11011010100110100000000111100111110111100111001101100000100001010001011000 0 0	11100101000110000110010000001100101010111111000101100010101001011111101111100100011010110001100100001111011011010111110101011111101110111111111101101110011101 0 0
790	0.35	3.57	( 0 )	0001110100101000011001110011011110111001101100100100010011000001000011000100010011001010100000 0 0	010000010000000010100010000100100000000000000000010100000011011010000110100000000001100000000000100000 0 0	1110100111001101111101110000000110111001000010101010011010111001101111111000010110011100101011001010111010001010101000110100001010001001100110100000 0 0	11011010100110100000000111100111110111100111001101100000100001010001011000 0 0	11100101000110000110010000001100101010111111000101100010101001011111101111100100011010110001100100001111011011010111110101011111101110111111111101101110011101 0 0
114	0.35	3.57	( 0 )	0001110100101000011001110011011110111001101100100100010011000001000011000100010011001010100000 0 0	010000010000000010100010000100100000000000000000010100000011011010000110100000000001100000000000100000 0 0	1110100111001101111101110000000110111001000010101010011010111001101111111000010110011100101011001010111010001010101000110100001010001001100110100000 0 0	11011010100110100000000111100111110111100111001101100000100001010001011000 0 0	11100101000110000110010000001100101010111111000101100010101001011111101111100100011010110001100100001111011011010111110101011111101110111111111101101110011101 0 0
580	0.35	3.57	( 0 )	0001110100101000011001110011011110111001101100100100010011000001000011000100010011001010100000 0 0	010000010000000010100010000100100000000000000000010100000011011010000110100000000001100000000000100000 0 0	1110100111001101111101110000000110111001000010101010011010111001101111111000010110011100101011001010111010001010101000110100001010001001100110100000 0 0	11011010100110100000000111100111110111100111001101100000100001010001011000 0 0	11100101000110000110010000001100101010111111000101100010101001011111101111100100011010110001100100001111011011010111110101011111101110111111111101101110011101 0 0
526	0.35	3.57	( 0 )	0001110100101000011001110011011110111001101100100100010011000001000011000100010011001010100000 0 0	010000010000000010100010000100100000000000000000010100000011011010000110100000000001100000000000100000 0 0	1110100111001101111101110000000110111001000010101010011010111001101111111000010110011100101011001010111010001010101000110100001010001001100110100000 0 0	11011010100110100000000111100111110111100111001101100000100001010001011000 0 0	11100101000110000110010000001100101010111111000101100010101001011111101111100100011010110001100100001111011011010111110101011111101110111111111101101110011101 0 0
155	0.35	3.57	( 0 )	0001110100101000011001110011011110111001101100100100010011000001000011000100010011001010100000 0 0	010000010000000010100010000100100000000000000000010100000011011010000110100000000001100000000000100000 0 0	1110100111001101111101110000000110111001000010101010011010111001101111111000010110011100101011001010111010001010101000110100001010001001100110100000 0 0	11011010100110100000000111100111110111100111001101100000100001010001011000 0 0	11100101000110000110010000001100101010111111000101100010101001011111101111100100011010110001100100001111011011010111110101011111101110111111111101101110011101 0 0
409	0.35	3.57	( 0 )	0001110100101000011001110011011110111001101100100100010011000001000011000100010011001010100000 0 0	010000010000000010100010000100100000000000000000010100000011011010000110100000000001100000000000100000 0 0	1110100111001101111101110000000110111001000010101010011010111001101111111000010110011100101011001010111010001010101000110100001010001001100110100000 0 0	11011010100110100000000111100111110111100111001101100000100001010001011000 0 0	11100101000110000110010000001100101010111111000101100010101001011111101111100100011010110001100100001111011011010111110101011111101110111111111101101110011101 0 0
590	0.35	3.57	( 0 )	0001110100101000011001110011011110111001101100100100010011000001000011000100010011001010100000 0 0	010000010000000010100010000100100000000000000000010100000011011010000110100000000001100000000000100000 0 0	1110100111001101111101110000000110111001000010101010011010111001101111111000010110011100101011001010111010001010101000110100001010001001100110100000 0 0	11011010100110100000000111100111110111100111001101100000100001010001011000 0 0	11100101000110000110010000001100101010111111000101100010101001011111101111100100011010110001100100001111011011010111110101011111101110111111111101101110011101 0 0
97	0.35	3.57	( 0 )	0001110100101000011001110011011110111001101100100100010011000001000011000100010011001010100000 0 0	010000010000000010100010000100100000000000000000010100000011011010000110100000000001100000000000100000 0 0	1110100111001101111101110000000110111001000010101010011010111001101111111000010110011100101011001010111010001010101000110100001010001001100110100000 0 0	11011010100110100000000111100111110111100111001101100000100001010001011000 0 0	11100101000110000110010000001100101010111111000101100010101001011111101111100100011010110001100100001111011011010111110101011111101110111111111101101110011101 0 0
493	0.35	3.57	( 0 )	0001110100101000011001110011011110111001101100100100010011000001000011000100010011001010100000 0 0	010000010000000010100010000100100000000000000000010100000011011010000110100000000001100000000000100000 0 0	1110100111001101111101110000000110111001000010101010011010111001101111111000010110011100101011001010111010001010101000110100001010001001100110100000 0 0	11011010100110100000000111100111110111100111001101100000100001010001011000 0 0	11100101000110000110010000001100101010111111000101100010101001011111101111100100011010110001100100001111011011010111110101011111101110111111111101101110011101 0 0
528	0.35	3.57	( 0 )	0001110100101000011001110011011110111001101100100100010011000001000011000100010011001010100000 0 0	010000010000000010100010000100100000000000000000010100000011011010000110100000000001100000000000100000 0 0	1110100111001101111101110000000110111001000010101010011010111001101111111000010110011100101011001010111010001010101000110100001010001001100110100000 0 0	11011010100110100000000111100111110111100111001101100000100001010001011000 0 0	11100101000110000110010000001100101010111111000101100010101001011111101111100100011010110001100100001111011011010111110101011111101110111111111101101110011101 0 0
785	0.70	3.57	( 0 )	0001110100101000011001110011011110111001101100100100010011000001000011000100010011001010100000 0 0	010000010000000010100010000100100000000000000000010100000011011010000110100000000001100000000000100000 0 0	1110100111001101111101110000000110111001000010101010011010111001101111111000010110011100101011001010111010001010101000110100001010001001100110100000 0 0	11011010100110100000000111100110110111100111001101100000100001010001011000 1 0	11100101000110000110010000001100101010111111000101100010101001011111101111100100011010110001100100001111011011010111110101011111101110111111111101101110011101 0 0
723	0.70	3.57	( 0 )	0001110100101000011001110011011110111001101100100100010011000001000011000100010011001010100000 0 0	010000010000000010100010000100100000000000000000010100000011011010000110100000000001100000000000100000 0 0	1110100111001101111101110000000110111001000010101010011010111001101111111000010110011100101011001010111010001010101000110100001010001001100110100000 0 0	11011010100110100000000111100110110111100111001101100000100001010001011000 0 0	11100101000110000110010000001100101010111111000101100010101001011111101111100100011010110001100100001111011011010111110101011111101110111111111101101110011101 0 0
1007	0.70	3.57	( 0 )	0001110100101000011001110011011110111001101100100100010011000001000011000100010011001010100000 0 0	010000010000000010100010000100100000000000000000010100000011011010000110100000000001100000000000100000 0 0	1110100111001101111101110000000110111001000010101010011010111001101111111000010110011100101011001010111010001010101000110100001010001001100110100000 0 0	11011010100110100000000111100110110111100111001101100000100001010001011000 0 0	11100101000110000110010000001100101010111111000101100010101001011111101111100100011010110001100100001111011011010111110101011111101110111111111101101110011101 0 0
219	0.70	3.92	( 0 )	0001110100101000011001110011011110111001101100100100010011000001000011000100010011001010100000 0 0	010000010000000010100010000100100000000000000000010100000011011010000110100000000001100000000000100000 0 0	1110100111001101111101110000000110111001000010101010011010111001101111111000010110011100101011000010111010001010101000110100001010001001100110100000 0 1	11011010100110100000000111100110110111100111001101100000100001010001011000 0 0	11100101000110000110010000001100101010111111000101100010101001011111101111100100011010110001100100001111011011010111110101011111101110111111111101101110011101 0 0
283	0.70	3.92	( 0 )	0001110100101000011001110011011110111001101100100100010011000001000011000100010011001010100000 0 0	010000010000000010100010000100100000000000000000010100000011011010000110100000000001100000000000100000 0 0	1110100111001101111101110000000110111001000010101010011010111001101111111000010110011100101011000010111010001010101000110100001010001001100110100000 0 0	11011010100110100000000111100110110111100111001101100000100001010001011000 0 0	11100101000110000110010000001100101010111111000101100010101001011111101111100100011010110001100100001111011011010111110101011111101110111111111101101110011101 0 0
546	0.70	3.92	( 0 )	0001110100101000011001110011011110111001101100100100010011000001000011000100010011001010100000 0 0	010000010000000010100010000100100000000000000000010100000011011010000110100000000001100000000000100000 0 0	1110100111001101111101110000000110111001000010101010011010111001101111111000010110011100101011000010111010001010101000110100001010001001100110100000 0 0	11011010100110100000000111100110110111100111001101100000100001010001011000 0 0	11100101000110000110010000001100101010111111000101100010101001011111101111100100011010110001100100001111011011010111110101011111101110111111111101101110011101 0 0
31	0.70	3.92	( 0 )	0001110100101000011001110011011110111001101100100100010011000001000011000100010011001010100000 0 0	010000010000000010100010000100100000000000000000010100000011011010000110100000000001100000000000100000 0 0	1110100111001101111101110000000110111001000010101010011010111001101111111000010110011100101011000010111010001010101000110100001010001001100110100000 0 0	11011010100110100000000111100110110111100111001101100000100001010001011000 0 0	11100101000110000110010000001100101010111111000101100010101001011111101111100100011010110001100100001111011011010111110101011111101110111111111101101110011101 0 0
630	0.70	3.92	( 0 )	0001110100101000011001110011011110111001101100100100010011000001000011000100010011001010100000 0 0	010000010000000010100010000100100000000000000000010100000011011010000110100000000001100000000000100000 0 0	1110100111001101111101110000000110111001000010101010011010111001101111111000010110011100101011000010111010001010101000110100001010001001100110100000 0 0	11011010100110100000000111100110110111100111001101100000100001010001011000 0 0	11100101000110000110010000001100101010111111000101100010101001011111101111100100011010110001100100001111011011010111110101011111101110111111111101101110011101 0 0
741	1.05	3.92	( 0 )	0001110100101000011001110011011110111001101100100100010011000001000011000100010011001010100000 0 0	010000010000000010100010000100100000000000000000010100000011011010000110100000000001100000000000100000 0 0	1110100111001101111101110000000110111001000010101010011010111001101111111000010110011100101011000010111010001010101000110100001010001001100110100000 0 0	11011010100110100000000111100111110111100111001101100000100001010001011000 1 0	11100101000110000110010000001100101010111111000101100010101001011111101111100100011010110001100100001111011011010111110101011111101110111111111101101110011101 0 0
960	1.05	3.92	( 0 )	0001110100101000011001110011011110111001101100100100010011000001000011000100010011001010100000 0 0	010000010000000010100010000100100000000000000000010100000011011010000110100000000001100000000000100000 0 0	1110100111001101111101110000000110111001000010101010011010111001101111111000010110011100101011000010111010001010101000110100001010001001100110100000 0 0	11011010100110100000000111100111110111100111001101100000100001010001011000 0 0	11100101000110000110010000001100101010111111000101100010101001011111101111100100011010110001100100001111011011010111110101011111101110111111111101101110011101 0 0
996	1.05	3.92	( 0 )	0001110100101000011001110011011110111001101100100100010011000001000011000100010011001010100000 0 0	010000010000000010100010000100100000000000000000010100000011011010000110100000000001100000000000100000 0 0	1110100111001101111101110000000110111001000010101010011010111001101111111000010110011100101011000010111010001010101000110100001010001001100110100000 0 0	11011010100110100000000111100111110111100111001101100000100001010001011000 0 0	11100101000110000110010000001100101010111111000101100010101001011111101111100100011010110001100100001111011011010111110101011111101110111111111101101110011101 0 0
747	1.05	3.92	( 0 )	0001110100101000011001110011011110111001101100100100010011000001000011000100010011001010100000 0 0	010000010000000010100010000100100000000000000000010100000011011010000110100000000001100000000000100000 0 0	1110100111001101111101110000000110111001000010101010011010111001101111111000010110011100101011000010111010001010101000110100001010001001100110100000 0 0	11011010100110100000000111100111110111100111001101100000100001010001011000 0 0	11100101000110000110010000001100101010111111000101100010101001011111101111100100011010110001100100001111011011010111110101011111101110111111111101101110011101 0 0
254	1.05	3.92	( 0 )	0001110100101000011001110011011110111001101100100100010011000001000011000100010011001010100000 0 0	010000010000000010100010000100100000000000000000010100000011011010000110100000000001100000000000100000 0 0	1110100111001101111101110000000110111001000010101010011010111001101111111000010110011100101011000010111010001010101000110100001010001001100110100000 0 0	11011010100110100000000111100111110111100111001101100000100001010001011000 0 0	11100101000110000110010000001100101010111111000101100010101001011111101111100100011010110001100100001111011011010111110101011111101110111111111101101110011101 0 0
948	1.05	4.26	( 0 )	0001110100101000011001110011011110111001101100100100010011000001000011000100010011001010100000 0 0	010000010000000010100010000100100000000000000000010100000011011010000010100000000001100000000000100000 0 1	1110100111001101111101110000000110111001000010101010011010111001101111111000010110011100101011000010111010001010101000110100001010001001100110100000 0 0	11011010100110100000000111100111110111100111001101100000100001010001011000 0 0	11100101000110000110010000001100101010111111000101100010101001011111101111100100011010110001100100001111011011010111110101011111101110111111111101101110011101 0 0
652	1.05	4.26	( 0 )	0001110100101000011001110011011110111001101100100100010011000001000011000100010011001010100000 0 0	010000010000000010100010000100100000000000000000010100000011011010000010100000000001100000000000100000 0 0	1110100111001101111101110000000110111001000010101010011010111001101111111000010110011100101011000010111010001010101000110100001010001001100110100000 0 0	11011010100110100000000111100111110111100111001101100000100001010001011000 0 0	11100101000110000110010000001100101010111111000101100010101001011111101111100100011010110001100100001111011011010111110101011111101110111111111101101110011101 0 0
356	1.05	4.26	( 0 )	0001110100101000011001110011011110111001101100100100010011000001000011000100010011001010100000 0 0	010000010000000010100010000100100000000000000000010100000011011010000010100000000001100000000000100000 0 0	1110100111001101111101110000000110111001000010101010011010111001101111111000010110011100101011000010111010001010101000110100001010001001100110100000 0 0	11011010100110100000000111100111110111100111001101100000100001010001011000 0 0	11100101000110000110010000001100101010111111000101100010101001011111101111100100011010110001100100001111011011010111110101011111101110111111111101101110011101 0 0
1058	1.05	4.26	( 0 )	0001110100101000011001110011011110111001101100100100010011000001000011000100010011001010100000 0 0	010000010000000010100010000100100000000000000000010100000011011010000010100000000001100000000000100000 0 0	1110100111001101111101110000000110111001000010101010011010111001101111111000010110011100101011000010111010001010101000110100001010001001100110100000 0 0	11011010100110100000000111100111110111100111001101100000100001010001011000 0 0	11100101000110000110010000001100101010111111000101100010101001011111101111100100011010110001100100001111011011010111110101011111101110111111111101101110011101 0 0
253	1.39	4.26	( 0 )	0001110100101000011001110011011110111001101100100100010011000001000011000100010011001010100000 0 0	010000010000000010000010000100100000000000000000010100000011011010000010100000000001100000000000100000 1 0	1110100111001101111101110000000110111001000010101010011010111001101111111000010110011100101011000010111010001010101000110100001010001001100110100000 0 0	11011010100110100000000111100111110111100111001101100000100001010001011000 0 0	11100101000110000110010000001100101010111111000101100010101001011111101111100100011010110001100100001111011011010111110101011111101110111111111101101110011101 0 0
733	1.39	4.26	( 0 )	0001110100101000011001110011011110111001101100100100010011000001000011000100010011001010100000 0 0	010000010000000010000010000100100000000000000000010100000011011010000010100000000001100000000000100000 0 0	1110100111001101111101110000000110111001000010101010011010111001101111111000010110011100101011000010111010001010101000110100001010001001100110100000 0 0	11011010100110100000000111100111110111100111001101100000100001010001011000 0 0	11100101000110000110010000001100101010111111000101100010101001011111101111100100011010110001100100001111011011010111110101011111101110111111111101101110011101 0 0
875	1.39	4.26	( 0 )	0001110100101000011001110011011110111001101100100100010011000001000011000100010011001010100000 0 0	010000010000000010000010000100100000000000000000010100000011011010000010100000000001100000000000100000 0 0	1110100111001101111101110000000110111001000010101010011010111001101111111000010110011100101011000010111010001010101000110100001010001001100110100000 0 0	11011010100110100000000111100111110111100111001101100000100001010001011000 0 0	11100101000110000110010000001100101010111111000101100010101001011111101111100100011010110001100100001111011011010111110101011111101110111111111101101110011101 0 0
594	1.39	4.26	( 0 )	0001110100101000011001110011011110111001101100100100010011000001000011000100010011001010100000 0 0	010000010000000010000010000100100000000000000000010100000011011010000010100000000001100000000000100000 0 0	1110100111001101111101110000000110111001000010101010011010111001101111111000010110011100101011000010111010001010101000110100001010001001100110100000 0 0	11011010100110100000000111100111110111100111001101100000100001010001011000 0 0	11100101000110000110010000001100101010111111000101100010101001011111101111100100011010110001100100001111011011010111110101011111101110111111111101101110011101 0 0
256	1.74	4.26	( 0 )	0001110100101000011001110011011110111001101100100100010011000001000011000100010011001010100000 0 0	010000000000000010000010000100100000000000000000010100000011011010000010100000000001100000000000100000 1 0	1110100111001101111101110000000110111001000010101010011010111001101111111000010110011100101011000010111010001010101000110100001010001001100110100000 0 0	11011010100110100000000111100111110111100111001101100000100001010001011000 0 0	11100101000110000110010000001100101010111111000101100010101001011111101111100100011010110001100100001111011011010111110101011111101110111111111101101110011101 0 0
627	1.74	4.26	( 0 )	0001110100101000011001110011011110111001101100100100010011000001000011000100010011001010100000 0 0	010000000000000010000010000100100000000000000000010100000011011010000010100000000001100000000000100000 0 0	1110100111001101111101110000000110111001000010101010011010111001101111111000010110011100101011000010111010001010101000110100001010001001100110100000 0 0	11011010100110100000000111100111110111100111001101100000100001010001011000 0 0	11100101000110000110010000001100101010111111000101100010101001011111101111100100011010110001100100001111011011010111110101011111101110111111111101101110011101 0 0
567	1.74	4.61	( 0 )	0001110100101000011001110011011110111001101100100100010011000001000011000100010011001010100000 0 0	010000000000000010000010000100100000000000000000010100000011011010000010100000000001100000000000100000 0 0	1110100111001101111101110000000110111001000010101010011010111001101111111000010110011100101011001010111010001010101000110100001010001001100110100000 0 1	11011010100110100000000111100111110111100111001101100000100001010001011000 0 0	11100101000110000110010000001100101010111111000101100010101001011111101111100100011010110001100100001111011011010111110101011111101110111111111101101110011101 0 0
1103	1.74	4.61	( 0 )	0001110100101000011001110011011110111001101100100100010011000001000011000100010011001010100000 0 0	010000000000000010000010000100100000000000000000010100000011011010000010100000000001100000000000100000 0 0	1110100111001101111101110000000110111001000010101010011010111001101111111000010110011100101011001010111010001010101000110100001010001001100110100000 0 0	11011010100110100000000111100111110111100111001101100000100001010001011000 0 0	11100101000110000110010000001100101010111111000101100010101001011111101111100100011010110001100100001111011011010111110101011111101110111111111101101110011101 0 0
250	1.74	4.61	( 0 )	0001110100101000011001110011011110111001101100100100010011000001000011000100010011001010100000 0 0	010000000000000010000010000100100000000000000000010100000011011010000010100000000001100000000000100000 0 0	1110100111001101111101110000000110111001000010101010011010111001101111111000010110011100101011001010111010001010101000110100001010001001100110100000 0 0	11011010100110100000000111100111110111100111001101100000100001010001011000 0 0	11100101000110000110010000001100101010111111000101100010101001011111101111100100011010110001100100001111011011010111110101011111101110111111111101101110011101 0 0
1102	1.74	4.61	( 0 )	0001110100101000011001110011011110111001101100100100010011000001000011000100010011001010100000 0 0	010000000000000010000010000100100000000000000000010100000011011010000010100000000001100000000000100000 0 0	1110100111001101111101110000000110111001000010101010011010111001101111111000010110011100101011001010111010001010101000110100001010001001100110100000 0 0	11011010100110100000000111100111110111100111001101100000100001010001011000 0 0	11100101000110000110010000001100101010111111000101100010101001011111101111100100011010110001100100001111011011010111110101011111101110111111111101101110011101 0 0
1097	1.74	4.96	( 0 )	0001110100101000011001110011011110111001101100100100010011000001000011000100010011001010100000 0 0	010000000000000010000010000100100000000000000000010100000011011010000010100000000001100000000000100000 0 0	1110100111001101111101110000000110111001000010101010011010111001101111111000010110011100101011001000111010001010101000110100001010001001100110100000 0 1	11011010100110100000000111100111110111100111001101100000100001010001011000 0 0	11100101000110000110010000001100101010111111000101100010101001011111101111100100011010110001100100001111011011010111110101011111101110111111111101101110011101 0 0
24	1.74	5.31	( 0 )	0001110100101000011001110011011110111001101100100100010011000001000011000100010011001010100000 0 0	010000000000000010000010000100100000000000000000010100000001011010000010100000000001100000000000100000 0 1	1110100111001101111101110000000110111001000010101010011010111001101111111000010110011100101011001000111010001010101000110100001010001001100110100000 0 0	11011010100110100000000111100111110111100111001101100000100001010001011000 0 0	11100101000110000110010000001100101010111111000101100010101001011111101111100100011010110001100100001111011011010111110101011111101110111111111101101110011101 0 0
167	1.74	5.31	( 0 )	0001110100101000011001110011011110111001101100100100010011000001000011000100010011001010100000 0 0	010000000000000010000010000100100000000000000000010100000001011010000010100000000001100000000000100000 0 0	1110100111001101111101110000000110111001000010101010011010111001101111111000010110011100101011001000111010001010101000110100001010001001100110100000 0 0	11011010100110100000000111100111110111100111001101100000100001010001011000 0 0	11100101000110000110010000001100101010111111000101100010101001011111101111100100011010110001100100001111011011010111110101011111101110111111111101101110011101 0 0
1051	1.74	5.31	( 0 )	0001110100101000011001110011011110111001101100100100010011000001000011000100010011001010100000 0 0	010000000000000010000010000100100000000000000000010100000001011010000010100000000001100000000000100000 0 0	1110100111001101111101110000000110111001000010101010011010111001101111111000010110011100101011001000111010001010101000110100001010001001100110100000 0 0	11011010100110100000000111100111110111100111001101100000100001010001011000 0 0	11100101000110000110010000001100101010111111000101100010101001011111101111100100011010110001100100001111011011010111110101011111101110111111111101101110011101 0 0
1050	1.74	5.31	( 0 )	0001110100101000011001110011011110111001101100100100010011000001000011000100010011001010100000 0 0	010000000000000010000010000100100000000000000000010100000001011010000010100000000001100000000000100000 0 0	1110100111001101111101110000000110111001000010101010011010111001101111111000010110011100101011001000111010001010101000110100001010001001100110100000 0 0	11011010100110100000000111100111110111100111001101100000100001010001011000 0 0	11100101000110000110010000001100101010111111000101100010101001011111101111100100011010110001100100001111011011010111110101011111101110111111111101101110011101 0 0
763	1.74	5.66	( 0 )	0001110100101000011001110011011110111001101100100100010011000001000011000100010011001010100000 0 0	010000000000000010000010000100100000000000000000010100000001011010000010100000000001100000000000100000 0 0	1110100111001101111101110000000110111001000010101010011010111001101111111000010110011100101011001001111010001010101000110100001010001001100110100000 0 1	11011010100110100000000111100111110111100111001101100000100001010001011000 0 0	11100101000110000110010000001100101010111111000101100010101001011111101111100100011010110001100100001111011011010111110101011111101110111111111101101110011101 0 0
572	1.74	5.66	( 0 )	0001110100101000011001110011011110111001101100100100010011000001000011000100010011001010100000 0 0	010000000000000010000010000100100000000000000000010100000001011010000010100000000001100000000000100000 0 0	1110100111001101111101110000000110111001000010101010011010111001101111111000010110011100101011001001111010001010101000110100001010001001100110100000 0 0	11011010100110100000000111100111110111100111001101100000100001010001011000 0 0	11100101000110000110010000001100101010111111000101100010101001011111101111100100011010110001100100001111011011010111110101011111101110111111111101101110011101 0 0
418	1.74	6.36	( 0 )	0001110100101000011001110011011110111001101100100100010011000001000011000100010011001010100000 0 0	010000000000000010000010000100100000000000000000010100000001011010000010100000000001100000000000100000 0 0	1110100111001101111101110000000110111001000010101010011010111001101111111000010110011100101011001001111010001010101000110100001010001001100110100000 0 0	11011010100110100000000111100111110111100111101101100000100001010001011000 0 1	11100101000110000110010000001100101010111111000101100010101001011111101111100100011010110001100100001111011001010111110101011111101110111111111101101110011101 0 1
893	2.09	7.06	( 0 )	0001110100101000011001110011011110111001101100100100010011000001000011000100010011001010100000 0 0	010000000000000010000010000100100000000000000000010100000001011010000010100000000001100000000000100000 0 0	1110100111001101111101110000000110111001000010101010011010111001101111111000010110011100101011001001111010001010101000110100001010001001100110100000 0 0	11011010100110100000000111100111110111100111101101100100100101010001011000 0 2	11100101000110000100010000001100101010111111000101100010101001011111101111100100011010110001100100001111011001010111110101011111101110111111111101101110011101 1 0
989	2.79	13.36	( 0 )	0001110100101000011001110011011110110000101100100100010011000001000011000100010011001010100000 2 0	010000000000000010000010000100100000000000000000010100000001011010000010100000000001100000000000100000 0 0	1110100111001101111101110000000110111001000010101010011010111001101111111000010110011100101011001001111010001010101000110100001010001001100110100000 0 0	11011010100110100000000111100111110111110111101101101111101101011101011100 0 8	11100101000110000100010000001100101010111111000101100010101001011111101111100100011010110001100100001111011001010111110101011111101110111111111101101110011101 0 0
330	2.79	14.11	( 0 )	0001110100101000011001110011011110110000101100100100010011000001000011000100010011001010100000 0 0	010000000000000010000010000100100000000000000000010100000001011010000010100000000001100000000000100000 0 0	1110100111001101111101110000000110111001000010101010011010111001101111111000010110011100101011001001111010001010101000110100001010001001100110100000 0 0	11011010100110100000000111100111110111110111101101101111111101011101011100 0 1	11100101000110000100010000001100101010111111000101100010101001011111101111100100011010110001100100001111011001010111110101011111101110111111111101101110011101 0 0
310	3.49	14.11	( 0 )	0001110100001000011001010011011110110000101100100100010011000001000011000100010011001010100000 2 0	010000000000000010000010000100100000000000000000010100000001011010000010100000000001100000000000100000 0 0	1110100111001101111101110000000110111001000010101010011010111001101111111000010110011100101011001001111010001010101000110100001010001001100110100000 0 0	11011010100110100000000111100111110111110111101101101111111101011101011100 0 0	11100101000110000100010000001100101010111111000101100010101001011111101111100100011010110001100100001111011001010111110101011111101110111111111101101110011101 0 0
104	3.49	14.86	( 0 )	0001110100001000011001010011011110110000101100100100010011000001000011000100010011001010100000 0 0	010000000000000010000010000100100000000000000000010100000001011010000010100000000001100000000000100000 0 0	1110100111001101111101110000000110111001000010101010011010111001101111111000010110011100101011001001111010001010101000110100001010001001100110100000 0 0	11011010100110100000000111100111110111110111111101101111111101011101011100 0 1	11100101000110000100010000001100101010111111000101100010101001011111101111100100011010110001100100001111011001010111110101011111101110111111111101101110011101 0 0
1068	3.84	14.86	( 0 )	0001110100001100011001010011011110110000101100100100010011000001000011000100010011001010100000 1 0	010000000000000010000010000100100000000000000000010100000001011010000010100000000001100000000000100000 0 0	1110100111001101111101110000000110111001000010101010011010111001101111111000010110011100101011001001111010001010101000110100001010001001100110100000 0 0	11011010100110100000000111100111110111110111111101101111111101011101011100 0 0	11100101000110000100010000001100101010111111000101100010101001011111101111100100011010110001100100001111011001010111110101011111101110111111111101101110011101 0 0
1002	3.84	16.36	( 0 )	0001110100001100011001010011011110110000101100100100010011000001000011000100010011001010100000 0 0	010000000000000010000010000100100000000000000000010100000001011010000010100000000001100000000000100000 0 0	1110100111001101111101110000000110111001000010101010011010111001101111111000010110011100101011001001111010001010101000110100001010001001100110100000 0 0	11011010100110100000000111100111110111110111111111101111111101011101111100 0 2	11100101000110000100010000001100101010111111000101100010101001011111101111100100011010110001100100001111011001010111110101011111101110111111111101101110011101 0 0
92	4.19	17.11	( 0 )	0001110100001100011001010011011110110000101100100100010011000001000011000100010011001010100000 0 0	010000000000000010000010000100100000000000000000010100000001011010000010100000000001100000000000100000 0 0	1110100111001101111101110000000110111001000010101010011010111001101111111000010110011100101011001001111010001010101000110100001010001001100110100000 0 0	11011010100110100000000111100011110111110111111111111111111101011101111100 1 1	11100101000110000100010000001100101010111111000101100010101001011111101111100100011010110001100100001111011001010111110101011111101110111111111101101110011101 0 0
153	4.19	17.11	( 0 )	0001110100001100011001010011011110110000101100100100010011000001000011000100010011001010100000 0 0	010000000000000010000010000100100000000000000000010100000001011010000010100000000001100000000000100000 0 0	1110100111001101111101110000000110111001000010101010011010111001101111111000010110011100101011001001111010001010101000110100001010001001100110100000 0 0	11011010100110100000000111100011110111110111111111111111111101011101111100 0 0	11100101000110000100010000001100101010111111000101100010101001011111101111100100011010110001100100001111011001010111110101011111101110111111111101101110011101 0 0
154	4.19	17.11	( 0 )	0001110100001100011001010011011110110000101100100100010011000001000011000100010011001010100000 0 0	010000000000000010000010000100100000000000000000010100000001011010000010100000000001100000000000100000 0 0	1110100111001101111101110000000110111001000010101010011010111001101111111000010110011100101011001001111010001010101000110100001010001001100110100000 0 0	11011010100110100000000111100011110111110111111111111111111101011101111100 0 0	11100101000110000100010000001100101010111111000101100010101001011111101111100100011010110001100100001111011001010111110101011111101110111111111101101110011101 0 0
