# Supplementary material for: Decoupled maternal and zygotic genetic effects shape the evolution of development
Source: eLife. 2018 Sep 10;7:e37143. doi: 10.7554/eLife.37143 (PMC6168281; doi:10.7554/eLife.37143)
Supplement: Supplementary file 3. — The directory includes R scripts for each of the four steps of map construction detailed in the Materials and Methods, and a perl script required for step 2. The directory also includes data files called by the R scripts. [file elife-37143-supp3.zip › FileS3.MapConstruction/MLchromosomephases/ws.3.rp]

#java OrderMarkers2 data= W288.S1111.lm3.filtered map=/Applications/lepmap2/W288.S1111.imp.fil.X.map evaluateOrder= W288.S1111.ch3 improveOrder=0 randomPhase=1 outputPhasedData=1 randSeed=-7653687260380567804
#*** LG = 0 likelihood = -2404.748
#marker_number	male_position	female_position	( 0.0 )[	phased data]
634	0.00	0.00	( 0 )	1011110001001110010110100010010000000011100110011110101100101110111101100111111110011111011111 0 0	010101110010100100011001001001110111100000010000000110110010110110101100110101100101001110101100110010 0 0	0000001000000001000000000101000000000000000010000000000010000100000010000000100000000000000100110101100110000000000010001001000000010000010100010010 0 0	11111110110000111000101101110011001100111110000001010000010101010001000110 0 0	00011011101101001111011000000000010001011011110100110001010111000000011000101011011010000001000001010011001011010110000010000100000011000000011000110000000010 0 0
799	0.00	0.00	( 0 )	1011110001001110010110100010010000000011100110011110101100101110111101100111111110011111011111 0 0	010101110010100100011001001001110111100000010000000110110010110110101100110101100101001110101100110010 0 0	0000001000000001000000000101000000000000000010000000000010000100000010000000100000000000000100110101100110000000000010001001000000010000010100010010 0 0	11111110110000111000101101110011001100111110000001010000010101010001000110 0 0	00011011101101001111011000000000010001011011110100110001010111000000011000101011011010000001000001010011001011010110000010000100000011000000011000110000000010 0 0
504	0.00	0.42	( 0 )	1011110001001110010110100010010000000011100110011110101100101110111101100111111110011111011111 0 0	010101110010100100011001001001110111100000010000000110110010110110101100110101100101001110101100110010 0 0	0000001000000001000000000101000000000000000010000000000010000100000010000000100000000000000100110101100110000000000010001001000000010000010100010010 0 0	11111110110000111000101101110011001100111110000001010000010101010001000110 0 0	00011011101101001111011000000000010001011011110100110001010111000000011000101011011010000000000001010011001011010110000010000100000011000000011000110000000010 0 1
193	0.00	0.83	( 0 )	1011110001001110010110100010010000000011100110011110101100101110111101100111111110011111011111 0 0	010101110010100100011001001001110111100000010000000110110010110110101100110101100101001110101100110010 0 0	0000001000000001000000000101000000000000000010000000000010000100000010000000100000000000000100110101100110000000000010001001000000010000010100010010 0 0	11111110110000111000101101110011001100111110000001010000010101010001000110 0 0	00011011101101001111011000000000010001011011110100110001010111000000011000101011011010000100000001010011001011010110000010000100000011000000011000110000000010 0 1
674	0.42	3.83	( 0 )	1011110001001110010110100010010000000011100110011110101100101110111101100111111110011111011111 0 0	010101110010100100011001001001110111100000010000000110110010110110101100110101100101001110101100110010 0 0	0000001000000001000000000101000000000000000010000000000010000100000010000000100000000000000100110101100110000000000010001001000000010000010100010010 0 0	11111110110000111000101101111011001100111110000001010011011101010001000110 1 3	00011011101101001111011000000000010001011011110100110001010111000000011000101011011010000100000001010011001011010110000011001100000011100000011000110000000011 0 4
887	1.68	10.47	( 0 )	1011110001001110010110100010010000000011100110011110101100101110111101100111111110011111011111 0 0	010101110010100100011001001001110111100000010000000110110010110110101100110101100101001110101100110010 0 0	0000001000000001000000000101000000000000000010000000000010000100000010000000100000000000000100110101100110000000000010001001000000010000010100010010 0 0	11111110110010111000101111111011001100111110000011110011111101010011010110 2 5	00011011101101001101011000000000010001011011110100110001010111000000011000101011011110110100000001011111001011010110100111001100010011100001011000111000000011 1 10
1088	1.68	10.47	( 0 )	1011110001001110010110100010010000000011100110011110101100101110111101100111111110011111011111 0 0	010101110010100100011001001001110111100000010000000110110010110110101100110101100101001110101100110010 0 0	0000001000000001000000000101000000000000000010000000000010000100000010000000100000000000000100110101100110000000000010001001000000010000010100010010 0 0	11111110110010111000101111111011001100111110000011110011111101010011010110 0 0	00011011101101001101011000000000010001011011110100110001010111000000011000101011011110110100000001011111001011010110100111001100010011100001011000111000000011 0 0
776	1.68	10.82	( 0 )	1011110001001110010110100010010000000011100110011110101100101110111101100111111110011111011111 0 0	010101110010100100011001001001110111100000010000000110110010110110101100110101100101001110101100110010 0 0	0000001000000001000000000101000000000000000010000000000010000100000010000000100000000000000100110101100110000000000010001001000000010000010100010010 0 0	11111110110010111000101111111011001100111110000011110011111101010011011110 0 1	00011011101101001101011000000000010001011011110100110001010111000000011000101011011110110100000001011111001011010110100111001100010011100001011000111000000011 0 0
664	1.68	10.82	( 0 )	1011110001001110010110100010010000000011100110011110101100101110111101100111111110011111011111 0 0	010101110010100100011001001001110111100000010000000110110010110110101100110101100101001110101100110010 0 0	0000001000000001000000000101000000000000000010000000000010000100000010000000100000000000000100110101100110000000000010001001000000010000010100010010 0 0	11111110110010111000101111111011001100111110000011110011111101010011011110 0 0	00011011101101001101011000000000010001011011110100110001010111000000011000101011011110110100000001011111001011010110100111001100010011100001011000111000000011 0 0
1070	1.68	12.23	( 0 )	1011110001001110010110100010010000000011100110011110101100101110111101100111111110011111011111 0 0	010101110010100100011001001001110111100000010000000110110010110110101100110101100101001110101100110010 0 0	0000001000000001000000000101000000000000000010000000000010000100000010000000100000000000000100110101100110000000000010001001000000010000010100010010 0 0	11111110110010111000101111111011001100111110000010110011111101010011011110 0 1	00011011101101001101011000000000010001011011110100110001010111000000011000101011011110110100000000111111001011010110100111001100010011100011011000111000000011 0 3
537	1.68	12.58	( 0 )	1011110001001110010110100010010000000011100110011110101100101110111101100111111110011111011111 0 0	010101110010100100011001001001110111100000010000000110110010110110101100110101100101001110101100110010 0 0	0000001000000001000000000101000000000000000010000000000010000100000010000000100000000000000100110101100110010000000010001001000000010000010100010010 0 1	11111110110010111000101111111011001100111110000010110011111101010011011110 0 0	00011011101101001101011000000000010001011011110100110001010111000000011000101011011110110100000000111111001011010110100111001100010011100011011000111000000011 0 0
393	1.68	12.58	( 0 )	1011110001001110010110100010010000000011100110011110101100101110111101100111111110011111011111 0 0	010101110010100100011001001001110111100000010000000110110010110110101100110101100101001110101100110010 0 0	0000001000000001000000000101000000000000000010000000000010000100000010000000100000000000000100110101100110010000000010001001000000010000010100010010 0 0	11111110110010111000101111111011001100111110000010110011111101010011011110 0 0	00011011101101001101011000000000010001011011110100110001010111000000011000101011011110110100000000111111001011010110100111001100010011100011011000111000000011 0 0
121	1.68	12.58	( 0 )	1011110001001110010110100010010000000011100110011110101100101110111101100111111110011111011111 0 0	010101110010100100011001001001110111100000010000000110110010110110101100110101100101001110101100110010 0 0	0000001000000001000000000101000000000000000010000000000010000100000010000000100000000000000100110101100110010000000010001001000000010000010100010010 0 0	11111110110010111000101111111011001100111110000010110011111101010011011110 0 0	00011011101101001101011000000000010001011011110100110001010111000000011000101011011110110100000000111111001011010110100111001100010011100011011000111000000011 0 0
800	1.68	12.58	( 0 )	1011110001001110010110100010010000000011100110011110101100101110111101100111111110011111011111 0 0	010101110010100100011001001001110111100000010000000110110010110110101100110101100101001110101100110010 0 0	0000001000000001000000000101000000000000000010000000000010000100000010000000100000000000000100110101100110010000000010001001000000010000010100010010 0 0	11111110110010111000101111111011001100111110000010110011111101010011011110 0 0	00011011101101001101011000000000010001011011110100110001010111000000011000101011011110110100000000111111001011010110100111001100010011100011011000111000000011 0 0
929	1.68	12.58	( 0 )	1011110001001110010110100010010000000011100110011110101100101110111101100111111110011111011111 0 0	010101110010100100011001001001110111100000010000000110110010110110101100110101100101001110101100110010 0 0	0000001000000001000000000101000000000000000010000000000010000100000010000000100000000000000100110101100110010000000010001001000000010000010100010010 0 0	11111110110010111000101111111011001100111110000010110011111101010011011110 0 0	00011011101101001101011000000000010001011011110100110001010111000000011000101011011110110100000000111111001011010110100111001100010011100011011000111000000011 0 0
942	1.68	12.58	( 0 )	1011110001001110010110100010010000000011100110011110101100101110111101100111111110011111011111 0 0	010101110010100100011001001001110111100000010000000110110010110110101100110101100101001110101100110010 0 0	0000001000000001000000000101000000000000000010000000000010000100000010000000100000000000000100110101100110010000000010001001000000010000010100010010 0 0	11111110110010111000101111111011001100111110000010110011111101010011011110 0 0	00011011101101001101011000000000010001011011110100110001010111000000011000101011011110110100000000111111001011010110100111001100010011100011011000111000000011 0 0
36	1.68	12.58	( 0 )	1011110001001110010110100010010000000011100110011110101100101110111101100111111110011111011111 0 0	010101110010100100011001001001110111100000010000000110110010110110101100110101100101001110101100110010 0 0	0000001000000001000000000101000000000000000010000000000010000100000010000000100000000000000100110101100110010000000010001001000000010000010100010010 0 0	11111110110010111000101111111011001100111110000010110011111101010011011110 0 0	00011011101101001101011000000000010001011011110100110001010111000000011000101011011110110100000000111111001011010110100111001100010011100011011000111000000011 0 0
1081	1.68	12.58	( 0 )	1011110001001110010110100010010000000011100110011110101100101110111101100111111110011111011111 0 0	010101110010100100011001001001110111100000010000000110110010110110101100110101100101001110101100110010 0 0	0000001000000001000000000101000000000000000010000000000010000100000010000000100000000000000100110101100110010000000010001001000000010000010100010010 0 0	11111110110010111000101111111011001100111110000010110011111101010011011110 0 0	00011011101101001101011000000000010001011011110100110001010111000000011000101011011110110100000000111111001011010110100111001100010011100011011000111000000011 0 0
296	1.68	12.58	( 0 )	1011110001001110010110100010010000000011100110011110101100101110111101100111111110011111011111 0 0	010101110010100100011001001001110111100000010000000110110010110110101100110101100101001110101100110010 0 0	0000001000000001000000000101000000000000000010000000000010000100000010000000100000000000000100110101100110010000000010001001000000010000010100010010 0 0	11111110110010111000101111111011001100111110000010110011111101010011011110 0 0	00011011101101001101011000000000010001011011110100110001010111000000011000101011011110110100000000111111001011010110100111001100010011100011011000111000000011 0 0
1046	1.68	12.58	( 0 )	1011110001001110010110100010010000000011100110011110101100101110111101100111111110011111011111 0 0	010101110010100100011001001001110111100000010000000110110010110110101100110101100101001110101100110010 0 0	0000001000000001000000000101000000000000000010000000000010000100000010000000100000000000000100110101100110010000000010001001000000010000010100010010 0 0	11111110110010111000101111111011001100111110000010110011111101010011011110 0 0	00011011101101001101011000000000010001011011110100110001010111000000011000101011011110110100000000111111001011010110100111001100010011100011011000111000000011 0 0
752	1.68	12.58	( 0 )	1011110001001110010110100010010000000011100110011110101100101110111101100111111110011111011111 0 0	010101110010100100011001001001110111100000010000000110110010110110101100110101100101001110101100110010 0 0	0000001000000001000000000101000000000000000010000000000010000100000010000000100000000000000100110101100110010000000010001001000000010000010100010010 0 0	11111110110010111000101111111011001100111110000010110011111101010011011110 0 0	00011011101101001101011000000000010001011011110100110001010111000000011000101011011110110100000000111111001011010110100111001100010011100011011000111000000011 0 0
207	1.68	12.58	( 0 )	1011110001001110010110100010010000000011100110011110101100101110111101100111111110011111011111 0 0	010101110010100100011001001001110111100000010000000110110010110110101100110101100101001110101100110010 0 0	0000001000000001000000000101000000000000000010000000000010000100000010000000100000000000000100110101100110010000000010001001000000010000010100010010 0 0	11111110110010111000101111111011001100111110000010110011111101010011011110 0 0	00011011101101001101011000000000010001011011110100110001010111000000011000101011011110110100000000111111001011010110100111001100010011100011011000111000000011 0 0
1000	1.68	12.58	( 0 )	1011110001001110010110100010010000000011100110011110101100101110111101100111111110011111011111 0 0	010101110010100100011001001001110111100000010000000110110010110110101100110101100101001110101100110010 0 0	0000001000000001000000000101000000000000000010000000000010000100000010000000100000000000000100110101100110010000000010001001000000010000010100010010 0 0	11111110110010111000101111111011001100111110000010110011111101010011011110 0 0	00011011101101001101011000000000010001011011110100110001010111000000011000101011011110110100000000111111001011010110100111001100010011100011011000111000000011 0 0
812	1.68	12.93	( 0 )	1011110001001110010110100010010000000011100110011110101100101110111101100111111110011111011111 0 0	010101110010100100011001001001110111100000010000000110110010110110101100110101100101001110101100110010 0 0	0000001000000001000000000101000000000000000010000000000010000100000010000000100000000000000100110101100110010000000010001001000000010000010100010010 0 0	11111110110010111000101111111011001100111110000010110011111100010011011110 0 1	00011011101101001101011000000000010001011011110100110001010111000000011000101011011110110100000000111111001011010110100111001100010011100011011000111000000011 0 0
214	1.68	12.93	( 0 )	1011110001001110010110100010010000000011100110011110101100101110111101100111111110011111011111 0 0	010101110010100100011001001001110111100000010000000110110010110110101100110101100101001110101100110010 0 0	0000001000000001000000000101000000000000000010000000000010000100000010000000100000000000000100110101100110010000000010001001000000010000010100010010 0 0	11111110110010111000101111111011001100111110000010110011111100010011011110 0 0	00011011101101001101011000000000010001011011110100110001010111000000011000101011011110110100000000111111001011010110100111001100010011100011011000111000000011 0 0
855	1.68	15.78	( 0 )	1011110001001110010110100010010000000011100110011110001100101110011000100111011110011101001110 0 8	010101110010100100011001001001110111100000010000000110110010110110101100110101100101001110101100110010 0 0	0000001000000001000000000101000000000000000010000000000010000100000010000000100000000000000100110101100110010000000010001001000000010000010100010010 0 0	11111110110010111000101111111011001100111110000010110011111100010011011110 0 0	00011011101101001101011000000000010001011011110100110001010111000000011000101011011110110100000000111111001011010110100111001100010011100011011000111000000011 0 0
343	1.68	15.78	( 0 )	1011110001001110010110100010010000000011100110011110001100101110011000100111011110011101001110 0 0	010101110010100100011001001001110111100000010000000110110010110110101100110101100101001110101100110010 0 0	0000001000000001000000000101000000000000000010000000000010000100000010000000100000000000000100110101100110010000000010001001000000010000010100010010 0 0	11111110110010111000101111111011001100111110000010110011111100010011011110 0 0	00011011101101001101011000000000010001011011110100110001010111000000011000101011011110110100000000111111001011010110100111001100010011100011011000111000000011 0 0
1040	1.68	15.78	( 0 )	1011110001001110010110100010010000000011100110011110001100101110011000100111011110011101001110 0 0	010101110010100100011001001001110111100000010000000110110010110110101100110101100101001110101100110010 0 0	0000001000000001000000000101000000000000000010000000000010000100000010000000100000000000000100110101100110010000000010001001000000010000010100010010 0 0	11111110110010111000101111111011001100111110000010110011111100010011011110 0 0	00011011101101001101011000000000010001011011110100110001010111000000011000101011011110110100000000111111001011010110100111001100010011100011011000111000000011 0 0
1056	1.68	15.78	( 0 )	1011110001001110010110100010010000000011100110011110001100101110011000100111011110011101001110 0 0	010101110010100100011001001001110111100000010000000110110010110110101100110101100101001110101100110010 0 0	0000001000000001000000000101000000000000000010000000000010000100000010000000100000000000000100110101100110010000000010001001000000010000010100010010 0 0	11111110110010111000101111111011001100111110000010110011111100010011011110 0 0	00011011101101001101011000000000010001011011110100110001010111000000011000101011011110110100000000111111001011010110100111001100010011100011011000111000000011 0 0
817	1.68	15.78	( 0 )	1011110001001110010110100010010000000011100110011110001100101110011000100111011110011101001110 0 0	010101110010100100011001001001110111100000010000000110110010110110101100110101100101001110101100110010 0 0	0000001000000001000000000101000000000000000010000000000010000100000010000000100000000000000100110101100110010000000010001001000000010000010100010010 0 0	11111110110010111000101111111011001100111110000010110011111100010011011110 0 0	00011011101101001101011000000000010001011011110100110001010111000000011000101011011110110100000000111111001011010110100111001100010011100011011000111000000011 0 0
1034	1.68	15.78	( 0 )	1011110001001110010110100010010000000011100110011110001100101110011000100111011110011101001110 0 0	010101110010100100011001001001110111100000010000000110110010110110101100110101100101001110101100110010 0 0	0000001000000001000000000101000000000000000010000000000010000100000010000000100000000000000100110101100110010000000010001001000000010000010100010010 0 0	11111110110010111000101111111011001100111110000010110011111100010011011110 0 0	00011011101101001101011000000000010001011011110100110001010111000000011000101011011110110100000000111111001011010110100111001100010011100011011000111000000011 0 0
578	1.68	15.78	( 0 )	1011110001001110010110100010010000000011100110011110001100101110011000100111011110011101001110 0 0	010101110010100100011001001001110111100000010000000110110010110110101100110101100101001110101100110010 0 0	0000001000000001000000000101000000000000000010000000000010000100000010000000100000000000000100110101100110010000000010001001000000010000010100010010 0 0	11111110110010111000101111111011001100111110000010110011111100010011011110 0 0	00011011101101001101011000000000010001011011110100110001010111000000011000101011011110110100000000111111001011010110100111001100010011100011011000111000000011 0 0
192	1.68	16.13	( 0 )	1011110001001110010110100010010000000011100110011110001100101110011000100111011110011101001110 0 0	010101110010100100011001001001110111100000010000000110110010110110101100110101100101001110101100110010 0 0	0000001000000001000000000101000000000000000010000000000010000100000010000000100000000000000100110100100110010000000010001001000000010000010100010010 0 1	11111110110010111000101111111011001100111110000010110011111100010011011110 0 0	00011011101101001101011000000000010001011011110100110001010111000000011000101011011110110100000000111111001011010110100111001100010011100011011000111000000011 0 0
818	1.68	16.13	( 0 )	1011110001001110010110100010010000000011100110011110001100101110011000100111011110011101001110 0 0	010101110010100100011001001001110111100000010000000110110010110110101100110101100101001110101100110010 0 0	0000001000000001000000000101000000000000000010000000000010000100000010000000100000000000000100110100100110010000000010001001000000010000010100010010 0 0	11111110110010111000101111111011001100111110000010110011111100010011011110 0 0	00011011101101001101011000000000010001011011110100110001010111000000011000101011011110110100000000111111001011010110100111001100010011100011011000111000000011 0 0
690	1.68	16.13	( 0 )	1011110001001110010110100010010000000011100110011110001100101110011000100111011110011101001110 0 0	010101110010100100011001001001110111100000010000000110110010110110101100110101100101001110101100110010 0 0	0000001000000001000000000101000000000000000010000000000010000100000010000000100000000000000100110100100110010000000010001001000000010000010100010010 0 0	11111110110010111000101111111011001100111110000010110011111100010011011110 0 0	00011011101101001101011000000000010001011011110100110001010111000000011000101011011110110100000000111111001011010110100111001100010011100011011000111000000011 0 0
297	1.68	16.13	( 0 )	1011110001001110010110100010010000000011100110011110001100101110011000100111011110011101001110 0 0	010101110010100100011001001001110111100000010000000110110010110110101100110101100101001110101100110010 0 0	0000001000000001000000000101000000000000000010000000000010000100000010000000100000000000000100110100100110010000000010001001000000010000010100010010 0 0	11111110110010111000101111111011001100111110000010110011111100010011011110 0 0	00011011101101001101011000000000010001011011110100110001010111000000011000101011011110110100000000111111001011010110100111001100010011100011011000111000000011 0 0
365	1.68	16.13	( 0 )	1011110001001110010110100010010000000011100110011110001100101110011000100111011110011101001110 0 0	010101110010100100011001001001110111100000010000000110110010110110101100110101100101001110101100110010 0 0	0000001000000001000000000101000000000000000010000000000010000100000010000000100000000000000100110100100110010000000010001001000000010000010100010010 0 0	11111110110010111000101111111011001100111110000010110011111100010011011110 0 0	00011011101101001101011000000000010001011011110100110001010111000000011000101011011110110100000000111111001011010110100111001100010011100011011000111000000011 0 0
327	2.03	16.13	( 0 )	1011110001001110010110100010010000000011100110011110001100101110011000100111011110011101001110 0 0	010101110010100100011001001001110111100000010000000110110010110110101100110101100101001110101100110010 0 0	0000001000000001000000000001000000000000000010000000000010000100000010000000100000000000000100110100100110010000000010001001000000010000010100010010 1 0	11111110110010111000101111111011001100111110000010110011111100010011011110 0 0	00011011101101001101011000000000010001011011110100110001010111000000011000101011011110110100000000111111001011010110100111001100010011100011011000111000000011 0 0
174	2.03	16.48	( 0 )	1011110001001110010110100010010000000011100110011110001100101110011000100111011110011101001110 0 0	010101110010100100011001001001110111100000010000000110110010110110101100110101100101001110101100110010 0 0	0000001000000001000000000001000000000000000010000000000010000100000010000000100000000000000100110100100110010000000010001001000000010000010100010010 0 0	11111110110010111000101111111011001100111110000010110011111100011011011110 0 1	00011011101101001101011000000000010001011011110100110001010111000000011000101011011110110100000000111111001011010110100111001100010011100011011000111000000011 0 0
82	2.03	16.48	( 0 )	1011110001001110010110100010010000000011100110011110001100101110011000100111011110011101001110 0 0	010101110010100100011001001001110111100000010000000110110010110110101100110101100101001110101100110010 0 0	0000001000000001000000000001000000000000000010000000000010000100000010000000100000000000000100110100100110010000000010001001000000010000010100010010 0 0	11111110110010111000101111111011001100111110000010110011111100011011011110 0 0	00011011101101001101011000000000010001011011110100110001010111000000011000101011011110110100000000111111001011010110100111001100010011100011011000111000000011 0 0
380	2.03	17.53	( 0 )	1011110001001110010110100010010000000011100110011110001000001110011000100111001110011101001110 0 3	010101110010100100011001001001110111100000010000000110110010110110101100110101100101001110101100110010 0 0	0000001000000001000000000001000000000000000010000000000010000100000010000000100000000000000100110100100110010000000010001001000000010000010100010010 0 0	11111110110010111000101111111011001100111110000010110011111100011011011110 0 0	00011011101101001101011000000000010001011011110100110001010111000000011000101011011110110100000000111111001011010110100111001100010011100011011000111000000011 0 0
625	2.03	17.53	( 0 )	1011110001001110010110100010010000000011100110011110001000001110011000100111001110011101001110 0 0	010101110010100100011001001001110111100000010000000110110010110110101100110101100101001110101100110010 0 0	0000001000000001000000000001000000000000000010000000000010000100000010000000100000000000000100110100100110010000000010001001000000010000010100010010 0 0	11111110110010111000101111111011001100111110000010110011111100011011011110 0 0	00011011101101001101011000000000010001011011110100110001010111000000011000101011011110110100000000111111001011010110100111001100010011100011011000111000000011 0 0
6	2.03	17.53	( 0 )	1011110001001110010110100010010000000011100110011110001000001110011000100111001110011101001110 0 0	010101110010100100011001001001110111100000010000000110110010110110101100110101100101001110101100110010 0 0	0000001000000001000000000001000000000000000010000000000010000100000010000000100000000000000100110100100110010000000010001001000000010000010100010010 0 0	11111110110010111000101111111011001100111110000010110011111100011011011110 0 0	00011011101101001101011000000000010001011011110100110001010111000000011000101011011110110100000000111111001011010110100111001100010011100011011000111000000011 0 0
624	2.03	17.88	( 0 )	1011110001001110010110100010010000000011100110011110001000001110011000100111001110011101001110 0 0	010101110010100100011001001001110111100000010000000110110010110110101100110101100101001110101100110010 0 0	0000001000000001000000000001000000000000000010000000000010000100000010000000100000000000000100110100100110010000000010001001000000010000010100010010 0 0	11111110110010111000101111111011001100111110000010110011111100011111011110 0 1	00011011101101001101011000000000010001011011110100110001010111000000011000101011011110110100000000111111001011010110100111001100010011100011011000111000000011 0 0
229	2.03	17.88	( 0 )	1011110001001110010110100010010000000011100110011110001000001110011000100111001110011101001110 0 0	010101110010100100011001001001110111100000010000000110110010110110101100110101100101001110101100110010 0 0	0000001000000001000000000001000000000000000010000000000010000100000010000000100000000000000100110100100110010000000010001001000000010000010100010010 0 0	11111110110010111000101111111011001100111110000010110011111100011111011110 0 0	00011011101101001101011000000000010001011011110100110001010111000000011000101011011110110100000000111111001011010110100111001100010011100011011000111000000011 0 0
473	2.03	17.88	( 0 )	1011110001001110010110100010010000000011100110011110001000001110011000100111001110011101001110 0 0	010101110010100100011001001001110111100000010000000110110010110110101100110101100101001110101100110010 0 0	0000001000000001000000000001000000000000000010000000000010000100000010000000100000000000000100110100100110010000000010001001000000010000010100010010 0 0	11111110110010111000101111111011001100111110000010110011111100011111011110 0 0	00011011101101001101011000000000010001011011110100110001010111000000011000101011011110110100000000111111001011010110100111001100010011100011011000111000000011 0 0
438	2.03	17.88	( 0 )	1011110001001110010110100010010000000011100110011110001000001110011000100111001110011101001110 0 0	010101110010100100011001001001110111100000010000000110110010110110101100110101100101001110101100110010 0 0	0000001000000001000000000001000000000000000010000000000010000100000010000000100000000000000100110100100110010000000010001001000000010000010100010010 0 0	11111110110010111000101111111011001100111110000010110011111100011111011110 0 0	00011011101101001101011000000000010001011011110100110001010111000000011000101011011110110100000000111111001011010110100111001100010011100011011000111000000011 0 0
472	2.03	17.88	( 0 )	1011110001001110010110100010010000000011100110011110001000001110011000100111001110011101001110 0 0	010101110010100100011001001001110111100000010000000110110010110110101100110101100101001110101100110010 0 0	0000001000000001000000000001000000000000000010000000000010000100000010000000100000000000000100110100100110010000000010001001000000010000010100010010 0 0	11111110110010111000101111111011001100111110000010110011111100011111011110 0 0	00011011101101001101011000000000010001011011110100110001010111000000011000101011011110110100000000111111001011010110100111001100010011100011011000111000000011 0 0
289	2.72	18.23	( 0 )	1010110001000110010110100010010000000011100110011110001000001110011000100111001110011101001110 2 0	010101110010100100011001001001110111100000010000000110110010110110101100110101100101001110101100110010 0 0	0000001000000001000000000001000000000000000010000000000010000100000010000000100000000000000100110100100110010000000010001001000000010000010100010010 0 0	11111110110010111000101111111011001100111110000010110011111100011111011110 0 0	00011011101101001101011000000000010001011011110100110001010111000000011000101011011110110100000000111111001011010110100111001100010001100011011000111000000011 0 1
511	2.72	18.58	( 0 )	1010110001000110010110100010010000000011100110011110001000001110011000100111001110011101001110 0 0	010101110010100100011001001001110111100000010000000110110010110110101100110101100101001110101100110010 0 0	0000001000000001000000000001000000000000000010000000000010000100000010000000100000000000000100110100100110010000000010001001000000010000010100010010 0 0	11111110110010111000101111111011001100111110000010110011111100011011011110 0 1	00011011101101001101011000000000010001011011110100110001010111000000011000101011011110110100000000111111001011010110100111001100010001100011011000111000000011 0 0
35	3.07	18.93	( 0 )	1010110001000110011110100010010000000011100110011110001000001110011000100111001110011101001110 1 0	010101110010100100011001001001110111100000010000000110110010110110101100110101100101001110101100110010 0 0	0000001000000001000000000001000000000000000010000000000010000100000010000000100000000000000100110100100110010000000010001001000000010000010100010010 0 0	11111110110010111000101111111011001100111110000010110011111100010011011110 0 1	00011011101101001101011000000000010001011011110100110001010111000000011000101011011110110100000000111111001011010110100111001100010001100011011000111000000011 0 0
668	3.07	18.93	( 0 )	1010110001000110011110100010010000000011100110011110001000001110011000100111001110011101001110 0 0	010101110010100100011001001001110111100000010000000110110010110110101100110101100101001110101100110010 0 0	0000001000000001000000000001000000000000000010000000000010000100000010000000100000000000000100110100100110010000000010001001000000010000010100010010 0 0	11111110110010111000101111111011001100111110000010110011111100010011011110 0 0	00011011101101001101011000000000010001011011110100110001010111000000011000101011011110110100000000111111001011010110100111001100010001100011011000111000000011 0 0
491	3.07	18.93	( 0 )	1010110001000110011110100010010000000011100110011110001000001110011000100111001110011101001110 0 0	010101110010100100011001001001110111100000010000000110110010110110101100110101100101001110101100110010 0 0	0000001000000001000000000001000000000000000010000000000010000100000010000000100000000000000100110100100110010000000010001001000000010000010100010010 0 0	11111110110010111000101111111011001100111110000010110011111100010011011110 0 0	00011011101101001101011000000000010001011011110100110001010111000000011000101011011110110100000000111111001011010110100111001100010001100011011000111000000011 0 0
288	3.07	18.93	( 0 )	1010110001000110011110100010010000000011100110011110001000001110011000100111001110011101001110 0 0	010101110010100100011001001001110111100000010000000110110010110110101100110101100101001110101100110010 0 0	0000001000000001000000000001000000000000000010000000000010000100000010000000100000000000000100110100100110010000000010001001000000010000010100010010 0 0	11111110110010111000101111111011001100111110000010110011111100010011011110 0 0	00011011101101001101011000000000010001011011110100110001010111000000011000101011011110110100000000111111001011010110100111001100010001100011011000111000000011 0 0
272	3.07	18.93	( 0 )	1010110001000110011110100010010000000011100110011110001000001110011000100111001110011101001110 0 0	010101110010100100011001001001110111100000010000000110110010110110101100110101100101001110101100110010 0 0	0000001000000001000000000001000000000000000010000000000010000100000010000000100000000000000100110100100110010000000010001001000000010000010100010010 0 0	11111110110010111000101111111011001100111110000010110011111100010011011110 0 0	00011011101101001101011000000000010001011011110100110001010111000000011000101011011110110100000000111111001011010110100111001100010001100011011000111000000011 0 0
985	3.07	18.93	( 0 )	1010110001000110011110100010010000000011100110011110001000001110011000100111001110011101001110 0 0	010101110010100100011001001001110111100000010000000110110010110110101100110101100101001110101100110010 0 0	0000001000000001000000000001000000000000000010000000000010000100000010000000100000000000000100110100100110010000000010001001000000010000010100010010 0 0	11111110110010111000101111111011001100111110000010110011111100010011011110 0 0	00011011101101001101011000000000010001011011110100110001010111000000011000101011011110110100000000111111001011010110100111001100010001100011011000111000000011 0 0
442	3.07	18.93	( 0 )	1010110001000110011110100010010000000011100110011110001000001110011000100111001110011101001110 0 0	010101110010100100011001001001110111100000010000000110110010110110101100110101100101001110101100110010 0 0	0000001000000001000000000001000000000000000010000000000010000100000010000000100000000000000100110100100110010000000010001001000000010000010100010010 0 0	11111110110010111000101111111011001100111110000010110011111100010011011110 0 0	00011011101101001101011000000000010001011011110100110001010111000000011000101011011110110100000000111111001011010110100111001100010001100011011000111000000011 0 0
986	3.07	18.93	( 0 )	1010110001000110011110100010010000000011100110011110001000001110011000100111001110011101001110 0 0	010101110010100100011001001001110111100000010000000110110010110110101100110101100101001110101100110010 0 0	0000001000000001000000000001000000000000000010000000000010000100000010000000100000000000000100110100100110010000000010001001000000010000010100010010 0 0	11111110110010111000101111111011001100111110000010110011111100010011011110 0 0	00011011101101001101011000000000010001011011110100110001010111000000011000101011011110110100000000111111001011010110100111001100010001100011011000111000000011 0 0
886	3.07	18.93	( 0 )	1010110001000110011110100010010000000011100110011110001000001110011000100111001110011101001110 0 0	010101110010100100011001001001110111100000010000000110110010110110101100110101100101001110101100110010 0 0	0000001000000001000000000001000000000000000010000000000010000100000010000000100000000000000100110100100110010000000010001001000000010000010100010010 0 0	11111110110010111000101111111011001100111110000010110011111100010011011110 0 0	00011011101101001101011000000000010001011011110100110001010111000000011000101011011110110100000000111111001011010110100111001100010001100011011000111000000011 0 0
234	3.07	18.93	( 0 )	1010110001000110011110100010010000000011100110011110001000001110011000100111001110011101001110 0 0	010101110010100100011001001001110111100000010000000110110010110110101100110101100101001110101100110010 0 0	0000001000000001000000000001000000000000000010000000000010000100000010000000100000000000000100110100100110010000000010001001000000010000010100010010 0 0	11111110110010111000101111111011001100111110000010110011111100010011011110 0 0	00011011101101001101011000000000010001011011110100110001010111000000011000101011011110110100000000111111001011010110100111001100010001100011011000111000000011 0 0
565	3.07	18.93	( 0 )	1010110001000110011110100010010000000011100110011110001000001110011000100111001110011101001110 0 0	010101110010100100011001001001110111100000010000000110110010110110101100110101100101001110101100110010 0 0	0000001000000001000000000001000000000000000010000000000010000100000010000000100000000000000100110100100110010000000010001001000000010000010100010010 0 0	11111110110010111000101111111011001100111110000010110011111100010011011110 0 0	00011011101101001101011000000000010001011011110100110001010111000000011000101011011110110100000000111111001011010110100111001100010001100011011000111000000011 0 0
1054	3.07	18.93	( 0 )	1010110001000110011110100010010000000011100110011110001000001110011000100111001110011101001110 0 0	010101110010100100011001001001110111100000010000000110110010110110101100110101100101001110101100110010 0 0	0000001000000001000000000001000000000000000010000000000010000100000010000000100000000000000100110100100110010000000010001001000000010000010100010010 0 0	11111110110010111000101111111011001100111110000010110011111100010011011110 0 0	00011011101101001101011000000000010001011011110100110001010111000000011000101011011110110100000000111111001011010110100111001100010001100011011000111000000011 0 0
216	3.07	18.93	( 0 )	1010110001000110011110100010010000000011100110011110001000001110011000100111001110011101001110 0 0	010101110010100100011001001001110111100000010000000110110010110110101100110101100101001110101100110010 0 0	0000001000000001000000000001000000000000000010000000000010000100000010000000100000000000000100110100100110010000000010001001000000010000010100010010 0 0	11111110110010111000101111111011001100111110000010110011111100010011011110 0 0	00011011101101001101011000000000010001011011110100110001010111000000011000101011011110110100000000111111001011010110100111001100010001100011011000111000000011 0 0
340	3.07	18.93	( 0 )	1010110001000110011110100010010000000011100110011110001000001110011000100111001110011101001110 0 0	010101110010100100011001001001110111100000010000000110110010110110101100110101100101001110101100110010 0 0	0000001000000001000000000001000000000000000010000000000010000100000010000000100000000000000100110100100110010000000010001001000000010000010100010010 0 0	11111110110010111000101111111011001100111110000010110011111100010011011110 0 0	00011011101101001101011000000000010001011011110100110001010111000000011000101011011110110100000000111111001011010110100111001100010001100011011000111000000011 0 0
849	3.07	19.28	( 0 )	1010110001000110011110100010010000000011100110011110001000001110011000100111001110011101001110 0 0	010101110010100100011001001001110111100000010000000110110010110110101100110101100101001110101100110010 0 0	0000001000000001000000000001000000000000000010000000000010000100000010000000100000000000000100110100100110010000000010001001000000010000010100010010 0 0	11111110110010111000101111111011001100111110000010110011111100010011011110 0 0	00011011101101001101011000000000010001011011110100110001010111000000011000101011011110110100000000111111011011010110100111001100010001100011011000111000000011 0 1
435	3.07	19.28	( 0 )	1010110001000110011110100010010000000011100110011110001000001110011000100111001110011101001110 0 0	010101110010100100011001001001110111100000010000000110110010110110101100110101100101001110101100110010 0 0	0000001000000001000000000001000000000000000010000000000010000100000010000000100000000000000100110100100110010000000010001001000000010000010100010010 0 0	11111110110010111000101111111011001100111110000010110011111100010011011110 0 0	00011011101101001101011000000000010001011011110100110001010111000000011000101011011110110100000000111111011011010110100111001100010001100011011000111000000011 0 0
328	3.07	19.28	( 0 )	1010110001000110011110100010010000000011100110011110001000001110011000100111001110011101001110 0 0	010101110010100100011001001001110111100000010000000110110010110110101100110101100101001110101100110010 0 0	0000001000000001000000000001000000000000000010000000000010000100000010000000100000000000000100110100100110010000000010001001000000010000010100010010 0 0	11111110110010111000101111111011001100111110000010110011111100010011011110 0 0	00011011101101001101011000000000010001011011110100110001010111000000011000101011011110110100000000111111011011010110100111001100010001100011011000111000000011 0 0
186	3.07	19.62	( 0 )	1010110001000110011110100010010000000011100110011110001000001110011000100111001110011101001110 0 0	010101110010100100011001001001110111100000010000000110110010110110101100110101100101001110101100110010 0 0	0000001000000001000000000001000000000000000010000000000010000100000010000000100000000000000100110100100110010000000010001001000000010000010100010010 0 0	11111110110010111000101111111011001100111110000010110011111100010011011110 0 0	00011011101101001101011000000000010001011011110100110001010111000000011000101011011110110100000000111111011011010110110111001100010001100011011000111000000011 0 1
187	3.07	19.62	( 0 )	1010110001000110011110100010010000000011100110011110001000001110011000100111001110011101001110 0 0	010101110010100100011001001001110111100000010000000110110010110110101100110101100101001110101100110010 0 0	0000001000000001000000000001000000000000000010000000000010000100000010000000100000000000000100110100100110010000000010001001000000010000010100010010 0 0	11111110110010111000101111111011001100111110000010110011111100010011011110 0 0	00011011101101001101011000000000010001011011110100110001010111000000011000101011011110110100000000111111011011010110110111001100010001100011011000111000000011 0 0
16	3.07	19.62	( 0 )	1010110001000110011110100010010000000011100110011110001000001110011000100111001110011101001110 0 0	010101110010100100011001001001110111100000010000000110110010110110101100110101100101001110101100110010 0 0	0000001000000001000000000001000000000000000010000000000010000100000010000000100000000000000100110100100110010000000010001001000000010000010100010010 0 0	11111110110010111000101111111011001100111110000010110011111100010011011110 0 0	00011011101101001101011000000000010001011011110100110001010111000000011000101011011110110100000000111111011011010110110111001100010001100011011000111000000011 0 0
28	3.42	19.62	( 0 )	1010110001000110011110100010010000000011100110011110001000001110011000100111001110011101001110 0 0	010101110010100100011001001001110111100000010000000110110010110110101100110101100101001110101100110010 0 0	0000001000000001000000000001000000000000000010000000000010000100000010000000100000000000000100110100100110010000000010001001000000010000010100010010 0 0	11111110110010111000101111110011001100111110000010110011111100010011011110 1 0	00011011101101001101011000000000010001011011110100110001010111000000011000101011011110110100000000111111011011010110110111001100010001100011011000111000000011 0 0
188	3.42	19.97	( 0 )	1010110001000110011110100010010000000011100110011110001000001110011000100111001110011101001110 0 0	010101110010100100011001001001110111100000010000000110110010110110101100110101100101001110101100110010 0 0	0000001000000001000000000001000000000000000010000000000010000100000010000000100000000000000100110100100110010000000010001001000000110000010100010010 0 1	11111110110010111000101111110011001100111110000010110011111100010011011110 0 0	00011011101101001101011000000000010001011011110100110001010111000000011000101011011110110100000000111111011011010110110111001100010001100011011000111000000011 0 0
496	3.42	20.32	( 0 )	1010110001000110011110100010010000000011100110011110001000001110011000100111001110011101001110 0 0	010101110010100100011001001001110111100000010000000110110010110110101100110101100101001110101100110010 0 0	0000001000000001000000000001000000000000000010000000000010000100000010000000100000000000000100110100100110010000000010001001000000110000010100010010 0 0	11111110110010111000101111110011001100111110000010110011111100010011011110 0 0	00011011101101001101011000000000010001011011110100110001010111000000011000101011011110110100000000111111001011010110110111001100010001100011011000111000000011 0 1
1104	3.42	20.67	( 0 )	1010110001000110011110100010010000000011100110011110001000001110011000100111001110011101001110 0 0	010101110010100100011001001001110111100000010000000110110010110110101100110101100101001110101100110010 0 0	0000001000000001000000000001000000000000000010000000000010000100000010000000100000000000000100110100100110010000000010001001000000110000010100010010 0 0	11111110110010111000101111110011001100111110000010110011111100010011011110 0 0	00011011101101001101011000000000010001011011110100110001010111000000011000101011011110110100000000111111001011010110100111001100010001100011011000111000000011 0 1
423	3.42	20.67	( 0 )	1010110001000110011110100010010000000011100110011110001000001110011000100111001110011101001110 0 0	010101110010100100011001001001110111100000010000000110110010110110101100110101100101001110101100110010 0 0	0000001000000001000000000001000000000000000010000000000010000100000010000000100000000000000100110100100110010000000010001001000000110000010100010010 0 0	11111110110010111000101111110011001100111110000010110011111100010011011110 0 0	00011011101101001101011000000000010001011011110100110001010111000000011000101011011110110100000000111111001011010110100111001100010001100011011000111000000011 0 0
850	3.42	20.67	( 0 )	1010110001000110011110100010010000000011100110011110001000001110011000100111001110011101001110 0 0	010101110010100100011001001001110111100000010000000110110010110110101100110101100101001110101100110010 0 0	0000001000000001000000000001000000000000000010000000000010000100000010000000100000000000000100110100100110010000000010001001000000110000010100010010 0 0	11111110110010111000101111110011001100111110000010110011111100010011011110 0 0	00011011101101001101011000000000010001011011110100110001010111000000011000101011011110110100000000111111001011010110100111001100010001100011011000111000000011 0 0
934	3.42	20.67	( 0 )	1010110001000110011110100010010000000011100110011110001000001110011000100111001110011101001110 0 0	010101110010100100011001001001110111100000010000000110110010110110101100110101100101001110101100110010 0 0	0000001000000001000000000001000000000000000010000000000010000100000010000000100000000000000100110100100110010000000010001001000000110000010100010010 0 0	11111110110010111000101111110011001100111110000010110011111100010011011110 0 0	00011011101101001101011000000000010001011011110100110001010111000000011000101011011110110100000000111111001011010110100111001100010001100011011000111000000011 0 0
510	3.42	20.67	( 0 )	1010110001000110011110100010010000000011100110011110001000001110011000100111001110011101001110 0 0	010101110010100100011001001001110111100000010000000110110010110110101100110101100101001110101100110010 0 0	0000001000000001000000000001000000000000000010000000000010000100000010000000100000000000000100110100100110010000000010001001000000110000010100010010 0 0	11111110110010111000101111110011001100111110000010110011111100010011011110 0 0	00011011101101001101011000000000010001011011110100110001010111000000011000101011011110110100000000111111001011010110100111001100010001100011011000111000000011 0 0
895	3.42	20.67	( 0 )	1010110001000110011110100010010000000011100110011110001000001110011000100111001110011101001110 0 0	010101110010100100011001001001110111100000010000000110110010110110101100110101100101001110101100110010 0 0	0000001000000001000000000001000000000000000010000000000010000100000010000000100000000000000100110100100110010000000010001001000000110000010100010010 0 0	11111110110010111000101111110011001100111110000010110011111100010011011110 0 0	00011011101101001101011000000000010001011011110100110001010111000000011000101011011110110100000000111111001011010110100111001100010001100011011000111000000011 0 0
476	3.42	20.67	( 0 )	1010110001000110011110100010010000000011100110011110001000001110011000100111001110011101001110 0 0	010101110010100100011001001001110111100000010000000110110010110110101100110101100101001110101100110010 0 0	0000001000000001000000000001000000000000000010000000000010000100000010000000100000000000000100110100100110010000000010001001000000110000010100010010 0 0	11111110110010111000101111110011001100111110000010110011111100010011011110 0 0	00011011101101001101011000000000010001011011110100110001010111000000011000101011011110110100000000111111001011010110100111001100010001100011011000111000000011 0 0
180	3.42	21.09	( 0 )	1010110001000110011110100010010000000011100110011110001000001110011000100111001110011101001110 0 0	010101110010100100011001001001110111100000010000000110110010110110101100110100100101001110101100110010 0 1	0000001000000001000000000001000000000000000010000000000010000100000010000000100000000000000100110100100110010000000010001001000000110000010100010010 0 0	11111110110010111000101111110011001100111110000010110011111100010011011110 0 0	00011011101101001101011000000000010001011011110100110001010111000000011000101011011110110100000000111111001011010110100111001100010001100011011000111000000011 0 0
888	3.42	21.50	( 0 )	1010110001000110011110100010010000000011100110011110001000001110011000100111001110011101001110 0 0	010101110010100100011001001001110111100000010000000110110010110110101100110100100101001110101100110010 0 0	0000001000000001000000000001000000000000000010000000000010000100000010000000100000000000000100110100100110010000000010001001000000110000010100010010 0 0	11111110110010111000101111110011001100111110000010110011111100010011111110 0 1	00011011101101001101011000000000010001011011110100110001010111000000011000101011011110110100000000111111001011010110100111001100010001100011011000111000000011 0 0
885	3.42	21.50	( 0 )	1010110001000110011110100010010000000011100110011110001000001110011000100111001110011101001110 0 0	010101110010100100011001001001110111100000010000000110110010110110101100110100100101001110101100110010 0 0	0000001000000001000000000001000000000000000010000000000010000100000010000000100000000000000100110100100110010000000010001001000000110000010100010010 0 0	11111110110010111000101111110011001100111110000010110011111100010011111110 0 0	00011011101101001101011000000000010001011011110100110001010111000000011000101011011110110100000000111111001011010110100111001100010001100011011000111000000011 0 0
222	3.42	21.50	( 0 )	1010110001000110011110100010010000000011100110011110001000001110011000100111001110011101001110 0 0	010101110010100100011001001001110111100000010000000110110010110110101100110100100101001110101100110010 0 0	0000001000000001000000000001000000000000000010000000000010000100000010000000100000000000000100110100100110010000000010001001000000110000010100010010 0 0	11111110110010111000101111110011001100111110000010110011111100010011111110 0 0	00011011101101001101011000000000010001011011110100110001010111000000011000101011011110110100000000111111001011010110100111001100010001100011011000111000000011 0 0
130	3.42	21.50	( 0 )	1010110001000110011110100010010000000011100110011110001000001110011000100111001110011101001110 0 0	010101110010100100011001001001110111100000010000000110110010110110101100110100100101001110101100110010 0 0	0000001000000001000000000001000000000000000010000000000010000100000010000000100000000000000100110100100110010000000010001001000000110000010100010010 0 0	11111110110010111000101111110011001100111110000010110011111100010011111110 0 0	00011011101101001101011000000000010001011011110100110001010111000000011000101011011110110100000000111111001011010110100111001100010001100011011000111000000011 0 0
95	3.42	22.34	( 0 )	1010110001000110011110100010010000000011100110011110001000001110011000100111001110011101001110 0 0	010101110010100100011001001001110111100000010000000110110010100110101100110100100101001110101100110010 0 1	0000001000000001000000000001000000000000000010000000000010000100000010000000100000000000000100110100100110010000000010001001000000110000010100010010 0 0	11111110110010111000101111110011001100111110000010110011111100010011111110 0 0	00011011101101001101011000000000010001011011110100110001010111000000011000101011011110111100000000111111001011010110100111001100010001100011011000111000000011 0 1
734	3.42	23.18	( 0 )	1010110001000110011110100010010000000011100110011110001000001110011000100111001110011101001110 0 0	010101110010100100011001001001110111100000010000000110110010100110101100110100100101001110101100110010 0 0	0000001000000001000000000001000000000000000010000000000010000100000010000000100000000000000100110100100110010000000010001001000000110000010100010010 0 0	11111110110010111000101111110011001100111110000010110011111100010011111110 0 0	00011011101101001101011000000000010001011011110100110001010111000000011000101011111110111100001000111111001011010110100111001100010001100011011000111000000011 0 2
595	3.42	23.18	( 0 )	1010110001000110011110100010010000000011100110011110001000001110011000100111001110011101001110 0 0	010101110010100100011001001001110111100000010000000110110010100110101100110100100101001110101100110010 0 0	0000001000000001000000000001000000000000000010000000000010000100000010000000100000000000000100110100100110010000000010001001000000110000010100010010 0 0	11111110110010111000101111110011001100111110000010110011111100010011111110 0 0	00011011101101001101011000000000010001011011110100110001010111000000011000101011111110111100001000111111001011010110100111001100010001100011011000111000000011 0 0
