# Supplementary material for: Decoupled maternal and zygotic genetic effects shape the evolution of development
Source: eLife. 2018 Sep 10;7:e37143. doi: 10.7554/eLife.37143 (PMC6168281; doi:10.7554/eLife.37143)
Supplement: Supplementary file 3. — The directory includes R scripts for each of the four steps of map construction detailed in the Materials and Methods, and a perl script required for step 2. The directory also includes data files called by the R scripts. [file elife-37143-supp3.zip › FileS3.MapConstruction/MLchromosomephases/ws.4.rp]

#java OrderMarkers2 data= W288.S1111.lm3.filtered map=/Applications/lepmap2/W288.S1111.imp.fil.X.map evaluateOrder=WithRandomPhaseW288.S1111.ch4 improveOrder=0 randomPhase=1 outputPhasedData=1 randSeed=5673036301416355598
#*** LG = 0 likelihood = -3153.7719
#marker_number	male_position	female_position	( 0.0 )[	phased data]
80	0.00	0.00	( 0 )	0000000000000000000000000000000000000000000000000000000000000000000000000000000000000000000000 0 0	101110110101011001011000110011101100100110101001011100100100000110111111011010010100100100101000000001 0 0	0110100110100000010010000100000101100110100001010010011001111100100010100111110001011101101101111100000001011001101010110010101110001111101010100001 0 0	01000000111000001011010110000010101011010000000010000100110000001110111001 0 0	00001000110110010010011100100010110100010111001111010100110111111011011110010000100100101111011110110010001000100111011111111101100110100011010100111011100000 0 0
366	0.00	0.00	( 0 )	0000000000000000000000000000000000000000000000000000000000000000000000000000000000000000000000 0 0	101110110101011001011000110011101100100110101001011100100100000110111111011010010100100100101000000001 0 0	0110100110100000010010000100000101100110100001010010011001111100100010100111110001011101101101111100000001011001101010110010101110001111101010100001 0 0	01000000111000001011010110000010101011010000000010000100110000001110111001 0 0	00001000110110010010011100100010110100010111001111010100110111111011011110010000100100101111011110110010001000100111011111111101100110100011010100111011100000 0 0
160	0.00	0.00	( 0 )	0000000000000000000000000000000000000000000000000000000000000000000000000000000000000000000000 0 0	101110110101011001011000110011101100100110101001011100100100000110111111011010010100100100101000000001 0 0	0110100110100000010010000100000101100110100001010010011001111100100010100111110001011101101101111100000001011001101010110010101110001111101010100001 0 0	01000000111000001011010110000010101011010000000010000100110000001110111001 0 0	00001000110110010010011100100010110100010111001111010100110111111011011110010000100100101111011110110010001000100111011111111101100110100011010100111011100000 0 0
1031	17.64	0.00	( 0 )	0000000000000000000000000000000000000000000000000000000000000000000000000000000000000000000000 0 0	101110110101011001011000110011101100100110101001011100100100000110111111011010010100100100101000000001 0 0	0110111110101000010010001101000101101110100101010111011101111100100110100111110001011101101101111100000001011001101010110010101110001111101010100001 11 0	01000000111000001011010110000010101011010000000010000100110000001110111001 0 0	00001000110110010010011100100010110100010111001111010100110111111011011110010000100100101111011110110010001000100111011111111101100110100011010100111011100000 0 0
1032	17.64	0.00	( 0 )	0000000000000000000000000000000000000000000000000000000000000000000000000000000000000000000000 0 0	101110110101011001011000110011101100100110101001011100100100000110111111011010010100100100101000000001 0 0	0110111110101000010010001101000101101110100101010111011101111100100110100111110001011101101101111100000001011001101010110010101110001111101010100001 0 0	01000000111000001011010110000010101011010000000010000100110000001110111001 0 0	00001000110110010010011100100010110100010111001111010100110111111011011110010000100100101111011110110010001000100111011111111101100110100011010100111011100000 0 0
522	17.64	0.49	( 0 )	0000000000000000000000000000000000000000000000000000000000000000000000000000000000000000000000 0 0	101110110101011001011000110011101100100110101001011100100100000110111111011010010100100100001000000001 0 1	0110111110101000010010001101000101101110100101010111011101111100100110100111110001011101101101111100000001011001101010110010101110001111101010100001 0 0	01000000111000001011010110000010101011010000000010000100110000001110111001 0 0	00001000110110010010011100100010110100010111001111010100110111111011011110010000100100101111011110110010001000100111011111111101100110100011010100111011100000 0 0
232	18.90	0.49	( 0 )	0000000000000000000000000000000000000000000000000000000000000000000000000000000000000000000000 0 0	101110110101011001011000110011101100100110101001011100100100000110111111011010010100100100001000000001 0 0	0110111110101000010010001111001101101110100101110111011101111100100110100111110001011101101101111100000001011001101010110010101110001111101010100001 3 0	01000000111000001011010110000010101011010000000010000100110000001110111001 0 0	00001000110110010010011100100010110100010111001111010100110111111011011110010000100100101111011110110010001000100111011111111101100110100011010100111011100000 0 0
184	18.90	0.49	( 0 )	0000000000000000000000000000000000000000000000000000000000000000000000000000000000000000000000 0 0	101110110101011001011000110011101100100110101001011100100100000110111111011010010100100100001000000001 0 0	0110111110101000010010001111001101101110100101110111011101111100100110100111110001011101101101111100000001011001101010110010101110001111101010100001 0 0	01000000111000001011010110000010101011010000000010000100110000001110111001 0 0	00001000110110010010011100100010110100010111001111010100110111111011011110010000100100101111011110110010001000100111011111111101100110100011010100111011100000 0 0
355	18.90	0.49	( 0 )	0000000000000000000000000000000000000000000000000000000000000000000000000000000000000000000000 0 0	101110110101011001011000110011101100100110101001011100100100000110111111011010010100100100001000000001 0 0	0110111110101000010010001111001101101110100101110111011101111100100110100111110001011101101101111100000001011001101010110010101110001111101010100001 0 0	01000000111000001011010110000010101011010000000010000100110000001110111001 0 0	00001000110110010010011100100010110100010111001111010100110111111011011110010000100100101111011110110010001000100111011111111101100110100011010100111011100000 0 0
176	19.32	0.49	( 0 )	0000000000000000000000000000000000000000000000000000000000000000000000000000000000000000000000 0 0	101110110101011001011000110011101100100110101001111100100100000110111111011010010100100100001000000001 1 0	0110111110101000010010001111001101101110100101110111011101111100100110100111110001011101101101111100000001011001101010110010101110001111101010100001 0 0	01000000111000001011010110000010101011010000000010000100110000001110111001 0 0	00001000110110010010011100100010110100010111001111010100110111111011011110010000100100101111011110110010001000100111011111111101100110100011010100111011100000 0 0
374	19.32	0.91	( 0 )	0000000000000000000000000000000000000000000000000000000000000000000000000000000000000000000000 0 0	101110110101011001011000110011101100100110101001111100100100000110111111011010010100100100001000000001 0 0	0110111110101000010010001111001101101110100101110111011101111100100110100111110001011101101101111100000001011001101010110010101110001111101010100001 0 0	01000000111000001011010110000010101010010000000010000100110000001110111001 0 1	00001000110110010010011100100010110100010111001111010100110111111011011110010000100100101111011110110010001000100111011111111101100110100011010100111011100000 0 0
308	19.32	0.91	( 0 )	0000000000000000000000000000000000000000000000000000000000000000000000000000000000000000000000 0 0	101110110101011001011000110011101100100110101001111100100100000110111111011010010100100100001000000001 0 0	0110111110101000010010001111001101101110100101110111011101111100100110100111110001011101101101111100000001011001101010110010101110001111101010100001 0 0	01000000111000001011010110000010101010010000000010000100110000001110111001 0 0	00001000110110010010011100100010110100010111001111010100110111111011011110010000100100101111011110110010001000100111011111111101100110100011010100111011100000 0 0
240	19.32	1.33	( 0 )	0000000000000000000000000000000000000000000000000000000000000000000000000000000000000000000000 0 0	101110110101011001011000110011101100100110101001111100100100000110111111011010010100100100001000000001 0 0	0110111110101000010010001111001101101110100101110111011101111100100110100111110001011101101101111100000001001001101010110010101110001111101010100001 0 1	01000000111000001011010110000010101010010000000010000100110000001110111001 0 0	00001000110110010010011100100010110100010111001111010100110111111011011110010000100100101111011110110010001000100111011111111101100110100011010100111011100000 0 0
698	19.32	1.33	( 0 )	0000000000000000000000000000000000000000000000000000000000000000000000000000000000000000000000 0 0	101110110101011001011000110011101100100110101001111100100100000110111111011010010100100100001000000001 0 0	0110111110101000010010001111001101101110100101110111011101111100100110100111110001011101101101111100000001001001101010110010101110001111101010100001 0 0	01000000111000001011010110000010101010010000000010000100110000001110111001 0 0	00001000110110010010011100100010110100010111001111010100110111111011011110010000100100101111011110110010001000100111011111111101100110100011010100111011100000 0 0
720	19.32	1.33	( 0 )	0000000000000000000000000000000000000000000000000000000000000000000000000000000000000000000000 0 0	101110110101011001011000110011101100100110101001111100100100000110111111011010010100100100001000000001 0 0	0110111110101000010010001111001101101110100101110111011101111100100110100111110001011101101101111100000001001001101010110010101110001111101010100001 0 0	01000000111000001011010110000010101010010000000010000100110000001110111001 0 0	00001000110110010010011100100010110100010111001111010100110111111011011110010000100100101111011110110010001000100111011111111101100110100011010100111011100000 0 0
201	19.32	1.33	( 0 )	0000000000000000000000000000000000000000000000000000000000000000000000000000000000000000000000 0 0	101110110101011001011000110011101100100110101001111100100100000110111111011010010100100100001000000001 0 0	0110111110101000010010001111001101101110100101110111011101111100100110100111110001011101101101111100000001001001101010110010101110001111101010100001 0 0	01000000111000001011010110000010101010010000000010000100110000001110111001 0 0	00001000110110010010011100100010110100010111001111010100110111111011011110010000100100101111011110110010001000100111011111111101100110100011010100111011100000 0 0
607	19.32	1.74	( 0 )	0000000000000000000000000000000000000000000000000000000000000000000000000000000000000000000000 0 0	101110110101011001011000110011101100100110101001111100100100000110111111011010010100100100001000000001 0 0	0110111110101000010010001111001101101110100101110111011101111100100110100111110001011101101101111100000001001001101010110010101110001111101010100001 0 0	01000000111000001011010110000010101010010000000010000100110000001110111001 0 0	00001000110110010010011100100010110100010111001111010100110111111011011110010000100100101111011110110011001000100111011111111101100110100011010100111011100000 0 1
147	19.32	1.74	( 0 )	0000000000000000000000000000000000000000000000000000000000000000000000000000000000000000000000 0 0	101110110101011001011000110011101100100110101001111100100100000110111111011010010100100100001000000001 0 0	0110111110101000010010001111001101101110100101110111011101111100100110100111110001011101101101111100000001001001101010110010101110001111101010100001 0 0	01000000111000001011010110000010101010010000000010000100110000001110111001 0 0	00001000110110010010011100100010110100010111001111010100110111111011011110010000100100101111011110110011001000100111011111111101100110100011010100111011100000 0 0
318	19.32	1.74	( 0 )	0000000000000000000000000000000000000000000000000000000000000000000000000000000000000000000000 0 0	101110110101011001011000110011101100100110101001111100100100000110111111011010010100100100001000000001 0 0	0110111110101000010010001111001101101110100101110111011101111100100110100111110001011101101101111100000001001001101010110010101110001111101010100001 0 0	01000000111000001011010110000010101010010000000010000100110000001110111001 0 0	00001000110110010010011100100010110100010111001111010100110111111011011110010000100100101111011110110011001000100111011111111101100110100011010100111011100000 0 0
897	19.32	1.74	( 0 )	0000000000000000000000000000000000000000000000000000000000000000000000000000000000000000000000 0 0	101110110101011001011000110011101100100110101001111100100100000110111111011010010100100100001000000001 0 0	0110111110101000010010001111001101101110100101110111011101111100100110100111110001011101101101111100000001001001101010110010101110001111101010100001 0 0	01000000111000001011010110000010101010010000000010000100110000001110111001 0 0	00001000110110010010011100100010110100010111001111010100110111111011011110010000100100101111011110110011001000100111011111111101100110100011010100111011100000 0 0
375	19.32	1.74	( 0 )	0000000000000000000000000000000000000000000000000000000000000000000000000000000000000000000000 0 0	101110110101011001011000110011101100100110101001111100100100000110111111011010010100100100001000000001 0 0	0110111110101000010010001111001101101110100101110111011101111100100110100111110001011101101101111100000001001001101010110010101110001111101010100001 0 0	01000000111000001011010110000010101010010000000010000100110000001110111001 0 0	00001000110110010010011100100010110100010111001111010100110111111011011110010000100100101111011110110011001000100111011111111101100110100011010100111011100000 0 0
995	19.32	1.74	( 0 )	0000000000000000000000000000000000000000000000000000000000000000000000000000000000000000000000 0 0	101110110101011001011000110011101100100110101001111100100100000110111111011010010100100100001000000001 0 0	0110111110101000010010001111001101101110100101110111011101111100100110100111110001011101101101111100000001001001101010110010101110001111101010100001 0 0	01000000111000001011010110000010101010010000000010000100110000001110111001 0 0	00001000110110010010011100100010110100010111001111010100110111111011011110010000100100101111011110110011001000100111011111111101100110100011010100111011100000 0 0
370	19.32	1.74	( 0 )	0000000000000000000000000000000000000000000000000000000000000000000000000000000000000000000000 0 0	101110110101011001011000110011101100100110101001111100100100000110111111011010010100100100001000000001 0 0	0110111110101000010010001111001101101110100101110111011101111100100110100111110001011101101101111100000001001001101010110010101110001111101010100001 0 0	01000000111000001011010110000010101010010000000010000100110000001110111001 0 0	00001000110110010010011100100010110100010111001111010100110111111011011110010000100100101111011110110011001000100111011111111101100110100011010100111011100000 0 0
57	19.32	2.16	( 0 )	0000000000000000000000000000000000000000000000000000000000000000000000000000000000000000000000 0 0	101110110101011001011000110011101100100110101001111100100100000110111111011010010100100100001000000001 0 0	0110111110101000010010001111001101101110100101110111011101111100100110100111110001011101101101111100000001001001101010110010101110101111101010100001 0 1	01000000111000001011010110000010101010010000000010000100110000001110111001 0 0	00001000110110010010011100100010110100010111001111010100110111111011011110010000100100101111011110110011001000100111011111111101100110100011010100111011100000 0 0
265	19.32	2.16	( 0 )	0000000000000000000000000000000000000000000000000000000000000000000000000000000000000000000000 0 0	101110110101011001011000110011101100100110101001111100100100000110111111011010010100100100001000000001 0 0	0110111110101000010010001111001101101110100101110111011101111100100110100111110001011101101101111100000001001001101010110010101110101111101010100001 0 0	01000000111000001011010110000010101010010000000010000100110000001110111001 0 0	00001000110110010010011100100010110100010111001111010100110111111011011110010000100100101111011110110011001000100111011111111101100110100011010100111011100000 0 0
662	19.32	2.16	( 0 )	0000000000000000000000000000000000000000000000000000000000000000000000000000000000000000000000 0 0	101110110101011001011000110011101100100110101001111100100100000110111111011010010100100100001000000001 0 0	0110111110101000010010001111001101101110100101110111011101111100100110100111110001011101101101111100000001001001101010110010101110101111101010100001 0 0	01000000111000001011010110000010101010010000000010000100110000001110111001 0 0	00001000110110010010011100100010110100010111001111010100110111111011011110010000100100101111011110110011001000100111011111111101100110100011010100111011100000 0 0
823	19.32	2.16	( 0 )	0000000000000000000000000000000000000000000000000000000000000000000000000000000000000000000000 0 0	101110110101011001011000110011101100100110101001111100100100000110111111011010010100100100001000000001 0 0	0110111110101000010010001111001101101110100101110111011101111100100110100111110001011101101101111100000001001001101010110010101110101111101010100001 0 0	01000000111000001011010110000010101010010000000010000100110000001110111001 0 0	00001000110110010010011100100010110100010111001111010100110111111011011110010000100100101111011110110011001000100111011111111101100110100011010100111011100000 0 0
183	19.32	2.16	( 0 )	0000000000000000000000000000000000000000000000000000000000000000000000000000000000000000000000 0 0	101110110101011001011000110011101100100110101001111100100100000110111111011010010100100100001000000001 0 0	0110111110101000010010001111001101101110100101110111011101111100100110100111110001011101101101111100000001001001101010110010101110101111101010100001 0 0	01000000111000001011010110000010101010010000000010000100110000001110111001 0 0	00001000110110010010011100100010110100010111001111010100110111111011011110010000100100101111011110110011001000100111011111111101100110100011010100111011100000 0 0
764	19.32	2.58	( 0 )	0000000000000000000000000000000000000000000000000000000000000000000000000000000000000000000000 0 0	101110110101011001011000110011101100100110101001111100100100000110111111011010010100100100001000000001 0 0	0110111110101000010010001111001101101110100101110111011101111100100110100111110001011101101101111100000001011001101010110010101110101111101010100001 0 1	01000000111000001011010110000010101010010000000010000100110000001110111001 0 0	00001000110110010010011100100010110100010111001111010100110111111011011110010000100100101111011110110011001000100111011111111101100110100011010100111011100000 0 0
961	19.32	2.58	( 0 )	0000000000000000000000000000000000000000000000000000000000000000000000000000000000000000000000 0 0	101110110101011001011000110011101100100110101001111100100100000110111111011010010100100100001000000001 0 0	0110111110101000010010001111001101101110100101110111011101111100100110100111110001011101101101111100000001011001101010110010101110101111101010100001 0 0	01000000111000001011010110000010101010010000000010000100110000001110111001 0 0	00001000110110010010011100100010110100010111001111010100110111111011011110010000100100101111011110110011001000100111011111111101100110100011010100111011100000 0 0
372	19.32	2.58	( 0 )	0000000000000000000000000000000000000000000000000000000000000000000000000000000000000000000000 0 0	101110110101011001011000110011101100100110101001111100100100000110111111011010010100100100001000000001 0 0	0110111110101000010010001111001101101110100101110111011101111100100110100111110001011101101101111100000001011001101010110010101110101111101010100001 0 0	01000000111000001011010110000010101010010000000010000100110000001110111001 0 0	00001000110110010010011100100010110100010111001111010100110111111011011110010000100100101111011110110011001000100111011111111101100110100011010100111011100000 0 0
459	19.32	2.99	( 0 )	0000000000000000000000000000000000000000000000000000000000000000000000000000000000000000000000 0 0	101110110101011001011000110011101100100110101001111100100100000110111111011011010100100100001000000001 0 1	0110111110101000010010001111001101101110100101110111011101111100100110100111110001011101101101111100000001011001101010110010101110101111101010100001 0 0	01000000111000001011010110000010101010010000000010000100110000001110111001 0 0	00001000110110010010011100100010110100010111001111010100110111111011011110010000100100101111011110110011001000100111011111111101100110100011010100111011100000 0 0
1099	19.32	2.99	( 0 )	0000000000000000000000000000000000000000000000000000000000000000000000000000000000000000000000 0 0	101110110101011001011000110011101100100110101001111100100100000110111111011011010100100100001000000001 0 0	0110111110101000010010001111001101101110100101110111011101111100100110100111110001011101101101111100000001011001101010110010101110101111101010100001 0 0	01000000111000001011010110000010101010010000000010000100110000001110111001 0 0	00001000110110010010011100100010110100010111001111010100110111111011011110010000100100101111011110110011001000100111011111111101100110100011010100111011100000 0 0
807	19.32	3.41	( 0 )	0000000000000000000000000000000000000000000000000000000000000000000000000000000000000000000000 0 0	101110110101011001011000110011101100100110101001111100100100000110111111011011010100100100001000000001 0 0	0110111110101000010010001111001101101110100101110111011101111100100110100111110001011101101101111100000001011001101010110010101110001111101010100001 0 1	01000000111000001011010110000010101010010000000010000100110000001110111001 0 0	00001000110110010010011100100010110100010111001111010100110111111011011110010000100100101111011110110011001000100111011111111101100110100011010100111011100000 0 0
128	19.32	3.41	( 0 )	0000000000000000000000000000000000000000000000000000000000000000000000000000000000000000000000 0 0	101110110101011001011000110011101100100110101001111100100100000110111111011011010100100100001000000001 0 0	0110111110101000010010001111001101101110100101110111011101111100100110100111110001011101101101111100000001011001101010110010101110001111101010100001 0 0	01000000111000001011010110000010101010010000000010000100110000001110111001 0 0	00001000110110010010011100100010110100010111001111010100110111111011011110010000100100101111011110110011001000100111011111111101100110100011010100111011100000 0 0
571	19.73	3.41	( 0 )	0000000000000000000000000000000000000000000000000000000000000000000000000000000000000000000000 0 0	101110110101011001011000111011101100100110101001111100100100000110111111011011010100100100001000000001 1 0	0110111110101000010010001111001101101110100101110111011101111100100110100111110001011101101101111100000001011001101010110010101110001111101010100001 0 0	01000000111000001011010110000010101010010000000010000100110000001110111001 0 0	00001000110110010010011100100010110100010111001111010100110111111011011110010000100100101111011110110011001000100111011111111101100110100011010100111011100000 0 0
531	19.73	3.41	( 0 )	0000000000000000000000000000000000000000000000000000000000000000000000000000000000000000000000 0 0	101110110101011001011000111011101100100110101001111100100100000110111111011011010100100100001000000001 0 0	0110111110101000010010001111001101101110100101110111011101111100100110100111110001011101101101111100000001011001101010110010101110001111101010100001 0 0	01000000111000001011010110000010101010010000000010000100110000001110111001 0 0	00001000110110010010011100100010110100010111001111010100110111111011011110010000100100101111011110110011001000100111011111111101100110100011010100111011100000 0 0
622	19.73	3.41	( 0 )	0000000000000000000000000000000000000000000000000000000000000000000000000000000000000000000000 0 0	101110110101011001011000111011101100100110101001111100100100000110111111011011010100100100001000000001 0 0	0110111110101000010010001111001101101110100101110111011101111100100110100111110001011101101101111100000001011001101010110010101110001111101010100001 0 0	01000000111000001011010110000010101010010000000010000100110000001110111001 0 0	00001000110110010010011100100010110100010111001111010100110111111011011110010000100100101111011110110011001000100111011111111101100110100011010100111011100000 0 0
461	19.73	3.41	( 0 )	0000000000000000000000000000000000000000000000000000000000000000000000000000000000000000000000 0 0	101110110101011001011000111011101100100110101001111100100100000110111111011011010100100100001000000001 0 0	0110111110101000010010001111001101101110100101110111011101111100100110100111110001011101101101111100000001011001101010110010101110001111101010100001 0 0	01000000111000001011010110000010101010010000000010000100110000001110111001 0 0	00001000110110010010011100100010110100010111001111010100110111111011011110010000100100101111011110110011001000100111011111111101100110100011010100111011100000 0 0
123	19.73	3.41	( 0 )	0000000000000000000000000000000000000000000000000000000000000000000000000000000000000000000000 0 0	101110110101011001011000111011101100100110101001111100100100000110111111011011010100100100001000000001 0 0	0110111110101000010010001111001101101110100101110111011101111100100110100111110001011101101101111100000001011001101010110010101110001111101010100001 0 0	01000000111000001011010110000010101010010000000010000100110000001110111001 0 0	00001000110110010010011100100010110100010111001111010100110111111011011110010000100100101111011110110011001000100111011111111101100110100011010100111011100000 0 0
833	19.73	3.41	( 0 )	0000000000000000000000000000000000000000000000000000000000000000000000000000000000000000000000 0 0	101110110101011001011000111011101100100110101001111100100100000110111111011011010100100100001000000001 0 0	0110111110101000010010001111001101101110100101110111011101111100100110100111110001011101101101111100000001011001101010110010101110001111101010100001 0 0	01000000111000001011010110000010101010010000000010000100110000001110111001 0 0	00001000110110010010011100100010110100010111001111010100110111111011011110010000100100101111011110110011001000100111011111111101100110100011010100111011100000 0 0
368	19.73	3.41	( 0 )	0000000000000000000000000000000000000000000000000000000000000000000000000000000000000000000000 0 0	101110110101011001011000111011101100100110101001111100100100000110111111011011010100100100001000000001 0 0	0110111110101000010010001111001101101110100101110111011101111100100110100111110001011101101101111100000001011001101010110010101110001111101010100001 0 0	01000000111000001011010110000010101010010000000010000100110000001110111001 0 0	00001000110110010010011100100010110100010111001111010100110111111011011110010000100100101111011110110011001000100111011111111101100110100011010100111011100000 0 0
591	19.73	3.41	( 0 )	0000000000000000000000000000000000000000000000000000000000000000000000000000000000000000000000 0 0	101110110101011001011000111011101100100110101001111100100100000110111111011011010100100100001000000001 0 0	0110111110101000010010001111001101101110100101110111011101111100100110100111110001011101101101111100000001011001101010110010101110001111101010100001 0 0	01000000111000001011010110000010101010010000000010000100110000001110111001 0 0	00001000110110010010011100100010110100010111001111010100110111111011011110010000100100101111011110110011001000100111011111111101100110100011010100111011100000 0 0
334	19.73	3.41	( 0 )	0000000000000000000000000000000000000000000000000000000000000000000000000000000000000000000000 0 0	101110110101011001011000111011101100100110101001111100100100000110111111011011010100100100001000000001 0 0	0110111110101000010010001111001101101110100101110111011101111100100110100111110001011101101101111100000001011001101010110010101110001111101010100001 0 0	01000000111000001011010110000010101010010000000010000100110000001110111001 0 0	00001000110110010010011100100010110100010111001111010100110111111011011110010000100100101111011110110011001000100111011111111101100110100011010100111011100000 0 0
369	19.73	3.41	( 0 )	0000000000000000000000000000000000000000000000000000000000000000000000000000000000000000000000 0 0	101110110101011001011000111011101100100110101001111100100100000110111111011011010100100100001000000001 0 0	0110111110101000010010001111001101101110100101110111011101111100100110100111110001011101101101111100000001011001101010110010101110001111101010100001 0 0	01000000111000001011010110000010101010010000000010000100110000001110111001 0 0	00001000110110010010011100100010110100010111001111010100110111111011011110010000100100101111011110110011001000100111011111111101100110100011010100111011100000 0 0
616	19.73	3.41	( 0 )	0000000000000000000000000000000000000000000000000000000000000000000000000000000000000000000000 0 0	101110110101011001011000111011101100100110101001111100100100000110111111011011010100100100001000000001 0 0	0110111110101000010010001111001101101110100101110111011101111100100110100111110001011101101101111100000001011001101010110010101110001111101010100001 0 0	01000000111000001011010110000010101010010000000010000100110000001110111001 0 0	00001000110110010010011100100010110100010111001111010100110111111011011110010000100100101111011110110011001000100111011111111101100110100011010100111011100000 0 0
601	20.15	3.41	( 0 )	0000000000000000000000000000000000000000000000000000000000000000000000000000000000000000000000 0 0	101110110101011001011000111011101100100110101001111100100100000110111111011011010100100100001000000001 0 0	0110111110101000010010001111001101101110100101110111011101111100100110100111110001011101101101111100000001011001101010110010101110001111101010100001 0 0	01000000111000001011010110000010101010010000000010000100110000001110111001 0 0	00001000110110010010011100100000110100010111001111010100110111111011011110010000100100101111011110110011001000100111011111111101100110100011010100111011100000 1 0
877	20.15	3.41	( 0 )	0000000000000000000000000000000000000000000000000000000000000000000000000000000000000000000000 0 0	101110110101011001011000111011101100100110101001111100100100000110111111011011010100100100001000000001 0 0	0110111110101000010010001111001101101110100101110111011101111100100110100111110001011101101101111100000001011001101010110010101110001111101010100001 0 0	01000000111000001011010110000010101010010000000010000100110000001110111001 0 0	00001000110110010010011100100000110100010111001111010100110111111011011110010000100100101111011110110011001000100111011111111101100110100011010100111011100000 0 0
1064	20.15	3.41	( 0 )	0000000000000000000000000000000000000000000000000000000000000000000000000000000000000000000000 0 0	101110110101011001011000111011101100100110101001111100100100000110111111011011010100100100001000000001 0 0	0110111110101000010010001111001101101110100101110111011101111100100110100111110001011101101101111100000001011001101010110010101110001111101010100001 0 0	01000000111000001011010110000010101010010000000010000100110000001110111001 0 0	00001000110110010010011100100000110100010111001111010100110111111011011110010000100100101111011110110011001000100111011111111101100110100011010100111011100000 0 0
1059	20.15	3.41	( 0 )	0000000000000000000000000000000000000000000000000000000000000000000000000000000000000000000000 0 0	101110110101011001011000111011101100100110101001111100100100000110111111011011010100100100001000000001 0 0	0110111110101000010010001111001101101110100101110111011101111100100110100111110001011101101101111100000001011001101010110010101110001111101010100001 0 0	01000000111000001011010110000010101010010000000010000100110000001110111001 0 0	00001000110110010010011100100000110100010111001111010100110111111011011110010000100100101111011110110011001000100111011111111101100110100011010100111011100000 0 0
242	20.15	3.41	( 0 )	0000000000000000000000000000000000000000000000000000000000000000000000000000000000000000000000 0 0	101110110101011001011000111011101100100110101001111100100100000110111111011011010100100100001000000001 0 0	0110111110101000010010001111001101101110100101110111011101111100100110100111110001011101101101111100000001011001101010110010101110001111101010100001 0 0	01000000111000001011010110000010101010010000000010000100110000001110111001 0 0	00001000110110010010011100100000110100010111001111010100110111111011011110010000100100101111011110110011001000100111011111111101100110100011010100111011100000 0 0
371	20.15	3.41	( 0 )	0000000000000000000000000000000000000000000000000000000000000000000000000000000000000000000000 0 0	101110110101011001011000111011101100100110101001111100100100000110111111011011010100100100001000000001 0 0	0110111110101000010010001111001101101110100101110111011101111100100110100111110001011101101101111100000001011001101010110010101110001111101010100001 0 0	01000000111000001011010110000010101010010000000010000100110000001110111001 0 0	00001000110110010010011100100000110100010111001111010100110111111011011110010000100100101111011110110011001000100111011111111101100110100011010100111011100000 0 0
40	20.57	3.41	( 0 )	0000000000000000000000000000000000000000000000000000000000000000000000000000000000000000000000 0 0	101110110101011001011000111011101100100110101001111100100100000110111111011011010100100100001000000001 0 0	0110111110101000010010001111001100101110100101110111011101111100100110100111110001011101101101111100000001011001101010110010101110001111101010100001 1 0	01000000111000001011010110000010101010010000000010000100110000001110111001 0 0	00001000110110010010011100100000110100010111001111010100110111111011011110010000100100101111011110110011001000100111011111111101100110100011010100111011100000 0 0
1011	20.57	3.41	( 0 )	0000000000000000000000000000000000000000000000000000000000000000000000000000000000000000000000 0 0	101110110101011001011000111011101100100110101001111100100100000110111111011011010100100100001000000001 0 0	0110111110101000010010001111001100101110100101110111011101111100100110100111110001011101101101111100000001011001101010110010101110001111101010100001 0 0	01000000111000001011010110000010101010010000000010000100110000001110111001 0 0	00001000110110010010011100100000110100010111001111010100110111111011011110010000100100101111011110110011001000100111011111111101100110100011010100111011100000 0 0
783	20.57	3.41	( 0 )	0000000000000000000000000000000000000000000000000000000000000000000000000000000000000000000000 0 0	101110110101011001011000111011101100100110101001111100100100000110111111011011010100100100001000000001 0 0	0110111110101000010010001111001100101110100101110111011101111100100110100111110001011101101101111100000001011001101010110010101110001111101010100001 0 0	01000000111000001011010110000010101010010000000010000100110000001110111001 0 0	00001000110110010010011100100000110100010111001111010100110111111011011110010000100100101111011110110011001000100111011111111101100110100011010100111011100000 0 0
156	20.57	3.41	( 0 )	0000000000000000000000000000000000000000000000000000000000000000000000000000000000000000000000 0 0	101110110101011001011000111011101100100110101001111100100100000110111111011011010100100100001000000001 0 0	0110111110101000010010001111001100101110100101110111011101111100100110100111110001011101101101111100000001011001101010110010101110001111101010100001 0 0	01000000111000001011010110000010101010010000000010000100110000001110111001 0 0	00001000110110010010011100100000110100010111001111010100110111111011011110010000100100101111011110110011001000100111011111111101100110100011010100111011100000 0 0
367	20.57	3.41	( 0 )	0000000000000000000000000000000000000000000000000000000000000000000000000000000000000000000000 0 0	101110110101011001011000111011101100100110101001111100100100000110111111011011010100100100001000000001 0 0	0110111110101000010010001111001100101110100101110111011101111100100110100111110001011101101101111100000001011001101010110010101110001111101010100001 0 0	01000000111000001011010110000010101010010000000010000100110000001110111001 0 0	00001000110110010010011100100000110100010111001111010100110111111011011110010000100100101111011110110011001000100111011111111101100110100011010100111011100000 0 0
924	20.57	3.41	( 0 )	0000000000000000000000000000000000000000000000000000000000000000000000000000000000000000000000 0 0	101110110101011001011000111011101100100110101001111100100100000110111111011011010100100100001000000001 0 0	0110111110101000010010001111001100101110100101110111011101111100100110100111110001011101101101111100000001011001101010110010101110001111101010100001 0 0	01000000111000001011010110000010101010010000000010000100110000001110111001 0 0	00001000110110010010011100100000110100010111001111010100110111111011011110010000100100101111011110110011001000100111011111111101100110100011010100111011100000 0 0
373	20.57	3.41	( 0 )	0000000000000000000000000000000000000000000000000000000000000000000000000000000000000000000000 0 0	101110110101011001011000111011101100100110101001111100100100000110111111011011010100100100001000000001 0 0	0110111110101000010010001111001100101110100101110111011101111100100110100111110001011101101101111100000001011001101010110010101110001111101010100001 0 0	01000000111000001011010110000010101010010000000010000100110000001110111001 0 0	00001000110110010010011100100000110100010111001111010100110111111011011110010000100100101111011110110011001000100111011111111101100110100011010100111011100000 0 0
548	20.57	3.83	( 0 )	0000000000000000000000000000000000000000000000000000000000000000000000000000000000000000000000 0 0	101110110101011001011000111011101100100110101001111100100000000110111111011011010100100100001000000001 0 1	0110111110101000010010001111001100101110100101110111011101111100100110100111110001011101101101111100000001011001101010110010101110001111101010100001 0 0	01000000111000001011010110000010101010010000000010000100110000001110111001 0 0	00001000110110010010011100100000110100010111001111010100110111111011011110010000100100101111011110110011001000100111011111111101100110100011010100111011100000 0 0
226	20.57	5.09	( 0 )	0000000000000000000000000000000000000000000000000000000000000000000000000000000000000000000000 0 0	101110110101011001011000111011101100100110101001111100100000000110111111011011010100100100001000000001 0 0	0110111110101000010010001111001100101110100101110111011101111100100110100111110001011101101101111100000001011001101010110010101110001111101010100001 0 0	01000000111000001011010110000010101010000000000000000100110000000110111001 0 3	00001000110110010010011100100000110100010111001111010100110111111011011110010000100100101111011110110011001000100111011111111101100110100011010100111011100000 0 0
468	20.57	10.33	( 0 )	0000000000000000000000000000000000000000000000000000000000000000000000000000000000000000000000 0 0	101110110101011001011000111011101100100110101001111000100000000110111111011001010000000000001000000001 0 5	0110111110101000010010001111001100101110100101110111011101111100100110100111110001001101100101111100000001011001101000110010101110001111101010100001 0 3	01000000111000001011010110000010101010000000000000000100110000000110111001 0 0	00001000110110010010011100100000110100010111001111010100110111111011011110010001101100101111011110110011001100100111011111111101100110100011010110111011100000 0 4
469	20.57	10.75	( 0 )	0000000000000000000000000000000000000000000000000000000000000000000000000000000000000000000000 0 0	101110110101011001011000111011101100100110101001111000100000000110111111011001010000000000001000000001 0 0	0110111110101000010010001111001100101110100101110111011101111100100110100111110001001101100101110100000001011001101000110010101110001111101010100001 0 1	01000000111000001011010110000010101010000000000000000100110000000110111001 0 0	00001000110110010010011100100000110100010111001111010100110111111011011110010001101100101111011110110011001100100111011111111101100110100011010110111011100000 0 0
1062	20.57	17.40	( 0 )	0000000000000000000000000000000000000000000000000000000000000000000000000000000000000000000000 0 0	101110110101011001011000111011101100100110101001111000100000000110111111011001010000000000001000000001 0 0	0110111110101000010010001111001100101110100101110111011101111100100110100101100001001000000101100100000001011001101000010000100110001111001010100001 0 10	01000000111000001011010110000010101010000000000000000100110000000110111001 0 0	00001000110110010010011100100000110100010111001111010100110111111011011110010001111100101111111110110011001110100111011111111101110110100011010110111011100010 0 5
191	20.57	23.10	( 0 )	0000000000000000000000000000000000000000000000000000000000000000000000000000000000000000000000 0 0	101110110101011001011000111011101100100110101001111000000000000100111111011001010000000000001000000001 0 2	0110111110101000010010001111001100101110100101110111011101111100100110100101100001001000000101100000000001011001101000010000100110001111001000100001 0 2	01000000111000001011010110000010101010000000000000000100100000000110111001 0 1	00001000110110010010011100100000110100010111001111010100110111111011011110010001111111101111111110110011101110100111111111111101110111100011010110111011110111 0 8
64	20.57	23.94	( 0 )	0000000000000000000000000000000000000000000000000000000000000000000000000000000000000000000000 0 0	101110110101011001011000111011101100100110101001111000000000000100111111011001010000000000001000000001 0 0	0110111110101000010010001111001100101110100101110111011101111100100110100101100001001000000100100000000001011001101000010000100110001111001000100001 0 1	01000000111000001011010110000010101010000000000000000100100010000110111001 0 1	00001000110110010010011100100000110100010111001111010100110111111011011110010001111111101111111110110011101110100111111111111101110111100011010110111011110111 0 0
1063	21.41	25.63	( 0 )	0000000000000000000000000000000000000000000000000000000000000000000000000000000000000000000000 0 0	001110110101011001011000101011101100100110101001111000000000000100110100011001000000000000001000000001 2 4	0110111110101000010010001111001100101110100101110111011101111100100110100101100001001000000100100000000001011001101000010000100110001111001000100001 0 0	01000000111000001011010110000010101010000000000000000100100010000110111001 0 0	00001000110110010010011100100000110100010111001111010100110111111011011110010001111111101111111110110011101110100111111111111101110111100011010110111011110111 0 0
583	21.41	25.63	( 0 )	0000000000000000000000000000000000000000000000000000000000000000000000000000000000000000000000 0 0	001110110101011001011000101011101100100110101001111000000000000100110100011001000000000000001000000001 0 0	0110111110101000010010001111001100101110100101110111011101111100100110100101100001001000000100100000000001011001101000010000100110001111001000100001 0 0	01000000111000001011010110000010101010000000000000000100100010000110111001 0 0	00001000110110010010011100100000110100010111001111010100110111111011011110010001111111101111111110110011101110100111111111111101110111100011010110111011110111 0 0
648	22.24	26.04	( 0 )	0000000000000000000000000000000000000000000000000000000000000000000000000000000000000000000000 0 0	001110110101011001011000101011101100100110101001111000000000000100110100011001000000000000001000000001 0 0	0110111110101000010010001111001100101100100101110111011101111100100110100101100001001000000100100000000001011001101000010000100110001111001000100001 1 0	01000000111000001011010110000010101010000000000000000100100010000110111001 0 0	00001000110110010010011100100100110100010111001111010100110111111011011110010001111111101111111110110011101110100111111111111101110111100111010110111011110111 1 1
44	22.24	26.04	( 0 )	0000000000000000000000000000000000000000000000000000000000000000000000000000000000000000000000 0 0	001110110101011001011000101011101100100110101001111000000000000100110100011001000000000000001000000001 0 0	0110111110101000010010001111001100101100100101110111011101111100100110100101100001001000000100100000000001011001101000010000100110001111001000100001 0 0	01000000111000001011010110000010101010000000000000000100100010000110111001 0 0	00001000110110010010011100100100110100010111001111010100110111111011011110010001111111101111111110110011101110100111111111111101110111100111010110111011110111 0 0
161	22.66	26.46	( 0 )	0000000000000000000000000000000000000000000000000000000000000000000000000000000000000000000000 0 0	001110110101011001011000101011101100100110101001111000000000000100110100011001000000000000001000000001 0 0	0010111110101000010010001111001100101100100101110111011101111100100110100101100001001000000100100000000001011001101000010000100110001111001000100001 1 0	01000000111000001011010110000010101010000000000000000100100010000110111001 0 0	00001000110110010010011100100100110100010111001111010100110111111011011110010001111111101111111110110011101110100111111111111101110111110111010110111011110111 0 1
852	24.78	26.46	( 0 )	0000000000000000000000000000000000000000000000000000000000000000000000000000000000000000000000 0 0	001110110101011001011000101011101100100110101001111000000000000100110100011001000000000000001000000001 0 0	0010111110101000010010001111001100101100100101110111011101100100100110100001100001001000000100100000000001011001101000010000100110001111001000100001 3 0	01000000111000001011010110000010101010000000000000000100100010000110111001 0 0	00001000110111010010011101100100110100010111001111010100110111111011011110010001111111101111111110110011101110100111111111111101110111110111010110111011110111 2 0
696	29.11	39.68	( 0 )	0000000000000000000000000000000000000000000000000000000000000000000000000000000000000000000000 0 0	001010110101011001001000101001001000100110101001111010001001000100110100111001100010011011001000110001 5 12	0010111100101000000010001111001100101100100101110101011101100000101110100001101011001000000100100000010001011001101000010000100111011111001000100001 5 5	01000000111000001011010110000010101010000000000000000100100010000110111001 0 0	00001000110111010010011101100100110100010111001111010100110111111011011110010001111011101101110110110011101110100111110111011100110101110111000010110010110111 0 11
286	29.11	40.52	( 0 )	0000000000000000000000000000000000000000000000000000000000000000000000000000000000000000000000 0 0	001010110101011001001000101001001000100110101001111010001001100100110100111001100010011011001000110101 0 2	0010111100101000000010001111001100101100100101110101011101100000101110100001101011001000000100100000010001011001101000010000100111011111001000100001 0 0	01000000111000001011010110000010101010000000000000000100100010000110111001 0 0	00001000110111010010011101100100110100010111001111010100110111111011011110010001111011101101110110110011101110100111110111011100110101110111000010110010110111 0 0
550	29.11	40.52	( 0 )	0000000000000000000000000000000000000000000000000000000000000000000000000000000000000000000000 0 0	001010110101011001001000101001001000100110101001111010001001100100110100111001100010011011001000110101 0 0	0010111100101000000010001111001100101100100101110101011101100000101110100001101011001000000100100000010001011001101000010000100111011111001000100001 0 0	01000000111000001011010110000010101010000000000000000100100010000110111001 0 0	00001000110111010010011101100100110100010111001111010100110111111011011110010001111011101101110110110011101110100111110111011100110101110111000010110010110111 0 0
284	29.11	40.52	( 0 )	0000000000000000000000000000000000000000000000000000000000000000000000000000000000000000000000 0 0	001010110101011001001000101001001000100110101001111010001001100100110100111001100010011011001000110101 0 0	0010111100101000000010001111001100101100100101110101011101100000101110100001101011001000000100100000010001011001101000010000100111011111001000100001 0 0	01000000111000001011010110000010101010000000000000000100100010000110111001 0 0	00001000110111010010011101100100110100010111001111010100110111111011011110010001111011101101110110110011101110100111110111011100110101110111000010110010110111 0 0
