# Supplementary material for: Decoupled maternal and zygotic genetic effects shape the evolution of development
Source: eLife. 2018 Sep 10;7:e37143. doi: 10.7554/eLife.37143 (PMC6168281; doi:10.7554/eLife.37143)
Supplement: Supplementary file 3. — The directory includes R scripts for each of the four steps of map construction detailed in the Materials and Methods, and a perl script required for step 2. The directory also includes data files called by the R scripts. [file elife-37143-supp3.zip › FileS3.MapConstruction/MLchromosomephases/ws.5.rp]

#java OrderMarkers2 data= W288.S1111.lm3.filtered map=/Applications/lepmap2/W288.S1111.imp.fil.X.map evaluateOrder= W288.S1111.ch5 improveOrder=0 randomPhase=1 outputPhasedData=1 randSeed=3663157948059673030
#*** LG = 0 likelihood = -3724.3023
#marker_number	male_position	female_position	( 0.0 )[	phased data]
788	0.00	0.00	( 0 )	0010000000011110010001100000001010000000010001000110111111111100111011001100010000010101111101 0 0	000110111100010100010001110000000111000111000011010001000000011100010001100100101000000010000110100101 0 0	0010101100001010100011000000111010101011001001100100000100000100001010000010011100000101001010010100010000001100000000100110110111010010000000010100 0 0	00000001100011110100010000010001011011111101010101111111011101111110110110 0 0	00001100110010000011010001001011100100011001111100000010000001010001110000000000010100000010111000000000000010000110000100000000010100010000010001100010000101 0 0
102	0.00	0.00	( 0 )	0010000000011110010001100000001010000000010001000110111111111100111011001100010000010101111101 0 0	000110111100010100010001110000000111000111000011010001000000011100010001100100101000000010000110100101 0 0	0010101100001010100011000000111010101011001001100100000100000100001010000010011100000101001010010100010000001100000000100110110111010010000000010100 0 0	00000001100011110100010000010001011011111101010101111111011101111110110110 0 0	00001100110010000011010001001011100100011001111100000010000001010001110000000000010100000010111000000000000010000110000100000000010100010000010001100010000101 0 0
602	0.35	0.00	( 0 )	0010000000011110010001100000001010000000010001000110111111111100111011001100010000010101111101 0 0	000110111100010101010001110000000111000111000011010001000000011100010001100100101000000010000110100101 1 0	0010101100001010100011000000111010101011001001100100000100000100001010000010011100000101001010010100010000001100000000100110110111010010000000010100 0 0	00000001100011110100010000010001011011111101010101111111011101111110110110 0 0	00001100110010000011010001001011100100011001111100000010000001010001110000000000010100000010111000000000000010000110000100000000010100010000010001100010000101 0 0
787	0.35	0.35	( 0 )	0010000000011110010001100000001010000000010001000110111111111100111011001100010000010101111101 0 0	000110111100010101010001110000000111000111000011010001000000011100010001100000101000000010000110100101 0 1	0010101100001010100011000000111010101011001001100100000100000100001010000010011100000101001010010100010000001100000000100110110111010010000000010100 0 0	00000001100011110100010000010001011011111101010101111111011101111110110110 0 0	00001100110010000011010001001011100100011001111100000010000001010001110000000000010100000010111000000000000010000110000100000000010100010000010001100010000101 0 0
915	1.40	1.05	( 0 )	0010000000011110010001100000001010000000010001000110111111111100111011001100010000010101111101 0 0	000110111100010101110001111000000111000111000011010001000000011100010001100000101000000010000110100101 2 0	0010101100001010100011000000111010101011001001100100000100000100001010000010011100000101001010010100000000001100000000100110110111010010000000010100 0 1	00000001100011110100010000010001001011111101010101111111011101111110110110 1 0	00001100110010000011010001001011100100011001111100000010000001010001110000000000010100000010111000100000000010000110000100000000010100010000010001100010000101 0 1
98	1.40	1.05	( 0 )	0010000000011110010001100000001010000000010001000110111111111100111011001100010000010101111101 0 0	000110111100010101110001111000000111000111000011010001000000011100010001100000101000000010000110100101 0 0	0010101100001010100011000000111010101011001001100100000100000100001010000010011100000101001010010100000000001100000000100110110111010010000000010100 0 0	00000001100011110100010000010001001011111101010101111111011101111110110110 0 0	00001100110010000011010001001011100100011001111100000010000001010001110000000000010100000010111000100000000010000110000100000000010100010000010001100010000101 0 0
758	1.40	1.40	( 0 )	0010000000011110010001100000001010000000010001000110111111111100111011001100010000010101111101 0 0	000110111100010101110001111000000111000111000011010001000000011100010001100000101000000010000110100101 0 0	0010101100001010100011000000111010101011001001100100000100000100001010000010011100000100001010010100000000001100000000100110110111010010000000010100 0 1	00000001100011110100010000010001001011111101010101111111011101111110110110 0 0	00001100110010000011010001001011100100011001111100000010000001010001110000000000010100000010111000100000000010000110000100000000010100010000010001100010000101 0 0
462	1.75	6.90	( 0 )	0010000000011110010001100000001010000000010001000110111111111100111011001100010000010101111101 0 0	000110111101010101110001111000000111000111000011010001000000011100010001100000101000000010000110100101 1 0	0010101100001010100011000000111010101011001001100100000100000100001010000010111100000000001000010100001000000100000000110111110110010010000000010000 0 9	00000001100011110100010000010001001011111101000101111111011101111110010111 0 3	00001100110010000011010001001011100100011001111100000010000001010001110000000000010100000010111001101000000010000110000100000000010100010000010001100010000001 0 3
816	1.75	12.79	( 0 )	0010000000011110010001100000001010000000010001000100111111111100111011001100010000010111111101 0 2	000110111101010101110001111000000111000111000011010001100000011100010001100000101000000010000110100101 0 1	0010101100001010100011000000111010101011001001100100000100000100001010000010110010000000001000010100001000000100000001110111111110010010000000010000 0 5	00000001100011110100010000010001001011111101000111111011011100111110010111 0 3	00001100110010000011010001001011100100011001111100000010000001010001110000000000010000000010111011101000000010000110000100000100010100010010010001000010000001 0 5
94	2.10	15.64	( 0 )	0010000000011110010001100000001010000000010001000100111111111100111011001100010000010111111101 0 0	000010111101010101110001111000000111000111000011010001100000011100010001100000101000000010000110100101 1 0	0010101100001010100011000000111010101011001001100100000100000100001010000010110010000000001000010100001000000000000001010111111110010000000000010000 0 3	00000001100011110100010000010001001011111101000111111011011100111110010111 0 0	00001100110010000011010001001011100100011001111100000010000001010001110000000000010000000010111011101000010010000000000100100100010100010010010001001010000001 0 5
72	2.10	17.05	( 0 )	0010000000011110010001100000001010000000010001000100111111111100111011001100010100010111111101 0 1	000010111101010101110001111000000111000111000011010001100000011100010000100000101000000010000110100101 0 1	0010101100001010100011000000111010101011001001100100000100000100001010000010100010000000001001010100001000000000000001010111111110010000000000010000 0 2	00000001100011110100010000010001001011111101000111111011011100111110010111 0 0	00001100110010000011010001001011100100011001111100000010000001010001110000000000010000000010111011101000010010000000000100100100010100010010010001001010000001 0 0
980	2.10	17.05	( 0 )	0010000000011110010001100000001010000000010001000100111111111100111011001100010100010111111101 0 0	000010111101010101110001111000000111000111000011010001100000011100010000100000101000000010000110100101 0 0	0010101100001010100011000000111010101011001001100100000100000100001010000010100010000000001001010100001000000000000001010111111110010000000000010000 0 0	00000001100011110100010000010001001011111101000111111011011100111110010111 0 0	00001100110010000011010001001011100100011001111100000010000001010001110000000000010000000010111011101000010010000000000100100100010100010010010001001010000001 0 0
842	2.10	17.05	( 0 )	0010000000011110010001100000001010000000010001000100111111111100111011001100010100010111111101 0 0	000010111101010101110001111000000111000111000011010001100000011100010000100000101000000010000110100101 0 0	0010101100001010100011000000111010101011001001100100000100000100001010000010100010000000001001010100001000000000000001010111111110010000000000010000 0 0	00000001100011110100010000010001001011111101000111111011011100111110010111 0 0	00001100110010000011010001001011100100011001111100000010000001010001110000000000010000000010111011101000010010000000000100100100010100010010010001001010000001 0 0
1080	2.10	18.10	( 0 )	0010000000011110010001100000001010000000010001000100111111111100111011001100010100010111111101 0 0	000010111101010101110001111000000111000111000011010001100000010100010000100000101000000010000110100101 0 1	0010101100001010100011000000111010101011001001100100000100000100001010000010100010000000001001010100001000000000000001010111111110010001000000010000 0 1	00000001100011110100010000010001001011111101000111111011011100111110010111 0 0	00001100110010000011010001001011100100011001111100000010000001010001110000000000010010000010111011101000010010000000000100100100010100010010010001001010000001 0 1
304	2.45	18.45	( 0 )	0010000000011110010001100000001010000000010001000100111111111100111011001100010100010111111101 0 0	000010111101010101110001111000000111000111000011010001100000010100010000100000101000000010000110100101 0 0	0010101100001010100011000000111010101011001001100100000100000100001010000010100010000000001001010100001000000000000001010111111110010001000000010000 0 0	00000001100011110100010000010001001011111101100111111011011100111110010111 0 1	00001100110010000011010001001011100100010001111100000010000001010001110000000000010010000010111011101000010010000000000100100100010100010010010001001010000001 1 0
177	2.79	18.45	( 0 )	0010000000011110010001100000001010000000010001000100111111111100111011001100010100010111111101 0 0	000010111101010101110001111000000111000111000011010001100000010100010000100000101000000010000110100101 0 0	0010101100001010100011000000111010101011001001100100100100000100001010000010100010000000001001010100001000000000000001010111111110010001000000010000 1 0	00000001100011110100010000010001001011111101100111111011011100111110010111 0 0	00001100110010000011010001001011100100010001111100000010000001010001110000000000010010000010111011101000010010000000000100100100010100010010010001001010000001 0 0
387	2.79	18.45	( 0 )	0010000000011110010001100000001010000000010001000100111111111100111011001100010100010111111101 0 0	000010111101010101110001111000000111000111000011010001100000010100010000100000101000000010000110100101 0 0	0010101100001010100011000000111010101011001001100100100100000100001010000010100010000000001001010100001000000000000001010111111110010001000000010000 0 0	00000001100011110100010000010001001011111101100111111011011100111110010111 0 0	00001100110010000011010001001011100100010001111100000010000001010001110000000000010010000010111011101000010010000000000100100100010100010010010001001010000001 0 0
575	2.79	18.45	( 0 )	0010000000011110010001100000001010000000010001000100111111111100111011001100010100010111111101 0 0	000010111101010101110001111000000111000111000011010001100000010100010000100000101000000010000110100101 0 0	0010101100001010100011000000111010101011001001100100100100000100001010000010100010000000001001010100001000000000000001010111111110010001000000010000 0 0	00000001100011110100010000010001001011111101100111111011011100111110010111 0 0	00001100110010000011010001001011100100010001111100000010000001010001110000000000010010000010111011101000010010000000000100100100010100010010010001001010000001 0 0
735	2.79	18.45	( 0 )	0010000000011110010001100000001010000000010001000100111111111100111011001100010100010111111101 0 0	000010111101010101110001111000000111000111000011010001100000010100010000100000101000000010000110100101 0 0	0010101100001010100011000000111010101011001001100100100100000100001010000010100010000000001001010100001000000000000001010111111110010001000000010000 0 0	00000001100011110100010000010001001011111101100111111011011100111110010111 0 0	00001100110010000011010001001011100100010001111100000010000001010001110000000000010010000010111011101000010010000000000100100100010100010010010001001010000001 0 0
1006	2.79	18.80	( 0 )	0010000000011110010001100000001010000000010001000100111111111100111011001100010100010111111101 0 0	000010111101010101110001111000000111000111000011010001100000010100010000100000101000000010000110100101 0 0	0010101100001010100011000000111010101011001001100100100100000100001010000010100010000000001001010100001000000000000001010111111110010001000000000000 0 1	00000001100011110100010000010001001011111101100111111011011100111110010111 0 0	00001100110010000011010001001011100100010001111100000010000001010001110000000000010010000010111011101000010010000000000100100100010100010010010001001010000001 0 0
140	2.79	19.50	( 0 )	0010000000011110010001100000001010000000010001000100111111111100111011001100010100010111111101 0 0	000010111101010101110001111000000111000111000011010001100000010100010000100000101000000010000110100101 0 0	0010101100001010100011000000111010101011001001100100100100000100001010000010100010000000001001000100001000000000000001010111111110000001000000000000 0 2	00000001100011110100010000010001001011111101100111111011011100111110010111 0 0	00001100110010000011010001001011100100010001111100000010000001010001110000000000010010000010111011101000010010000000000100100100010100010010010001001010000001 0 0
382	2.79	19.85	( 0 )	0010000000011110010001100000001010000000010001000100111111111100111011001100010100010111111101 0 0	000010111101010101110001111000000111000111000011010001100000010100010000100000101000000010000110100101 0 0	0010101100001010100011000000111010101011001001100100100100000100001010000010100010000000001001000100001000000000000001010111111110000001000000000000 0 0	00000001100011110100010000010001001011111101100111111011011100111110010111 0 0	00001100110010000011010001001011100100010001111100000010000001010001110000000000010010001010111011101000010010000000000100100100010100010010010001001010000001 0 1
1079	2.79	19.85	( 0 )	0010000000011110010001100000001010000000010001000100111111111100111011001100010100010111111101 0 0	000010111101010101110001111000000111000111000011010001100000010100010000100000101000000010000110100101 0 0	0010101100001010100011000000111010101011001001100100100100000100001010000010100010000000001001000100001000000000000001010111111110000001000000000000 0 0	00000001100011110100010000010001001011111101100111111011011100111110010111 0 0	00001100110010000011010001001011100100010001111100000010000001010001110000000000010010001010111011101000010010000000000100100100010100010010010001001010000001 0 0
919	2.79	19.85	( 0 )	0010000000011110010001100000001010000000010001000100111111111100111011001100010100010111111101 0 0	000010111101010101110001111000000111000111000011010001100000010100010000100000101000000010000110100101 0 0	0010101100001010100011000000111010101011001001100100100100000100001010000010100010000000001001000100001000000000000001010111111110000001000000000000 0 0	00000001100011110100010000010001001011111101100111111011011100111110010111 0 0	00001100110010000011010001001011100100010001111100000010000001010001110000000000010010001010111011101000010010000000000100100100010100010010010001001010000001 0 0
50	2.79	20.20	( 0 )	0010000000011110010001100000001010000000010001000100111111111100111011001100010100010111111101 0 0	000010111101010101110001111000000111000111000011010001100000010100010000100000101000000010000110100101 0 0	0010101100001010100011000000111010101011001001100100100100000100001010000010100010000000001001000100001000000000000001010111111110000001000000010000 0 1	00000001100011110100010000010001001011111101100111111011011100111110010111 0 0	00001100110010000011010001001011100100010001111100000010000001010001110000000000010010001010111011101000010010000000000100100100010100010010010001001010000001 0 0
523	2.79	20.20	( 0 )	0010000000011110010001100000001010000000010001000100111111111100111011001100010100010111111101 0 0	000010111101010101110001111000000111000111000011010001100000010100010000100000101000000010000110100101 0 0	0010101100001010100011000000111010101011001001100100100100000100001010000010100010000000001001000100001000000000000001010111111110000001000000010000 0 0	00000001100011110100010000010001001011111101100111111011011100111110010111 0 0	00001100110010000011010001001011100100010001111100000010000001010001110000000000010010001010111011101000010010000000000100100100010100010010010001001010000001 0 0
1065	2.79	20.20	( 0 )	0010000000011110010001100000001010000000010001000100111111111100111011001100010100010111111101 0 0	000010111101010101110001111000000111000111000011010001100000010100010000100000101000000010000110100101 0 0	0010101100001010100011000000111010101011001001100100100100000100001010000010100010000000001001000100001000000000000001010111111110000001000000010000 0 0	00000001100011110100010000010001001011111101100111111011011100111110010111 0 0	00001100110010000011010001001011100100010001111100000010000001010001110000000000010010001010111011101000010010000000000100100100010100010010010001001010000001 0 0
377	3.14	20.55	( 0 )	0010000000011110010001100000001010000000010001000100111111111100111011001100010100010111111101 0 0	000010111101010101110001111000000111000111000011010001100000010100010000100000101000000010000110100101 0 0	0010101100001010100010000000111010101011001001100100100100000100001010000010100010000000001001000100001000000000000001010111111110010001000000010000 1 1	00000001100011110100010000010001001011111101100111111011011100111110010111 0 0	00001100110010000011010001001011100100010001111100000010000001010001110000000000010010001010111011101000010010000000000100100100010100010010010001001010000001 0 0
422	3.14	20.55	( 0 )	0010000000011110010001100000001010000000010001000100111111111100111011001100010100010111111101 0 0	000010111101010101110001111000000111000111000011010001100000010100010000100000101000000010000110100101 0 0	0010101100001010100010000000111010101011001001100100100100000100001010000010100010000000001001000100001000000000000001010111111110010001000000010000 0 0	00000001100011110100010000010001001011111101100111111011011100111110010111 0 0	00001100110010000011010001001011100100010001111100000010000001010001110000000000010010001010111011101000010010000000000100100100010100010010010001001010000001 0 0
517	3.14	20.89	( 0 )	0010000000011110010001100000001010000000010001000100111111111100111011001100010100010111111101 0 0	000010111101010101110001111000000111000111000011010001100000010100010100100000101000000010000110100101 0 1	0010101100001010100010000000111010101011001001100100100100000100001010000010100010000000001001000100001000000000000001010111111110010001000000010000 0 0	00000001100011110100010000010001001011111101100111111011011100111110010111 0 0	00001100110010000011010001001011100100010001111100000010000001010001110000000000010010001010111011101000010010000000000100100100010100010010010001001010000001 0 0
146	3.14	21.59	( 0 )	0010000000011110010001100000001010000000010001000100111111111100111011001110010100010111111101 0 1	000010111101010101110001111000000111000111000011010001100100010100010100100000101000000010000110100101 0 1	0010101100001010100010000000111010101011001001100100100100000100001010000010100010000000001001000100001000000000000001010111111110010001000000010000 0 0	00000001100011110100010000010001001011111101100111111011011100111110010111 0 0	00001100110010000011010001001011100100010001111100000010000001010001110000000000010010001010111011101000010010000000000100100100010100010010010001001010000001 0 0
505	3.49	23.72	( 0 )	0011000000011110010001100000001010000000010001000100111111111101111011011110010100010111111111 1 3	000010111101010101110001111000000111000111000011010001100100010100011100100001101000000010100110100101 0 3	0010101100001010100010000000111010101011001001100100100100000100001010000010100010000000001001000100001000000000000001010111111110010001000000010000 0 0	00000001100011110100010000010001001011111101100111111011011100111110010111 0 0	00001100110010000011010001001011100100010001111100000010000001010001110000000000010010001010111011101000010010000000000100100100010100010010010001001010000001 0 0
1047	3.49	26.21	( 0 )	0011000000011110010001100000001010000000010001000100111111111101111011011110010100011111111111 0 1	000010111101010101110001111000000111000111000011010001110100011100011110101001101000010010110110100101 0 6	0010101100001010100010000000111010101011001001100100100100000100001010000010100010000000001001000100001000000000000001010111111110010001000000010000 0 0	00000001100011110100010000010001001011111101100111111011011100111110010111 0 0	00001100110010000011010001001011100100010001111100000010000001010001110000000000010010001010111011101000010010000000000100100100010100010010010001001010000001 0 0
298	3.49	26.56	( 0 )	0011000000011110010001100000001010000000010001000100111111111101111011011110010100011111111111 0 0	000010111101010101110001111000000111000111000011010001110110011100011110101001101000010010110110100101 0 1	0010101100001010100010000000111010101011001001100100100100000100001010000010100010000000001001000100001000000000000001010111111110010001000000010000 0 0	00000001100011110100010000010001001011111101100111111011011100111110010111 0 0	00001100110010000011010001001011100100010001111100000010000001010001110000000000010010001010111011101000010010000000000100100100010100010010010001001010000001 0 0
79	3.49	26.56	( 0 )	0011000000011110010001100000001010000000010001000100111111111101111011011110010100011111111111 0 0	000010111101010101110001111000000111000111000011010001110110011100011110101001101000010010110110100101 0 0	0010101100001010100010000000111010101011001001100100100100000100001010000010100010000000001001000100001000000000000001010111111110010001000000010000 0 0	00000001100011110100010000010001001011111101100111111011011100111110010111 0 0	00001100110010000011010001001011100100010001111100000010000001010001110000000000010010001010111011101000010010000000000100100100010100010010010001001010000001 0 0
1016	3.49	26.56	( 0 )	0011000000011110010001100000001010000000010001000100111111111101111011011110010100011111111111 0 0	000010111101010101110001111000000111000111000011010001110110011100011110101001101000010010110110100101 0 0	0010101100001010100010000000111010101011001001100100100100000100001010000010100010000000001001000100001000000000000001010111111110010001000000010000 0 0	00000001100011110100010000010001001011111101100111111011011100111110010111 0 0	00001100110010000011010001001011100100010001111100000010000001010001110000000000010010001010111011101000010010000000000100100100010100010010010001001010000001 0 0
106	3.49	26.56	( 0 )	0011000000011110010001100000001010000000010001000100111111111101111011011110010100011111111111 0 0	000010111101010101110001111000000111000111000011010001110110011100011110101001101000010010110110100101 0 0	0010101100001010100010000000111010101011001001100100100100000100001010000010100010000000001001000100001000000000000001010111111110010001000000010000 0 0	00000001100011110100010000010001001011111101100111111011011100111110010111 0 0	00001100110010000011010001001011100100010001111100000010000001010001110000000000010010001010111011101000010010000000000100100100010100010010010001001010000001 0 0
1067	3.49	26.56	( 0 )	0011000000011110010001100000001010000000010001000100111111111101111011011110010100011111111111 0 0	000010111101010101110001111000000111000111000011010001110110011100011110101001101000010010110110100101 0 0	0010101100001010100010000000111010101011001001100100100100000100001010000010100010000000001001000100001000000000000001010111111110010001000000010000 0 0	00000001100011110100010000010001001011111101100111111011011100111110010111 0 0	00001100110010000011010001001011100100010001111100000010000001010001110000000000010010001010111011101000010010000000000100100100010100010010010001001010000001 0 0
840	3.49	26.56	( 0 )	0011000000011110010001100000001010000000010001000100111111111101111011011110010100011111111111 0 0	000010111101010101110001111000000111000111000011010001110110011100011110101001101000010010110110100101 0 0	0010101100001010100010000000111010101011001001100100100100000100001010000010100010000000001001000100001000000000000001010111111110010001000000010000 0 0	00000001100011110100010000010001001011111101100111111011011100111110010111 0 0	00001100110010000011010001001011100100010001111100000010000001010001110000000000010010001010111011101000010010000000000100100100010100010010010001001010000001 0 0
475	3.49	26.56	( 0 )	0011000000011110010001100000001010000000010001000100111111111101111011011110010100011111111111 0 0	000010111101010101110001111000000111000111000011010001110110011100011110101001101000010010110110100101 0 0	0010101100001010100010000000111010101011001001100100100100000100001010000010100010000000001001000100001000000000000001010111111110010001000000010000 0 0	00000001100011110100010000010001001011111101100111111011011100111110010111 0 0	00001100110010000011010001001011100100010001111100000010000001010001110000000000010010001010111011101000010010000000000100100100010100010010010001001010000001 0 0
685	3.49	26.56	( 0 )	0011000000011110010001100000001010000000010001000100111111111101111011011110010100011111111111 0 0	000010111101010101110001111000000111000111000011010001110110011100011110101001101000010010110110100101 0 0	0010101100001010100010000000111010101011001001100100100100000100001010000010100010000000001001000100001000000000000001010111111110010001000000010000 0 0	00000001100011110100010000010001001011111101100111111011011100111110010111 0 0	00001100110010000011010001001011100100010001111100000010000001010001110000000000010010001010111011101000010010000000000100100100010100010010010001001010000001 0 0
905	3.49	26.56	( 0 )	0011000000011110010001100000001010000000010001000100111111111101111011011110010100011111111111 0 0	000010111101010101110001111000000111000111000011010001110110011100011110101001101000010010110110100101 0 0	0010101100001010100010000000111010101011001001100100100100000100001010000010100010000000001001000100001000000000000001010111111110010001000000010000 0 0	00000001100011110100010000010001001011111101100111111011011100111110010111 0 0	00001100110010000011010001001011100100010001111100000010000001010001110000000000010010001010111011101000010010000000000100100100010100010010010001001010000001 0 0
275	3.49	26.56	( 0 )	0011000000011110010001100000001010000000010001000100111111111101111011011110010100011111111111 0 0	000010111101010101110001111000000111000111000011010001110110011100011110101001101000010010110110100101 0 0	0010101100001010100010000000111010101011001001100100100100000100001010000010100010000000001001000100001000000000000001010111111110010001000000010000 0 0	00000001100011110100010000010001001011111101100111111011011100111110010111 0 0	00001100110010000011010001001011100100010001111100000010000001010001110000000000010010001010111011101000010010000000000100100100010100010010010001001010000001 0 0
421	3.49	26.91	( 0 )	0011000000011110010001100000001010000000010001000100111111111101111011011110010100011111111111 0 0	000010111101010101110001111000000111000111000011010001110110011100011110101001101000010010110110100101 0 0	0010101100001010100010000000111010101011001001100100100100000100001010000010100010000000001001000100001000000000000001010111111110010001000000010000 0 0	00000001100011110100010000010001001011111101100111111011011100111110011111 0 1	00001100110010000011010001001011100100010001111100000010000001010001110000000000010010001010111011101000010010000000000100100100010100010010010001001010000001 0 0
324	3.49	26.91	( 0 )	0011000000011110010001100000001010000000010001000100111111111101111011011110010100011111111111 0 0	000010111101010101110001111000000111000111000011010001110110011100011110101001101000010010110110100101 0 0	0010101100001010100010000000111010101011001001100100100100000100001010000010100010000000001001000100001000000000000001010111111110010001000000010000 0 0	00000001100011110100010000010001001011111101100111111011011100111110011111 0 0	00001100110010000011010001001011100100010001111100000010000001010001110000000000010010001010111011101000010010000000000100100100010100010010010001001010000001 0 0
162	3.49	26.91	( 0 )	0011000000011110010001100000001010000000010001000100111111111101111011011110010100011111111111 0 0	000010111101010101110001111000000111000111000011010001110110011100011110101001101000010010110110100101 0 0	0010101100001010100010000000111010101011001001100100100100000100001010000010100010000000001001000100001000000000000001010111111110010001000000010000 0 0	00000001100011110100010000010001001011111101100111111011011100111110011111 0 0	00001100110010000011010001001011100100010001111100000010000001010001110000000000010010001010111011101000010010000000000100100100010100010010010001001010000001 0 0
20	3.84	26.91	( 0 )	0011010000011110010001100000001010000000010001000100111111111101111011011110010100011111111111 1 0	000010111101010101110001111000000111000111000011010001110110011100011110101001101000010010110110100101 0 0	0010101100001010100010000000111010101011001001100100100100000100001010000010100010000000001001000100001000000000000001010111111110010001000000010000 0 0	00000001100011110100010000010001001011111101100111111011011100111110011111 0 0	00001100110010000011010001001011100100010001111100000010000001010001110000000000010010001010111011101000010010000000000100100100010100010010010001001010000001 0 0
320	3.84	26.91	( 0 )	0011010000011110010001100000001010000000010001000100111111111101111011011110010100011111111111 0 0	000010111101010101110001111000000111000111000011010001110110011100011110101001101000010010110110100101 0 0	0010101100001010100010000000111010101011001001100100100100000100001010000010100010000000001001000100001000000000000001010111111110010001000000010000 0 0	00000001100011110100010000010001001011111101100111111011011100111110011111 0 0	00001100110010000011010001001011100100010001111100000010000001010001110000000000010010001010111011101000010010000000000100100100010100010010010001001010000001 0 0
41	3.84	26.91	( 0 )	0011010000011110010001100000001010000000010001000100111111111101111011011110010100011111111111 0 0	000010111101010101110001111000000111000111000011010001110110011100011110101001101000010010110110100101 0 0	0010101100001010100010000000111010101011001001100100100100000100001010000010100010000000001001000100001000000000000001010111111110010001000000010000 0 0	00000001100011110100010000010001001011111101100111111011011100111110011111 0 0	00001100110010000011010001001011100100010001111100000010000001010001110000000000010010001010111011101000010010000000000100100100010100010010010001001010000001 0 0
562	3.84	26.91	( 0 )	0011010000011110010001100000001010000000010001000100111111111101111011011110010100011111111111 0 0	000010111101010101110001111000000111000111000011010001110110011100011110101001101000010010110110100101 0 0	0010101100001010100010000000111010101011001001100100100100000100001010000010100010000000001001000100001000000000000001010111111110010001000000010000 0 0	00000001100011110100010000010001001011111101100111111011011100111110011111 0 0	00001100110010000011010001001011100100010001111100000010000001010001110000000000010010001010111011101000010010000000000100100100010100010010010001001010000001 0 0
115	3.84	26.91	( 0 )	0011010000011110010001100000001010000000010001000100111111111101111011011110010100011111111111 0 0	000010111101010101110001111000000111000111000011010001110110011100011110101001101000010010110110100101 0 0	0010101100001010100010000000111010101011001001100100100100000100001010000010100010000000001001000100001000000000000001010111111110010001000000010000 0 0	00000001100011110100010000010001001011111101100111111011011100111110011111 0 0	00001100110010000011010001001011100100010001111100000010000001010001110000000000010010001010111011101000010010000000000100100100010100010010010001001010000001 0 0
198	3.84	26.91	( 0 )	0011010000011110010001100000001010000000010001000100111111111101111011011110010100011111111111 0 0	000010111101010101110001111000000111000111000011010001110110011100011110101001101000010010110110100101 0 0	0010101100001010100010000000111010101011001001100100100100000100001010000010100010000000001001000100001000000000000001010111111110010001000000010000 0 0	00000001100011110100010000010001001011111101100111111011011100111110011111 0 0	00001100110010000011010001001011100100010001111100000010000001010001110000000000010010001010111011101000010010000000000100100100010100010010010001001010000001 0 0
58	3.84	26.91	( 0 )	0011010000011110010001100000001010000000010001000100111111111101111011011110010100011111111111 0 0	000010111101010101110001111000000111000111000011010001110110011100011110101001101000010010110110100101 0 0	0010101100001010100010000000111010101011001001100100100100000100001010000010100010000000001001000100001000000000000001010111111110010001000000010000 0 0	00000001100011110100010000010001001011111101100111111011011100111110011111 0 0	00001100110010000011010001001011100100010001111100000010000001010001110000000000010010001010111011101000010010000000000100100100010100010010010001001010000001 0 0
32	3.84	26.91	( 0 )	0011010000011110010001100000001010000000010001000100111111111101111011011110010100011111111111 0 0	000010111101010101110001111000000111000111000011010001110110011100011110101001101000010010110110100101 0 0	0010101100001010100010000000111010101011001001100100100100000100001010000010100010000000001001000100001000000000000001010111111110010001000000010000 0 0	00000001100011110100010000010001001011111101100111111011011100111110011111 0 0	00001100110010000011010001001011100100010001111100000010000001010001110000000000010010001010111011101000010010000000000100100100010100010010010001001010000001 0 0
534	3.84	26.91	( 0 )	0011010000011110010001100000001010000000010001000100111111111101111011011110010100011111111111 0 0	000010111101010101110001111000000111000111000011010001110110011100011110101001101000010010110110100101 0 0	0010101100001010100010000000111010101011001001100100100100000100001010000010100010000000001001000100001000000000000001010111111110010001000000010000 0 0	00000001100011110100010000010001001011111101100111111011011100111110011111 0 0	00001100110010000011010001001011100100010001111100000010000001010001110000000000010010001010111011101000010010000000000100100100010100010010010001001010000001 0 0
543	3.84	26.91	( 0 )	0011010000011110010001100000001010000000010001000100111111111101111011011110010100011111111111 0 0	000010111101010101110001111000000111000111000011010001110110011100011110101001101000010010110110100101 0 0	0010101100001010100010000000111010101011001001100100100100000100001010000010100010000000001001000100001000000000000001010111111110010001000000010000 0 0	00000001100011110100010000010001001011111101100111111011011100111110011111 0 0	00001100110010000011010001001011100100010001111100000010000001010001110000000000010010001010111011101000010010000000000100100100010100010010010001001010000001 0 0
535	3.84	26.91	( 0 )	0011010000011110010001100000001010000000010001000100111111111101111011011110010100011111111111 0 0	000010111101010101110001111000000111000111000011010001110110011100011110101001101000010010110110100101 0 0	0010101100001010100010000000111010101011001001100100100100000100001010000010100010000000001001000100001000000000000001010111111110010001000000010000 0 0	00000001100011110100010000010001001011111101100111111011011100111110011111 0 0	00001100110010000011010001001011100100010001111100000010000001010001110000000000010010001010111011101000010010000000000100100100010100010010010001001010000001 0 0
1020	3.84	26.91	( 0 )	0011010000011110010001100000001010000000010001000100111111111101111011011110010100011111111111 0 0	000010111101010101110001111000000111000111000011010001110110011100011110101001101000010010110110100101 0 0	0010101100001010100010000000111010101011001001100100100100000100001010000010100010000000001001000100001000000000000001010111111110010001000000010000 0 0	00000001100011110100010000010001001011111101100111111011011100111110011111 0 0	00001100110010000011010001001011100100010001111100000010000001010001110000000000010010001010111011101000010010000000000100100100010100010010010001001010000001 0 0
1001	3.84	26.91	( 0 )	0011010000011110010001100000001010000000010001000100111111111101111011011110010100011111111111 0 0	000010111101010101110001111000000111000111000011010001110110011100011110101001101000010010110110100101 0 0	0010101100001010100010000000111010101011001001100100100100000100001010000010100010000000001001000100001000000000000001010111111110010001000000010000 0 0	00000001100011110100010000010001001011111101100111111011011100111110011111 0 0	00001100110010000011010001001011100100010001111100000010000001010001110000000000010010001010111011101000010010000000000100100100010100010010010001001010000001 0 0
238	3.84	27.26	( 0 )	0011010000011110010001100000001010000000010001000100111111111101111011011110010100011111111111 0 0	000010111101010101110001111000000111000111000011010001110110011100011110101001101000010010110110100101 0 0	0010101100001010100010000000111010101011001001100100100100000100001010000010100010000000001001000100001000000000000001010111111110010001000000010000 0 0	00000001100011110100010000010001001011111101100111111011011100111110011111 0 0	00001100110010000011010001001011100100010001111100000010000001010001110000000000010010000010111011101000010010000000000100100100010100010010010001001010000001 0 1
215	3.84	27.26	( 0 )	0011010000011110010001100000001010000000010001000100111111111101111011011110010100011111111111 0 0	000010111101010101110001111000000111000111000011010001110110011100011110101001101000010010110110100101 0 0	0010101100001010100010000000111010101011001001100100100100000100001010000010100010000000001001000100001000000000000001010111111110010001000000010000 0 0	00000001100011110100010000010001001011111101100111111011011100111110011111 0 0	00001100110010000011010001001011100100010001111100000010000001010001110000000000010010000010111011101000010010000000000100100100010100010010010001001010000001 0 0
1084	4.19	27.96	( 0 )	0011010000011110010001100000001010000000010001000100111111111101111011011110010100011111111111 0 0	000010111101010101110001111000000111000111000011010001110110011100011110101001101000010010110110100101 0 0	0010101100001010100010000000111010101011001001100100000100000100001010000010100010000000001001000100001000000000000001010111111110010000000000010000 1 1	00000001100011110100010000010001001011111101100111111011011100111110011111 0 0	00001100110010000011010001001011100100010001111100000010000001010001110000000000010000000010111011101000010010000000000100100100010100010010010001001010000001 0 1
902	4.54	28.31	( 0 )	0011010000011110010001100000001010000000010001000100111111111101111011011110010100011111111111 0 0	000010111101010101110001111000000111000111000011010001110110011100011110101001101000010010110110100101 0 0	0010101100001010100010000000111010101011001001100100000100000100001010000010100010000000001001000100001000000000000001010111111110010000000000010000 0 0	00000000100011110100010000010001001011111101100111111011011100111110011111 1 0	00001100110010000011010001001011100100010001111100000010000001010001110000000000010000000010111011101000010010000000000000100100010100010010010001001010000001 0 1
795	4.89	28.31	( 0 )	0011010000011110110001100000001010000000010001000100111111111101111011011110010100011111111111 1 0	000010111101010101110001111000000111000111000011010001110110011100011110101001101000010010110110100101 0 0	0010101100001010100010000000111010101011001001100100000100000100001010000010100010000000001001000100001000000000000001010111111110010000000000010000 0 0	00000000100011110100010000010001001011111101100111111011011100111110011111 0 0	00001100110010000011010001001011100100010001111100000010000001010001110000000000010000000010111011101000010010000000000000100100010100010010010001001010000001 0 0
1013	4.89	28.65	( 0 )	0011010000011110110001100000001010000000010001000100111111111101111011011110010100011111111111 0 0	000010111101010101110001111000000111000111000011010001110110011100011110101001101000010010110110100101 0 0	0010101100001010100010000000111010101011001001100100000100000100001010000010100010000000001001000100001000000000000001010111111110010000000000010000 0 0	00000000100011110100010000010001001011111101100111111011011100111110011111 0 0	00001100110010000011010001001011100100010001111100000010000001010001110000000000010000000010111011101000010011000000000000100100010100010010010001001010000001 0 1
931	5.58	29.08	( 0 )	0011010000011110110001100000001010000000010001000100111111111101111011011110010100011111111111 0 0	000010111101010101100001111000000111000111000011010001110110011100011110101001101000010010110110100101 1 0	0010101100001010100010000000111010101011001001100100000100000100001010000010100010000000000001000100001000000000000001010111111110010000000000010000 0 1	00000000100011110100010000010001001001111101100111111011011100111110011111 1 0	00001100110010000011010001001011100100010001111100000010000001010001110000000000010000000010111011101000010011000000000000100100010100010010010001001010000001 0 0
932	5.58	29.08	( 0 )	0011010000011110110001100000001010000000010001000100111111111101111011011110010100011111111111 0 0	000010111101010101100001111000000111000111000011010001110110011100011110101001101000010010110110100101 0 0	0010101100001010100010000000111010101011001001100100000100000100001010000010100010000000000001000100001000000000000001010111111110010000000000010000 0 0	00000000100011110100010000010001001001111101100111111011011100111110011111 0 0	00001100110010000011010001001011100100010001111100000010000001010001110000000000010000000010111011101000010011000000000000100100010100010010010001001010000001 0 0
