# Supplementary material for: Decoupled maternal and zygotic genetic effects shape the evolution of development
Source: eLife. 2018 Sep 10;7:e37143. doi: 10.7554/eLife.37143 (PMC6168281; doi:10.7554/eLife.37143)
Supplement: Supplementary file 3. — The directory includes R scripts for each of the four steps of map construction detailed in the Materials and Methods, and a perl script required for step 2. The directory also includes data files called by the R scripts. [file elife-37143-supp3.zip › FileS3.MapConstruction/MLchromosomephases/ws.7.rp]

#java OrderMarkers2 data= W288.S1111.lm3.filtered map=/Applications/lepmap2/W288.S1111.imp.fil.X.map evaluateOrder=WithRandomPhaseW288.S1111.ch7 improveOrder=0 randomPhase=1 outputPhasedData=1 randSeed=-287322829396607779
#*** LG = 0 likelihood = -2863.2879
#marker_number	male_position	female_position	( 0.0 )[	phased data]
338	0.00	0.00	( 0 )	1110110110000111011000001010001111100001001101111100101110011111110111110101011011000011001110 0 0	011001001001001010000100011000001110110101011010010000101010010010111011101001001111001011000110110111 0 0	1110001001000001110110011100101101010111000111101110010111011110001101010100100110001001011111010110110010010111011000111010010000111011010111011101 0 0	11001000001010100110111110010100101011101100000101111011011011010111101101 0 0	10111100101000110110000110000000010011111001001010100011101011010011011010001101011001110110011011010101101101111010101101011101010011011100101000100000111110 0 0
336	0.00	0.00	( 0 )	1110110110000111011000001010001111100001001101111100101110011111110111110101011011000011001110 0 0	011001001001001010000100011000001110110101011010010000101010010010111011101001001111001011000110110111 0 0	1110001001000001110110011100101101010111000111101110010111011110001101010100100110001001011111010110110010010111011000111010010000111011010111011101 0 0	11001000001010100110111110010100101011101100000101111011011011010111101101 0 0	10111100101000110110000110000000010011111001001010100011101011010011011010001101011001110110011011010101101101111010101101011101010011011100101000100000111110 0 0
56	0.48	2.44	( 0 )	1110110110000111011000001010001111100001001101111100101110011111110111110101011011000011001110 0 0	011001001001001010000100011000001110110101011010010000101010010010111011101001001111001011000110110111 0 0	1110001001000001110110011100101101010111000111101110010111011110001101010100100110001001011111010110110010010111011000111010010000111011010111011101 0 0	01001000001010100110111110010100101011101100000101111011011011010111011101 1 2	10111100101000110110000110000000010011111001001010100011101011010011011010001101011001110110011011010101101101111010101101011101010011011100101000100000111110 0 0
63	0.48	24.53	( 0 )	1110110110000111011000001010001111100001001101110100000010011001110111100001011010000011001110 0 9	011001001001001010000100011000001110110101011010010000101010010010111011101001001111001011000110110111 0 0	1110001001000001110110011100101101010111000111101110010111011110001101010100100110001001011111010110110010010111011000111010010000111011010111011101 0 0	01001000001010100110111110010100101011001100000000111001010011010111011100 0 6	10111100101000110110000110000000010011111001001010100011101011010011011010001101011001110110011011010101101101111010101101011101010011011100101000100000111110 0 0
124	0.48	24.53	( 0 )	1110110110000111011000001010001111100001001101110100000010011001110111100001011010000011001110 0 0	011001001001001010000100011000001110110101011010010000101010010010111011101001001111001011000110110111 0 0	1110001001000001110110011100101101010111000111101110010111011110001101010100100110001001011111010110110010010111011000111010010000111011010111011101 0 0	01001000001010100110111110010100101011001100000000111001010011010111011100 0 0	10111100101000110110000110000000010011111001001010100011101011010011011010001101011001110110011011010101101101111010101101011101010011011100101000100000111110 0 0
225	0.83	24.53	( 0 )	1110110110000111011000001010001111100001001101110100000010011001110111100001011010000011001110 0 0	011001001001001010000100011000001110110101011010010000101010010010111011101001001111001011000110110111 0 0	1110001001000001110110011100101101010111000111101110010111011110001101010100100110001001011111010110110010010111011000111010010000111011010111011101 0 0	01001000001010100110111110000100101011001100000000111001010011010111011100 1 0	10111100101000110110000110000000010011111001001010100011101011010011011010001101011001110110011011010101101101111010101101011101010011011100101000100000111110 0 0
1107	0.83	24.88	( 0 )	1110110110000111011000001010001111100001001101110100000010011001110111100001011010000011001110 0 0	011001001001001010000100011000001110110101011010010000101010010010111010101001001111001011000110110111 0 1	1110001001000001110110011100101101010111000111101110010111011110001101010100100110001001011111010110110010010111011000111010010000111011010111011101 0 0	01001000001010100110111110000100101011001100000000111001010011010111011100 0 0	10111100101000110110000110000000010011111001001010100011101011010011011010001101011001110110011011010101101101111010101101011101010011011100101000100000111110 0 0
101	0.83	24.88	( 0 )	1110110110000111011000001010001111100001001101110100000010011001110111100001011010000011001110 0 0	011001001001001010000100011000001110110101011010010000101010010010111010101001001111001011000110110111 0 0	1110001001000001110110011100101101010111000111101110010111011110001101010100100110001001011111010110110010010111011000111010010000111011010111011101 0 0	01001000001010100110111110000100101011001100000000111001010011010111011100 0 0	10111100101000110110000110000000010011111001001010100011101011010011011010001101011001110110011011010101101101111010101101011101010011011100101000100000111110 0 0
761	0.83	24.88	( 0 )	1110110110000111011000001010001111100001001101110100000010011001110111100001011010000011001110 0 0	011001001001001010000100011000001110110101011010010000101010010010111010101001001111001011000110110111 0 0	1110001001000001110110011100101101010111000111101110010111011110001101010100100110001001011111010110110010010111011000111010010000111011010111011101 0 0	01001000001010100110111110000100101011001100000000111001010011010111011100 0 0	10111100101000110110000110000000010011111001001010100011101011010011011010001101011001110110011011010101101101111010101101011101010011011100101000100000111110 0 0
437	0.83	24.88	( 0 )	1110110110000111011000001010001111100001001101110100000010011001110111100001011010000011001110 0 0	011001001001001010000100011000001110110101011010010000101010010010111010101001001111001011000110110111 0 0	1110001001000001110110011100101101010111000111101110010111011110001101010100100110001001011111010110110010010111011000111010010000111011010111011101 0 0	01001000001010100110111110000100101011001100000000111001010011010111011100 0 0	10111100101000110110000110000000010011111001001010100011101011010011011010001101011001110110011011010101101101111010101101011101010011011100101000100000111110 0 0
81	0.83	24.88	( 0 )	1110110110000111011000001010001111100001001101110100000010011001110111100001011010000011001110 0 0	011001001001001010000100011000001110110101011010010000101010010010111010101001001111001011000110110111 0 0	1110001001000001110110011100101101010111000111101110010111011110001101010100100110001001011111010110110010010111011000111010010000111011010111011101 0 0	01001000001010100110111110000100101011001100000000111001010011010111011100 0 0	10111100101000110110000110000000010011111001001010100011101011010011011010001101011001110110011011010101101101111010101101011101010011011100101000100000111110 0 0
858	0.83	24.88	( 0 )	1110110110000111011000001010001111100001001101110100000010011001110111100001011010000011001110 0 0	011001001001001010000100011000001110110101011010010000101010010010111010101001001111001011000110110111 0 0	1110001001000001110110011100101101010111000111101110010111011110001101010100100110001001011111010110110010010111011000111010010000111011010111011101 0 0	01001000001010100110111110000100101011001100000000111001010011010111011100 0 0	10111100101000110110000110000000010011111001001010100011101011010011011010001101011001110110011011010101101101111010101101011101010011011100101000100000111110 0 0
760	0.83	24.88	( 0 )	1110110110000111011000001010001111100001001101110100000010011001110111100001011010000011001110 0 0	011001001001001010000100011000001110110101011010010000101010010010111010101001001111001011000110110111 0 0	1110001001000001110110011100101101010111000111101110010111011110001101010100100110001001011111010110110010010111011000111010010000111011010111011101 0 0	01001000001010100110111110000100101011001100000000111001010011010111011100 0 0	10111100101000110110000110000000010011111001001010100011101011010011011010001101011001110110011011010101101101111010101101011101010011011100101000100000111110 0 0
166	0.83	24.88	( 0 )	1110110110000111011000001010001111100001001101110100000010011001110111100001011010000011001110 0 0	011001001001001010000100011000001110110101011010010000101010010010111010101001001111001011000110110111 0 0	1110001001000001110110011100101101010111000111101110010111011110001101010100100110001001011111010110110010010111011000111010010000111011010111011101 0 0	01001000001010100110111110000100101011001100000000111001010011010111011100 0 0	10111100101000110110000110000000010011111001001010100011101011010011011010001101011001110110011011010101101101111010101101011101010011011100101000100000111110 0 0
983	0.83	24.88	( 0 )	1110110110000111011000001010001111100001001101110100000010011001110111100001011010000011001110 0 0	011001001001001010000100011000001110110101011010010000101010010010111010101001001111001011000110110111 0 0	1110001001000001110110011100101101010111000111101110010111011110001101010100100110001001011111010110110010010111011000111010010000111011010111011101 0 0	01001000001010100110111110000100101011001100000000111001010011010111011100 0 0	10111100101000110110000110000000010011111001001010100011101011010011011010001101011001110110011011010101101101111010101101011101010011011100101000100000111110 0 0
208	0.83	24.88	( 0 )	1110110110000111011000001010001111100001001101110100000010011001110111100001011010000011001110 0 0	011001001001001010000100011000001110110101011010010000101010010010111010101001001111001011000110110111 0 0	1110001001000001110110011100101101010111000111101110010111011110001101010100100110001001011111010110110010010111011000111010010000111011010111011101 0 0	01001000001010100110111110000100101011001100000000111001010011010111011100 0 0	10111100101000110110000110000000010011111001001010100011101011010011011010001101011001110110011011010101101101111010101101011101010011011100101000100000111110 0 0
276	0.83	25.23	( 0 )	1110110110000111011000001010001111100001001101110100000010011001110111100001011010000011001110 0 0	011001001001001010000100011000001110110101011010010000101010010010111010101001001111001011000110110111 0 0	1110001001000001110110011100101101010111000111101110010111011110001101010100100110001001011111010110110010010111011000111010010000101011010111011101 0 1	01001000001010100110111110000100101011001100000000111001010011010111011100 0 0	10111100101000110110000110000000010011111001001010100011101011010011011010001101011001110110011011010101101101111010101101011101010011011100101000100000111110 0 0
337	0.83	25.23	( 0 )	1110110110000111011000001010001111100001001101110100000010011001110111100001011010000011001110 0 0	011001001001001010000100011000001110110101011010010000101010010010111010101001001111001011000110110111 0 0	1110001001000001110110011100101101010111000111101110010111011110001101010100100110001001011111010110110010010111011000111010010000101011010111011101 0 0	01001000001010100110111110000100101011001100000000111001010011010111011100 0 0	10111100101000110110000110000000010011111001001010100011101011010011011010001101011001110110011011010101101101111010101101011101010011011100101000100000111110 0 0
220	0.83	25.58	( 0 )	1110110110000111011000001010001111100001001101110100000010011001110111100001011010000011001110 0 0	011001001001001010000100011000001110110101011010010000101010010010111010101001001111001011000110110111 0 0	1110001001000001110110011100101101010111000111101110010111011110001101010100100110001001011111010110110010010111011000111010010000101011010111011101 0 0	01001000001010100110111110000100101011001100000000111001010011010011011100 0 1	10111100101000110110000110000000010011111001001010100011101011010011011010001101011001110110011011010101101101111010101101011101010011011100101000100000111110 0 0
309	0.83	25.92	( 0 )	1110110110000111011000001010001111100001001101110100000010011001110111100001011010100011001110 0 1	011001001001001010000100011000001110110101011010010000101010010010111010101001001111001011000110110111 0 0	1110001001000001110110011100101101010111000111101110010111011110001101010100100110001001011111010110110010010111011000111010010000101011010111011101 0 0	01001000001010100110111110000100101011001100000000111001010011010011011100 0 0	10111100101000110110000110000000010011111001001010100011101011010011011010001101011001110110011011010101101101111010101101011101010011011100101000100000111110 0 0
916	0.83	25.92	( 0 )	1110110110000111011000001010001111100001001101110100000010011001110111100001011010100011001110 0 0	011001001001001010000100011000001110110101011010010000101010010010111010101001001111001011000110110111 0 0	1110001001000001110110011100101101010111000111101110010111011110001101010100100110001001011111010110110010010111011000111010010000101011010111011101 0 0	01001000001010100110111110000100101011001100000000111001010011010011011100 0 0	10111100101000110110000110000000010011111001001010100011101011010011011010001101011001110110011011010101101101111010101101011101010011011100101000100000111110 0 0
281	0.83	25.92	( 0 )	1110110110000111011000001010001111100001001101110100000010011001110111100001011010100011001110 0 0	011001001001001010000100011000001110110101011010010000101010010010111010101001001111001011000110110111 0 0	1110001001000001110110011100101101010111000111101110010111011110001101010100100110001001011111010110110010010111011000111010010000101011010111011101 0 0	01001000001010100110111110000100101011001100000000111001010011010011011100 0 0	10111100101000110110000110000000010011111001001010100011101011010011011010001101011001110110011011010101101101111010101101011101010011011100101000100000111110 0 0
631	0.83	25.92	( 0 )	1110110110000111011000001010001111100001001101110100000010011001110111100001011010100011001110 0 0	011001001001001010000100011000001110110101011010010000101010010010111010101001001111001011000110110111 0 0	1110001001000001110110011100101101010111000111101110010111011110001101010100100110001001011111010110110010010111011000111010010000101011010111011101 0 0	01001000001010100110111110000100101011001100000000111001010011010011011100 0 0	10111100101000110110000110000000010011111001001010100011101011010011011010001101011001110110011011010101101101111010101101011101010011011100101000100000111110 0 0
282	0.83	25.92	( 0 )	1110110110000111011000001010001111100001001101110100000010011001110111100001011010100011001110 0 0	011001001001001010000100011000001110110101011010010000101010010010111010101001001111001011000110110111 0 0	1110001001000001110110011100101101010111000111101110010111011110001101010100100110001001011111010110110010010111011000111010010000101011010111011101 0 0	01001000001010100110111110000100101011001100000000111001010011010011011100 0 0	10111100101000110110000110000000010011111001001010100011101011010011011010001101011001110110011011010101101101111010101101011101010011011100101000100000111110 0 0
26	0.83	25.92	( 0 )	1110110110000111011000001010001111100001001101110100000010011001110111100001011010100011001110 0 0	011001001001001010000100011000001110110101011010010000101010010010111010101001001111001011000110110111 0 0	1110001001000001110110011100101101010111000111101110010111011110001101010100100110001001011111010110110010010111011000111010010000101011010111011101 0 0	01001000001010100110111110000100101011001100000000111001010011010011011100 0 0	10111100101000110110000110000000010011111001001010100011101011010011011010001101011001110110011011010101101101111010101101011101010011011100101000100000111110 0 0
754	0.83	26.27	( 0 )	1110110110000111011000001010001111100001001101110100000010011001110111100001011010100011001110 0 0	011001001001001010000100011000001110110101011010010000101010010010111010101001001111001011000110110111 0 0	1110001001000001110110011100101101010111000111101110010111011110001101010100100110001001011111010110110010010111011000111010010000101011010111011101 0 0	01001000001010100110111110000100101011001100000000111001010011010011011100 0 0	10111100101000110110000110000000010011111001001010100011101011010011011010001101011001110110011011010001101101111010101101011101010011011100101000100000111110 0 1
364	0.83	26.62	( 0 )	1110110110000111011000001010001111100001001101110100000010011001110111100001011010100011001110 0 0	011001001001001010000100011000001110110101011010010000101010010010111010101001001111001011100110110111 0 1	1110001001000001110110011100101101010111000111101110010111011110001101010100100110001001011111010110110010010111011000111010010000101011010111011101 0 0	01001000001010100110111110000100101011001100000000111001010011010011011100 0 0	10111100101000110110000110000000010011111001001010100011101011010011011010001101011001110110011011010001101101111010101101011101010011011100101000100000111110 0 0
346	0.83	26.62	( 0 )	1110110110000111011000001010001111100001001101110100000010011001110111100001011010100011001110 0 0	011001001001001010000100011000001110110101011010010000101010010010111010101001001111001011100110110111 0 0	1110001001000001110110011100101101010111000111101110010111011110001101010100100110001001011111010110110010010111011000111010010000101011010111011101 0 0	01001000001010100110111110000100101011001100000000111001010011010011011100 0 0	10111100101000110110000110000000010011111001001010100011101011010011011010001101011001110110011011010001101101111010101101011101010011011100101000100000111110 0 0
378	0.83	26.62	( 0 )	1110110110000111011000001010001111100001001101110100000010011001110111100001011010100011001110 0 0	011001001001001010000100011000001110110101011010010000101010010010111010101001001111001011100110110111 0 0	1110001001000001110110011100101101010111000111101110010111011110001101010100100110001001011111010110110010010111011000111010010000101011010111011101 0 0	01001000001010100110111110000100101011001100000000111001010011010011011100 0 0	10111100101000110110000110000000010011111001001010100011101011010011011010001101011001110110011011010001101101111010101101011101010011011100101000100000111110 0 0
278	0.83	26.62	( 0 )	1110110110000111011000001010001111100001001101110100000010011001110111100001011010100011001110 0 0	011001001001001010000100011000001110110101011010010000101010010010111010101001001111001011100110110111 0 0	1110001001000001110110011100101101010111000111101110010111011110001101010100100110001001011111010110110010010111011000111010010000101011010111011101 0 0	01001000001010100110111110000100101011001100000000111001010011010011011100 0 0	10111100101000110110000110000000010011111001001010100011101011010011011010001101011001110110011011010001101101111010101101011101010011011100101000100000111110 0 0
967	0.83	26.62	( 0 )	1110110110000111011000001010001111100001001101110100000010011001110111100001011010100011001110 0 0	011001001001001010000100011000001110110101011010010000101010010010111010101001001111001011100110110111 0 0	1110001001000001110110011100101101010111000111101110010111011110001101010100100110001001011111010110110010010111011000111010010000101011010111011101 0 0	01001000001010100110111110000100101011001100000000111001010011010011011100 0 0	10111100101000110110000110000000010011111001001010100011101011010011011010001101011001110110011011010001101101111010101101011101010011011100101000100000111110 0 0
197	0.83	26.62	( 0 )	1110110110000111011000001010001111100001001101110100000010011001110111100001011010100011001110 0 0	011001001001001010000100011000001110110101011010010000101010010010111010101001001111001011100110110111 0 0	1110001001000001110110011100101101010111000111101110010111011110001101010100100110001001011111010110110010010111011000111010010000101011010111011101 0 0	01001000001010100110111110000100101011001100000000111001010011010011011100 0 0	10111100101000110110000110000000010011111001001010100011101011010011011010001101011001110110011011010001101101111010101101011101010011011100101000100000111110 0 0
203	0.83	26.62	( 0 )	1110110110000111011000001010001111100001001101110100000010011001110111100001011010100011001110 0 0	011001001001001010000100011000001110110101011010010000101010010010111010101001001111001011100110110111 0 0	1110001001000001110110011100101101010111000111101110010111011110001101010100100110001001011111010110110010010111011000111010010000101011010111011101 0 0	01001000001010100110111110000100101011001100000000111001010011010011011100 0 0	10111100101000110110000110000000010011111001001010100011101011010011011010001101011001110110011011010001101101111010101101011101010011011100101000100000111110 0 0
247	0.83	26.62	( 0 )	1110110110000111011000001010001111100001001101110100000010011001110111100001011010100011001110 0 0	011001001001001010000100011000001110110101011010010000101010010010111010101001001111001011100110110111 0 0	1110001001000001110110011100101101010111000111101110010111011110001101010100100110001001011111010110110010010111011000111010010000101011010111011101 0 0	01001000001010100110111110000100101011001100000000111001010011010011011100 0 0	10111100101000110110000110000000010011111001001010100011101011010011011010001101011001110110011011010001101101111010101101011101010011011100101000100000111110 0 0
224	0.83	26.62	( 0 )	1110110110000111011000001010001111100001001101110100000010011001110111100001011010100011001110 0 0	011001001001001010000100011000001110110101011010010000101010010010111010101001001111001011100110110111 0 0	1110001001000001110110011100101101010111000111101110010111011110001101010100100110001001011111010110110010010111011000111010010000101011010111011101 0 0	01001000001010100110111110000100101011001100000000111001010011010011011100 0 0	10111100101000110110000110000000010011111001001010100011101011010011011010001101011001110110011011010001101101111010101101011101010011011100101000100000111110 0 0
392	0.83	26.62	( 0 )	1110110110000111011000001010001111100001001101110100000010011001110111100001011010100011001110 0 0	011001001001001010000100011000001110110101011010010000101010010010111010101001001111001011100110110111 0 0	1110001001000001110110011100101101010111000111101110010111011110001101010100100110001001011111010110110010010111011000111010010000101011010111011101 0 0	01001000001010100110111110000100101011001100000000111001010011010011011100 0 0	10111100101000110110000110000000010011111001001010100011101011010011011010001101011001110110011011010001101101111010101101011101010011011100101000100000111110 0 0
299	0.83	26.62	( 0 )	1110110110000111011000001010001111100001001101110100000010011001110111100001011010100011001110 0 0	011001001001001010000100011000001110110101011010010000101010010010111010101001001111001011100110110111 0 0	1110001001000001110110011100101101010111000111101110010111011110001101010100100110001001011111010110110010010111011000111010010000101011010111011101 0 0	01001000001010100110111110000100101011001100000000111001010011010011011100 0 0	10111100101000110110000110000000010011111001001010100011101011010011011010001101011001110110011011010001101101111010101101011101010011011100101000100000111110 0 0
460	0.83	26.62	( 0 )	1110110110000111011000001010001111100001001101110100000010011001110111100001011010100011001110 0 0	011001001001001010000100011000001110110101011010010000101010010010111010101001001111001011100110110111 0 0	1110001001000001110110011100101101010111000111101110010111011110001101010100100110001001011111010110110010010111011000111010010000101011010111011101 0 0	01001000001010100110111110000100101011001100000000111001010011010011011100 0 0	10111100101000110110000110000000010011111001001010100011101011010011011010001101011001110110011011010001101101111010101101011101010011011100101000100000111110 0 0
964	0.83	26.62	( 0 )	1110110110000111011000001010001111100001001101110100000010011001110111100001011010100011001110 0 0	011001001001001010000100011000001110110101011010010000101010010010111010101001001111001011100110110111 0 0	1110001001000001110110011100101101010111000111101110010111011110001101010100100110001001011111010110110010010111011000111010010000101011010111011101 0 0	01001000001010100110111110000100101011001100000000111001010011010011011100 0 0	10111100101000110110000110000000010011111001001010100011101011010011011010001101011001110110011011010001101101111010101101011101010011011100101000100000111110 0 0
223	0.83	26.97	( 0 )	1110110110000111011000001010001111100001001101110100000010011001110111100001011010100011001110 0 0	011001001001001010000100011000001110110101011010010000101010010010111010101001001111001011100110110111 0 0	1110001001000001110110011100101101010111000111101110010111011110001101010100100110001001011111010110110010010111011000111010010000101011010111011101 0 0	01001000001010100110111110000100101011001100000000111001010011011011011100 0 1	10111100101000110110000110000000010011111001001010100011101011010011011010001101011001110110011011010001101101111010101101011101010011011100101000100000111110 0 0
352	0.83	26.97	( 0 )	1110110110000111011000001010001111100001001101110100000010011001110111100001011010100011001110 0 0	011001001001001010000100011000001110110101011010010000101010010010111010101001001111001011100110110111 0 0	1110001001000001110110011100101101010111000111101110010111011110001101010100100110001001011111010110110010010111011000111010010000101011010111011101 0 0	01001000001010100110111110000100101011001100000000111001010011011011011100 0 0	10111100101000110110000110000000010011111001001010100011101011010011011010001101011001110110011011010001101101111010101101011101010011011100101000100000111110 0 0
1060	0.83	26.97	( 0 )	1110110110000111011000001010001111100001001101110100000010011001110111100001011010100011001110 0 0	011001001001001010000100011000001110110101011010010000101010010010111010101001001111001011100110110111 0 0	1110001001000001110110011100101101010111000111101110010111011110001101010100100110001001011111010110110010010111011000111010010000101011010111011101 0 0	01001000001010100110111110000100101011001100000000111001010011011011011100 0 0	10111100101000110110000110000000010011111001001010100011101011010011011010001101011001110110011011010001101101111010101101011101010011011100101000100000111110 0 0
394	0.83	26.97	( 0 )	1110110110000111011000001010001111100001001101110100000010011001110111100001011010100011001110 0 0	011001001001001010000100011000001110110101011010010000101010010010111010101001001111001011100110110111 0 0	1110001001000001110110011100101101010111000111101110010111011110001101010100100110001001011111010110110010010111011000111010010000101011010111011101 0 0	01001000001010100110111110000100101011001100000000111001010011011011011100 0 0	10111100101000110110000110000000010011111001001010100011101011010011011010001101011001110110011011010001101101111010101101011101010011011100101000100000111110 0 0
589	0.83	26.97	( 0 )	1110110110000111011000001010001111100001001101110100000010011001110111100001011010100011001110 0 0	011001001001001010000100011000001110110101011010010000101010010010111010101001001111001011100110110111 0 0	1110001001000001110110011100101101010111000111101110010111011110001101010100100110001001011111010110110010010111011000111010010000101011010111011101 0 0	01001000001010100110111110000100101011001100000000111001010011011011011100 0 0	10111100101000110110000110000000010011111001001010100011101011010011011010001101011001110110011011010001101101111010101101011101010011011100101000100000111110 0 0
794	0.83	26.97	( 0 )	1110110110000111011000001010001111100001001101110100000010011001110111100001011010100011001110 0 0	011001001001001010000100011000001110110101011010010000101010010010111010101001001111001011100110110111 0 0	1110001001000001110110011100101101010111000111101110010111011110001101010100100110001001011111010110110010010111011000111010010000101011010111011101 0 0	01001000001010100110111110000100101011001100000000111001010011011011011100 0 0	10111100101000110110000110000000010011111001001010100011101011010011011010001101011001110110011011010001101101111010101101011101010011011100101000100000111110 0 0
1073	0.83	27.32	( 0 )	1110110110000111011000001010001111100001001101110100000010011001110111100001011010100011001110 0 0	011001001001001010000100011000001110110101011010010000101010010010111010101001001111001011100110110111 0 0	1110001001000001110110011100101101010111000111101110010111011110001101010100100110001001011111010110110010010111011000111010011000101011010111011101 0 1	01001000001010100110111110000100101011001100000000111001010011011011011100 0 0	10111100101000110110000110000000010011111001001010100011101011010011011010001101011001110110011011010001101101111010101101011101010011011100101000100000111110 0 0
566	0.83	27.67	( 0 )	1110110110000111011000001010001111100001001101110100000010011001110111100001011010100011001110 0 0	011001001001001010000100011000001110110101011010010000101010010010111010101001001111001011100110110111 0 0	1110001001000001110110011100101101010111000111101110010111011110001101010100100110001001011111010110110010010111011000111010011000101011010111011101 0 0	01001000001010100110111110000100101011001100000000111001010011011111011100 0 1	10111100101000110110000110000000010011111001001010100011101011010011011010001101011001110110011011010001101101111010101101011101010011011100101000100000111110 0 0
246	0.83	27.67	( 0 )	1110110110000111011000001010001111100001001101110100000010011001110111100001011010100011001110 0 0	011001001001001010000100011000001110110101011010010000101010010010111010101001001111001011100110110111 0 0	1110001001000001110110011100101101010111000111101110010111011110001101010100100110001001011111010110110010010111011000111010011000101011010111011101 0 0	01001000001010100110111110000100101011001100000000111001010011011111011100 0 0	10111100101000110110000110000000010011111001001010100011101011010011011010001101011001110110011011010001101101111010101101011101010011011100101000100000111110 0 0
643	1.18	27.67	( 0 )	1110110110000111011000001011001111100001001101110100000010011001110111100001011010100011001110 1 0	011001001001001010000100011000001110110101011010010000101010010010111010101001001111001011100110110111 0 0	1110001001000001110110011100101101010111000111101110010111011110001101010100100110001001011111010110110010010111011000111010011000101011010111011101 0 0	01001000001010100110111110000100101011001100000000111001010011011111011100 0 0	10111100101000110110000110000000010011111001001010100011101011010011011010001101011001110110011011010001101101111010101101011101010011011100101000100000111110 0 0
245	1.18	27.67	( 0 )	1110110110000111011000001011001111100001001101110100000010011001110111100001011010100011001110 0 0	011001001001001010000100011000001110110101011010010000101010010010111010101001001111001011100110110111 0 0	1110001001000001110110011100101101010111000111101110010111011110001101010100100110001001011111010110110010010111011000111010011000101011010111011101 0 0	01001000001010100110111110000100101011001100000000111001010011011111011100 0 0	10111100101000110110000110000000010011111001001010100011101011010011011010001101011001110110011011010001101101111010101101011101010011011100101000100000111110 0 0
896	1.18	27.67	( 0 )	1110110110000111011000001011001111100001001101110100000010011001110111100001011010100011001110 0 0	011001001001001010000100011000001110110101011010010000101010010010111010101001001111001011100110110111 0 0	1110001001000001110110011100101101010111000111101110010111011110001101010100100110001001011111010110110010010111011000111010011000101011010111011101 0 0	01001000001010100110111110000100101011001100000000111001010011011111011100 0 0	10111100101000110110000110000000010011111001001010100011101011010011011010001101011001110110011011010001101101111010101101011101010011011100101000100000111110 0 0
42	1.53	28.02	( 0 )	1110110110000111011000001011001111100001001101110100000010011001110111100001011010100011001110 0 0	011001001001001010000100011000001110110101011010010000101010010010111010101001001111001011100110110111 0 0	1110001001000001110110011101101101010111000111101110010111011110001101010100100110001001011111010110110010010111011000111010011000101011010111011101 1 0	01001000001010100110111110000100101011001100000000111001010011010111011100 0 1	10111100101000110110000110000000010011111001001010100011101011010011011010001101011001110110011011010001101101111010101101011101010011011100101000100000111110 0 0
653	1.53	28.02	( 0 )	1110110110000111011000001011001111100001001101110100000010011001110111100001011010100011001110 0 0	011001001001001010000100011000001110110101011010010000101010010010111010101001001111001011100110110111 0 0	1110001001000001110110011101101101010111000111101110010111011110001101010100100110001001011111010110110010010111011000111010011000101011010111011101 0 0	01001000001010100110111110000100101011001100000000111001010011010111011100 0 0	10111100101000110110000110000000010011111001001010100011101011010011011010001101011001110110011011010001101101111010101101011101010011011100101000100000111110 0 0
105	1.87	28.36	( 0 )	1110110110000111011000001011001111100001001101110100000010011001110111100001011010100011001110 0 0	011001001001001010000100011000001110110101011010010000101010010010111010101001001111001011101110110111 0 1	1110001001000001110110011101101101010111000111101010010111011110001101010100100110001001011111010110110010010111011000111010011000101011010111011101 1 0	01001000001010100110111110000100101011001100000000111001010011010111011100 0 0	10111100101000110110000110000000010011111001001010100011101011010011011010001101011001110110011011010001101101111010101101011101010011011100101000100000111110 0 0
294	1.87	29.06	( 0 )	1110110110000111011000001011001111100001001101110100000010011001110111100001011010100011001110 0 0	011001001001001010000100011000001110110101011010010000101010010010111010101001001111001011101110110111 0 0	1110001001000001110110011101101101010111000111101010010111011110001101010100100110001001011111010110110010010111011000111010011000101011010111011101 0 0	01001000001010100110111110000100101011001100000000111001010011010111011100 0 0	10111100101000110110000110000000010011111001001010100011101011010011011010001101011001110110011011010001101101111110101101011101010011011100101000000000111110 0 2
655	1.87	29.06	( 0 )	1110110110000111011000001011001111100001001101110100000010011001110111100001011010100011001110 0 0	011001001001001010000100011000001110110101011010010000101010010010111010101001001111001011101110110111 0 0	1110001001000001110110011101101101010111000111101010010111011110001101010100100110001001011111010110110010010111011000111010011000101011010111011101 0 0	01001000001010100110111110000100101011001100000000111001010011010111011100 0 0	10111100101000110110000110000000010011111001001010100011101011010011011010001101011001110110011011010001101101111110101101011101010011011100101000000000111110 0 0
110	1.87	29.41	( 0 )	1110110110000111011000001011001111100001001101110100000010011001110111100001011010100011001110 0 0	011001001001001010000100011000001110110101011010010000101010010010111010101001001111001011101110110111 0 0	1110001001000001110110011101101101010111000111101010010111011110001101010100100110001001011111010110110010010111011000111010011000101011010111011101 0 0	01001000001010100110111110000100101011001100000000111001010011010110011100 0 1	10111100101000110110000110000000010011111001001010100011101011010011011010001101011001110110011011010001101101111110101101011101010011011100101000000000111110 0 0
949	2.22	29.41	( 0 )	1110110110000111011000001011001111100001001101110100000010011001110111100001011010100011001110 0 0	011001001001001010000100111000001110110101011010010000101010010010111010101001001111001011101110110111 1 0	1110001001000001110110011101101101010111000111101010010111011110001101010100100110001001011111010110110010010111011000111010011000101011010111011101 0 0	01001000001010100110111110000100101011001100000000111001010011010110011100 0 0	10111100101000110110000110000000010011111001001010100011101011010011011010001101011001110110011011010001101101111110101101011101010011011100101000000000111110 0 0
248	2.57	31.54	( 0 )	1110110110000111011000001011001111100001001101110100000010011001110111100001011010100011001110 0 0	011001001001001010000100111000001110110101011010010000101010110010111010101001001111001011101110110111 0 1	1110001001000001110110011101101101010111000111101010010111011100001101010100100110001001011111010110110010010111011000111010011000101011010111011101 1 0	01001000001010100110111110000100101011000100000000011001010011000110011100 0 3	10111100101000110110000110000000010011111001001010100011101011010011011010001101011001110110011011010001101101111110101101111101010011011100101000000100111110 0 2
164	3.62	32.59	( 0 )	1110110110000111011000001011001101100001001000110100000010011001110111100001011010100011001110 3 0	011001001001001010000100111000001110110101011010010000101010110010111010101001001111001011101110110111 0 0	1110001001000001110110011101101101010111000111101010010111011100001101010100100111001001011111110110110010110111011000111010011000101011010111011101 0 3	01001000001010100110111110000100101011000100000000011001010011000110011100 0 0	10111100101000110110000110000000010011111001001010100011101011010011011010001101011001110110011011010001101101111110101101111101010011011100101000000100111110 0 0
778	6.48	37.32	( 0 )	1110110110000111011000001011001101100001001000110100000010011001110111100001011010100011001110 0 0	011001001001001010000100111000001110110101011010010000101010110010111010101001001111001011101110110111 0 0	1110001001000001110110011101101001010101100011101000000011011100001101010100100111001001010110110110110010110111011000011010011000101011010111011101 7 3	01001000001010100110111110000100101011000100000000011001010011000110010100 0 1	10111100101000110110000110000000010011111001001010100011101011010010011010001101011101110110011011010000101100111110101100111001010011010000001000000100101110 1 9
716	11.82	37.32	( 0 )	1110110110000111011000001011001101100001001000110100000010011001110111100001011010100011001110 0 0	011001001001001010000100111000001110110101011010010000101010110010111010101001001111001011101110110111 0 0	1010001001100001111110011111101000011101100011101000000011111100011101010100100111001001010110110110110010110111011000011010011000101011010111011101 8 0	01001000001010101110111110000100101111000100000000011001010011000110010100 2 0	10111100001000110110000110000000010011111001001010100011101011000010011010001101011101110110011011010000101100111110101100111001010011010000001000000100101110 2 0
917	11.82	37.32	( 0 )	1110110110000111011000001011001101100001001000110100000010011001110111100001011010100011001110 0 0	011001001001001010000100111000001110110101011010010000101010110010111010101001001111001011101110110111 0 0	1010001001100001111110011111101000011101100011101000000011111100011101010100100111001001010110110110110010110111011000011010011000101011010111011101 0 0	01001000001010101110111110000100101111000100000000011001010011000110010100 0 0	10111100001000110110000110000000010011111001001010100011101011000010011010001101011101110110011011010000101100111110101100111001010011010000001000000100101110 0 0
