# Supplementary material for: Decoupled maternal and zygotic genetic effects shape the evolution of development
Source: eLife. 2018 Sep 10;7:e37143. doi: 10.7554/eLife.37143 (PMC6168281; doi:10.7554/eLife.37143)
Supplement: Supplementary file 3. — The directory includes R scripts for each of the four steps of map construction detailed in the Materials and Methods, and a perl script required for step 2. The directory also includes data files called by the R scripts. [file elife-37143-supp3.zip › FileS3.MapConstruction/MLchromosomephases/ws.8.rp]

#java OrderMarkers2 data= W288.S1111.lm3.filtered map=/Applications/lepmap2/W288.S1111.imp.fil.X.map evaluateOrder= W288.S1111.ch8 improveOrder=0 randomPhase=1 outputPhasedData=1 randSeed=3914055327088038792
#*** LG = 0 likelihood = -4006.3772
#marker_number	male_position	female_position	( 0.0 )[	phased data]
636	0.00	0.00	( 0 )	1100000110000101000110100001001011011010010010000000001000000010001101000000000110110100111010 0 0	010111001100101011010010011110111100010100110011010100000111010010011111101001010001000000011001101110 0 0	0101101010000011011010101101100111010101110000001111110010011111110111101111010101010011010111011111111111001100011100000111011101000111110101111010 0 0	00000000000000000111110011000000001000101101111111011011111111111111110110 0 0	11110010111010101111111110110111010001011100011110010011100111010101011110101110010000101011010010001001110110101110001111011001001011100011100010100000111110 0 0
637	0.00	0.00	( 0 )	1100000110000101000110100001001011011010010010000000001000000010001101000000000110110100111010 0 0	010111001100101011010010011110111100010100110011010100000111010010011111101001010001000000011001101110 0 0	0101101010000011011010101101100111010101110000001111110010011111110111101111010101010011010111011111111111001100011100000111011101000111110101111010 0 0	00000000000000000111110011000000001000101101111111011011111111111111110110 0 0	11110010111010101111111110110111010001011100011110010011100111010101011110101110010000101011010010001001110110101110001111011001001011100011100010100000111110 0 0
604	4.13	25.28	( 0 )	1100000110000101000110100001001011011010010010000001111010100101001111010101100110111100111100 0 16	010111001100101011010010011110111100010100110011010100000111010010011111101001010001000000011001101110 0 0	0101101010000011011010101101100111010101110000001111110010011111110111101111010101010011010111011111111111001100011100000111011101000111110101111010 0 0	00000000000000000111110011000000001000101101111111011011111111111111110110 0 0	11010010111010101111111110010111010001011000011110010010100101010101011110101110010010001011110010001001010110101110011111011001001101100111100010100000110110 5 9
786	5.19	25.28	( 0 )	1100000110000101000110100001001011011010010010000001111010100101001111010101100110111100111100 0 0	010111001100101011010010011110111100010100110011010100000111010010011111101001010001000000011001101110 0 0	0101101010000011011010101101100111010101110000001111110010011111110111101111010101010011010111011111111111001100011100000111011101000111110101111010 0 0	00000000000000000111110011000000001000101101111111011011111111111111110110 0 0	11010010111010001111111110010111010001010000011110010010100101010101011110100110010010001011110010001001010110101110011111011001001101100111100010100000110110 3 0
1111	8.79	26.69	( 0 )	1100000110000101000110100001001011011010010010000001111010100101001111010101100110111100111100 0 0	010101001100101011000110011110011101010100110011010100000111010010011111101001010001000000011001101110 5 0	0101101010000011011010101101100111010101110000001111110010011111100111101111010101000011010111011111111111001100011100000111011100000111110101111010 1 2	00000000000000000111110011000000001000101101111111011011111111111111110110 0 0	11010010111010001111111100010111010001010000011100010010110101010100011110100110010010001011110010001001010110101110011111001001001101100111110010100000110110 4 2
791	8.79	29.18	( 0 )	1100000110000101000110100001001011011010010010000001111010100101001111010101100110111100111100 0 0	010101001100101011000110011110011101010100110011010100000111010010011111111001010001000000111001101110 0 2	0101101010000011011010101101100111010101110000001111110010011111100111101111010111000011110101011111111111001100001100000111011110000111110101111010 0 5	00000000000000000111110011000000001000101101111111011011111111111111110110 0 0	11010010111010001111111100010111010001010000011100010010110101010100011110100110010010001011110010001001010110101110011111001001001101100111110010100000110110 0 0
17	9.13	31.31	( 0 )	1100000110000101000110100001001011011010010010000001111010100101001111010101100110111100111100 0 0	010101001100101011000110011110011101010100110011010100100111010010011111111001110001100000111001101110 0 3	0101101010000011011010101101100111010101110000001111110010011111100111101111010111000011110101011111111111001100001100000111011110000111110101111010 0 0	00000000000000000111110011000000001100111101111111111011111111111111110111 1 3	11010010111010001111111100010111010001010000011100010010110101010100011110100110010010001011110010001001010110101110011111001001001101100111110010100000110110 0 0
767	10.19	32.71	( 0 )	1100000110000101000110100001001011011010010010000001111010100101001111010101100110111100111100 0 0	010101001100101011000110011110011101000100110011010100100111010110011111111001110001100000111001101110 1 1	0101101010000011011010100101100111010101110000001101110010011111100111101111010111000011110101011111111111001100001100000111011110000111110101111010 2 0	00000000000000000111110011000000001100111101111111111111111111111111111111 0 2	11010010111010001111111100010111010001010000011100010010110101010100011110100110010010001011110010001001010111101110011111001001001101100111110010100000110110 0 1
149	10.19	37.06	( 0 )	1100000110000101000110100001001011011010010010000001111010100101001111010101100110111100111100 0 0	010101001100101011000110011110011101000100110011010100100111110111011111111001110001100000111001101110 0 2	0101101010000011011010100101100111010101110000001101110010011111100111101111010111000111110101011111111111101100100100000111001110000111110011111010 0 7	00000000000000000111110011000000001100111101111111111111111111111111111111 0 0	11010010111010001111111100010111010001010000011100010010110101010100011110100110010010001011110010001001010011101110111111001001001101101111110010100000110110 0 3
1106	10.89	38.83	( 0 )	1100000110000101000110100001001011011010010010000001111010100101001111010101100110111100111100 0 0	010101001100101011000110011110011101000100110011010100100111110111011111111001110001100000111001101110 0 0	0101101010000011011010100101100111010001110000001101110010011111100111101111010111000111110101011111111111101100100100000111001110000111110011111010 1 0	00000000000000000111110011000010001100111111111111111111101111111111111111 1 2	11010010111010001111111100010111010001010000011100010010110101010100011110100110010010001011110010000001010011101110110111001001001101101111110000100000110110 0 3
987	11.23	39.88	( 0 )	1100000110000101000110100001001011011010010010000001111010100101001111010101100110111100111100 0 0	010101001100101011000110111110011101000100110011010100100111110111011111111001110001100000111001101110 1 0	0101101010000011011010100101100111010001110000001101110010011111100111101111010111000111111101011111011111101100100100000111101110000111110011111010 0 3	00000000000000000111110011000010001100111111111111111111101111111111111111 0 0	11010010111010001111111100010111010001010000011100010010110101010100011110100110010010001011110010000001010011101110110111001001001101101111110000100000110110 0 0
1101	11.23	40.23	( 0 )	1100000110000101000110100001001011011010010010000001111010100101001111010101100110111100111100 0 0	010101001100101011000110111110011101000100110011010100100111110111011111111001110001100000111001101110 0 0	0101101010000011011010100101100111010001110000001101110010011111100111101111010111000111111101011111011111101100100100010111101110000111110011111010 0 1	00000000000000000111110011000010001100111111111111111111101111111111111111 0 0	11010010111010001111111100010111010001010000011100010010110101010100011110100110010010001011110010000001010011101110110111001001001101101111110000100000110110 0 0
1091	11.23	40.58	( 0 )	1100000110000101000110100001001011011010010010000001111010100101001111010101100110111100111100 0 0	010101001100101011000110111110011101000100110011010100100111110111011111011001110001100000111001101110 0 1	0101101010000011011010100101100111010001110000001101110010011111100111101111010111000111111101011111011111101100100100010111101110000111110011111010 0 0	00000000000000000111110011000010001100111111111111111111101111111111111111 0 0	11010010111010001111111100010111010001010000011100010010110101010100011110100110010010001011110010000001010011101110110111001001001101101111110000100000110110 0 0
628	11.58	40.58	( 0 )	1100000110000101000110100001000011011010010010000001111010100101001111010101100110111100111100 1 0	010101001100101011000110111110011101000100110011010100100111110111011111011001110001100000111001101110 0 0	0101101010000011011010100101100111010001110000001101110010011111100111101111010111000111111101011111011111101100100100010111101110000111110011111010 0 0	00000000000000000111110011000010001100111111111111111111101111111111111111 0 0	11010010111010001111111100010111010001010000011100010010110101010100011110100110010010001011110010000001010011101110110111001001001101101111110000100000110110 0 0
629	11.58	40.58	( 0 )	1100000110000101000110100001000011011010010010000001111010100101001111010101100110111100111100 0 0	010101001100101011000110111110011101000100110011010100100111110111011111011001110001100000111001101110 0 0	0101101010000011011010100101100111010001110000001101110010011111100111101111010111000111111101011111011111101100100100010111101110000111110011111010 0 0	00000000000000000111110011000010001100111111111111111111101111111111111111 0 0	11010010111010001111111100010111010001010000011100010010110101010100011110100110010010001011110010000001010011101110110111001001001101101111110000100000110110 0 0
436	11.58	40.58	( 0 )	1100000110000101000110100001000011011010010010000001111010100101001111010101100110111100111100 0 0	010101001100101011000110111110011101000100110011010100100111110111011111011001110001100000111001101110 0 0	0101101010000011011010100101100111010001110000001101110010011111100111101111010111000111111101011111011111101100100100010111101110000111110011111010 0 0	00000000000000000111110011000010001100111111111111111111101111111111111111 0 0	11010010111010001111111100010111010001010000011100010010110101010100011110100110010010001011110010000001010011101110110111001001001101101111110000100000110110 0 0
55	11.58	40.93	( 0 )	1100000110000101000110100001000011011010010010000001111010100101001111010101100110111100111100 0 0	010101001100101011000110111110011101000100110011010100100111110111011111011001110001100000111001101110 0 0	0101101010000011011010100101100111010001110000001101110010011111100111101111010111000111111101011111011111101100100100010111101110000111110011111010 0 0	00000000000000000111110011000010001100111111111111111111101111111111111111 0 0	11010010111010001111111100010111010001010000011100010010110101010100011110100110010010001011110010000001010010101110110111001001001101101111110000100000110110 0 1
452	11.93	40.93	( 0 )	1100000110000101000110100001000011011010010010000001111010100101001111010101100110111100111100 0 0	010101001100101011000110111110011101000100110011010100100111110111011111011001110001100000111001101110 0 0	0101101010000011011010100101100111010001110000001101110010011111100111101111010111000111111101011111011111101100100100010111101110000111110011111010 0 0	00000000000000000111110011000011001100111111111111111111101111111111111111 1 0	11010010111010001111111100010111010001010000011100010010110101010100011110100110010010001011110010000001010010101110110111001001001101101111110000100000110110 0 0
221	11.93	40.93	( 0 )	1100000110000101000110100001000011011010010010000001111010100101001111010101100110111100111100 0 0	010101001100101011000110111110011101000100110011010100100111110111011111011001110001100000111001101110 0 0	0101101010000011011010100101100111010001110000001101110010011111100111101111010111000111111101011111011111101100100100010111101110000111110011111010 0 0	00000000000000000111110011000011001100111111111111111111101111111111111111 0 0	11010010111010001111111100010111010001010000011100010010110101010100011110100110010010001011110010000001010010101110110111001001001101101111110000100000110110 0 0
742	11.93	40.93	( 0 )	1100000110000101000110100001000011011010010010000001111010100101001111010101100110111100111100 0 0	010101001100101011000110111110011101000100110011010100100111110111011111011001110001100000111001101110 0 0	0101101010000011011010100101100111010001110000001101110010011111100111101111010111000111111101011111011111101100100100010111101110000111110011111010 0 0	00000000000000000111110011000011001100111111111111111111101111111111111111 0 0	11010010111010001111111100010111010001010000011100010010110101010100011110100110010010001011110010000001010010101110110111001001001101101111110000100000110110 0 0
1082	11.93	40.93	( 0 )	1100000110000101000110100001000011011010010010000001111010100101001111010101100110111100111100 0 0	010101001100101011000110111110011101000100110011010100100111110111011111011001110001100000111001101110 0 0	0101101010000011011010100101100111010001110000001101110010011111100111101111010111000111111101011111011111101100100100010111101110000111110011111010 0 0	00000000000000000111110011000011001100111111111111111111101111111111111111 0 0	11010010111010001111111100010111010001010000011100010010110101010100011110100110010010001011110010000001010010101110110111001001001101101111110000100000110110 0 0
19	11.93	40.93	( 0 )	1100000110000101000110100001000011011010010010000001111010100101001111010101100110111100111100 0 0	010101001100101011000110111110011101000100110011010100100111110111011111011001110001100000111001101110 0 0	0101101010000011011010100101100111010001110000001101110010011111100111101111010111000111111101011111011111101100100100010111101110000111110011111010 0 0	00000000000000000111110011000011001100111111111111111111101111111111111111 0 0	11010010111010001111111100010111010001010000011100010010110101010100011110100110010010001011110010000001010010101110110111001001001101101111110000100000110110 0 0
359	11.93	40.93	( 0 )	1100000110000101000110100001000011011010010010000001111010100101001111010101100110111100111100 0 0	010101001100101011000110111110011101000100110011010100100111110111011111011001110001100000111001101110 0 0	0101101010000011011010100101100111010001110000001101110010011111100111101111010111000111111101011111011111101100100100010111101110000111110011111010 0 0	00000000000000000111110011000011001100111111111111111111101111111111111111 0 0	11010010111010001111111100010111010001010000011100010010110101010100011110100110010010001011110010000001010010101110110111001001001101101111110000100000110110 0 0
582	11.93	40.93	( 0 )	1100000110000101000110100001000011011010010010000001111010100101001111010101100110111100111100 0 0	010101001100101011000110111110011101000100110011010100100111110111011111011001110001100000111001101110 0 0	0101101010000011011010100101100111010001110000001101110010011111100111101111010111000111111101011111011111101100100100010111101110000111110011111010 0 0	00000000000000000111110011000011001100111111111111111111101111111111111111 0 0	11010010111010001111111100010111010001010000011100010010110101010100011110100110010010001011110010000001010010101110110111001001001101101111110000100000110110 0 0
669	11.93	40.93	( 0 )	1100000110000101000110100001000011011010010010000001111010100101001111010101100110111100111100 0 0	010101001100101011000110111110011101000100110011010100100111110111011111011001110001100000111001101110 0 0	0101101010000011011010100101100111010001110000001101110010011111100111101111010111000111111101011111011111101100100100010111101110000111110011111010 0 0	00000000000000000111110011000011001100111111111111111111101111111111111111 0 0	11010010111010001111111100010111010001010000011100010010110101010100011110100110010010001011110010000001010010101110110111001001001101101111110000100000110110 0 0
1100	11.93	40.93	( 0 )	1100000110000101000110100001000011011010010010000001111010100101001111010101100110111100111100 0 0	010101001100101011000110111110011101000100110011010100100111110111011111011001110001100000111001101110 0 0	0101101010000011011010100101100111010001110000001101110010011111100111101111010111000111111101011111011111101100100100010111101110000111110011111010 0 0	00000000000000000111110011000011001100111111111111111111101111111111111111 0 0	11010010111010001111111100010111010001010000011100010010110101010100011110100110010010001011110010000001010010101110110111001001001101101111110000100000110110 0 0
691	11.93	40.93	( 0 )	1100000110000101000110100001000011011010010010000001111010100101001111010101100110111100111100 0 0	010101001100101011000110111110011101000100110011010100100111110111011111011001110001100000111001101110 0 0	0101101010000011011010100101100111010001110000001101110010011111100111101111010111000111111101011111011111101100100100010111101110000111110011111010 0 0	00000000000000000111110011000011001100111111111111111111101111111111111111 0 0	11010010111010001111111100010111010001010000011100010010110101010100011110100110010010001011110010000001010010101110110111001001001101101111110000100000110110 0 0
29	11.93	42.70	( 0 )	1100000110000101000110100001000011011010010010000001111010100101001111010101100110111100111100 0 0	010101001100101011000110111110011101000100110011010100100111110111011111011001110001100000111001101110 0 0	0101101010000011011010100101100111010001110000001101110010011111100111101111010111000111111101011111011111101100100100010111101110000111110011111010 0 0	00000000000000000111110011000011001100011011111101111111101111100111111111 0 5	11010010111010001111111100010111010001010000011100010010110101010100011110100110010010001011110010000001010010101110110111001001001101101111110000100000110110 0 0
241	12.28	43.05	( 0 )	1100000110000101000110100001000011011010010010000001111010100101001111010101100110111100111100 0 0	010101001100101011001110111110011101000100110011010100100111110111001111011001110001100000111001101110 1 1	0101101010000011011010100101100111010001110000001101110010011111100111101111010111000111111101011111011111101100100100010111101110000111110011111010 0 0	00000000000000000111110011000011001100011011111101111111101111100111111111 0 0	11010010111010001111111100010111010001010000011100010010110101010100011110100110010010001011110010000001010010101110110111001001001101101111110000100000110110 0 0
581	12.28	43.05	( 0 )	1100000110000101000110100001000011011010010010000001111010100101001111010101100110111100111100 0 0	010101001100101011001110111110011101000100110011010100100111110111001111011001110001100000111001101110 0 0	0101101010000011011010100101100111010001110000001101110010011111100111101111010111000111111101011111011111101100100100010111101110000111110011111010 0 0	00000000000000000111110011000011001100011011111101111111101111100111111111 0 0	11010010111010001111111100010111010001010000011100010010110101010100011110100110010010001011110010000001010010101110110111001001001101101111110000100000110110 0 0
614	12.28	43.05	( 0 )	1100000110000101000110100001000011011010010010000001111010100101001111010101100110111100111100 0 0	010101001100101011001110111110011101000100110011010100100111110111001111011001110001100000111001101110 0 0	0101101010000011011010100101100111010001110000001101110010011111100111101111010111000111111101011111011111101100100100010111101110000111110011111010 0 0	00000000000000000111110011000011001100011011111101111111101111100111111111 0 0	11010010111010001111111100010111010001010000011100010010110101010100011110100110010010001011110010000001010010101110110111001001001101101111110000100000110110 0 0
864	12.28	43.05	( 0 )	1100000110000101000110100001000011011010010010000001111010100101001111010101100110111100111100 0 0	010101001100101011001110111110011101000100110011010100100111110111001111011001110001100000111001101110 0 0	0101101010000011011010100101100111010001110000001101110010011111100111101111010111000111111101011111011111101100100100010111101110000111110011111010 0 0	00000000000000000111110011000011001100011011111101111111101111100111111111 0 0	11010010111010001111111100010111010001010000011100010010110101010100011110100110010010001011110010000001010010101110110111001001001101101111110000100000110110 0 0
908	12.28	43.39	( 0 )	1100000110000101000110100001000011011010010010000001111010100101001111010101100110111100111100 0 0	010101001100101011001110111110011101000100110011010100100111110111001111011000110001100000111001101110 0 1	0101101010000011011010100101100111010001110000001101110010011111100111101111010111000111111101011111011111101100100100010111101110000111110011111010 0 0	00000000000000000111110011000011001100011011111101111111101111100111111111 0 0	11010010111010001111111100010111010001010000011100010010110101010100011110100110010010001011110010000001010010101110110111001001001101101111110000100000110110 0 0
725	12.98	44.09	( 0 )	1100100110000001000110100001000011011010010010000001110010100101001111010101100110101100111100 2 2	010101001100101011001110111110011101000100110011010100100111110111001111011000110001100000111001101110 0 0	0101101010000011011010100101100111010001110000001101110010011111100111101111010111000111111101011111011111101100100100010111101110000111110011111010 0 0	00000000000000000111110011000011001100011011111101111111101111100111111111 0 0	11010010111010001111111100010111010001010000011100010010110101010100011110100110010010001011110010000001010010101110110111001001001101101111110000100000110110 0 0
724	12.98	44.09	( 0 )	1100100110000001000110100001000011011010010010000001110010100101001111010101100110101100111100 0 0	010101001100101011001110111110011101000100110011010100100111110111001111011000110001100000111001101110 0 0	0101101010000011011010100101100111010001110000001101110010011111100111101111010111000111111101011111011111101100100100010111101110000111110011111010 0 0	00000000000000000111110011000011001100011011111101111111101111100111111111 0 0	11010010111010001111111100010111010001010000011100010010110101010100011110100110010010001011110010000001010010101110110111001001001101101111110000100000110110 0 0
775	14.75	44.79	( 0 )	1000100100000000000110100001000011011010011000000001110010100101001011010101100110101100111100 5 1	010101001100101011001110111110011101000100110011010100100111110111001111011000110001100000111001101110 0 0	0101101010000011011010100101100111010001110000001101110010011111100111101111010111000111111101011111011111101100100100010111101110000111110011111010 0 0	00000000000000000111110011000011001100011011111101111111101111100111111111 0 0	11010010111010001111111100010111010001010000011100010010110101010100011110100110010010001011110010000001010010101110110111000001001101101111110000100000110110 0 1
407	16.87	45.14	( 0 )	1000100100000000000110100001000011011010011000000001110010100101001011010101100110101100111100 0 0	010101001100101011001110111110011101000100110011010100100111110111001111011000110001100000111001101110 0 0	0101101010000011011010100101100111010001110000001101110010011111100111101111010111000111111101011111011111101100100100010111101110000111110010111010 0 1	01001000000100000111110011110011101100011011111101111111101111100111111111 6 0	11010010111010001111111100010111010001010000011100010010110101010100011110100110010010001011110010000001010010101110110111000001001101101111110000100000110110 0 0
962	16.87	45.49	( 0 )	1000100100000000000110100001000011011010011000000001110010100101001011010101100110101100111100 0 0	010101001100101011001110111110011101000100110011010100100111110111001111011000110001100000111001101110 0 0	0101101010000011011010100101100111010001110000001101110010011111100111101111010111000111111101011111011111101100100100010111101110000111110010111010 0 0	01001000000100000111110011110011101101011011111101111111101111100111111111 0 1	11010010111010001111111100010111010001010000011100010010110101010100011110100110010010001011110010000001010010101110110111000001001101101111110000100000110110 0 0
804	19.37	47.98	( 0 )	1000100100000000000110100001000011011010011000000001110010100101001011010101100110101100111100 0 0	110101001100101011001110011110011101000100110011010100100111110111001111011000110001100000111001101110 2 0	0101101010000001011010100101100111010000110000001101110010011011100111111111010111000111111101011111011111101100100100010111101110000111110010111010 4 0	01001000000100000111110011110011101101011011111101111111101101100111111011 0 2	11010010111010001111111100010111010001110000011100010010110101010100011110100110001010001011110010000001010010101110110111000001001100101111110000101000110100 1 5
692	19.37	47.98	( 0 )	1000100100000000000110100001000011011010011000000001110010100101001011010101100110101100111100 0 0	110101001100101011001110011110011101000100110011010100100111110111001111011000110001100000111001101110 0 0	0101101010000001011010100101100111010000110000001101110010011011100111111111010111000111111101011111011111101100100100010111101110000111110010111010 0 0	01001000000100000111110011110011101101011011111101111111101101100111111011 0 0	11010010111010001111111100010111010001110000011100010010110101010100011110100110001010001011110010000001010010101110110111000001001100101111110000101000110100 0 0
598	19.37	47.98	( 0 )	1000100100000000000110100001000011011010011000000001110010100101001011010101100110101100111100 0 0	110101001100101011001110011110011101000100110011010100100111110111001111011000110001100000111001101110 0 0	0101101010000001011010100101100111010000110000001101110010011011100111111111010111000111111101011111011111101100100100010111101110000111110010111010 0 0	01001000000100000111110011110011101101011011111101111111101101100111111011 0 0	11010010111010001111111100010111010001110000011100010010110101010100011110100110001010001011110010000001010010101110110111000001001100101111110000101000110100 0 0
47	19.37	47.98	( 0 )	1000100100000000000110100001000011011010011000000001110010100101001011010101100110101100111100 0 0	110101001100101011001110011110011101000100110011010100100111110111001111011000110001100000111001101110 0 0	0101101010000001011010100101100111010000110000001101110010011011100111111111010111000111111101011111011111101100100100010111101110000111110010111010 0 0	01001000000100000111110011110011101101011011111101111111101101100111111011 0 0	11010010111010001111111100010111010001110000011100010010110101010100011110100110001010001011110010000001010010101110110111000001001100101111110000101000110100 0 0
676	19.37	48.33	( 0 )	1000100100000000000110100001000011011010011000000001110010100101001011010101100110101100111100 0 0	110101001100101011001110011110011101000100110011010100100111110111001111011000110001100000111001101110 0 0	0101101010000001011010100101100111010000110000001101110010011011100111111111010111000111111101011111011110101100100100010111101110000111110010111010 0 1	01001000000100000111110011110011101101011011111101111111101101100111111011 0 0	11010010111010001111111100010111010001110000011100010010110101010100011110100110001010001011110010000001010010101110110111000001001100101111110000101000110100 0 0
300	19.37	48.68	( 0 )	1000100100000000000110100001000011011010011000000001110010100101001011010101100110101100111100 0 0	110101001100101011001110011110011101000100110011010100100111110111001111011000110001100000111001101110 0 0	0101101010000001011010100101100111010000110000001101110010011011100111111111010111000111111101011111011110101100100100010111101110000011110010111010 0 1	01001000000100000111110011110011101101011011111101111111101101100111111011 0 0	11010010111010001111111100010111010001110000011100010010110101010100011110100110001010001011110010000001010010101110110111000001001100101111110000101000110100 0 0
574	20.42	56.56	( 0 )	1000100100000000000110100001000011011010011000000001110010100101001011010101100110101100111100 0 0	110101001100101011001110011010011101000100110011011100100111110111101110011000110001100000111001101110 2 2	0101101010000001011010100101100111010000110000001101110010011011100111111111010111000111101101011101011110111101100100010111101110000001110010110010 0 6	01001000000100000111110011110011101101011011111100111110101101100111111011 0 2	11010010111010001111111100010111010001110001011100010010110101010100011110100110001010001011100111000001000010101100110101000100001100001110110000101000010100 1 11
921	22.55	57.61	( 0 )	1000100100000000000110100001000011011010011000000001110010100101001011010101100110101100111100 0 0	110101001100101011001110011010011101000100110011011100100111110111101110011000110101100000111001101110 0 1	0101101010000001011010100101100111010000110000001101110010011011100111111111010111000111101101011101011110111101100101110111101110000001110010110010 0 2	01001000000100000111110011110011101101011011111100111110101101100111111011 0 0	11010010111010011111111100010111010001100011011100010010110101000000011010100110001010001011100111000001000010101100110101000100001100001110110000101000010100 6 0
907	24.67	57.61	( 0 )	1000100100000000000110100001000011011010011000000001110010100101001011010101100110101100111100 0 0	110101001100101011101110011010010101000100110011011100100111110111101110011000110101100000111001101110 2 0	0101001000000001011000100101100111010000110000001101110010011011100111111111010111000111101101011101011110111101100101110111101110000001110010110010 3 0	01001000000100000011110011110011101101011011111100111110101101100111111011 1 0	11010010111010011111111100010111010001100011011100010010110101000000011010100110001010001011100111000001000010101100110101000100001100001110110000101000010100 0 0
411	26.44	59.02	( 0 )	1000100100000000000110100001000011011010011000000001110010100101001011010101100110101100111100 0 0	110101001100101011101110011010010101000100100011011100100111110111100110011000110101100000111001101010 1 2	0101001000000001011000100101100111010000110000001101110010011011100111111011010111000111101101011101011110111101100101110111101110000001110010110010 1 0	11001000000100010011110011110011100101011011110100101110101101100111111011 3 2	11010010111010011111111100010111010001100011011100010010110101000000011010100110001010001011100111000001000010101100110101000100001100001110110000101000010100 0 0
267	28.56	60.71	( 0 )	1000100100000000000110100001000011011010011000000001110010100101001011010101100110101100111100 0 0	110101001100101011101110011010010101000100100011011100100111111111100110011000110101100000111001101010 0 1	0101001000000001001000100101100111010000110010001101110010011011100111111011010111000111101101011101011110111101100001110111101010000001110010010010 2 3	11001000000100010011110011110011100101011011110100101110101101100111111011 0 0	11010010111010011111111100000111010001100011011000011010110101000000011010100110001010001011100111000001000010101100110101000100001100001110110000101000010100 3 0
722	28.98	60.71	( 0 )	1000100100000000000110100001000011011010011000000001110010100101001011010101100110101100111100 0 0	110101001110101011101110011010010101000100100011011100100111111111100110011000110101100000111001101010 1 0	0101001000000001001000100101100111010000110010001101110010011011100111111011010111000111101101011101011110111101100001110111101010000001110010010010 0 0	11001000000100010011110011110011100101011011110100101110101101100111111011 0 0	11010010111010011111111100000111010001100011011000011010110101000000011010100110001010001011100111000001000010101100110101000100001100001110110000101000010100 0 0
727	28.98	61.12	( 0 )	1000100100000000000110100001000011011010011000000001110010100101001011010101100110101100111100 0 0	110101001110101011101110011010010101000100100011011100100111111111100110011000110101100000111001001010 0 1	0101001000000001001000100101100111010000110010001101110010011011100111111011010111000111101101011101011110111101100001110111101010000001110010010010 0 0	11001000000100010011110011110011100101011011110100101110101101100111111011 0 0	11010010111010011111111100000111010001100011011000011010110101000000011010100110001010001011100111000001000010101100110101000100001100001110110000101000010100 0 0
323	28.98	61.12	( 0 )	1000100100000000000110100001000011011010011000000001110010100101001011010101100110101100111100 0 0	110101001110101011101110011010010101000100100011011100100111111111100110011000110101100000111001001010 0 0	0101001000000001001000100101100111010000110010001101110010011011100111111011010111000111101101011101011110111101100001110111101010000001110010010010 0 0	11001000000100010011110011110011100101011011110100101110101101100111111011 0 0	11010010111010011111111100000111010001100011011000011010110101000000011010100110001010001011100111000001000010101100110101000100001100001110110000101000010100 0 0
268	29.81	61.12	( 0 )	1000100100000000000110100001000011011010011000000001110010100101001011010101100110101100111100 0 0	110101001110101011101110011010010101000100100011011100100111111111100110011000110101100000111001001010 0 0	0101001000000001001000100101100111010000110010001101110010011011100111111011010111000111101101011101011110111101100001110111101010000001110010010010 0 0	11001000000100010011110011111011110101011011110100101110101101100111111011 2 0	11010010111010011111111100000111010001100011011000011010110101000000011010100110001010001011100111000001000010101100110101000100001100001110110000101000010100 0 0
178	29.81	61.12	( 0 )	1000100100000000000110100001000011011010011000000001110010100101001011010101100110101100111100 0 0	110101001110101011101110011010010101000100100011011100100111111111100110011000110101100000111001001010 0 0	0101001000000001001000100101100111010000110010001101110010011011100111111011010111000111101101011101011110111101100001110111101010000001110010010010 0 0	11001000000100010011110011111011110101011011110100101110101101100111111011 0 0	11010010111010011111111100000111010001100011011000011010110101000000011010100110001010001011100111000001000010101100110101000100001100001110110000101000010100 0 0
252	29.81	61.12	( 0 )	1000100100000000000110100001000011011010011000000001110010100101001011010101100110101100111100 0 0	110101001110101011101110011010010101000100100011011100100111111111100110011000110101100000111001001010 0 0	0101001000000001001000100101100111010000110010001101110010011011100111111011010111000111101101011101011110111101100001110111101010000001110010010010 0 0	11001000000100010011110011111011110101011011110100101110101101100111111011 0 0	11010010111010011111111100000111010001100011011000011010110101000000011010100110001010001011100111000001000010101100110101000100001100001110110000101000010100 0 0
608	29.81	63.01	( 0 )	1000100100000000000110100001000011011010011000000001110010100101001011010101100110101100111100 0 0	110101001110101011101110011010010101000100100011011100100111111111100110011000110101100000111001001010 0 0	0101001000000001001000100101100111010000110010001101110010011011100111111011010111000111101101011001011110111101100001110111101010000001110010010010 0 1	11001000000100010011110011111011110101011010100100101110101101100111111011 0 2	11010010111010011111111100000111010001100011011000011010110101000000011010100110001010001011100111000001000010101100110101000100001100001110110000101000010100 0 0
499	29.81	63.01	( 0 )	1000100100000000000110100001000011011010011000000001110010100101001011010101100110101100111100 0 0	110101001110101011101110011010010101000100100011011100100111111111100110011000110101100000111001001010 0 0	0101001000000001001000100101100111010000110010001101110010011011100111111011010111000111101101011001011110111101100001110111101010000001110010010010 0 0	11001000000100010011110011111011110101011010100100101110101101100111111011 0 0	11010010111010011111111100000111010001100011011000011010110101000000011010100110001010001011100111000001000010101100110101000100001100001110110000101000010100 0 0
