# Supplementary material for: Decoupled maternal and zygotic genetic effects shape the evolution of development
Source: eLife. 2018 Sep 10;7:e37143. doi: 10.7554/eLife.37143 (PMC6168281; doi:10.7554/eLife.37143)
Supplement: Supplementary file 3. — The directory includes R scripts for each of the four steps of map construction detailed in the Materials and Methods, and a perl script required for step 2. The directory also includes data files called by the R scripts. [file elife-37143-supp3.zip › FileS3.MapConstruction/MLchromosomephases/ws.9.rp]

#java OrderMarkers2 data= W288.S1111.lm3.filtered map=/Applications/lepmap2/W288.S1111.imp.fil.X.map evaluateOrder= W288.S1111.ch9 improveOrder=0 randomPhase=1 outputPhasedData=1 randSeed=-9126407465786026760
#*** LG = 0 likelihood = -2854.4086
#marker_number	male_position	female_position	( 0.0 )[	phased data]
471	0.00	0.00	( 0 )	0001001011001010000010000000001000010000011001000101001000000000101100000100001010010010011010 0 0	010100011100011101100000101101010100011101110101011110011000011001010011110110001000100010111011111011 0 0	1011100101111001111000001100001000000011011000101110100101100000001111011111111111001110110011110101110111111101000010100001111011010010010111111011 0 0	00000001001100000000000000010100001001011110011110010101110110011111011111 0 0	11011000000010000010110000010000000111000101101001001010000000011100101100011001101110011111111010011111011111100111111110101111111100011111001111111001101110 0 0
756	0.00	0.00	( 0 )	0001001011001010000010000000001000010000011001000101001000000000101100000100001010010010011010 0 0	010100011100011101100000101101010100011101110101011110011000011001010011110110001000100010111011111011 0 0	1011100101111001111000001100001000000011011000101110100101100000001111011111111111001110110011110101110111111101000010100001111011010010010111111011 0 0	00000001001100000000000000010100001001011110011110010101110110011111011111 0 0	11011000000010000010110000010000000111000101101001001010000000011100101100011001101110011111111010011111011111100111111110101111111100011111001111111001101110 0 0
470	0.00	0.35	( 0 )	0001001011001010000010000000001000010000011001000101001000000000101100000100001010010010011010 0 0	010100011100011101100000101101010100011101110101011110011000011001010011110110001000100010111011011011 0 1	1011100101111001111000001100001000000011011000101110100101100000001111011111111111001110110011110101110111111101000010100001111011010010010111111011 0 0	00000001001100000000000000010100001001011110011110010101110110011111011111 0 0	11011000000010000010110000010000000111000101101001001010000000011100101100011001101110011111111010011111011111100111111110101111111100011111001111111001101110 0 0
410	0.00	2.12	( 0 )	0001001011001010000010000000001000010000011001000101001000000000101100000100001010010010011010 0 0	010100011100011101100000101101010100011101110101011110011000011001010011110110001000100010111011011011 0 0	1011100101111001111000001100001000000011011000101110100101100000001111011111111111001110110011110101110111111101000010100001111011010010010111111011 0 0	00000001001100000000000000010100001001011110011110010101110110011111011111 0 0	11011000000010000010110000010000000111000101101001001010000000011100101100011001101111011111111010111111011111100111111110101111111110111111101111111001101110 0 5
1061	1.41	2.81	( 0 )	0001001011001010000010000000001000010000011001000101001000000000101100000100001010010010011010 0 0	010100011100011101100000101101010100011101110101011110011000011001010011110110001000100010111011011011 0 0	1011100101111001101001001100001000000011011000110110100101100000001111011111111111001110110011110101110111111101000010100001111011010010010111111011 4 0	00000001001100000000000000010100001001011110011110010101110110011111011111 0 0	11011000000010000010110000010000000111000101101001001010000000011100101100011001101111011111111010111111011111100111111110101111111111111111101111111001101111 0 2
930	1.41	3.16	( 0 )	0001001011001010000010000000001000010000011001000101001000000000101100000100001010010010011010 0 0	010100011100011101100000101101010100011101110101011110011000011001010011110111001000100010111011011011 0 1	1011100101111001101001001100001000000011011000110110100101100000001111011111111111001110110011110101110111111101000010100001111011010010010111111011 0 0	00000001001100000000000000010100001001011110011110010101110110011111011111 0 0	11011000000010000010110000010000000111000101101001001010000000011100101100011001101111011111111010111111011111100111111110101111111111111111101111111001101111 0 0
389	1.41	6.02	( 0 )	0001001011001010000010000000001000010000011001000101001100000000101000000100001010010010011000 0 3	010100011100011101100000101101010100011101110101011110011000011001010001110111001000101010111011001011 0 3	1011100101111001101001001100001000000011011000110110100101100000001111011111111111001110110011110101110111111101000010100001111011010010010111111011 0 0	00000001001100000000000000010100001001011110011110010101110110011111011111 0 0	11011000000010000010110000010000000111000101101001001010000000011100101100011001101111011111111110111111011111100111111110111111111111111111101111111001101111 0 2
713	1.76	11.52	( 0 )	0001001011001010000010000000001000010000011001000101001100000000101000000100001010010010011000 0 0	010100011100011101100000101101010100011101110101011110011000011001010001110111001000101010111011001011 0 0	1011100101111001101001001100001000000011011000110110100101100000001111011111101111001111110011110001110111111101000010100001111111010010010111111001 0 5	00000001001100000000000000010100001001010110111111000101111110011111011111 0 5	11011000000010000010110000010000000111000101101001001010000000011100101000011001101111011111111110111011011110100101111110111111111111111011101111111001111111 1 5
322	2.46	13.29	( 0 )	0001001011001010000010000000001000010000011001000101001100000000101000000100001010010010011000 0 0	010100011100001101100000101101010100011101110101011110011000011001010001110111001000101010111011001011 1 0	1111100101111001101001001100001000000011011000110110100101100000001111011111101111001111110011110001110111111101000010100001111111010010010110111001 1 1	00000001001100000000000000010100001001000110101111000101111110011111011111 0 2	11011000000010000010110000010000000111000101101001001010000000011100101000011001101111011111111110111011011110100101111110111111110111111011101111111001110111 0 2
148	3.16	13.64	( 0 )	0001001011001010000010000000001000010000011001000101000100000000101000000100001010010010011000 0 1	010100011100000101100000101101010100011101110101011110011000011001010001110111001000101010111011001011 1 0	1111100101111001101001001100001000000011011000110110100101100000001110011111101111001111110011110001110111111101000010100001111111010010010110111001 1 0	00000001001100000000000000010100001001000110101111000101111110011111011111 0 0	11011000000010000010110000010000000111000101101001001010000000011100101000011001101111011111111110111011011110100101111110111111110111111011101111111001110111 0 0
90	3.16	14.34	( 0 )	0001001011001010000010000000001000010000011001000101000100000000101000000100001010010010011000 0 0	010100011100000101100000101101010100011101110101011110011000011001010001110111001000101010111011001011 0 0	1111100101111001101001001100001000000011011000110110100101100000001110011111101111001011110011110001110111111101000010100001110111010010010110111001 0 2	00000001001100000000000000010100001001000110101111000101111110011111011111 0 0	11011000000010000010110000010000000111000101101001001010000000011100101000011001101111011111111110111011011110100101111110111111110111111011101111111001110111 0 0
1004	3.50	14.68	( 0 )	0001001011001010000010000000001000010000011001000101000100000000101000000100001010010010011000 0 0	010100011100000101100000101101010100011101110101011110011000111001010001110111001000101010111011001011 0 1	1111100101111001101001001100001000000011011000110110100101100000001110011111101111001011110011110001110111111101000010100001110111010010010110111001 0 0	00000000001100000000000000010100001001000110101111000101111110011111011111 1 0	11011000000010000010110000010000000111000101101001001010000000011100101000011001101111011111111110111011011110100101111110111111110111111011101111111001110111 0 0
774	4.20	15.03	( 0 )	0001001011001010000010000000001000010000011001000101000100000000101000000100001010010010011000 0 0	010100011100000101100000101101010100011101110101011110011000111001010001110111001000101010111011001011 0 0	1111100101111001101001001100001000000011011000110111100101100000001010011111101111001011110011110001110111111101000010100001110111010010010110111001 2 0	00000000001100000000000000010100001001000110101111000101111110011111011111 0 0	11011000000010000010110000010000000111000101101001001010000000011100101000011001101111011111111110111011011110100101111110110111110111111011101111111001110111 0 1
236	4.20	16.80	( 0 )	0001001011001010000010000000001000010000011001000101000100000000101000000100001010010010011000 0 0	010100011100000101100000101101010100011101110101011110011000111001010001110111001000101010011011001010 0 2	1111100101111001101001001100001000000011011000110111100101100000001010011111101111001011110011110001110111111101000010100001110111010010010110111001 0 0	00000000001100000000000000010100001001000110101111000101111110011111011111 0 0	11011000000010000010110000010000000111000101101001001010000000011100101000011001101111011111111110111011011110100101111110110111110111111011101111111111110101 0 3
846	4.20	16.80	( 0 )	0001001011001010000010000000001000010000011001000101000100000000101000000100001010010010011000 0 0	010100011100000101100000101101010100011101110101011110011000111001010001110111001000101010011011001010 0 0	1111100101111001101001001100001000000011011000110111100101100000001010011111101111001011110011110001110111111101000010100001110111010010010110111001 0 0	00000000001100000000000000010100001001000110101111000101111110011111011111 0 0	11011000000010000010110000010000000111000101101001001010000000011100101000011001101111011111111110111011011110100101111110110111110111111011101111111111110101 0 0
88	4.20	17.15	( 0 )	0001001011001010000010000000001000010000011001000101000100000000101000000100001010010010011000 0 0	010100011100000101100000101101010100011101110101011110011000111001010001110111001000101010011011001010 0 0	1111100101111001101001001100001000000011011000110111100101100000001010011111101111001011110011110001110111111101000010100001110111010010010110111001 0 0	00000000001100000000000000010100001001000110101111000101111110011111011111 0 0	11011000000010000010110000010000000111000101101001001010000000011100101000011001101111011111111111111011011110100101111110110111110111111011101111111111110101 0 1
1108	4.20	17.15	( 0 )	0001001011001010000010000000001000010000011001000101000100000000101000000100001010010010011000 0 0	010100011100000101100000101101010100011101110101011110011000111001010001110111001000101010011011001010 0 0	1111100101111001101001001100001000000011011000110111100101100000001010011111101111001011110011110001110111111101000010100001110111010010010110111001 0 0	00000000001100000000000000010100001001000110101111000101111110011111011111 0 0	11011000000010000010110000010000000111000101101001001010000000011100101000011001101111011111111111111011011110100101111110110111110111111011101111111111110101 0 0
8	4.20	17.15	( 0 )	0001001011001010000010000000001000010000011001000101000100000000101000000100001010010010011000 0 0	010100011100000101100000101101010100011101110101011110011000111001010001110111001000101010011011001010 0 0	1111100101111001101001001100001000000011011000110111100101100000001010011111101111001011110011110001110111111101000010100001110111010010010110111001 0 0	00000000001100000000000000010100001001000110101111000101111110011111011111 0 0	11011000000010000010110000010000000111000101101001001010000000011100101000011001101111011111111111111011011110100101111110110111110111111011101111111111110101 0 0
952	4.20	17.15	( 0 )	0001001011001010000010000000001000010000011001000101000100000000101000000100001010010010011000 0 0	010100011100000101100000101101010100011101110101011110011000111001010001110111001000101010011011001010 0 0	1111100101111001101001001100001000000011011000110111100101100000001010011111101111001011110011110001110111111101000010100001110111010010010110111001 0 0	00000000001100000000000000010100001001000110101111000101111110011111011111 0 0	11011000000010000010110000010000000111000101101001001010000000011100101000011001101111011111111111111011011110100101111110110111110111111011101111111111110101 0 0
748	4.20	17.50	( 0 )	0001001011001010000010000000001000010000011001000101000100000000101000000100001010010010011000 0 0	010100011100000101100000101101010100011101110101011110011000111001010001110111001000101010011011001010 0 0	1111100101111001101001001100001000000011011000110111100101100000001010011111101111001011100011110001110111111101000010100001110111010010010110111001 0 1	00000000001100000000000000010100001001000110101111000101111110011111011111 0 0	11011000000010000010110000010000000111000101101001001010000000011100101000011001101111011111111111111011011110100101111110110111110111111011101111111111110101 0 0
701	4.20	17.50	( 0 )	0001001011001010000010000000001000010000011001000101000100000000101000000100001010010010011000 0 0	010100011100000101100000101101010100011101110101011110011000111001010001110111001000101010011011001010 0 0	1111100101111001101001001100001000000011011000110111100101100000001010011111101111001011100011110001110111111101000010100001110111010010010110111001 0 0	00000000001100000000000000010100001001000110101111000101111110011111011111 0 0	11011000000010000010110000010000000111000101101001001010000000011100101000011001101111011111111111111011011110100101111110110111110111111011101111111111110101 0 0
335	4.20	17.84	( 0 )	0001001011001010000010000000001000010000011001000101000100000000101000000100001010000010011000 0 1	010100011100000101100000101101010100011101110101011110011000111001010001110111001000101010011011001010 0 0	1111100101111001101001001100001000000011011000110111100101100000001010011111101111001011100011110001110111111101000010100001110111010010010110111001 0 0	00000000001100000000000000010100001001000110101111000101111110011111011111 0 0	11011000000010000010110000010000000111000101101001001010000000011100101000011001101111011111111111111011011110100101111110110111110111111011101111111111110101 0 0
936	4.20	17.84	( 0 )	0001001011001010000010000000001000010000011001000101000100000000101000000100001010000010011000 0 0	010100011100000101100000101101010100011101110101011110011000111001010001110111001000101010011011001010 0 0	1111100101111001101001001100001000000011011000110111100101100000001010011111101111001011100011110001110111111101000010100001110111010010010110111001 0 0	00000000001100000000000000010100001001000110101111000101111110011111011111 0 0	11011000000010000010110000010000000111000101101001001010000000011100101000011001101111011111111111111011011110100101111110110111110111111011101111111111110101 0 0
316	4.20	17.84	( 0 )	0001001011001010000010000000001000010000011001000101000100000000101000000100001010000010011000 0 0	010100011100000101100000101101010100011101110101011110011000111001010001110111001000101010011011001010 0 0	1111100101111001101001001100001000000011011000110111100101100000001010011111101111001011100011110001110111111101000010100001110111010010010110111001 0 0	00000000001100000000000000010100001001000110101111000101111110011111011111 0 0	11011000000010000010110000010000000111000101101001001010000000011100101000011001101111011111111111111011011110100101111110110111110111111011101111111111110101 0 0
770	4.20	17.84	( 0 )	0001001011001010000010000000001000010000011001000101000100000000101000000100001010000010011000 0 0	010100011100000101100000101101010100011101110101011110011000111001010001110111001000101010011011001010 0 0	1111100101111001101001001100001000000011011000110111100101100000001010011111101111001011100011110001110111111101000010100001110111010010010110111001 0 0	00000000001100000000000000010100001001000110101111000101111110011111011111 0 0	11011000000010000010110000010000000111000101101001001010000000011100101000011001101111011111111111111011011110100101111110110111110111111011101111111111110101 0 0
428	4.20	17.84	( 0 )	0001001011001010000010000000001000010000011001000101000100000000101000000100001010000010011000 0 0	010100011100000101100000101101010100011101110101011110011000111001010001110111001000101010011011001010 0 0	1111100101111001101001001100001000000011011000110111100101100000001010011111101111001011100011110001110111111101000010100001110111010010010110111001 0 0	00000000001100000000000000010100001001000110101111000101111110011111011111 0 0	11011000000010000010110000010000000111000101101001001010000000011100101000011001101111011111111111111011011110100101111110110111110111111011101111111111110101 0 0
362	4.20	17.84	( 0 )	0001001011001010000010000000001000010000011001000101000100000000101000000100001010000010011000 0 0	010100011100000101100000101101010100011101110101011110011000111001010001110111001000101010011011001010 0 0	1111100101111001101001001100001000000011011000110111100101100000001010011111101111001011100011110001110111111101000010100001110111010010010110111001 0 0	00000000001100000000000000010100001001000110101111000101111110011111011111 0 0	11011000000010000010110000010000000111000101101001001010000000011100101000011001101111011111111111111011011110100101111110110111110111111011101111111111110101 0 0
329	4.20	17.84	( 0 )	0001001011001010000010000000001000010000011001000101000100000000101000000100001010000010011000 0 0	010100011100000101100000101101010100011101110101011110011000111001010001110111001000101010011011001010 0 0	1111100101111001101001001100001000000011011000110111100101100000001010011111101111001011100011110001110111111101000010100001110111010010010110111001 0 0	00000000001100000000000000010100001001000110101111000101111110011111011111 0 0	11011000000010000010110000010000000111000101101001001010000000011100101000011001101111011111111111111011011110100101111110110111110111111011101111111111110101 0 0
1076	4.20	17.84	( 0 )	0001001011001010000010000000001000010000011001000101000100000000101000000100001010000010011000 0 0	010100011100000101100000101101010100011101110101011110011000111001010001110111001000101010011011001010 0 0	1111100101111001101001001100001000000011011000110111100101100000001010011111101111001011100011110001110111111101000010100001110111010010010110111001 0 0	00000000001100000000000000010100001001000110101111000101111110011111011111 0 0	11011000000010000010110000010000000111000101101001001010000000011100101000011001101111011111111111111011011110100101111110110111110111111011101111111111110101 0 0
859	4.55	18.19	( 0 )	0001001011001010000010000000001000010000011001000101000100000000101000000100001010000010001000 0 1	010100011100000101100000101101010100011101110101011110011000111001010001110111001000101010011011001010 0 0	1111100101111001101001001100001000000011011000110111100101100000001010011111101111001011100011110001110111111101000010100001110111010010010110111001 0 0	00000000001100000000000000010100001001000110101111000101111110011111011111 0 0	11011000000010000010110000010010000111000101101001001010000000011100101000011001101111011111111111111011011110100101111110110111110111111011101111111111110101 1 0
450	4.55	18.19	( 0 )	0001001011001010000010000000001000010000011001000101000100000000101000000100001010000010001000 0 0	010100011100000101100000101101010100011101110101011110011000111001010001110111001000101010011011001010 0 0	1111100101111001101001001100001000000011011000110111100101100000001010011111101111001011100011110001110111111101000010100001110111010010010110111001 0 0	00000000001100000000000000010100001001000110101111000101111110011111011111 0 0	11011000000010000010110000010010000111000101101001001010000000011100101000011001101111011111111111111011011110100101111110110111110111111011101111111111110101 0 0
564	4.55	18.19	( 0 )	0001001011001010000010000000001000010000011001000101000100000000101000000100001010000010001000 0 0	010100011100000101100000101101010100011101110101011110011000111001010001110111001000101010011011001010 0 0	1111100101111001101001001100001000000011011000110111100101100000001010011111101111001011100011110001110111111101000010100001110111010010010110111001 0 0	00000000001100000000000000010100001001000110101111000101111110011111011111 0 0	11011000000010000010110000010010000111000101101001001010000000011100101000011001101111011111111111111011011110100101111110110111110111111011101111111111110101 0 0
342	4.55	18.19	( 0 )	0001001011001010000010000000001000010000011001000101000100000000101000000100001010000010001000 0 0	010100011100000101100000101101010100011101110101011110011000111001010001110111001000101010011011001010 0 0	1111100101111001101001001100001000000011011000110111100101100000001010011111101111001011100011110001110111111101000010100001110111010010010110111001 0 0	00000000001100000000000000010100001001000110101111000101111110011111011111 0 0	11011000000010000010110000010010000111000101101001001010000000011100101000011001101111011111111111111011011110100101111110110111110111111011101111111111110101 0 0
576	4.55	18.19	( 0 )	0001001011001010000010000000001000010000011001000101000100000000101000000100001010000010001000 0 0	010100011100000101100000101101010100011101110101011110011000111001010001110111001000101010011011001010 0 0	1111100101111001101001001100001000000011011000110111100101100000001010011111101111001011100011110001110111111101000010100001110111010010010110111001 0 0	00000000001100000000000000010100001001000110101111000101111110011111011111 0 0	11011000000010000010110000010010000111000101101001001010000000011100101000011001101111011111111111111011011110100101111110110111110111111011101111111111110101 0 0
344	4.55	18.19	( 0 )	0001001011001010000010000000001000010000011001000101000100000000101000000100001010000010001000 0 0	010100011100000101100000101101010100011101110101011110011000111001010001110111001000101010011011001010 0 0	1111100101111001101001001100001000000011011000110111100101100000001010011111101111001011100011110001110111111101000010100001110111010010010110111001 0 0	00000000001100000000000000010100001001000110101111000101111110011111011111 0 0	11011000000010000010110000010010000111000101101001001010000000011100101000011001101111011111111111111011011110100101111110110111110111111011101111111111110101 0 0
204	4.55	18.19	( 0 )	0001001011001010000010000000001000010000011001000101000100000000101000000100001010000010001000 0 0	010100011100000101100000101101010100011101110101011110011000111001010001110111001000101010011011001010 0 0	1111100101111001101001001100001000000011011000110111100101100000001010011111101111001011100011110001110111111101000010100001110111010010010110111001 0 0	00000000001100000000000000010100001001000110101111000101111110011111011111 0 0	11011000000010000010110000010010000111000101101001001010000000011100101000011001101111011111111111111011011110100101111110110111110111111011101111111111110101 0 0
718	4.55	18.19	( 0 )	0001001011001010000010000000001000010000011001000101000100000000101000000100001010000010001000 0 0	010100011100000101100000101101010100011101110101011110011000111001010001110111001000101010011011001010 0 0	1111100101111001101001001100001000000011011000110111100101100000001010011111101111001011100011110001110111111101000010100001110111010010010110111001 0 0	00000000001100000000000000010100001001000110101111000101111110011111011111 0 0	11011000000010000010110000010010000111000101101001001010000000011100101000011001101111011111111111111011011110100101111110110111110111111011101111111111110101 0 0
617	4.90	18.19	( 0 )	0001001011001010000010000000001000010000011001000101000100000000101000000100001010000010001000 0 0	010100011100000101100000101101010100011101110101011110011000111001010001110111001000101010011011001010 0 0	1111100101111001101001001100001000000011011000110111100101100000001010011111101111001011100011110001110111111101000010100001110111010010010110111001 0 0	00100000001100000000000000010100001001000110101111000101111110011111011111 1 0	11011000000010000010110000010010000111000101101001001010000000011100101000011001101111011111111111111011011110100101111110110111110111111011101111111111110101 0 0
880	7.39	18.19	( 0 )	0001001011001010000010000000001000010000011001000101000100000000101000000100001010000010001000 0 0	110100011100000101100000101101010100010101110101011110011000111001010001110111001000101010011011001010 2 0	1111100101111001101001001100001010000011011000110101101101100010011010011111101111001011100011110001110111111101000010100001110111010010010110111001 5 0	00100000001100000000000000010100001001000110101111000101111110011111011111 0 0	11011000000010000010110000010010000111000101101001001010000000011100101000011001101111011111111111111011011110100101111110110111110111111011101111111111110101 0 0
73	7.74	18.19	( 0 )	0001001011001010000010000000001000010000011001000101000100000000101000000100001010000010001000 0 0	110100011100000101100000101101010100010101110101011110011000111001010001110111001000101010011011001010 0 0	1111100101011001101001001100001010000011011000110101101101100010011010011111101111001011100011110001110111111101000010100001110111010010010110111001 1 0	00100000001100000000000000010100001001000110101111000101111110011111011111 0 0	11011000000010000010110000010010000111000101101001001010000000011100101000011001101111011111111111111011011110100101111110110111110111111011101111111111110101 0 0
814	8.09	18.19	( 0 )	0001001011001010000010000000001000010000011001000101000100000000101000000100001010000010001000 0 0	110100011100000101100000101101010100010101110101011110011000111001010001110111001000101010011011001010 0 0	1111100101011001101001001100001010000011011000110101101101100010011010011111101111001011100011110001110111111101000010100001110111010010010110111001 0 0	00100000001100000000000000010100001001000110101111000101111110011111011111 0 0	11011000000010000010110000010000000111000101101001001010000000011100101000011001101111011111111111111011011110100101111110110111110111111011101111111111110101 1 0
463	8.09	18.54	( 0 )	0001001011001010000010000000001000010000011001000101000100000000101000000100001010000010001000 0 0	110100011100000101100000101101010100010101110101011111011000111001010001110111001000101010011011001010 0 1	1111100101011001101001001100001010000011011000110101101101100010011010011111101111001011100011110001110111111101000010100001110111010010010110111001 0 0	00100000001100000000000000010100001001000110101111000101111110011111011111 0 0	11011000000010000010110000010000000111000101101001001010000000011100101000011001101111011111111111111011011110100101111110110111110111111011101111111111110101 0 0
441	8.09	20.31	( 0 )	0001001011001010000010000000001000010000011001000101000100000000101000000100001010000010001000 0 0	110100011100000101100000101101010100010101110101011011011000111001010001110111001000101011011011001010 0 2	1111100101011001101001001100001010000011011000110101101101100010011010011111101111001011100011110001110111111001000010100001110111010010010110101000 0 3	00100000001100000000000000010100001001000110101111000101111110011111011111 0 0	11011000000010000010110000010000000111000101101001001010000000011100101000011001101111011111111111111011011110100101111110110111110111111011101111111111110101 0 0
66	8.44	25.04	( 0 )	0001001011001010000010000000001000010000011001000101000100000000101000000100001010000010001000 0 0	110100011100000101100000101101010100010101110101011011011000111001010001110111001000101011011011001010 0 0	1111100101011001101001001100001010000011011000110101101101100010011010011101001010001011100000100001110111110001000000100001110111010010110100000000 0 13	00000000001100000000000000010100001001000110101111000101111110011111011111 1 0	11011000000010000010110000010000000111000101101001001010000000011100101000011001101111011111111111111011011110100101111110110111110111111011101111111111110101 0 0
853	8.44	25.04	( 0 )	0001001011001010000010000000001000010000011001000101000100000000101000000100001010000010001000 0 0	110100011100000101100000101101010100010101110101011011011000111001010001110111001000101011011011001010 0 0	1111100101011001101001001100001010000011011000110101101101100010011010011101001010001011100000100001110111110001000000100001110111010010110100000000 0 0	00000000001100000000000000010100001001000110101111000101111110011111011111 0 0	11011000000010000010110000010000000111000101101001001010000000011100101000011001101111011111111111111011011110100101111110110111110111111011101111111111110101 0 0
838	8.79	25.74	( 0 )	0001001011001010000010000000001000010000011001000101000100000000101000000100001010000010001000 0 0	110100011110000101100000101101010100010101110101011011011000111001010001110111001000101011011011001010 1 0	1111100101011001101001001100001010000011011000110101101101100010011010011100001010001011100000100001110111110001000000100001110111010010110100000000 0 1	00000000001100000000000000010100001001000110101111000101111110011111011111 0 0	11011000000010000010110000010000000111000101101001001010000000011100101000011001101111011111111111111011011110100101111110110111100111111011101111111111110101 0 1
839	8.79	25.74	( 0 )	0001001011001010000010000000001000010000011001000101000100000000101000000100001010000010001000 0 0	110100011110000101100000101101010100010101110101011011011000111001010001110111001000101011011011001010 0 0	1111100101011001101001001100001010000011011000110101101101100010011010011100001010001011100000100001110111110001000000100001110111010010110100000000 0 0	00000000001100000000000000010100001001000110101111000101111110011111011111 0 0	11011000000010000010110000010000000111000101101001001010000000011100101000011001101111011111111111111011011110100101111110110111100111111011101111111111110101 0 0
