# Supplementary material for: Decoupled maternal and zygotic genetic effects shape the evolution of development
Source: eLife. 2018 Sep 10;7:e37143. doi: 10.7554/eLife.37143 (PMC6168281; doi:10.7554/eLife.37143)
Supplement: Supplementary file 3. — The directory includes R scripts for each of the four steps of map construction detailed in the Materials and Methods, and a perl script required for step 2. The directory also includes data files called by the R scripts. [file elife-37143-supp3.zip › FileS3.MapConstruction/PoolSeqReadCounts.txt]

8	8_scaffold1471_cov36_874	874	3	0	5	5
28	28_scaffold5052_cov46_28267	28267	3	3	0	2
35	35_scaffold6598_cov43_1042	1042	8	1	0	6
48	48_scaffold7996_cov41_3234	3234	11	0	2	3
49	49_scaffold8058_cov43_1011	1011	4	22	4	39
54	54_scaffold9075_cov36_618	618	32	151	18	173
70	70_scaffold10187_cov39_8590	8590	7	0	1	2
83	83_scaffold13277_cov47_2807	2807	11	0	0	7
106	106_scaffold18775_cov37_2357	2357	2	4	5	3
133	133_scaffold23386_cov48_2949	2949	4	2	0	5
134	134_scaffold23548_cov35_3264	3264	8	0	3	2
141	141_scaffold25325_cov47_4910	4910	6	0	8	4
142	142_scaffold25586_cov38_9167	9167	4	0	4	4
174	174_scaffold31551_cov31_5056	5056	0	7	3	0
185	185_scaffold33765_cov32_1354	1354	20	0	3	3
194	194_scaffold35193_cov41_12715	12715	4	3	1	0
243	243_scaffold44352_cov42_6260	6260	1	16	1	2
250	250_scaffold45514_cov43_20303	20303	5	1	0	2
257	257_scaffold46423_cov25_350	350	1	2	4	4
258	258_scaffold46423_cov25_364	364	1	2	2	5
302	302_scaffold53996_cov27_1767	1767	3	3	8	0
303	303_scaffold53996_cov27_1788	1788	10	0	2	8
304	304_scaffold53996_cov27_1791	1791	4	5	8	2
324	324_scaffold58571_cov42_3159	3159	1	5	0	4
325	325_scaffold58571_cov42_3172	3172	4	0	1	5
328	328_scaffold58819_cov39_7608	7608	11	0	7	2
337	337_scaffold60796_cov32_3689	3689	3	0	6	3
345	345_scaffold61849_cov30_1314	1314	11	11	5	9
381	381_scaffold69009_cov47_15701	15701	5	0	0	6
406	406_scaffold71712_cov38_4831	4831	2	5	4	0
418	418_scaffold74822_cov46_7380	7380	1	3	0	6
420	420_scaffold75551_cov44_10605	10605	9	0	0	4
428	428_scaffold76259_cov50_10899	10899	3	0	0	6
431	431_scaffold77131_cov48_1037	1037	4	0	2	3
433	433_scaffold78270_cov48_3085	3085	5	4	3	1
451	451_scaffold82534_cov41_1317	1317	2	6	0	6
463	463_scaffold88117_cov50_32586	32586	3	9	0	4
474	474_scaffold90174_cov45_12356	12356	0	7	7	5
475	475_scaffold90740_cov49_16105	16105	5	4	3	5
482	482_scaffold91287_cov36_22562	6699	4	6	9	0
483	483_scaffold91287_cov36_22562	7844	5	6	3	0
486	486_scaffold91287_cov36_22562	9338	2	1	7	3
496	496_scaffold91882_cov30_4218	4218	4	0	1	10
497	497_scaffold92419_cov43_10076	10076	4	4	4	8
505	505_scaffold95314_cov47_14005	14005	6	0	1	2
508	508_scaffold95314_cov47_61470	61470	7	0	2	3
517	517_scaffold100676_cov36_3030	3030	3	0	0	7
523	523_scaffold101747_cov44_10443	10443	8	0	6	5
545	545_scaffold107880_cov29_5133	5133	6	1	3	3
555	555_scaffold110786_cov25_1477	1477	5	2	1	0
585	585_scaffold119864_cov45_195	195	0	4	2	7
586	586_scaffold120078_cov44_3270	3270	4	18	0	9
600	600_scaffold122945_cov33_6188	6188	9	7	7	2
602	602_scaffold124096_cov20_170	170	6	13	9	6
640	640_scaffold135401_cov45_1164	1164	4	15	0	36
673	673_scaffold146865_cov32_1600	1600	1	2	2	4
691	691_scaffold152570_cov40_1197	1197	42	218	34	195
701	701_scaffold155729_cov47_3847	3847	2	3	8	0
704	704_scaffold158084_cov30_8228	8228	3	3	4	1
707	707_scaffold160322_cov34_2998	2998	4	0	10	2
708	708_scaffold160322_cov34_3010	3010	6	2	8	2
772scaffold188001	772scaffold188001_cov32_2402	2402	6	5	0	15
773	773_scaffold188001_cov32_2445	2445	6	0	4	5
775	775_scaffold189835_cov46_1997	1997	12	3	13	0
790	790_scaffold194908_cov42_9884	9884	1	2	5	4
831	831_scaffold210487_cov42_6291	6291	2	4	2	0
836	836_scaffold212866_cov23_2620	2620	4	0	0	3
838	838_scaffold212866_cov23_2648	2648	5	0	0	4
847	847_scaffold218206_cov40_3773	3773	5	2	0	2
863	863_scaffold224711_cov49_16819	16819	10	0	5	6
864	864_scaffold224711_cov49_16885	16885	4	0	5	5
870	870_scaffold225813_cov37_7384	7384	5	4	1	2
882	882_scaffold230010_cov38_1614	1614	9	3	2	6
888	888_scaffold230900_cov50_9103	9103	4	5	4	0
919	919_scaffold250114_cov44_415	415	1	36	2	31
920	920_scaffold252067_cov44_1458	1458	4	3	4	13
934	934_scaffold263396_cov44_5486	5486	3	3	0	5
944	944_scaffold269702_cov36_745	745	6	3	1	2
945	945_scaffold269961_cov19_1125	1125	7	2	3	2
968	968_scaffold287876_cov47_558	558	2	2	3	0
969	969_scaffold287876_cov47_563	563	1	2	3	0
975	975_scaffold295909_cov44_6644	6644	2	6	1	8
993	993_scaffold305008_cov35_1714	1714	5	0	10	2
994	994_scaffold305008_cov35_1761	1761	0	3	3	4
995	995_scaffold305008_cov35_1765	1765	2	0	5	2
998	998_scaffold311001_cov20_236	236	4	8	5	8
1002	1002_scaffold311431_cov42_12858	12858	6	7	3	0
1031	1031_scaffold334393_cov22_975	975	1	10	2	3
1041	1041_scaffold342274_cov43_13398	13398	4	0	3	4
1044	1044_scaffold344823_cov46_5391	5391	3	0	2	13
1052	1052_scaffold350911_cov51_15474	15474	7	78	2	67
1113	1113_scaffold434880_cov29_2586	2586	0	5	4	0
1139	1139_scaffold471811_cov50_1126	1126	1	0	1	2
1162	1162_scaffold503854_cov18_113	113	3	10	3	0
1181	1181_scaffold530910_cov46_4919	4919	3	0	1	13
1204	1204_scaffold562188_cov35_4394	4394	2	3	5	4
1232	1232_scaffold620502_cov20_156	156	3	5	3	5
1233	1233_scaffold620502_cov20_191	191	2	6	3	2
1246	1246_scaffold659903_cov35_1723	1723	5	1	2	4
1252	1252_scaffold684772_cov38_3458	3458	8	3	4	0
1259	1259_scaffold703625_cov43_192	192	1	1	1	9
1274	1274_scaffold778801_cov46_3469	3469	4	0	0	4
1277	1277_scaffold794493_cov48_690	690	4	0	0	7
1278	1278_scaffold794493_cov48_705	705	6	0	0	7
1316	1316_scaffold1119133_cov35_4770	4770	3	1	3	3
1322	1322_scaffold1123439_cov46_20485	20485	1	5	6	2
1328	1328_scaffold1124906_cov45_3451	3451	19	0	22	3
1329	1329_scaffold1124934_cov55_27	27	5	2	0	6
1331	1331_scaffold1126238_cov44_4718	4718	4	1	1	2
1332	1332_scaffold1126238_cov44_10158	10158	5	0	8	6
1345	1345_scaffold1127552_cov43_1602	1602	8	2	0	7
1360	1360_scaffold1130516_cov39_2986	2986	4	0	0	8
1381	1381_scaffold1158051_cov45_1963	1963	3	4	3	1
1382	1382_scaffold1161231_cov72_144	144	3	4	6	12
