# Supplementary material for: Decoupled maternal and zygotic genetic effects shape the evolution of development
Source: eLife. 2018 Sep 10;7:e37143. doi: 10.7554/eLife.37143 (PMC6168281; doi:10.7554/eLife.37143)
Supplement: Source code 1. — This script makes use of the data in Supplementary file 1 and Supplementary file 2. [file elife-37143-code1.zip]

Archive with 1 entries (1 files):
- SourceCodeFile1.MappingAndPhenotypicAnalyses.R
